# Supplementary material for: A subset of type 4 secretion system effectors of Brucella spp. associates to outer membrane vesicles
Source: Microlife. 2026 Jan 2;7:uqaf046. doi: 10.1093/femsml/uqaf046 (PMC12794620; doi:10.1093/femsml/uqaf046)
Supplement: uqaf046_Supplemental_Files [file uqaf046_supplemental_files.zip]

Archive with 7 entries (7 files):
- Data S3_SupplementaryData.xlsx
- Data S4_SupplementaryData.xlsx
- Data S5_SupplementaryData.xlsx
- Data S6_SupplementaryData.xlsx
- Data S1_SupplementaryData.xlsx
- Data S2_SupplementaryData.xlsx
- supplementaryinformation.pdf
