# Supplementary material for: A subset of type 4 secretion system effectors of Brucella spp. associates to outer membrane vesicles
Source: Microlife. 2026 Jan 2;7:uqaf046. doi: 10.1093/femsml/uqaf046 (PMC12794620; doi:10.1093/femsml/uqaf046)
Supplement: uqaf046_Supplemental_Files [file uqaf046_supplemental_files.zip › Data S3_SupplementaryData.xlsx]

## Sheet: AnnotatedQuantData
UniProt Accession	Primary Gene Name	Orthogroup	Cell_1	Cell_2	Cell_3	OMV_3	OMV_1	OMV_2
P0C0Z4	rplP	OG0000430	17.2363	16.4855	15.9511	16.1464	NA	NA
P0C0Z6	rpsO	OG0000431	19.2688	20.0243	18.9855	19.4008	19.9242	19.4651
P0C124	ileS	OG0000113	16.8121	16.5575	16.2912	NA	16.7113	NA
P0C126	secB	OG0000432	18.9889	17.6386	19.2549	17.9448	17.7946	18.0247
P0C145	ureE1	OG0000114	16.3824	15.9845	16.653	16.3304	16.7197	NA
P0DOA0	cckA	OG0000087	16.6663	16.4786	16.4684	NA	16.1851	NA
Q2YIF7	cpdR	OG0000088	14.1986	16.201	15.2732	17.0309	17.5423	16.536
Q2YIH2	mutL	OG0000437	17.4513	17.3337	16.589	NA	17.0955	NA
Q2YIH9	hisS	OG0000440	17.5004	17.5513	17.5392	16.5038	17.4771	15.7842
Q2YIJ2	groES	OG0000117	20.7316	20.6605	21.3354	19.7934	20.5563	19.6983
Q2YIJ3	groEL	OG0000118	21.3445	20.9181	20.9368	19.0833	19.7015	18.8207
Q2YIJ9	hisG	OG0000443	16.4041	15.6138	15.8627	NA	NA	NA
Q2YIL0	dadA	OG0000444	18.6381	17.0155	16.7364	16.294	17.2069	16.0286
Q2YIL5	hutI	OG0002592	17.2028	16.1533	16.1081	15.7585	16.507	NA
Q2YIL6	hutH	OG0000070	18.4433	18.9523	18.9298	16.5769	17.5663	16.3488
Q2YIL8	hutU	OG0000121	18.4883	18.0522	18.6922	16.6224	16.8861	16.2268
Q2YIQ1	eryA	OG0000123	16.0852	15.96	14.7627	NA	NA	15.7887
Q2YIQ2	eryB	OG0000022	17.6785	16.8213	16.5014	15.8843	17.0531	15.0714
Q2YIQ3	eryC	OG0000454	16.1696	15.6193	15.5528	NA	16.8155	NA
Q2YIQ4	eryD	OG0000124	14.8985	14.8362	NA	NA	NA	NA
Q2YIQ6	eryH	OG0000089	16.8667	16.1405	15.8702	16.0775	16.438	15.4337
Q2YIQ9	fbp	OG0000126	17.5683	16.136	17.0897	NA	NA	NA
Q2YIS9	hemH	OG0000129	16.3083	16.3072	15.8321	NA	14.992	15.1552
Q2YIU6	BAB2_0314	OG0001166	17.0107	18.4887	18.3213	19.9687	20.5107	19.7799
Q2YIV5	metN	OG0000131	15.3436	NA	18.9943	NA	NA	NA
Q2YIW0	rpsU	OG0000464	18.2623	18.6996	18.1681	19.1792	20.45	19.2361
Q2YJ35	BAB2_0432	OG0000475	14.8616	NA	NA	NA	16.4012	15.8382
Q2YJ50	vjbR	OG0000482	17.956	16.982	16.5296	NA	15.5634	NA
Q2YJ77	virB7	OG0000494	17.0377	18.2293	18.8372	19.7461	22.1703	19.577
Q2YJ78	virB8	OG0000495	16.1837	15.1919	17.2728	15.8221	NA	NA
Q2YJ79	virB9	OG0000496	15.262	NA	16.5249	16.8256	17.4227	16.4454
Q2YJ81	virB10	OG0000498	15.4589	15.957	16.9181	16.8131	17.5963	16.6244
Q2YJ83	BAB2_0057	OG0000500	15.8332	17.1762	16.8271	17.2709	17.738	16.9937
Q2YJA9	BAB2_1153	OG0001257	18.1106	17.4901	17.9822	17.5016	17.6354	17.4444
Q2YJB2	bhuA	OG0000134	13.9501	15.0967	15.3439	17.1302	17.6541	17.0823
Q2YJB6	BAB2_1146	OG0000505	16.8871	16.8232	17.0518	17.2917	17.6335	17.0499
Q2YJE7	xylG	OG0000002	NA	NA	NA	15.7703	NA	14.7628
Q2YJH4	znuC	OG0000135	15.9151	14.6577	15.7797	NA	NA	NA
Q2YJH5	znuA	OG0000136	15.0789	16.6544	15.9823	16.7452	17.2592	16.6951
Q2YJM1	msrA	OG0000521	16.3866	16.0838	15.9525	NA	17.0205	NA
Q2YJM4	ubiE	OG0000137	16.6195	15.8352	16.2615	NA	16.489	NA
Q2YJN6	gpmA	OG0000138	18.991	18.5557	17.9471	16.8435	17.3739	16.6004
Q2YJN7	dapB	OG0000139	17.8053	16.9275	17.8441	15.6627	17.3562	15.4614
Q2YJN9	glk	OG0000526	17.1358	17.5245	16.3697	NA	16.1006	15.0085
Q2YJP0	mgsA	OG0000527	16.7537	16.3455	17.8903	17.2823	17.7615	17.1223
Q2YJP8	lepA	OG0000141	16.2345	15.4461	NA	19.0282	16.6447	NA
Q2YJQ3	fmt	OG0000531	15.7283	20.1969	13.4898	NA	15.3412	NA
Q2YJQ6	dapE	OG0000143	17.8854	17.186	17.7887	16.2415	NA	15.9406
Q2YJQ7	dapD	OG0000532	18.4328	17.6604	18.8121	16.9461	17.4842	16.4829
Q2YJR0	argB	OG0000144	16.6418	15.5104	15.4108	15.4089	16.7841	15.3444
Q2YJR1	engB	OG0000534	15.9765	16.9371	16.1781	NA	NA	NA
Q2YK00	minE	OG0001392	14.0144	15.1864	NA	NA	16.6866	15.2474
Q2YK18	hdeA	OG0000553	19.6184	20.8574	21.2727	NA	NA	17.1365
Q2YK38	guaA	OG0000150	17.1327	16.1618	16.2124	NA	NA	13.9669
Q2YK40	BAB2_0840	OG0001413	18.6402	19.2665	19.7644	19.8015	20.0613	19.6238
Q2YK44	BAB2_0836	OG0001417	18.7111	17.9965	16.9512	16.2894	17.2475	16.1937
Q2YK66	BAB2_0812	OG0000557	18.4866	18.4333	19.4953	17.4867	17.5407	16.7383
Q2YK69	nanM	OG0002593	14.9638	NA	15.4345	16.3126	17.0021	16.1446
Q2YKD6	cydX	OG0000092	17.8621	18.6788	18.0212	17.893	18.2513	17.3456
Q2YKJ5	BAB2_0664	OG0000034	16.7058	16.6694	16.846	16.3965	17.092	16.2679
Q2YKK2	glmU	OG0000093	17.0197	16.79	16.3046	NA	16.2608	NA
Q2YKK7	BAB2_0652	OG0000161	16.0073	16.4804	17.8375	16.8564	17.5185	NA
Q2YKL3	gatA	OG0000072	17.4799	16.0592	16.0624	16.3009	16.6496	16.4352
Q2YKL4	gatC	OG0000582	16.1891	17.936	16.8674	18.4034	19.3127	18.348
Q2YKL5	BAB2_0644	OG0001507	18.7152	18.3786	18.9328	18.7513	19.0339	18.709
Q2YKL8	pyrB	OG0000163	15.9479	15.2754	16.0854	NA	NA	NA
Q2YKM0	plsY	OG0000164	15.5868	16.5453	16.4536	NA	NA	NA
Q2YKM8	rpmG	OG0000585	17.6108	18.0056	18.1179	18.4773	19.5401	18.6095
Q2YKN1	divK	OG0000587	16.2455	16.5807	16.6679	17.7512	18.5816	17.7108
Q2YKQ9	BAB2_0593	OG0001530	16.1395	16.8834	16.9851	17.0983	17.7035	16.9919
Q2YKR5	ugpB	OG0000591	18.998	19.2361	20.1455	17.9656	18.7888	17.8264
Q2YKR8	ugpC	OG0000000	16.7826	15.278	15.5729	NA	17.0085	NA
Q2YKU4	rlmE	OG0000167	16.1246	17.1689	16.7317	NA	NA	NA
Q2YKV1	ribH2	OG0000085	19.7448	17.865	18.2302	17.5447	17.5492	17.2129
Q2YKW2	ahpD	OG0000168	20.4297	20.5649	20.6441	18.21	18.7354	18.0567
Q2YKX9	gcvP	OG0000171	18.0498	16.5934	17.2754	15.6024	16.1853	15.2418
Q2YKY0	gcvH	OG0000597	18.5227	17.0132	17.7319	16.1749	NA	15.8396
Q2YKY9	BAB2_0505	OG0000172	19.1194	19.4077	18.3581	17.1112	17.0693	16.948
Q2YKZ7	BAB2_0493	OG0000000	14.805	NA	16.1667	NA	NA	NA
Q2YKZ9	BAB2_0491	OG0000601	17.4503	18.2964	18.2902	17.382	17.872	17.1747
Q2YL15	xseA	OG0000605	15.1992	NA	14.3162	NA	NA	NA
Q2YL33	folD	OG0000174	17.8323	17.5355	18.1347	16.7367	17.1955	16.3792
Q2YL51	leuD	OG0000611	16.0674	15.803	NA	17.3369	17.7926	17.0595
Q2YL58	leuB	OG0000175	17.8376	16.9707	16.5856	16.432	17.1061	15.8788
Q2YL59	BAB2_0345	OG0001612	15.972	17.3203	16.8508	19.0513	19.8418	18.9187
Q2YL86	BAB2_0023	OG0000074	18.2976	18.9331	19.5573	17.2549	17.64	17.0095
Q2YLD3	rpmF	OG0000626	15.2809	17.1252	16.888	18.0984	19.0779	18.015
Q2YLE6	atpD	OG0000179	20.1789	19.0867	19.1576	17.3727	18.0093	17.0465
Q2YLE7	atpC	OG0000628	16.7154	16.5486	17.2319	17.4929	17.6945	17.1768
Q2YLF3	prpA	OG0000180	14.0832	14.5948	15.2778	NA	NA	NA
Q2YLF8	BAB1_1794	OG0000008	18.3745	19.1936	19.6017	18.1474	18.625	17.9639
Q2YLG0	BAB1_1792	OG0000008	17.0352	17.5979	17.8809	18.2891	18.664	18.1289
Q2YLG4	ispG	OG0000182	16.216	16.7208	15.6362	NA	NA	NA
Q2YLH0	purH	OG0000184	18.2043	17.6586	18.1361	16.8557	17.363	16.3558
Q2YLH3	htpX	OG0000631	14.0842	16.5171	NA	NA	NA	NA
Q2YLH5	acsA	OG0000025	17.7534	16.758	16.5029	16.611	16.9293	16.0985
Q2YLH9	leuS	OG0000633	19.2417	19.4375	19.6208	17.811	18.7203	17.7539
Q2YLI1	tal	OG0000634	19.0071	19.0801	18.9923	16.9733	17.2717	16.7533
Q2YLI4	atpH	OG0000635	18.55	18.8805	18.242	17.5722	17.7692	17.3313
Q2YLI5	atpA	OG0000186	19.4111	18.1757	18.2283	17.4068	17.9653	17.1353
Q2YLI6	atpG	OG0000636	18.2019	18.3062	17.7447	16.7145	17.2888	16.1589
Q2YLI7	proA	OG0000637	16.7002	16.9974	NA	16.858	17.4054	NA
Q2YLJ0	rlmH	OG0000640	15.398	16.0617	15.8052	NA	NA	NA
Q2YLJ4	rppH	OG0000642	15.5391	15.7364	NA	NA	NA	NA
Q2YLK6	rpsP	OG0000644	20.3501	21.5309	20.8422	20.3357	20.5206	20.4867
Q2YLL7	rplU	OG0000645	18.4255	18.3695	18.7895	18.122	18.5561	17.8961
Q2YLL8	rpmA	OG0000646	15.1828	17.0713	NA	NA	NA	16.9858
Q2YLM2	obg	OG0000188	14.7983	NA	13.3659	NA	NA	NA
Q2YLM5	hemC	OG0000191	16.5132	17.4618	17.5194	NA	16.4715	14.9951
Q2YLN5	ubiG	OG0000192	19.9651	17.8158	17.5918	16.9176	17.4087	16.8099
Q2YLN8	prfA	OG0000650	17.247	16.6398	17.0723	NA	NA	NA
Q2YLP6	rplS	OG0000653	18.4529	17.1944	17.7151	17.797	18.0195	17.5543
Q2YLP7	leuC	OG0000194	17.1801	16.1389	17.8824	15.2706	16.8625	NA
Q2YLR4	dapF	OG0000198	15.7606	NA	NA	NA	16.0959	NA
Q2YLR6	omp19	OG0000199	20.7007	21.0101	21.4301	20.6501	20.7173	20.7697
Q2YLR9	mdh	OG0000658	20.5087	18.3814	18.3945	17.4749	18.0048	17.196
Q2YLS2	sucA	OG0000202	19.3261	18.6398	18.0142	17.1461	17.7099	16.751
Q2YLU0	secA	OG0000203	17.6648	16.629	16.3503	15.959	16.8004	15.7142
Q2YLU8	gloB	OG0000666	16.8742	14.3543	16.7853	14.9723	NA	14.7832
Q2YLU9	yciB	OG0000667	14.5347	NA	15.8417	NA	NA	NA
Q2YLW8	thiB	OG0000670	17.233	16.8264	18.5086	16.0384	16.968	16.5276
Q2YLX2	BAB1_1765	OG0001739	18.5502	19.7454	18.9751	20.1337	20.0321	20.1113
Q2YLX5	pth	OG0000207	15.6986	15.764	15.7738	NA	16.1357	NA
Q2YLX6	rplY	OG0000674	17.7973	17.1945	17.9236	17.016	17.3723	16.9113
Q2YLY5	murG	OG0000208	17.6041	17.0811	17.4101	NA	17.0183	NA
Q2YLY6	murC	OG0000209	17.7207	17.0949	16.9149	16.1837	16.4531	15.6203
Q2YLY7	murB	OG0000210	15.4757	16.0333	16.1107	NA	NA	NA
Q2YLZ2	lpxC	OG0000213	16.7922	14.882	14.4493	NA	NA	NA
Q2YLZ6	ligA	OG0000214	17.3818	16.5014	16.8896	16.5679	16.0984	NA
Q2YLZ8	rpsL	OG0000681	18.5951	17.9668	17.6116	16.9471	17.7967	17.008
Q2YLZ9	rpsG	OG0000682	18.8011	19.5552	18.4311	17.101	17.6847	16.9266
Q2YM00	fusA	OG0000683	19.1848	18.092	17.7917	17.2861	18.0753	16.9945
Q2YM02	rpsJ	OG0000684	18.1637	18.8884	18.6062	18.7568	18.847	18.4598
Q2YM03	rplC	OG0000685	18.7318	17.834	17.9813	16.6914	17.8704	16.3683
Q2YM04	rplD	OG0000686	18.2657	19.2202	18.8613	17.5865	18.2637	17.2534
Q2YM05	rplW	OG0000687	18.9491	18.5054	18.4092	18.1201	17.6883	18.2758
Q2YM06	rplB	OG0000688	18.2887	18.1555	17.6223	17.0102	17.2099	16.5299
Q2YM07	rpsS	OG0000689	18.6708	20.0439	18.8177	19.4291	20.1053	19.3388
Q2YM08	tuf1	OG0000215	21.4826	19.9611	19.4727	18.4609	18.9351	18.1293
Q2YM11	rplK	OG0000692	18.3331	18.1648	17.9086	18.7412	19.1693	18.4984
Q2YM12	rplA	OG0000693	18.2525	17.0837	17.0795	16.3612	16.7667	16.0652
Q2YM13	rplJ	OG0000694	18.9048	18.8139	18.4118	17.2833	17.5343	16.9092
Q2YM14	rplL	OG0000695	18.7844	20.4878	20.0222	20.8155	21.5668	20.5166
Q2YM15	rpoB	OG0000696	18.7989	17.7103	17.3422	17.5217	18.0339	16.8161
Q2YM16	rpoC	OG0000216	18.6116	17.6522	17.3483	17.0276	17.7839	16.6454
Q2YM22	carA	OG0000096	17.1781	17.3548	16.606	NA	16.8329	NA
Q2YM28	BAB1_1496	OG0001752	14.2281	NA	NA	NA	16.0476	NA
Q2YM57	apt	OG0000220	15.9908	14.9459	16.0997	NA	16.6483	NA
Q2YM63	rsmH	OG0000706	16.5287	16.4497	16.5537	15.0579	16.2668	NA
Q2YM69	murD	OG0000223	17.1249	16.0087	16.0235	15.8215	16.788	NA
Q2YM98	der	OG0000716	16.4274	16.1106	NA	NA	NA	NA
Q2YMB3	nhaA	OG0000228	18.1097	17.7622	17.6641	16.4644	17.3066	15.99
Q2YMB5	ispE	OG0000229	15.1847	15.4337	NA	NA	NA	NA
Q2YMC3	rnhB	OG0000230	20.28	NA	NA	NA	20.9441	19.8666
Q2YMC4	atpF2	OG0000719	18.6465	20.2661	18.8802	17.4995	18.5039	17.1627
Q2YMC5	atpF1	OG0000231	18.3458	20.5263	19.0796	18.054	18.6597	17.9673
Q2YMD1	pdxH	OG0000233	17.5283	16.2916	17.7966	16.0758	NA	NA
Q2YME4	glyQ	OG0000723	16.1404	15.7518	NA	NA	NA	NA
Q2YMF8	aroC	OG0000236	15.6901	16.6695	16.7141	NA	NA	NA
Q2YMG5	acpP	OG0000237	19.2235	19.3308	19.0632	16.1764	16.846	16.2815
Q2YMG9	rpsF	OG0000727	18.9015	18.9473	18.2758	18.3476	18.6839	18.1941
Q2YMH0	rpsR	OG0000728	17.8089	18.3456	17.871	18.4242	19.0198	18.3199
Q2YMH2	rplI	OG0000729	19.1134	18.676	19.6312	20.0783	20.7104	20.1241
Q2YMH5	radA	OG0000239	15.2347	15.8813	14.7992	NA	NA	NA
Q2YMI0	psd	OG0000240	17.7503	17.1035	17.0485	NA	16.9339	15.6747
Q2YMJ2	gmk	OG0000738	17.0949	16.5969	17.5103	NA	15.7112	NA
Q2YML4	wbkC	OG0000246	20.2318	20.0284	19.4681	16.462	16.9157	NA
Q2YMM3	allA	OG0000744	13.4971	NA	NA	NA	NA	16.7068
Q2YMP8	betB	OG0000247	16.9471	16.628	16.5151	16.2373	17.167	16.0585
Q2YMQ2	xylA	OG0000749	16.0543	16.2026	16.4262	NA	16.4842	NA
Q2YMS6	betI	OG0000753	13.3134	14.3379	NA	NA	NA	NA
Q2YMU7	ccmE	OG0000755	16.0877	16.8608	16.6778	NA	NA	NA
Q2YMX6	htrA	OG0000026	20.429	20.1859	20.8678	19.849	20.4698	19.9136
Q2YMY0	smpB	OG0000766	14.2488	NA	14.9862	NA	NA	NA
Q2YMY7	omp2b	OG0000041	23.0348	21.8973	21.657	20.8438	20.2088	20.5482
Q2YMY8	omp2a	OG0000041	18.2557	16.766	17.4027	17.3319	NA	16.0939
Q2YN02	rnc	OG0000251	15.6975	16.0579	15.7072	17.6203	17.0987	NA
Q2YN04	acpS	OG0000770	15.8915	16.3868	15.8687	NA	16.2695	NA
Q2YN11	rsh	OG0000253	16.8373	17.498	16.5619	16.2874	16.9388	16.1218
Q2YN12	rpoZ	OG0000771	15.8693	17.7455	16.1413	17.2671	17.7063	17.0347
Q2YN22	cysS	OG0000255	16.5364	16.4799	15.196	NA	NA	NA
Q2YN40	ndk	OG0000257	19.9918	20.6246	20.4852	19.5533	20.0556	19.4404
Q2YN59	purM	OG0000260	16.5236	15.4235	NA	NA	NA	NA
Q2YN92	ribE	OG0000099	18.1168	17.3714	18.4493	18.3452	18.204	18.2013
Q2YN94	nrdR	OG0000780	17.9081	17.778	18.0488	18.5826	18.9625	18.6528
Q2YN95	glyA	OG0000265	17.8611	17.897	17.6864	16.6509	17.0007	16.5504
Q2YNA4	bpt	OG0000784	15.8195	18.1536	17.6131	NA	16.9069	16.5687
Q2YNA7	aspS	OG0000267	18.0055	16.8237	16.5932	16.3508	17.1416	15.9808
Q2YNB0	ctaA	OG0000268	14.7279	15.4367	NA	NA	NA	NA
Q2YNB8	ihfA	OG0000786	20.0355	20.2732	19.3899	20.1724	20.1215	20.1441
Q2YNC0	plsX	OG0000270	15.817	15.7639	16.6498	16.7928	16.4945	NA
Q2YNC5	nusB	OG0000787	16.7422	17.0499	17.001	16.7537	17.1967	16.7795
Q2YNC6	ribH1	OG0000100	15.6731	15.5349	15.6098	16.0229	17.177	15.9888
Q2YNC7	nuoC	OG0000788	17.9695	16.6409	16.7465	16.4593	17.0534	16.0497
Q2YNC8	nuoB	OG0000272	16.8232	14.9941	15.8882	NA	NA	NA
Q2YND8	rplM	OG0000790	16.5387	17.5753	17.4486	15.4011	NA	15.7324
Q2YND9	rpsI	OG0000791	19.4937	20.276	19.3416	17.9566	18.2626	17.7821
Q2YNE1	argC	OG0000792	17.0025	16.4407	16.2277	15.8643	16.568	15.4618
Q2YNE3	proS	OG0000793	17.3203	17.2514	16.6991	16.309	16.8918	15.9938
Q2YNF3	nuoK	OG0000275	15.6087	15.9689	16.1875	15.6901	16.1221	15.4425
Q2YNF5	nuoI	OG0000276	17.9596	17.3144	17.2999	17.144	17.9442	17.0421
Q2YNG0	nuoD	OG0000801	17.815	16.5289	16.0543	NA	16.8121	15.5904
Q2YNG1	purC	OG0000802	17.807	16.7337	16.9631	16.481	16.9574	16.2241
Q2YNG6	purL	OG0000279	18.4123	17.7071	16.9418	17.5248	17.718	NA
Q2YNH2	rpsD	OG0000281	18.9784	17.9843	18.4789	16.5873	17.3173	16.1523
Q2YNH6	lolD	OG0000282	15.5368	16.1046	15.651	NA	NA	NA
Q2YNJ9	argS	OG0000810	17.9758	17.167	16.3672	16.5681	16.9589	16.347
Q2YNK0	BAB1_0895	OG0002004	15.8667	16.0613	15.8857	NA	NA	NA
Q2YNK7	cobT	OG0000812	17.8599	18.2454	17.1608	16.5655	17.3189	16.3692
Q2YNL2	gatB	OG0000813	18.4463	18.3497	18.0584	16.8112	17.7596	16.4814
Q2YNL3	tig	OG0000287	19.3318	18.3039	18.6638	19.2363	19.731	19.0383
Q2YNL7	trmFO	OG0000288	16.023	16.1214	NA	NA	NA	NA
Q2YNM0	secDF	OG0000028	16.3677	16.8492	16.4523	NA	16.1423	NA
Q2YNM1	yajC	OG0000814	18.2706	18.8966	18.6874	17.6827	17.6359	17.0358
Q2YNM5	surE	OG0000289	16.0012	16.6308	16.8253	NA	NA	NA
Q2YNM6	serS	OG0000290	16.8189	16.1437	14.9916	16.0938	16.07	15.3305
Q2YNP1	aroQ	OG0000293	15.7515	14.8447	16.1504	NA	NA	NA
Q2YNQ9	anmK	OG0000296	15.4093	16.2912	NA	NA	NA	15.8934
Q2YNR0	tyrS	OG0000297	18.368	17.6632	17.0607	16.3587	17.3042	15.9929
Q2YNT7	moaA	OG0000300	NA	15.8074	16.4202	17.0022	17.0531	15.4288
Q2YNV0	BAB1_0077	OG0000830	17.1165	17.1415	17.3261	17.3962	17.7561	17.3345
Q2YNV3	rlmN	OG0000101	NA	NA	NA	16.0995	16.5655	NA
Q2YNV6	pncB	OG0000831	16.0141	15.5549	15.0531	NA	15.5979	NA
Q2YNW9	ilvD	OG0000303	18.0246	17.4391	17.2867	18.0547	17.9756	17.5835
Q2YNY9	olsB	OG0000305	16.7182	NA	NA	NA	15.9582	NA
Q2YNZ1	glnD	OG0000306	14.2063	NA	NA	NA	NA	16.0119
Q2YP18	ihfB	OG0000843	19.7198	20.7503	19.36	18.6808	18.477	18.808
Q2YP33	rph	OG0000309	17.4306	16.7966	17.5812	NA	16.8376	NA
Q2YPB6	murA	OG0000315	17.4201	16.3456	15.8278	16.1395	17.208	15.7558
Q2YPB8	hisD	OG0000316	18.0024	16.9652	16.8071	16.8722	17.4143	16.3672
Q2YPB9	BAB1_0284	OG0002127	15.7645	17.318	14.9592	NA	15.4782	14.8086
Q2YPC1	infA	OG0000857	16.9564	17.9818	17.5681	18.3586	18.7518	18.3022
Q2YPC2	BAB1_0281	OG0000317	16.3791	16.4242	15.8951	NA	NA	NA
Q2YPC3	yacG	OG0000858	14.8101	NA	NA	17.3605	17.6743	16.9139
Q2YPC4	btp1	OG0002591	14.2494	15.2704	14.5584	NA	NA	NA
Q2YPD2	ureG1	OG0000027	15.5261	15.7764	15.9178	NA	17.8622	17.1701
Q2YPD5	ureC1	OG0000020	15.8078	NA	NA	NA	15.7964	NA
Q2YPD6	ureB1	OG0000318	15.8662	17.0798	16.8474	NA	18.1758	17.2606
Q2YPD7	ureA1	OG0000319	15.8186	16.9716	17.1573	18.228	18.8794	18.2096
Q2YPF3	pgi	OG0000320	18.8485	18.4343	18.7043	17.2112	17.792	16.941
Q2YPG3	pyrD	OG0000321	15.4918	15.4878	NA	NA	15.7338	NA
Q2YPH0	apaG	OG0002149	14.4302	NA	15.0071	14.9026	NA	13.9137
Q2YPH2	arcB	OG0000323	16.2603	15.3668	14.911	16.8324	16.3079	16.1931
Q2YPJ2	mscL	OG0000873	17.4936	18.2952	17.7435	NA	NA	NA
Q2YPK5	BAB1_0368	OG0002845	20.2613	21.8209	21.6867	20.171	20.5998	20.1633
Q2YPK6	BAB1_0366	OG0002166	14.72	13.5443	15.6685	NA	NA	NA
Q2YPM9	BAB1_0030	OG0000882	17.5773	18.6107	17.9908	19.0355	19.7131	18.7999
Q2YPN0	recR	OG0000883	15.2339	15.9177	NA	14.9852	NA	15.6775
Q2YPN5	cmk	OG0000885	16.2248	16.4967	15.6871	NA	NA	NA
Q2YPN6	aroA	OG0000330	17.6862	18.9109	17.1845	NA	16.2653	15.4355
Q2YPQ5	kdsB	OG0000889	17.0855	16.3466	16.6685	16.4067	16.5727	16.3644
Q2YPQ8	argG	OG0000332	18.8073	17.2967	17.7037	17.153	17.4325	16.454
Q2YPT3	BAB1_1430	OG0002210	15.6885	16.0395	16.4876	NA	NA	NA
Q2YPU8	pyrG	OG0000104	17.7689	16.9901	16.732	15.6934	16.4921	14.9845
Q2YPU9	kdsA	OG0000897	18.4661	17.8692	17.3602	16.5417	17.3301	16.1784
Q2YPV0	eno	OG0000335	19.9441	19.7706	19.4913	17.4749	18.0029	17.2059
Q2YPV8	lipA	OG0000336	14.7138	15.1415	NA	NA	NA	NA
Q2YPW1	ispDF	OG0000337	15.9993	15.2623	15.3627	16.4891	NA	15.9519
Q2YPW9	hfq	OG0000338	18.1719	17.406	18.4168	17.5963	19.2625	17.3268
Q2YPX1	clpP	OG0000339	17.7161	18.3097	18.3106	17.0136	17.4313	16.6348
Q2YPX2	clpX	OG0000340	17.4048	16.3118	16.1546	16.3035	17.0063	15.9644
Q2YPX3	lon	OG0000105	17.878	17.4678	17.0678	16.6127	17.1133	16.7811
Q2YPX5	uvrA	OG0000341	20.0017	19.0547	19.109	NA	19.104	NA
Q2YPX7	ssb	OG0000905	18.2832	19.5067	18.7093	18.4086	18.8466	18.1933
Q2YPY4	coaD	OG0000343	15.2122	17.3057	16.3407	NA	NA	NA
Q2YPY5	ppi	OG0000044	19.7482	20.5748	20.7269	19.8862	20.6644	19.7874
Q2YPY7	queA	OG0000907	15.4812	NA	NA	NA	14.6809	NA
Q2YQ02	hisI	OG0000344	14.6918	14.7737	16.1555	16.9969	17.3447	16.5883
Q2YQ03	folE	OG0000345	15.5946	NA	16.1065	NA	NA	NA
Q2YQ07	thrS	OG0000346	16.8362	16.3845	15.6178	15.6701	17.0201	15.5084
Q2YQ23	BAB1_1070	OG0000347	19.1254	18.8347	18.778	17.2289	17.8474	16.8612
Q2YQ56	gltX1	OG0000348	16.0755	16.002	NA	NA	NA	NA
Q2YQA5	chpT	OG0000086	18.0881	17.3961	16.8468	16.3884	16.8021	15.6106
Q2YQD8	ureC2	OG0000020	18.8527	17.7054	17.3705	16.8551	17.5848	16.3612
Q2YQD9	ureB2	OG0000357	NA	NA	NA	16.2387	16.3792	15.6086
Q2YQE0	ureA2	OG0000358	17.5847	19.2307	18.601	19.6367	20.1435	19.3965
Q2YQH8	glmM	OG0000360	16.9504	16.7836	15.6731	16.1554	17.1632	16.2753
Q2YQI5	purA	OG0000362	17.4041	17.5559	16.9747	16.6619	16.906	16.3846
Q2YQK2	cobQ	OG0000941	13.2594	NA	NA	NA	17.1403	NA
Q2YQL5	cbiD	OG0000942	15.7295	14.8614	15.2551	NA	15.3628	NA
Q2YQM7	pdxJ	OG0000367	16.4814	18.3184	16.8739	NA	16.1931	15.6248
Q2YQN2	ilvC	OG0000109	17.0276	16.302	15.8868	15.8792	16.608	15.4435
Q2YQP3	BAB1_1388	OG0000949	13.5437	13.7379	NA	NA	NA	NA
Q2YQP6	rpsT	OG0000950	18.3964	19.7421	18.6203	19.2751	19.636	19.1712
Q2YQQ8	fabA	OG0000369	18.1184	16.7217	17.343	16.5344	17.3486	16.197
Q2YQR3	pnp	OG0000370	19.2892	17.9783	18.0567	17.395	17.9748	17.0365
Q2YQR5	truB	OG0000371	15.0238	14.4774	NA	NA	17.8864	NA
Q2YQR6	rbfA	OG0000954	16.4675	17.3501	16.6955	17.5564	17.8257	17.6152
Q2YQR7	infB	OG0000955	18.1258	18.0117	17.2775	16.4781	17.2264	15.8797
Q2YQS0	rimP	OG0000957	16.6846	15.8487	16.1725	17.3011	17.3521	16.9042
Q2YQS1	trmB	OG0000372	15.3799	15.8578	14.5173	NA	NA	NA
Q2YQS6	ybeY	OG0000960	15.1578	15.2684	NA	16.5383	NA	16.6931
Q2YQT8	pstB	OG0000375	15.7761	15.458	15.5988	NA	14.583	16.3593
Q2YQU9	pyrF	OG0000376	16.0356	16.6483	15.9459	NA	15.1397	NA
Q2YQV1	dnaJ	OG0000377	16.5948	16.0744	16.1596	16.076	17.105	15.7968
Q2YQV4	pheT	OG0000378	18.4496	17.9393	18.4223	17.692	18.0005	NA
Q2YQV5	pheS	OG0000379	16.038	17.0481	16.1518	NA	16.4371	NA
Q2YQV7	rplT	OG0000969	18.598	19.4869	18.8623	18.5	18.5299	18.2687
Q2YQV8	rpmI	OG0000970	17.5191	18.3403	18.5247	18.1578	18.9124	17.8896
Q2YQW4	trpF	OG0000973	15.0523	NA	NA	NA	NA	14.0103
Q2YQW5	trpB	OG0000974	16.4636	16.433	16.5085	16.1578	16.4187	NA
Q2YQW7	trpA	OG0000975	15.7348	15.7892	NA	NA	NA	NA
Q2YQW8	accD	OG0000380	16.9594	17.512	17.1329	16.3442	17.0934	16.0803
Q2YQX8	ahcY	OG0000381	19.139	17.8482	18.9805	16.958	17.6342	16.5347
Q2YQY6	coaA	OG0000983	15.3036	15.7687	15.8969	NA	NA	NA
Q2YQY7	hisE	OG0000984	15.816	17.5979	17.2188	18.5124	19.0739	18.453
Q2YQY8	hisF	OG0000382	15.9229	16.1401	16.006	NA	16.3521	NA
Q2YQY9	hisA	OG0000985	15.8525	15.4328	15.4225	16.8416	NA	16.1664
Q2YQZ0	hisH	OG0000383	15.8817	15.1927	16.0091	NA	15.9923	13.5084
Q2YQZ2	hisB	OG0000986	17.0398	16.3817	17.4151	NA	NA	NA
Q2YQZ3	hslV	OG0000384	18.1317	17.5386	18.0956	16.2609	16.8675	15.9045
Q2YQZ4	hslU	OG0000385	17.5566	17.2077	17.4434	16.1449	16.658	15.5666
Q2YR03	coaE	OG0000387	15.174	15.4352	15.9155	16.5346	17.0614	16.5704
Q2YR04	aroE	OG0000388	16.2895	15.9208	15.3435	NA	NA	15.1506
Q2YR05	BAB1_2069	OG0000988	16.358	15.6314	15.1153	NA	NA	12.8552
Q2YR06	BAB1_2068	OG0000989	15.4711	15.451	NA	NA	NA	NA
Q2YR07	hemE	OG0000389	16.5261	16.8584	15.7696	NA	NA	NA
Q2YR13	rsmG	OG0000991	16.264	17.2064	16.4445	NA	NA	NA
Q2YR40	xerD	OG0000394	14.5168	15.9612	15.2248	NA	NA	NA
Q2YR43	aroB	OG0000396	14.9668	NA	13.8771	NA	18.8783	NA
Q2YR56	rpmB	OG0000997	18.7943	18.5941	18.0158	19.0699	19.8371	18.9589
Q2YR68	aqpZ	OG0001001	18.2285	17.9492	17.8528	16.3911	NA	16.1216
Q2YR81	hisC	OG0001004	17.5005	17.0244	17.0306	16.0371	16.4553	NA
Q2YR87	argH	OG0001005	16.5761	16.9833	16.271	NA	NA	NA
Q2YR89	BAB1_1980	OG0002445	14.4687	16.181	NA	NA	16.1246	NA
Q2YRA0	rplV	OG0001011	17.7617	17.7939	17.3205	16.1693	16.689	15.907
Q2YRA1	rpsC	OG0001012	18.8535	17.753	17.4179	16.604	16.7996	16.3192
Q2YRA3	rpmC	OG0001013	16.2192	16.8232	16.4331	17.9552	17.3854	18.0839
Q2YRA4	rpsQ	OG0001014	18.6807	17.4982	18.8297	18.6663	19.6121	18.9165
Q2YRA5	rplN	OG0001015	18.3192	16.8449	17.6507	16.3358	17.1287	16.4187
Q2YRA6	rplX	OG0001016	17.4354	18.1661	18.0112	18.7677	19.5334	18.8308
Q2YRA7	rplE	OG0001017	17.8034	17.8183	17.3811	16.429	17.5824	16.4078
Q2YRA8	rpsN	OG0001018	18.3497	16.8747	17.3158	16.4756	17.2667	16.1485
Q2YRA9	rpsH	OG0001019	18.5845	17.9851	17.8448	16.5491	17.3129	16.3681
Q2YRB0	rplF	OG0001020	18.5816	16.9627	17.9066	16.6908	17.0194	16.4406
Q2YRB4	pdhS	OG0000402	15.6057	15.1562	15.0147	NA	15.3271	NA
Q2YRD1	ruvA	OG0001023	15.1753	14.7653	16.464	NA	NA	NA
Q2YRD2	ruvB	OG0000404	15.0049	NA	15.4011	NA	15.4818	NA
Q2YRD7	tolB	OG0001026	18.1956	18.1182	18.9125	18.6425	19.0224	18.4641
Q2YRF2	BAB1_1729	OG0002468	18.4345	18.7109	18.3736	19.5781	19.8316	19.4531
Q2YRF3	rpmE	OG0001030	16.7279	18.5254	17.3049	18.5319	19.0572	18.2881
Q2YRG4	dut	OG0000408	18.2325	18.9049	19.672	17.5658	18.1857	17.2078
Q2YRJ0	eipB	OG0000110	17.3054	16.6907	18.7294	18.0675	18.5644	17.851
Q2YRJ1	rpsB	OG0001037	18.8619	18.528	18.1532	16.7774	17.3533	16.5243
Q2YRK0	fur	OG0001040	16.6895	17.185	16.4711	17.1651	18.0661	17.0339
Q2YRK5	glcB	OG0000410	18.0182	18.189	17.6816	16.7247	17.4074	16.6084
Q2YRN8	greA	OG0001047	17.9	18.1953	18.7099	19.0416	19.463	18.9138
Q2YRP5	tsf	OG0001050	18.8979	18.4223	18.0769	17.2722	17.8457	17.1394
Q2YRP7	frr	OG0001051	18.306	19.8498	19.5557	20.3885	20.807	20.4334
Q2YRQ3	lpxD	OG0001055	16.8271	15.6085	15.2274	NA	15.8208	NA
Q2YRQ4	fabZ	OG0001056	17.6532	17.1986	17.9837	16.362	17.0306	16.3005
Q2YRQ5	lpxA	OG0000414	16.069	NA	14.9323	NA	NA	16.7185
Q2YRQ9	gltX2	OG0000415	17.5995	17.3447	17.4656	16.2989	16.8579	NA
Q2YRR1	lexA	OG0000416	17.266	17.0359	16.856	16.5228	16.3943	15.9064
Q2YRR3	moaC	OG0000417	15.9183	14.4944	15.5178	15.4335	17.6889	15.7311
Q2YRR4	trpC	OG0001060	15.7463	15.9729	16.2396	NA	NA	NA
Q2YRR5	trpD	OG0001061	16.8164	17.6135	16.4484	NA	16.6748	NA
Q2YRT2	rplR	OG0001064	18.6314	19.5374	18.5853	18.0989	18.2565	18.1201
Q2YRT3	rpsE	OG0001065	18.6294	19.0633	18.4284	16.689	17.487	16.4769
Q2YRT4	rpmD	OG0001066	17.4503	19.3883	18.4559	19.5718	20.6487	19.4313
Q2YRT5	rplO	OG0001067	18.1414	18.459	18.2945	18.5536	18.9307	18.5254
Q2YRT7	adk	OG0000420	17.823	17.9328	17.5225	17.3641	17.9817	17.2866
Q2YRT8	rpsM	OG0001069	18.2595	18.258	17.8848	18.3021	18.6272	18.298
Q2YRT9	rpsK	OG0001070	18.1493	16.8619	16.9042	18.1005	18.2259	17.9143
Q2YRU0	rpoA	OG0000421	18.3516	18.0036	17.3263	17.147	17.5404	16.7788
Q2YRU1	rplQ	OG0001071	18.3803	19.1052	17.8609	16.3038	16.8937	16.1458
Q2YRU7	recA	OG0000112	17.807	16.4336	16.092	16.4479	16.9276	16.4017
Q2YRU8	alaS	OG0000422	18.3842	17.6486	17.3267	17.1006	18.0453	17.0873
Q2YRV4	murI	OG0001076	16.8426	17.0553	15.6134	NA	NA	NA
Q2YRW5	queF	OG0000424	16.1016	13.9774	15.3208	NA	15.9576	NA
Q2YS10	hemF	OG0000426	16.7744	15.4771	16.6641	NA	15.1367	14.2404
Q2YS22	thyA	OG0000427	15.961	16.8886	16.49	NA	NA	NA
Q2YS31	miaA	OG0000428	14.1509	NA	NA	16.1089	NA	NA
Q9ZB26	eryI	OG0000429	18.5377	18.7129	18.8867	18.7151	19.3764	18.6892
Q2YIE9	BAB2_0050	OG0001087	16.5798	17.1525	17.7294	18.0507	18.2895	17.9135
Q2YIF5	BAB2_0044	OG0000433	15.4782	15.7601	14.6748	13.987	NA	14.0297
Q2YIF9	BAB2_0040	OG0000434	14.9834	NA	14.8185	NA	NA	NA
Q2YIG4	BAB2_0338	OG0001097	17.5566	17.4785	17.3753	NA	17.0537	16.0455
Q2YIG5	rocF	OG0000436	17.4608	18.144	17.4657	16.2344	16.8969	NA
Q2YIG6	BAB2_0336	OG0000076	15.6168	NA	15.5583	NA	NA	NA
Q2YIG7	BAB2_0335	OG0001098	17.3804	17.4219	17.4583	16.7537	17.6458	16.7562
Q2YIG8	BAB2_0334	OG0001099	14.6533	15.6914	NA	16.9867	17.2525	16.8129
Q2YIH0	BAB2_0214	OG0000005	15.827	18.7575	NA	19.1052	NA	NA
Q2YIH3	BAB2_0211	OG0001102	16.3492	16.9427	16.4626	17.8531	18.6341	17.5885
Q2YIH5	kdtA	OG0000115	16.3018	17.4215	16.0083	NA	15.9875	NA
Q2YIH6	BAB2_0208	OG0001103	15.912	16.3985	16.1169	NA	NA	NA
Q2YIH7	BAB2_0207	OG0001104	19.2401	21.2597	20.7759	20.7172	21.1776	20.6487
Q2YII2	BAB2_0177	OG0000441	19.5461	20.2907	20.4019	17.6714	17.954	17.6281
Q2YII4	glcE	OG0001107	16.605	16.4324	15.6825	NA	NA	NA
Q2YII6	BAB2_0173	OG0001109	15.5851	16.0112	15.3068	NA	NA	NA
Q2YII7	BAB2_0172	OG0001110	16.2684	17.4315	16.3905	NA	NA	NA
Q2YIJ1	BAB2_0191	OG0001111	14.8736	15.4114	15.7293	18.4601	NA	NA
Q2YIJ5	BAB2_0187	OG0001113	18.7672	18.9308	19.756	16.9943	16.8516	15.9029
Q2YIJ6	fumC	OG0000021	17.4472	18.3868	17.3696	16.4783	17.1383	16.2944
Q2YIK0	msrP	OG0000119	17.262	16.9096	18.1826	16.266	16.9179	16.1184
Q2YIK8	BAB2_0233	OG0001121	16.8089	17.4768	17.6297	18.6808	19.1939	18.6654
Q2YIL2	BAB2_0309	OG0001124	15.4699	14.6678	NA	NA	NA	NA
Q2YIL3	hutC	OG0001125	14.71	15.9976	15.7672	17.6852	NA	NA
Q2YIL4	BAB2_0307	OG0001126	17.002	16.0446	15.8718	NA	16.1717	NA
Q2YIL7	BAB2_0304	OG0001127	15.825	16.1346	15.3839	NA	NA	NA
Q2YIM0	BAB2_0301	OG0000122	17.9201	16.6042	16.7646	16.5595	16.6086	16.0294
Q2YIM1	BAB2_0266	OG0001129	17.9075	18.1637	18.1813	NA	16.7105	16.1098
Q2YIM3	BAB2_0264	OG0001131	15.1158	15.2542	NA	NA	16.8705	NA
Q2YIM4	pntB	OG0000445	16.4475	16.3343	16.0397	16.845	17.555	16.4641
Q2YIM5	pntAB	OG0000446	16.4755	16.1764	16.8562	NA	NA	NA
Q2YIM6	pntA	OG0000447	17.8378	17.1167	17.0543	16.6179	17.133	15.8067
Q2YIN4	BAB2_0090	OG0001135	16.1875	16.8808	17.061	NA	15.1007	NA
Q2YIN7	modA	OG0000451	17.7011	18.1021	19.1946	17.3825	18.088	17.2577
Q2YIP1	BAB2_0083	OG0002599	14.2326	16.1972	NA	15.8021	16.1912	NA
Q2YIP3	BAB2_0081	OG0000453	15.111	15.229	NA	NA	NA	NA
Q2YIP4	pepF	OG0001138	17.0764	17.3126	16.8945	16.1525	16.7866	16.0791
Q2YIP6	BAB2_0078	OG0001140	16.0309	15.211	16.3935	15.9868	NA	15.501
Q2YIP7	BAB2_0077	OG0001141	17.7918	16.223	16.1736	16.287	17.199	15.9264
Q2YIP8	omp10	OG0001142	20.6414	21.7306	22.2453	22.3887	23.6047	22.0012
Q2YIP9	BAB2_0374	OG0001143	18.3243	18.2353	18.854	17.6682	18.345	17.6212
Q2YIQ5	BAB2_0368	OG0001144	14.7533	14.3649	NA	NA	NA	NA
Q2YIQ8	fbaA	OG0000125	18.4156	17.854	17.0947	16.9594	17.519	16.3817
Q2YIR2	bipA	OG0000127	15.9586	16.0293	NA	NA	NA	NA
Q2YIR6	BAB2_0005	OG0001149	15.9176	16.4006	16.657	NA	NA	NA
Q2YIR7	rbsK	OG0000128	16.7975	15.7305	15.9266	NA	16.3688	14.8242
Q2YIS5	BAB2_0163	OG0001154	16.1004	15.6872	17.0693	NA	NA	NA
Q2YIS6	BAB2_0162	OG0001155	15.3486	15.3119	15.2645	NA	NA	18.0622
Q2YIS8	BAB2_0160	OG0001157	15.2279	16.3538	16.5959	18.0575	18.1382	17.8406
Q2YIT0	BAB2_0074	OG0001158	17.1526	17.0557	16.8237	16.2461	17.1941	16.0591
Q2YIT1	BAB2_0073	OG0001159	16.2109	16.4554	16.9785	NA	NA	NA
Q2YIT2	BAB2_0071	OG0001160	15.1033	16.4738	15.5153	17.2285	17.5814	16.9197
Q2YIT3	galU	OG0000456	17.7349	16.2827	17.2975	16.1944	17.0894	15.1562
Q2YIT4	BAB2_0069	OG0001161	14.667	16.075	15.1378	16.4963	17.0968	16.4073
Q2YIT9	BAB2_0072	OG0000461	16.1486	15.3285	13.9571	NA	NA	NA
Q2YIU0	BAB2_0322	OG0001162	14.9886	15.3516	14.9668	NA	NA	NA
Q2YIU2	BAB2_0319	OG0001164	15.0782	14.7833	15.4415	15.5879	16.3546	15.4712
Q2YIU4	BAB2_0316	OG0000462	14.4877	17.2328	NA	NA	NA	NA
Q2YIU5	lldD	OG0000463	17.2403	16.737	16.6521	14.8909	16.6171	14.9855
Q2YIV4	BAB2_0275	OG0001170	19.9389	20.1706	21.3368	19.3135	19.9883	19.1999
Q2YIV7	BAB2_0272	OG0001172	15.6123	16.0367	15.6794	17.4769	17.7789	17.3609
Q2YIV8	BAB2_0271	OG0001173	17.5414	18.7812	18.9058	19.051	19.0939	19.2046
Q2YIW5	BAB2_0398	OG0001177	16.3308	15.8824	16.1124	NA	NA	NA
Q2YIW6	hsdM	OG0000465	17.1386	16.2315	15.793	14.9057	NA	NA
Q2YIW7	hsdS	OG0001178	16.6388	16.3478	15.5446	15.8885	16.7821	15.2916
Q2YIX0	hsdR	OG0000466	15.5797	16.804	15.5585	NA	15.4738	15.6856
Q2YIX5	BAB2_0388	OG0001182	17.768	16.661	16.4669	16.6615	17.4738	16.7053
Q2YIY2	rbsB-2	OG0001187	20.7826	21.3796	21.9338	19.6939	19.9364	19.6023
Q2YIY3	BAB2_0376	OG0001188	16.9497	15.9555	15.8238	NA	15.9638	14.73
Q2YIY4	rbsA-3	OG0000002	17.4709	16.3805	16.0115	15.9387	16.7817	15.0145
Q2YIY5	BAB2_0415	OG0001189	15.6846	15.959	16.6447	17.1564	17.5853	16.9406
Q2YIZ3	BAB2_0407	OG0001196	17.0935	18.3571	18.0572	17.2486	17.4096	17.3696
Q2YIZ5	BAB2_0405	OG0001197	15.5764	16.4715	15.7452	NA	NA	NA
Q2YIZ9	BAB2_0253	OG0001199	14.3678	14.6849	15.1023	NA	NA	NA
Q2YJ00	BAB2_0252	OG0000467	15.2968	15.066	NA	15.0478	16.3798	15.0152
Q2YJ01	BAB2_0251	OG0001200	17.299	16.8411	17.14	NA	NA	NA
Q2YJ02	BAB2_0250	OG0001201	17.3226	17.1765	17.2176	14.9789	NA	NA
Q2YJ03	BAB2_0249	OG0002635	NA	NA	NA	NA	15.914	14.7344
Q2YJ06	BAB2_0246	OG0001203	16.2529	15.4368	15.1512	15.7864	14.7929	14.7041
Q2YJ08	BAB2_0244	OG0001205	16.1829	16.5447	16.4019	15.8485	NA	15.6821
Q2YJ10	purU	OG0000468	15.9432	15.3582	16.1391	NA	NA	NA
Q2YJ13	nagB	OG0001208	16.9864	17.3487	16.9897	NA	16.5579	NA
Q2YJ14	BAB2_0329	OG0001209	15.7962	15.9813	NA	NA	NA	NA
Q2YJ15	BAB2_0328	OG0001210	14.9427	15.1985	22.0538	NA	15.1766	NA
Q2YJ16	BAB2_0327	OG0000470	19.0528	18.4511	18.1906	17.3475	17.8383	16.9468
Q2YJ19	BAB2_0296	OG0001212	19.0665	18.7772	19.2829	17.1912	17.6498	16.8077
Q2YJ20	BAB2_0295	OG0001213	17.697	17.5256	17.6613	16.4276	16.9524	15.7979
Q2YJ21	BAB2_0294	OG0001214	18.6242	17.4267	17.3266	16.7322	17.3112	16.3395
Q2YJ22	BAB2_0293	OG0001215	17.3056	17.7253	17.7781	16.5402	17.2876	16.4895
Q2YJ23	BAB2_0292	OG0001216	16.5211	15.2185	15.2664	NA	14.513	NA
Q2YJ26	pmbA	OG0001218	16.6407	16.439	16.5905	NA	16.4216	NA
Q2YJ28	BAB2_0203	OG0001219	14.8569	17.8889	16.2393	NA	NA	NA
Q2YJ29	BAB2_0199	OG0001220	16.1215	16.1409	15.6353	NA	NA	NA
Q2YJ30	BAB2_0198	OG0000473	16.949	17.3559	17.0027	NA	15.8813	NA
Q2YJ32	BAB2_0196	OG0000045	14.769	16.3405	15.3942	NA	NA	NA
Q2YJ33	BAB2_0195	OG0001221	17.1414	18.0998	18.2371	18.9768	19.7263	18.9509
Q2YJ40	BAB2_0427	OG0001225	16.5057	17.1898	16.6468	16.8691	17.7767	16.8069
Q2YJ42	BAB2_0423	OG0001226	16.4086	17.4199	16.518	NA	16.0545	NA
Q2YJ49	potA	OG0000481	13.288	14.4382	NA	NA	NA	NA
Q2YJ51	BAB2_0117	OG0001228	16.033	NA	NA	17.7614	NA	NA
Q2YJ52	BAB2_0113	OG0001229	17.7317	18.0435	18.1567	18.3988	18.8932	18.2411
Q2YJ55	BAB2_0231	OG0001232	16.8476	15.8069	16.1575	16.9455	16.6876	16.2178
Q2YJ56	BAB2_0230	OG0001233	16.8468	16.6773	16.3051	NA	16.4806	NA
Q2YJ58	BAB2_0224	OG0001234	NA	NA	NA	15.9149	15.9116	15.8163
Q2YJ59	BAB2_0223	OG0001235	15.4407	17.1211	16.9112	16.8399	17.351	16.7735
Q2YJ61	BAB2_0221	OG0000484	NA	16.3108	NA	NA	18.5155	18.0113
Q2YJ64	BAB2_0159	OG0001237	15.0494	NA	15.526	NA	NA	NA
Q2YJ80	BAB2_0051	OG0000497	16.5854	16.5217	15.9169	14.8819	15.7794	NA
Q2YJ84	BAB2_0056	OG0001240	12.9567	NA	NA	NA	NA	15.7287
Q2YJ86	gltD	OG0001242	15.4274	NA	NA	17.7013	15.888	17.4051
Q2YJ87	gltB	OG0000132	15.7405	15.9893	15.3463	NA	16.9889	15.9025
Q2YJ89	gnd	OG0000133	17.8465	17.5151	16.748	16.6307	17.0302	16.5769
Q2YJ97	BAB2_0099	OG0001249	16.8668	17.1542	17.1627	16.2622	17.0742	15.8793
Q2YJA0	BAB2_0096	OG0001251	16.0394	16.3791	15.1442	NA	NA	NA
Q2YJA2	BAB2_1164	OG0001253	16.4977	17.0065	16.485	NA	16.3718	NA
Q2YJA3	BAB2_1163	OG0001254	16.8883	16.9841	16.4285	NA	16.5618	NA
Q2YJB7	BAB2_1145	OG0001260	16.2367	16.7635	16.8277	NA	NA	NA
Q2YJD4	BAB2_1125	OG0001276	14.8781	NA	14.2498	NA	NA	NA
Q2YJD6	BAB2_1121	OG0001278	16.216	17.2766	16.5257	17.0469	17.9484	17.0278
Q2YJE8	xylF	OG0000506	16.6787	17.0589	17.9499	17.114	17.732	16.9452
Q2YJE9	BAB2_1108	OG0001286	17.5385	17.5075	17.045	NA	16.6682	15.8736
Q2YJF0	BAB2_1107	OG0000017	13.417	14.9462	16.2775	17.5978	18.1192	17.3446
Q2YJH2	BAB2_1082	OG0000515	15.3816	15.6655	15.6611	17.4638	17.7226	17.1183
Q2YJI9	BAB2_1062	OG0002650	14.6144	15.1815	16.284	NA	16.1765	16.677
Q2YJJ7	BAB2_1054	OG0001314	15.2697	NA	15.5618	NA	NA	NA
Q2YJK7	BAB2_1043	OG0001316	13.8408	NA	14.3182	NA	NA	NA
Q2YJK8	BAB2_1042	OG0002652	15.8167	15.7477	14.9961	NA	NA	NA
Q2YJL5	BAB2_1035	OG0000011	17.6776	17.2715	17.0634	NA	NA	NA
Q2YJL7	BAB2_1033	OG0001320	16.3541	16.2713	16.198	NA	17.1806	NA
Q2YJM2	slyX	OG0001322	14.1555	15.9827	16.0864	17.5246	18.2792	17.5629
Q2YJM3	BAB2_1027	OG0000522	16.9092	16.2794	16.0696	17.0547	16.3792	15.1742
Q2YJM5	ubiB	OG0000523	16.8556	16.6403	16.6763	NA	16.5835	NA
Q2YJM6	coaBC	OG0000090	16.6794	16.7584	16.6271	NA	NA	NA
Q2YJM7	prfC	OG0000524	15.3791	14.9104	NA	NA	NA	NA
Q2YJM9	BAB2_1020	OG0001323	15.0111	16.0333	NA	NA	NA	NA
Q2YJN0	BAB2_1019	OG0001324	16.1947	17.0916	15.9041	NA	NA	NA
Q2YJN8	BAB2_1011	OG0001330	15.6707	15.9815	14.8394	17.0831	NA	NA
Q2YJP2	BAB2_1007	OG0001331	16.7397	16.6381	16.187	NA	NA	NA
Q2YJP4	BAB2_1005	OG0001332	16.7825	15.8773	16.3707	NA	17.121	NA
Q2YJP7	BAB2_1002	OG0001334	17.9355	17.3328	17.4188	NA	15.8113	15.6244
Q2YJQ0	BAB2_0999	OG0001336	16.046	17.0132	17.532	18.2475	18.4079	18.1138
Q2YJQ1	BAB2_0998	OG0000529	14.5445	14.9043	14.5893	NA	NA	NA
Q2YJQ2	def-2	OG0000530	15.4174	16.2947	15.5902	16.4795	17.3963	16.2482
Q2YJQ8	BAB2_0990	OG0000533	17.3993	16.2458	16.5086	16.4066	16.8513	15.0106
Q2YJQ9	BAB2_0989	OG0001338	15.2829	16.2454	15.5034	NA	NA	NA
Q2YJR2	yidC	OG0000145	17.2148	17.5345	16.9673	NA	NA	NA
Q2YJS0	BAB2_0976	OG0001343	16.7466	15.8841	15.7029	20.9469	16.1482	NA
Q2YJS1	BAB2_0975	OG0001344	18.9244	17.8494	18.164	17.2229	17.6021	17.0019
Q2YJS2	BAB2_0974	OG0001345	19.1734	18.7542	20.2651	17.7036	17.8624	17.1989
Q2YJS4	BAB2_0972	OG0001347	15.2054	14.8359	NA	NA	NA	NA
Q2YJS5	BAB2_0971	OG0000004	16.5816	15.5996	NA	NA	NA	NA
Q2YJS6	BAB2_0970	OG0000029	15.6875	14.7456	15.5489	NA	NA	NA
Q2YJS9	BAB2_0962	OG0001349	15.7733	14.978	15.4582	NA	NA	NA
Q2YJT0	BAB2_0961	OG0001350	17.1456	17.0787	18.0795	NA	16.4919	14.8374
Q2YJT1	BAB2_0960	OG0001351	16.559	16.9504	16.371	NA	16.1081	NA
Q2YJT6	BAB2_0955	OG0001355	15.8887	16.8361	16.2335	16.6749	17.5879	16.5258
Q2YJU4	BAB2_0947	OG0001362	17.3623	18.4515	NA	NA	NA	NA
Q2YJU5	BAB2_0946	OG0001363	16.1856	15.3243	15.5104	NA	NA	NA
Q2YJU8	BAB2_0943	OG0000538	16.1746	15.5415	16.6986	15.862	16.2535	15.5443
Q2YJV0	BAB2_0941	OG0000046	14.965	15.9168	14.4589	NA	NA	NA
Q2YJV3	BAB2_0938	OG0001368	20.3279	21.367	21.3554	18.7386	19.2998	18.4485
Q2YJV5	BAB2_0935	OG0001370	15.9412	16.5373	16.7219	NA	NA	NA
Q2YJW2	nosZ	OG0000147	18.1221	17.1082	18.3777	16.2405	15.9951	15.7728
Q2YJX1	BAB2_0919	OG0001380	15.6594	16.8288	16.3297	16.0284	16.8727	15.8451
Q2YJY2	narJ	OG0001385	14.8798	NA	NA	NA	16.1929	NA
Q2YJY3	narH	OG0000546	19.1013	17.9889	17.5657	17.0216	18.0176	16.9477
Q2YJY4	narG	OG0000547	18.7666	17.9728	17.0123	16.7017	17.5812	16.3161
Q2YJY8	BAB2_0896	OG0001388	14.6239	16.2057	16.048	16.7358	17.5254	16.8392
Q2YJZ3	nrdE	OG0000548	15.8216	18.3792	NA	NA	NA	NA
Q2YJZ4	nrdF	OG0000549	16.7547	NA	15.34	NA	NA	NA
Q2YJZ8	minC	OG0000550	15.4881	NA	NA	NA	15.8595	NA
Q2YK01	BAB2_0881	OG0002664	10.9322	NA	NA	16.7673	17.4257	17.0015
Q2YK02	BAB2_0880	OG0001393	20.1041	21.8975	21.1773	22.4651	22.5604	22.4948
Q2YK03	BAB2_0879	OG0001394	18.2927	17.0296	19.3509	17.5039	17.5316	17.1013
Q2YK04	potA	OG0000013	15.8109	15.2103	15.3	NA	16.0922	NA
Q2YK05	BAB2_0877	OG0001395	13.8146	12.8265	NA	NA	NA	NA
Q2YK11	BAB2_0869	OG0001400	17.1888	16.4465	16.9615	16.3148	16.9579	16.1099
Q2YK12	BAB2_0868	OG0001401	20.7108	20.7461	21.1878	20.8982	21.9502	20.787
Q2YK23	BAB2_0857	OG0001404	15.635	16.2738	NA	NA	NA	NA
Q2YK24	BAB2_0856	OG0000030	16.9561	15.9909	15.4709	NA	16.2125	NA
Q2YK25	BAB2_0855	OG0001405	15.8926	14.6697	14.9115	NA	14.3984	NA
Q2YK26	BAB2_0854	OG0001406	15.4299	17.0672	18.189	17.9169	17.6032	18.0974
Q2YK29	guaB	OG0000148	18.9137	18.0483	17.9492	16.8098	17.1369	16.4789
Q2YK32	BAB2_0848	OG0000149	20.0707	19.5529	19.6255	18.1412	18.6851	18.0303
Q2YK35	BAB2_0845	OG0001411	15.2872	15.7807	NA	NA	NA	NA
Q2YK36	BAB2_0844	OG0000555	16.4652	15.4666	15.8904	NA	17.4369	NA
Q2YK37	BAB2_0843	OG0001412	15.6952	15.9324	13.6956	NA	NA	NA
Q2YK45	ackA	OG0000151	15.4478	15.5145	15.7324	NA	NA	NA
Q2YK48	BAB2_0832	OG0001419	14.9594	15.0447	NA	NA	NA	NA
Q2YK59	BAB2_0821	OG0001422	17.0194	16.3993	NA	NA	16.9932	NA
Q2YK64	BAB2_0816	OG0001425	14.1967	NA	15.227	NA	NA	NA
Q2YK67	BAB2_0811	OG0001426	16.8537	16.8539	17.4327	NA	16.4857	NA
Q2YK77	msrB	OG0000558	14.5462	15.7195	16.2063	NA	NA	16.1299
Q2YK82	serA-2	OG0000559	17.9068	17.0133	17.0158	15.0859	16.1112	NA
Q2YK83	def-1	OG0000560	15.9831	15.3328	NA	NA	NA	NA
Q2YK84	BAB2_0781	OG0001434	14.4965	14.0354	13.8257	NA	NA	NA
Q2YK85	BAB2_0780	OG0001435	13.8582	16.3307	16.1674	16.1406	17.2449	16.2436
Q2YK88	BAB2_0777	OG0001438	15.7886	16.2005	NA	NA	NA	15.8029
Q2YK91	BAB2_0774	OG0001441	17.7024	18.25	17.6577	17.6546	18.1058	NA
Q2YK93	BAB2_0771	OG0001443	NA	16.0585	16.093	NA	18.2622	18.3148
Q2YK94	BAB2_0770	OG0001444	15.6643	17.2313	16.9995	17.3403	17.9073	17.1121
Q2YK97	BAB2_0767	OG0001447	15.7217	16.2508	17.0122	16.1611	16.8073	15.9443
Q2YK98	BAB2_0766	OG0002673	14.621	15.3126	NA	15.7553	16.47	15.4728
Q2YKA0	BAB2_0764	OG0000078	14.6836	15.6102	NA	NA	NA	NA
Q2YKA1	BAB2_0763	OG0000561	15.6618	15.487	15.2463	NA	NA	NA
Q2YKA4	BAB2_0760	OG0001450	NA	NA	NA	15.7065	17.0556	15.5837
Q2YKA5	BAB2_0759	OG0001451	18.3981	20.2137	19.165	19.9561	20.1628	19.9175
Q2YKA6	BAB2_0758	OG0000563	16.5518	15.2663	15.674	NA	NA	NA
Q2YKA7	BAB2_0757	OG0001452	NA	NA	NA	16.1559	16.1405	16.0059
Q2YKA8	BAB2_0756	OG0001453	14.87	16.3234	16.9606	16.9887	17.3161	16.5769
Q2YKB0	BAB2_0754	OG0001454	14.4898	13.8539	NA	NA	NA	NA
Q2YKC0	BAB2_0742	OG0001456	NA	NA	NA	15.9203	NA	15.9653
Q2YKC1	BAB2_0741	OG0000564	16.552	16.9493	16.2269	16.4522	17.1201	16.2406
Q2YKC2	BAB2_0740	OG0001457	16.7345	17.294	17.1161	17.6616	17.9514	17.1497
Q2YKC4	BAB2_0738	OG0001459	14.1789	14.6156	NA	NA	NA	NA
Q2YKC9	BAB2_0733	OG0001464	15.3711	15.9255	16.0051	NA	NA	NA
Q2YKD1	BAB2_0731	OG0001466	17.2561	17.956	17.2895	NA	NA	NA
Q2YKD4	cydA	OG0000567	19.4971	19.6445	18.9642	17.1815	17.8135	17.1083
Q2YKD5	cydB	OG0000568	18.4804	17.3317	17.0591	16.6187	15.812	16.1239
Q2YKD7	BAB2_0725	OG0001467	14.7928	15.5827	NA	NA	NA	NA
Q2YKE3	BAB2_0717	OG0000000	15.3031	15.6542	NA	NA	NA	NA
Q2YKE5	BAB2_0715	OG0000569	14.5949	15.6297	15.2099	NA	NA	NA
Q2YKE6	BAB2_0714	OG0001473	16.6993	14.1428	14.7402	NA	NA	NA
Q2YKE7	BAB2_0713	OG0000570	15.5456	14.7547	15.2825	NA	15.4487	NA
Q2YKF1	BAB2_0709	OG0000032	14.5315	18.2261	NA	NA	NA	NA
Q2YKF2	BAB2_0708	OG0001475	15.8118	16.3649	16.5389	NA	NA	NA
Q2YKF7	BAB2_0703	OG0000033	17.682	16.8093	17.1636	16.4376	16.977	15.7408
Q2YKF8	BAB2_0702	OG0000572	17.2373	17.467	17.2271	NA	17.827	NA
Q2YKF9	BAB2_0701	OG0001477	15.9664	16.4701	16.0349	NA	NA	NA
Q2YKG0	BAB2_0700	OG0000049	19.0831	18.211	19.7807	17.8415	18.3314	17.81
Q2YKG1	BAB2_0699	OG0000049	18.8339	18.4155	19.7326	17.8869	18.12	17.6357
Q2YKG3	BAB2_0697	OG0001478	NA	NA	NA	16.4593	NA	16.0669
Q2YKH0	BAB2_0690	OG0001482	13.3506	NA	15.5357	NA	NA	NA
Q2YKI0	BAB2_0679	OG0001491	15.7078	14.959	14.4495	16.4984	16.9539	16.198
Q2YKI1	BAB2_0678	OG0001492	16.6912	16.6541	15.8935	NA	NA	NA
Q2YKI2	BAB2_0677	OG0001493	16.996	15.6103	17.9552	16.1244	NA	15.7019
Q2YKI4	bfr	OG0000575	20.0283	20.0314	20.4872	19.3899	19.3386	19.302
Q2YKJ2	ubiH	OG0000578	16.9239	17.456	16.7173	NA	16.7435	NA
Q2YKJ3	BAB2_0666	OG0001499	14.0298	14.402	NA	NA	NA	NA
Q2YKJ4	BAB2_0665	OG0001500	19.3605	20.0145	20.2676	20.1867	20.5641	20.0623
Q2YKJ6	BAB2_0663	OG0001501	16.805	15.7483	16.2635	NA	16.152	NA
Q2YKJ7	BAB2_0662	OG0001502	15.4417	16.4108	16.911	17.1315	17.497	16.8747
Q2YKJ8	mfd	OG0000579	17.2449	16.2699	NA	NA	NA	NA
Q2YKJ9	BAB2_0660	OG0001503	14.957	16.8701	16.7615	17.7727	18.2554	17.5861
Q2YKK1	glmS	OG0000160	16.9339	15.5815	NA	NA	NA	NA
Q2YKK5	BAB2_0654	OG0000581	16.7059	16.7182	16.8761	NA	16.9094	NA
Q2YKK6	BAB2_0653	OG0002603	20.6914	21.2597	20.373	18.0415	18.5456	18.0128
Q2YKL0	parE	OG0000024	17.0679	16.4415	15.1048	NA	17.0781	NA
Q2YKL1	BAB2_0648	OG0002681	16.1444	17.5693	18.1337	18.443	18.5247	18.0831
Q2YKL7	BAB2_0642	OG0001508	16.5208	17.2389	16.547	15.3197	16.6436	NA
Q2YKL9	BAB2_0640	OG0001509	16.6747	16.1878	17.0175	NA	16.2407	NA
Q2YKM3	topA	OG0000165	17.0855	17.4293	16.7393	16.6222	17.0023	15.752
Q2YKM4	rnr	OG0000584	15.6781	16.6011	16.0546	17.3676	17.1806	16.6601
Q2YKM6	BAB2_0633	OG0001512	16.2966	16.2634	NA	NA	NA	NA
Q2YKN2	BAB2_0627	OG0001514	14.6788	16.2091	15.7216	17.8087	18.1406	17.7134
Q2YKN3	BAB2_0626	OG0001515	13.6446	14.801	15.0742	16.8865	17.8159	16.9239
Q2YKN4	dinB	OG0000166	14.8217	15.5732	NA	NA	NA	NA
Q2YKN7	BAB2_0620	OG0001518	17.3003	17.3758	17.4131	18.644	18.9497	18.4755
Q2YKN9	BAB2_0618	OG0001519	14.4017	15.4311	15.1771	NA	16.5894	NA
Q2YKP4	BAB2_0612	OG0000015	17.7309	17.6891	18.907	17.1929	17.7464	17.0609
Q2YKP5	BAB2_0611	OG0000015	17.5001	18.0046	18.2963	17.5657	18.0653	17.4406
Q2YKP6	BAB2_0610	OG0002688	17.1418	15.957	16.67	NA	16.6073	NA
Q2YKQ4	pcaL	OG0001525	17.4606	17.6513	17.8706	NA	NA	NA
Q2YKQ5	pcaC	OG0001526	13.2592	14.1035	15.0225	NA	NA	NA
Q2YKQ6	pcaH	OG0001527	14.5995	15.7949	15.949	NA	NA	NA
Q2YKQ7	pcaG	OG0001528	14.4595	NA	15.3057	NA	NA	NA
Q2YKQ8	BAB2_0594	OG0001529	14.9266	14.4597	14.5429	NA	NA	NA
Q2YKR4	BAB2_0586	OG0001534	16.6532	15.4712	16.9016	NA	NA	NA
Q2YKS4	BAB2_0574	OG0002693	15.9814	17.9706	17.0751	19.04	19.6284	19.0993
Q2YKS6	BAB2_0572	OG0002594	18.1972	17.4718	18.6767	15.9592	16.2206	15.9397
Q2YKS9	BAB2_0569	OG0001539	14.7603	NA	15.7318	NA	NA	NA
Q2YKT0	BAB2_0568	OG0001540	13.9909	15.1564	13.3026	NA	NA	NA
Q2YKT2	BAB2_0566	OG0000007	20.5109	19.1735	18.6614	17.9927	18.4248	17.6709
Q2YKT4	BAB2_0564	OG0001541	17.5391	18.3403	18.8962	17.4669	18.0912	17.2779
Q2YKT8	BAB2_0560	OG0001545	17.3127	16.6723	17.0925	NA	16.0193	13.9071
Q2YKT9	BAB2_0559	OG0001546	16.2258	15.6017	15.3289	NA	NA	NA
Q2YKU0	fliY	OG0001547	16.676	16.8552	17.2223	17.9493	18.281	17.9358
Q2YKU1	BAB2_0557	OG0000051	15.7558	NA	16.217	NA	NA	NA
Q2YKU9	BAB2_0547	OG0001552	20.1993	21.1274	21.5769	18.8541	19.3194	18.8205
Q2YKV7	BAB2_0539	OG0001555	14.3229	NA	NA	17.6529	18.3051	17.3521
Q2YKV8	BAB2_0538	OG0001556	15.3563	19.3729	19.3781	20.6287	21.1585	20.4469
Q2YKV9	sodC	OG0000593	23.2408	24.0433	24.1691	19.8494	19.3703	19.4079
Q2YKW3	ahpC	OG0000169	18.8651	18.2903	18.6374	18.6925	18.472	18.6112
Q2YKW4	BAB2_0530	OG0001559	15.0524	14.6212	NA	NA	NA	NA
Q2YKW6	BAB2_0528	OG0001561	16.5376	15.9198	15.4196	NA	16.1444	NA
Q2YKW8	BAB2_0526	OG0002699	14.058	17.9588	15.5385	NA	NA	NA
Q2YKX0	BAB2_0524	OG0001563	15.3489	14.4546	NA	NA	NA	NA
Q2YKX1	BAB2_0523	OG0002700	17.1177	14.759	17.8259	NA	NA	NA
Q2YKX5	BAB2_0519	OG0001565	19.3743	20.1292	20.7169	18.8064	19.4027	18.5451
Q2YKX6	BAB2_0518	OG0000170	17.4632	16.6311	16.2259	16.0636	16.9471	NA
Q2YKY1	gcvT	OG0000598	16.9557	17.8936	16.457	16.3005	16.7189	15.8221
Q2YKY2	BAB2_0512	OG0002701	NA	NA	16.685	18.4322	18.3761	18.3577
Q2YKY4	BAB2_0510	OG0001569	13.8494	15.2357	NA	NA	NA	NA
Q2YKZ2	BAB2_0502	OG0001573	16.127	17.4817	17.5852	NA	16.6283	16.2501
Q2YKZ6	BAB2_0494	OG0001575	17.0414	18.2741	21.1278	NA	14.3349	NA
Q2YKZ8	BAB2_0492	OG0001576	15.7376	15.4897	15.7093	NA	NA	NA
Q2YL02	BAB2_0488	OG0001577	17.1757	17.7984	17.8504	17.3323	16.5114	17.0672
Q2YL07	BAB2_0483	OG0001582	15.5132	16.6588	15.55	16.2771	17.2552	15.994
Q2YL12	BAB2_0478	OG0001587	16.0651	16.5875	16.3987	18.1768	18.3755	17.974
Q2YL13	BAB2_0477	OG0000603	15.6198	15.9272	15.7936	NA	NA	NA
Q2YL14	BAB2_0476	OG0000604	16.8142	15.7494	14.7849	15.2564	16.2878	14.9882
Q2YL19	BAB2_0471	OG0001590	16.5283	16.1862	15.1622	NA	16.3271	NA
Q2YL21	BAB2_0469	OG0001592	15.835	15.0758	15.5982	NA	16.4391	NA
Q2YL25	BAB2_0465	OG0001595	16.2227	16.5312	16.165	16.5523	17.1639	16.1098
Q2YL29	BAB2_0461	OG0001598	16.6305	16.2123	15.2085	16.0984	16.3252	15.3722
Q2YL30	zwf	OG0000173	19.1938	18.7349	19.2856	17.1545	17.6388	16.7588
Q2YL31	pgl	OG0000606	18.4819	18.1542	18.114	16.1288	16.8209	16.356
Q2YL32	edd	OG0002595	13.9246	15.5632	15.2637	NA	NA	NA
Q2YL34	proC	OG0000607	15.1674	16.7907	NA	NA	NA	NA
Q2YL39	BAB2_0451	OG0001601	14.5605	NA	14.5897	NA	NA	NA
Q2YL40	BAB2_0450	OG0001602	16.6491	16.8057	14.3812	16.1072	16.8115	15.9031
Q2YL42	BAB2_0448	OG0001603	17.2393	16.5843	16.9949	17.1742	NA	16.9601
Q2YL43	lysS	OG0000609	16.5992	16.4148	14.8041	NA	NA	NA
Q2YL44	BAB2_0446	OG0001604	16.4181	17.1861	16.8478	16.5428	17.3236	16.3393
Q2YL46	dcp	OG0000610	17.3912	16.992	16.6895	16.1485	16.8582	15.4463
Q2YL48	BAB2_0356	OG0001606	19.5169	21.3632	20.2617	19.7302	19.4116	19.4424
Q2YL49	BAB2_0355	OG0002709	16.3107	15.5225	NA	NA	NA	NA
Q2YL52	BAB2_0352	OG0001608	15.6189	16.6144	16.0197	16.1962	16.9569	16.5446
Q2YL53	ohr	OG0001609	19.219	19.3555	19.6024	18.9105	19.9912	19.3674
Q2YL54	BAB2_0350	OG0001610	14.1611	NA	NA	16.5744	16.1856	16.7417
Q2YL55	asd	OG0000094	17.2274	16.1017	15.7263	15.9229	16.6823	15.569
Q2YL60	BAB2_0344	OG0001613	16.3303	17.0893	16.7244	15.9857	17.3151	16.1771
Q2YL61	trx-2	OG0001614	17.158	17.7675	17.2166	17.9633	18.5581	17.8914
Q2YL63	BAB2_0445	OG0001616	15.9723	17.2261	16.5957	16.4239	16.9386	16.3158
Q2YL64	BAB2_0444	OG0000613	19.6108	19.1708	18.3506	17.4011	17.8654	16.9294
Q2YL65	BAB2_0443	OG0001617	19.3315	18.2641	17.9055	17.0465	17.5241	16.4963
Q2YL66	BAB2_0442	OG0000035	18.4825	17.5346	16.9006	16.5748	17.4943	16.3914
Q2YL68	BAB2_0439	OG0001619	17.1853	16.1411	NA	NA	NA	NA
Q2YL80	BAB2_0029	OG0001623	15.4489	15.6047	16.3559	NA	NA	NA
Q2YL82	BAB2_0027	OG0001625	15.3849	15.6961	NA	NA	NA	NA
Q2YL87	BAB2_0022	OG0001629	15.5244	16.3754	16.1633	NA	17.0176	NA
Q2YL88	BAB2_0021	OG0001630	15.3089	15.7492	NA	NA	NA	NA
Q2YL89	BAB2_0020	OG0002710	15.2373	16.4061	15.9566	NA	17.8621	16.6204
Q2YL90	BAB2_0019	OG0001631	12.9846	NA	15.3679	NA	NA	NA
Q2YL96	BAB2_0013	OG0000618	15.5841	15.4675	14.6978	NA	NA	NA
Q2YL97	BAB2_0012	OG0000619	13.5705	14.9922	NA	NA	16.0844	NA
Q2YL99	BAB2_0010	OG0001636	17.9059	17.7664	NA	16.4439	16.7453	16.0554
Q2YLA0	BAB2_0009	OG0001637	15.3689	15.4521	16.548	16.7774	16.9468	16.7501
Q2YLA1	BAB2_0145	OG0000620	14.9819	14.9627	NA	NA	NA	NA
Q2YLA4	BAB2_0142	OG0001640	15.9904	15.578	16.2097	NA	15.9142	NA
Q2YLA5	BAB2_0141	OG0000621	15.2339	15.3529	15.2702	NA	NA	NA
Q2YLA6	BAB2_0140	OG0000622	15.7953	15.4935	NA	NA	NA	NA
Q2YLA8	BAB2_0138	OG0001641	13.0806	15.9449	15.6013	16.5352	16.5636	16.2792
Q2YLB2	BAB2_0289	OG0000623	16.7895	15.4021	15.199	NA	17.0614	NA
Q2YLB9	BAB2_0282	OG0001645	19.0551	17.6746	20.4862	17.2605	17.4222	17.0845
Q2YLC0	BAB2_0281	OG0001646	17.2167	17.1594	17.5916	NA	NA	15.218
Q2YLC1	BAB2_0280	OG0001647	15.9882	16.0338	16.2693	NA	NA	NA
Q2YLD4	BAB1_1784	OG0001658	18.142	18.7514	18.9356	18.5574	18.7872	18.6864
Q2YLD5	phbA-1	OG0000006	16.3276	15.4577	15.2981	16.9268	16.5863	16.6719
Q2YLD7	BAB1_1781	OG0002716	17.3976	17.3372	17.3485	NA	17.3518	NA
Q2YLE0	fdxA	OG0000627	18.2389	18.1031	18.2813	16.3028	17.2974	15.803
Q2YLE5	BAB1_1773	OG0001663	17.1635	17.5248	18.0038	18.0457	18.6593	17.9351
Q2YLE9	BAB1_1804	OG0001664	15.5101	17.0598	16.8382	17.361	17.9347	17.0435
Q2YLF0	BAB1_1803	OG0001665	16.1036	17.3288	16.8233	16.2966	16.2413	15.7549
Q2YLG1	pyc	OG0000181	17.1918	16.318	15.8009	15.5489	16.0264	NA
Q2YLG3	BAB1_1789	OG0001669	16.6005	16.151	16.4999	NA	NA	NA
Q2YLG5	BAB1_1787	OG0001670	15.9315	16.1354	NA	NA	NA	NA
Q2YLG7	BAB1_1829	OG0001671	16.4025	15.5417	16.401	NA	NA	NA
Q2YLG8	BAB1_1828	OG0001672	16.3412	NA	15.593	NA	NA	NA
Q2YLG9	BAB1_1827	OG0001673	18.6017	17.4258	17.3731	16.6226	17.4755	16.3289
Q2YLH1	BAB1_1823	OG0001674	16.0506	16.3695	16.1967	NA	NA	NA
Q2YLH2	sun	OG0000630	14.3318	15.608	NA	NA	17.7605	NA
Q2YLH6	BAB1_1818	OG0001676	14.5469	15.8755	15.8668	NA	NA	NA
Q2YLH8	BAB1_1816	OG0000632	15.215	15.3805	14.8168	NA	NA	NA
Q2YLI0	BAB1_1814	OG0001678	17.3894	18.8756	18.7451	18.3612	18.4594	18.3666
Q2YLI2	priA	OG0000185	14.8747	14.1764	NA	NA	NA	NA
Q2YLI3	BAB1_1811	OG0001679	15.0175	14.5749	15.8297	14.3585	NA	NA
Q2YLI9	rsfS	OG0000639	13.5404	NA	NA	16.5878	17.0253	16.0767
Q2YLJ2	BAB1_1846	OG0001681	15.2488	16.1657	16.6396	15.6786	17.1697	15.8207
Q2YLJ3	BAB1_1845	OG0000641	18.9481	19.5115	19.4441	18.2039	18.8297	18.1063
Q2YLJ8	mmsA	OG0001684	17.8199	17.3669	17.1026	16.3165	17.1323	15.9449
Q2YLJ9	BAB1_1839	OG0001685	14.0605	15.9554	14.9085	NA	NA	NA
Q2YLK0	BAB1_1838	OG0001686	15.1193	16.1479	15.3247	NA	16.0856	NA
Q2YLK1	BAB1_1837	OG0000643	17.891	16.6899	17.1973	16.8018	17.4405	16.4101
Q2YLK2	BAB1_1836	OG0001687	16.6125	17.3329	16.2806	17.3547	17.9275	17.4156
Q2YLK4	ffh	OG0000187	16.1403	16.844	15.8756	14.9252	NA	NA
Q2YLK5	BAB1_1833	OG0001689	15.9096	16.5259	16.1289	17.0881	17.4311	16.8071
Q2YLK8	BAB1_1830	OG0001690	19.2603	19.9862	19.1052	17.475	18.0679	17.0306
Q2YLL0	BAB1_1865	OG0001692	15.6899	15.4208	15.6692	NA	NA	NA
Q2YLL1	BAB1_1864	OG0001693	15.5107	17.1267	NA	NA	NA	NA
Q2YLL5	BAB1_1860	OG0002728	15.3312	15.3665	14.336	NA	NA	NA
Q2YLM6	hemD	OG0000647	14.5657	14.2389	NA	NA	NA	NA
Q2YLM7	BAB1_1885	OG0001698	19.0568	20.1859	19.659	18.8867	19.4387	18.6801
Q2YLM8	BAB1_1884	OG0001699	18.3329	17.9807	17.4344	16.3932	17.3502	16.0642
Q2YLN0	BAB1_1881	OG0001700	13.4637	15.1979	NA	NA	NA	NA
Q2YLN2	grxC	OG0000648	17.7014	17.3815	18.0266	17.7379	18.6954	17.7081
Q2YLN3	BAB1_1878	OG0001702	15.8843	16.5836	16.0549	NA	16.0303	NA
Q2YLN4	BAB1_1877	OG0001703	NA	16.1049	NA	17.7028	18.3891	17.6507
Q2YLN6	BAB1_1874	OG0000193	17.4123	16.6735	16.9497	16.4118	17.2979	16.2596
Q2YLN7	ptsP	OG0000649	16.8966	16.0995	15.6591	NA	NA	NA
Q2YLN9	prmC	OG0000651	15.6756	16.2923	NA	NA	NA	NA
Q2YLP1	BAB1_1869	OG0001705	18.2793	18.3334	19.3721	18.7146	19.2771	18.5381
Q2YLP2	clpB	OG0000037	19.8734	19.5602	18.9576	17.9348	18.6426	17.6388
Q2YLP3	BAB1_1867	OG0000652	16.5895	NA	NA	16.0535	16.7222	16.1305
Q2YLP8	BAB1_1904	OG0001707	18.508	17.0715	17.5805	17.614	17.8057	17.2887
Q2YLQ0	BAB1_1902	OG0000655	15.7832	NA	16.7021	NA	NA	NA
Q2YLQ1	BAB1_1901	OG0000195	18.3344	17.47	17.1875	17.0342	17.815	16.591
Q2YLQ2	BAB1_1900	OG0000196	17.7385	17.1513	16.6288	16.9693	17.3098	16.7948
Q2YLQ3	BAB1_1899	OG0001708	14.424	16.0467	16.0361	16.1701	17.108	16.1217
Q2YLQ4	BAB1_1898	OG0001709	18.2742	17.4349	16.8201	16.6607	17.6215	16.1298
Q2YLQ5	BAB1_1897	OG0000656	15.9015	16.0393	16.6565	NA	NA	NA
Q2YLQ7	BAB1_1895	OG0000032	14.2333	NA	NA	NA	16.2337	NA
Q2YLQ8	BAB1_1894	OG0002731	16.4783	17.8018	NA	NA	NA	NA
Q2YLR1	BAB1_1891	OG0001712	14.7295	NA	NA	15.5511	NA	NA
Q2YLR2	BAB1_1890	OG0001713	16.5137	17.2704	16.5521	18.5244	18.3912	19.1355
Q2YLS0	sucC	OG0000200	20.3615	19.3808	19.1906	17.7786	18.1512	17.4244
Q2YLS1	sucD	OG0000201	19.9868	19.6206	18.8572	17.8499	18.5502	17.559
Q2YLS3	sucB	OG0000659	19.7489	19.2489	18.9955	17.2469	17.7892	16.7565
Q2YLS6	BAB1_1919	OG0001718	18.1159	18.8246	19.0773	17.2675	17.8419	17.1066
Q2YLS7	lpdA-2	OG0000660	18.8737	17.712	19.4318	16.864	17.5432	16.531
Q2YLU2	BAB1_1944	OG0000664	18.6178	19.9224	19.6353	19.4383	19.8642	19.3642
Q2YLU4	argJ	OG0000204	17.9748	17.4181	17.9212	17.2827	17.8982	16.9041
Q2YLV0	ftsY	OG0000205	16.3371	16.6113	15.9609	NA	NA	NA
Q2YLV2	BAB1_1968	OG0002606	18.8711	18.5142	18.7756	17.0521	17.3457	16.3989
Q2YLV3	BAB1_1967	OG0001730	19.1279	17.8933	17.5941	17.5644	17.6056	17.4117
Q2YLV4	BAB1_1966	OG0000668	14.5012	NA	18.327	NA	NA	NA
Q2YLV6	BAB1_1964	OG0001731	17.0393	16.1514	NA	NA	16.4524	NA
Q2YLW5	BAB1_1954	OG0001738	14.1482	15.709	15.7001	16.9714	17.6872	16.8169
Q2YLX1	BAB1_1766	OG0000672	14.4758	14.8472	14.9863	NA	NA	NA
Q2YLX4	ychF	OG0000673	16.8804	15.7142	15.3752	15.6015	NA	15.5779
Q2YLX8	prs	OG0000095	17.2865	15.6404	15.6392	15.238	NA	NA
Q2YLX9	BAB1_1548	OG0001741	18.6417	18.7845	19.3355	18.7991	19.7507	18.8286
Q2YLY0	BAB1_1547	OG0001742	16.7932	16.1427	16.6627	NA	NA	NA
Q2YLY1	BAB1_1546	OG0000675	18.0261	17.5872	18.154	17.7908	17.5981	16.9945
Q2YLY2	BAB1_1545	OG0001743	14.648	15.4889	NA	NA	NA	NA
Q2YLY4	BAB1_1543	OG0001744	19.4467	21.028	20.6073	21.5461	22.0069	21.4071
Q2YLY8	ddl	OG0000211	17.4048	16.0919	16.4403	15.4284	17.1063	17.2844
Q2YLZ1	ftsZ	OG0000212	17.0457	15.8643	16.2562	15.2841	17.349	16.2179
Q2YLZ4	bamD	OG0000679	19.2978	20.5724	20.6697	19.8767	20.1562	19.7912
Q2YLZ5	recN	OG0000680	16.7744	17.1807	17.0407	NA	NA	NA
Q2YM10	nusG	OG0000691	18.2771	17.9631	17.9012	17.7187	18.0346	17.5784
Q2YM20	BAB1_1504	OG0001748	17.6733	18.1456	18.4508	17.1252	17.6473	17.2296
Q2YM23	BAB1_1501	OG0001749	15.4068	15.2132	14.9555	16.9843	17.3594	17.1869
Q2YM24	BAB1_1500	OG0001750	16.7327	15.6883	15.5657	NA	NA	NA
Q2YM25	dnaG	OG0000217	15.1666	15.8134	NA	NA	NA	NA
Q2YM26	rpoD	OG0000697	18.1475	17.8903	17.6248	16.3623	17.1354	15.9336
Q2YM27	BAB1_1497	OG0001751	17.5384	17.9856	17.9625	19.7818	20.4115	19.6418
Q2YM29	ettA	OG0000218	17.1298	16.689	16.4747	NA	16.4907	NA
Q2YM33	BAB1_1470	OG0001755	14.5727	16.6404	NA	17.2273	17.6688	16.7767
Q2YM34	BAB1_1469	OG0001756	16.4854	15.743	16.0743	NA	NA	NA
Q2YM35	metF	OG0000699	15.8288	15.8922	NA	NA	NA	NA
Q2YM37	BAB1_1466	OG0002742	15.6919	16.2736	16.1724	16.8483	17.1604	16.6173
Q2YM38	BAB1_1465	OG0000065	15.097	NA	16.2397	17.2332	17.4406	16.8328
Q2YM39	BAB1_1464	OG0001757	16.8725	17.9225	17.3421	16.0229	18.2781	16.5439
Q2YM40	BAB1_1463	OG0001758	15.5608	16.3246	16.133	16.6504	16.7392	16.3728
Q2YM41	BAB1_1462	OG0000700	15.6276	15.1242	14.69	NA	16.7047	NA
Q2YM42	BAB1_1486	OG0001759	NA	16.0161	NA	18.0378	18.0182	17.7448
Q2YM44	BAB1_1484	OG0000701	14.1804	NA	NA	16.0775	16.6965	16.1172
Q2YM45	BAB1_1483	OG0001761	16.431	16.4353	16.5664	17.9409	18.7576	17.8738
Q2YM48	BAB1_1476	OG0001764	15.3603	16.8126	NA	NA	NA	NA
Q2YM50	BAB1_1563	OG0002744	16.7555	NA	NA	NA	20.0128	NA
Q2YM51	trmL	OG0000219	14.7806	NA	NA	NA	NA	16.0336
Q2YM52	BAB1_1561	OG0000038	15.6145	15.8885	14.9627	NA	NA	NA
Q2YM54	BAB1_1559	OG0000702	19.7267	18.5466	20.2787	18.7836	19.6066	18.7578
Q2YM55	petB	OG0000703	18.1702	17.2328	17.0718	15.6596	16.5361	15.3107
Q2YM56	BAB1_1557	OG0000704	18.1486	18.4867	17.9768	17.0326	18.3174	16.9263
Q2YM58	BAB1_1555	OG0001765	14.6899	NA	15.4351	NA	NA	NA
Q2YM60	BAB1_1461	OG0001767	NA	NA	NA	17.3365	NA	17.5261
Q2YM61	mntH	OG0000705	16.063	16.0706	15.1227	NA	NA	NA
Q2YM66	murE	OG0000097	16.487	16.8081	16.5176	16.1033	17.8667	NA
Q2YM67	murF	OG0000221	17.0848	16.9047	16.2443	NA	16.0525	NA
Q2YM71	BAB1_1296	OG0001771	14.9206	15.9056	16.7533	17.0478	17.6814	16.8325
Q2YM72	BAB1_1295	OG0001772	19.4538	20.4518	20.6687	21.0335	21.9545	21.0392
Q2YM73	BAB1_1294	OG0001773	16.4195	15.49	15.2971	NA	16.6748	NA
Q2YM74	BAB1_1293	OG0000707	17.396	17.1863	16.7363	14.8958	NA	NA
Q2YM75	glpX	OG0000708	16.8674	16.7453	15.9252	17.5026	NA	17.0205
Q2YM78	gloA	OG0000710	17.9076	18.0648	19.0547	17.7629	18.0495	17.5402
Q2YM80	BAB1_1284	OG0001774	15.2095	15.7271	NA	NA	NA	NA
Q2YM81	fur	OG0000711	15.5821	14.0771	15.4024	NA	NA	NA
Q2YM82	ccoN	OG0000226	17.5356	18.2718	17.2632	NA	16.8368	NA
Q2YM83	ccoO	OG0001775	17.2843	17.5665	17.1367	16.8143	18.0425	16.7446
Q2YM84	ccoQ	OG0002746	18.0282	20.7485	19.0205	18.0214	17.7299	17.7831
Q2YM85	BAB1_0389	OG0000227	17.9335	17.8859	17.7725	17.4838	17.8622	17.466
Q2YM86	BAB1_0388	OG0001776	16.6469	16.4336	15.7023	16.6446	16.8137	16.3552
Q2YM91	BAB1_0383	OG0000713	15.5762	NA	15.7946	NA	NA	NA
Q2YM93	BAB1_0410	OG0000715	15.4489	17.3413	16.5094	NA	16.5055	14.5246
Q2YM99	BAB1_0404	OG0001781	18.2669	19.78	19.0655	19.2376	19.9234	19.0537
Q2YMA0	BAB1_0403	OG0001782	12.851	14.4657	NA	NA	NA	NA
Q2YMA3	BAB1_0400	OG0001784	17.1695	15.6262	16.7121	NA	16.394	15.6847
Q2YMA4	BAB1_0399	OG0001785	16.4785	17.5801	17.5329	18.4282	18.5218	18.2853
Q2YMA6	BAB1_0395	OG0001786	16.403	16.8996	16.788	17.7668	17.7271	17.5784
Q2YMA8	BAB1_0430	OG0001788	16.7099	17.1633	17.0125	16.4927	17.267	16.1885
Q2YMA9	BAB1_0429	OG0000718	16.5603	16.5134	15.9078	NA	16.2247	NA
Q2YMC0	BAB1_0418	OG0002754	14.6562	15.6475	15.3778	NA	15.911	NA
Q2YMC6	atpE	OG0000232	20.5735	21.0201	20.8819	17.2587	17.1694	16.8684
Q2YMC7	BAB1_0448	OG0002755	15.7254	15.8785	16.08	NA	NA	NA
Q2YMC8	fabI-1	OG0000039	17.9463	16.9338	17.317	16.0103	16.8141	15.1984
Q2YMC9	BAB1_0446	OG0001796	17.3358	18.0835	17.9566	17.3852	17.7423	17.2843
Q2YMD0	BAB1_0445	OG0001797	14.3901	15.711	16.5954	17.505	18.91	17.4061
Q2YMD3	purD	OG0000721	15.8722	15.5141	NA	NA	NA	NA
Q2YMD5	BAB1_0440	OG0000035	17.6517	17.673	16.666	16.6791	17.2574	16.3555
Q2YMD6	BAB1_0439	OG0001798	16.6868	16.822	17.0361	NA	NA	NA
Q2YMD8	BAB1_0437	OG0001800	NA	15.9178	15.3463	16.8044	17.0669	16.5776
Q2YMD9	BAB1_0436	OG0001801	14.4131	14.5826	15.2143	16.3967	15.983	16.0884
Q2YME0	BAB1_0435	OG0001802	16.0152	16.9425	16.6207	16.9991	17.2961	16.6341
Q2YME1	BAB1_0434	OG0000722	14.5121	15.7764	15.045	15.9299	16.7291	15.5179
Q2YME2	glyS	OG0000075	17.698	17.2236	16.5112	16.3912	17.3311	15.7261
Q2YME5	BAB1_0467	OG0001803	15.9719	16.792	16.9633	17.0248	17.5092	16.7815
Q2YME6	BAB1_0466	OG0001804	19.3407	19.6232	21.5316	18.901	19.1736	18.5594
Q2YME7	BAB1_0465	OG0000724	15.8655	16.4853	15.4352	NA	NA	NA
Q2YMF2	BAB1_0460	OG0001808	14.5723	16.1043	15.2093	17.1697	16.8737	16.7762
Q2YMF5	xseB	OG0000725	15.1079	16.851	15.9774	17.8882	18.5155	17.632
Q2YMF7	ribB	OG0000235	17.0338	15.5296	15.7171	15.2016	16.6078	14.9307
Q2YMG3	BAB1_0449	OG0002758	15.6193	16.0898	NA	16.0568	16.6998	NA
Q2YMG6	fabG	OG0000238	19.5768	19.954	20.5972	19.0731	20.1442	19.8908
Q2YMG7	fabD	OG0000726	18.3736	17.0867	17.0674	16.4091	NA	16.1561
Q2YMH3	cfa	OG0000730	17.3483	17.0298	16.7094	15.5335	16.7025	15.5363
Q2YMH6	BAB1_0473	OG0001818	18.09	18.6945	18.0064	16.1206	17.5208	15.7616
Q2YMH7	purF	OG0000732	16.338	16.3202	15.9943	NA	NA	NA
Q2YMH8	BAB1_0471	OG0001819	16.2752	16.3539	16.1135	NA	NA	NA
Q2YMI1	BAB1_0468	OG0001820	14.9469	15.4669	NA	NA	NA	NA
Q2YMI2	BAB1_0504	OG0000734	18.7283	17.7973	18.2046	18.7754	19.3487	18.4715
Q2YMJ0	BAB1_0491	OG0001822	19.7062	19.0117	19.9516	17.329	18.0884	17.5024
Q2YMJ1	BAB1_0490	OG0001823	15.888	15.1614	15.818	NA	NA	NA
Q2YMJ3	BAB1_0488	OG0001824	16.2658	16.7951	16.4521	NA	NA	NA
Q2YMJ4	mltG	OG0000244	15.867	17.2786	16.6405	15.3466	16.171	16.4458
Q2YMJ5	BAB1_0486	OG0000739	16.9086	16.9812	17.847	16.5956	17.1402	16.3227
Q2YMJ6	smc	OG0000245	15.0825	15.6645	14.2197	NA	NA	NA
Q2YMJ7	BAB1_0521	OG0001825	18.5959	19.5069	19.059	20.2857	21.0939	20.3814
Q2YMK1	BAB1_0517	OG0001827	15.8845	16.304	15.0859	NA	NA	NA
Q2YMK7	BAB1_0511	OG0001832	19.5872	19.8799	21.0653	20.1439	20.5989	20.0455
Q2YMK8	BAB1_0510	OG0000741	17.1342	17.8761	17.9918	16.6059	16.2769	15.675
Q2YMK9	BAB1_0509	OG0000066	16.4768	16.8316	16.175	NA	15.8985	14.6123
Q2YML3	BAB1_0505	OG0001836	NA	NA	NA	16.4118	17.0127	16.3331
Q2YMM2	BAB1_0532	OG0000743	16.8602	18.2092	17.3959	18.2392	18.5004	18.1607
Q2YMM6	BAB1_0528	OG0001842	15.3507	15.9553	15.3617	NA	NA	NA
Q2YMM8	BAB1_0526	OG0002607	14.7234	NA	NA	15.4627	16.0134	15.6266
Q2YMM9	ppdK	OG0000745	18.0274	17.0699	16.6534	16.1482	17.0055	15.4866
Q2YMP3	gmd	OG0000058	18.8295	17.6629	17.0984	17.0012	17.6859	16.609
Q2YMP4	BAB1_0544	OG0000746	17.0661	16.0862	14.6433	NA	16.8972	17.3548
Q2YMP6	BAB1_0542	OG0001850	17.0955	16.3539	16.4114	14.9672	15.8777	14.8449
Q2YMQ1	xylB	OG0000748	15.3338	NA	16.0314	NA	NA	NA
Q2YMQ3	BAB1_0568	OG0001853	14.5505	NA	15.866	NA	NA	NA
Q2YMQ4	rbsB-1	OG0001854	15.4459	16.2199	16.5184	16.8035	17.4031	16.3199
Q2YMQ9	BAB1_0561	OG0000030	16.6696	15.2359	15.0849	NA	15.8449	NA
Q2YMR3	BAB1_0594	OG0001859	18.467	19.0474	18.7516	19.7895	20.1495	19.6558
Q2YMR4	BAB1_0593	OG0001860	16.3989	17.2129	17.0456	16.9955	17.661	16.5786
Q2YMR6	BAB1_0591	OG0000750	21.5018	20.7195	22.1158	18.518	18.5433	18.1875
Q2YMR8	BAB1_0589	OG0000009	18.763	18.7641	19.4666	18.6649	18.8621	18.528
Q2YMR9	BAB1_0588	OG0001861	17.8219	18.0515	17.8522	16.317	16.9738	16.0965
Q2YMS0	BAB1_0587	OG0001862	19.6223	22.4338	21.9738	21.9912	21.6679	21.6498
Q2YMS2	BAB1_0582	OG0001863	14.9218	16.8367	16.44	18.0517	18.4773	17.9232
Q2YMS3	BAB1_0581	OG0001864	14.2189	NA	NA	NA	17.0746	NA
Q2YMS4	BAB1_0580	OG0001865	15.7079	15.5088	16.7814	16.4661	17.0209	16.2627
Q2YMT6	BAB1_0606	OG0001870	16.1714	16.5931	17.6101	NA	NA	NA
Q2YMT7	BAB1_0605	OG0001871	14.1848	15.5431	13.9695	NA	NA	NA
Q2YMU3	BAB1_0599	OG0001876	16.5179	17.0399	16.7066	17.6457	18.1441	17.5884
Q2YMU8	BAB1_0631	OG0001880	15.2951	17.0755	16.3161	16.3096	16.6614	16.1028
Q2YMU9	BAB1_0630	OG0001881	18.6944	19.4934	20.0223	19.747	20.2979	19.6802
Q2YMV1	BAB1_0628	OG0000757	15.4297	14.5692	NA	NA	NA	NA
Q2YMV2	BAB1_0627	OG0001882	15.94	18.6394	18.1647	16.6352	NA	16.1708
Q2YMW1	BAB1_0650	OG0001889	18.9828	19.915	19.7625	18.0548	18.1324	17.931
Q2YMW4	amn	OG0000758	17.5033	17.2225	17.494	NA	16.7681	NA
Q2YMW6	BAB1_0645	OG0000759	17.9488	17.3527	16.8342	15.7003	16.8452	NA
Q2YMW7	BAB1_0644	OG0000760	16.2439	16.2344	15.7328	NA	NA	NA
Q2YMX0	pepN	OG0000761	17.2422	16.8666	16.5161	15.5168	16.9962	NA
Q2YMX4	BAB1_0637	OG0000763	14.9647	15.1012	15.1945	NA	NA	NA
Q2YMX5	BAB1_0636	OG0000764	16.1507	16.4709	16.5918	NA	15.9801	NA
Q2YMX7	BAB1_0634	OG0000765	15.9263	16.6239	16.4835	NA	16.6698	14.6999
Q2YMY1	dapA	OG0000249	17.4619	16.8064	18.0475	16.7607	17.4484	16.1005
Q2YMY4	BAB1_0663	OG0001897	17.0917	17.8709	17.0974	16.3894	NA	15.7116
Q2YMY6	BAB1_0661	OG0001898	15.2482	16.4052	16.5632	NA	17.7061	NA
Q2YMZ0	BAB1_0657	OG0000767	17.3587	17.5931	16.9498	NA	17.1516	15.6827
Q2YMZ2	BAB1_0655	OG0001901	19.8097	20.9272	20.0897	17.8748	18.4737	17.6679
Q2YMZ7	BAB1_0686	OG0001905	15.7188	17.0177	15.4662	NA	NA	NA
Q2YN00	era	OG0000250	15.9197	15.7797	15.424	NA	NA	NA
Q2YN03	BAB1_0680	OG0000769	17.5138	16.9487	17.9006	15.5385	15.7098	15.4167
Q2YN08	BAB1_0675	OG0000023	18.8929	17.7191	16.9971	17.2939	17.8793	16.7649
Q2YN14	BAB1_0669	OG0001911	17.4356	16.357	17.7497	16.3197	17.0372	16.0265
Q2YN24	BAB1_0695	OG0002781	NA	14.8216	NA	16.4917	16.898	16.3353
Q2YN28	BAB1_0691	OG0001916	15.0425	17.4514	16.9248	16.6636	17.2216	16.557
Q2YN31	pyrC-1	OG0000774	17.868	16.9968	18.4996	16.1196	16.7162	15.8445
Q2YN32	BAB1_0687	OG0001919	14.9875	14.4215	NA	NA	NA	NA
Q2YN33	BAB1_0722	OG0001920	22.5275	23.1854	22.3761	23.1877	23.3806	22.8037
Q2YN36	pgsA	OG0000776	14.0552	15.4557	NA	NA	NA	NA
Q2YN37	moaD	OG0001922	15.7064	16.7282	15.6473	NA	NA	NA
Q2YN41	BAB1_0714	OG0001924	14.9784	16.305	15.8502	17.6071	17.5067	16.7242
Q2YN42	BAB1_0713	OG0001925	14.3911	15.432	NA	NA	NA	17.5781
Q2YN43	BAB1_0712	OG0001926	16.284	16.9644	16.9217	NA	16.1166	NA
Q2YN44	BAB1_0711	OG0001927	15.0693	NA	15.2049	NA	15.3931	NA
Q2YN45	pepA	OG0000258	19.4206	19.0481	20.0655	17.3823	17.8739	17.1202
Q2YN48	lptD	OG0000777	17.3675	16.6488	17.3069	17.9034	18.2068	17.7327
Q2YN49	BAB1_0706	OG0001930	17.9137	17.8994	18.0063	18.6912	19.2474	18.6339
Q2YN50	pdxA	OG0000259	16.2041	15.9261	15.5278	14.4002	16.053	NA
Q2YN51	BAB1_0739	OG0001931	17.2778	18.1134	17.6409	18.5153	19.3199	18.5841
Q2YN54	BAB1_0736	OG0001932	16.5808	16.1598	16.6352	14.1043	NA	NA
Q2YN57	BAB1_0733	OG0001935	NA	NA	14.7387	NA	16.7248	NA
Q2YN61	BAB1_0729	OG0001936	19.7455	18.4762	17.8828	18.8906	18.8112	18.8577
Q2YN64	rlmJ	OG0000262	14.7742	15.2875	NA	NA	NA	NA
Q2YN65	BAB1_0725	OG0001939	16.8813	17.021	15.44	17.4615	17.9143	17.0213
Q2YN67	BAB1_0723	OG0001941	17.5416	17.2755	16.7614	16.1991	16.4518	15.9806
Q2YN69	BAB1_0751	OG0001943	13.7029	NA	NA	17.0531	17.5049	16.6034
Q2YN79	ppk	OG0000263	17.3587	NA	NA	NA	18.255	NA
Q2YN80	BAB1_0771	OG0001953	15.6564	16.5582	16.8617	NA	NA	NA
Q2YN81	BAB1_0770	OG0001954	16.9234	16.7082	NA	NA	16.929	NA
Q2YN82	BAB1_0769	OG0000052	12.9067	NA	15.394	NA	NA	14.7792
Q2YN87	BAB1_0760	OG0000779	16.9433	16.8611	NA	NA	NA	NA
Q2YN89	BAB1_0758	OG0001957	13.4218	NA	NA	14.8506	NA	14.9266
Q2YN93	ribD	OG0000264	16.7007	16.1697	15.5911	NA	17.0156	NA
Q2YN97	BAB1_0785	OG0000781	16.0092	16.4667	15.4725	16.9844	17.6027	16.7443
Q2YNA1	BAB1_0781	OG0000782	16.7487	15.9159	15.15	NA	17.6127	15.0057
Q2YNA2	hemB	OG0000783	16.9699	16.971	16.6768	14.8879	16.7151	NA
Q2YNA5	parC	OG0000266	17.3488	19.0537	17.7461	16.5521	NA	15.6403
Q2YNA6	BAB1_0776	OG0001963	15.8861	16.2943	16.4251	16.8358	17.5662	16.7454
Q2YNA8	rnd	OG0000785	17.6086	17.1948	16.9722	NA	16.5004	15.5925
Q2YNB2	BAB1_0805	OG0001966	15.0362	14.5289	15.486	NA	NA	NA
Q2YNB3	BAB1_0804	OG0001967	17.7411	18.3149	19.0469	19.0674	19.1383	19.0143
Q2YNB7	BAB1_0800	OG0001970	17.7097	18.2743	17.7281	17.4207	17.9373	17.1546
Q2YNC1	BAB1_0796	OG0001971	16.6024	16.294	16.2313	17.369	18.0067	17.1253
Q2YNC3	BAB1_0794	OG0001973	19.4123	19.9797	20.213	19.84	19.2886	19.7669
Q2YNC4	hppA	OG0000271	17.875	17.7782	17.3947	16.4002	16.997	16.1637
Q2YNC9	nuoA	OG0000273	16.3318	15.1682	15.3619	NA	NA	NA
Q2YND2	BAB1_0819	OG0001975	15.138	17.153	16.5663	17.1847	17.5475	17.1774
Q2YND4	BAB1_0817	OG0001976	17.5649	17.1264	17.9884	17.8899	18.3121	17.7173
Q2YND6	BAB1_0813	OG0000789	18.684	17.8311	18.378	16.4458	16.9939	15.96
Q2YNE0	BAB1_0809	OG0001979	15.7178	16.4481	16.1553	NA	NA	NA
Q2YNE2	BAB1_0843	OG0001980	16.495	15.8494	16.0267	NA	NA	NA
Q2YNE7	BAB1_0838	OG0000794	NA	NA	NA	16.5538	17.5018	16.5369
Q2YNE8	BAB1_0837	OG0001982	17.3324	17.0095	17.2739	NA	NA	NA
Q2YNF0	nuoN	OG0000274	16.5305	NA	14.6068	NA	NA	NA
Q2YNF1	nuoM	OG0000795	15.6902	14.3456	12.7092	18.4056	18.8641	18.0371
Q2YNF4	nuoJ	OG0000797	18.3071	17.7861	17.5161	16.2804	16.8037	15.7804
Q2YNF7	nuoG	OG0000798	17.7622	16.959	16.6769	16.5109	17.4053	16.5602
Q2YNF8	BAB1_0827	OG0000799	17.6306	17.3761	15.8047	17.223	17.1367	16.8104
Q2YNF9	nuoE	OG0000800	17.8771	17.2313	17.2476	18.2512	18.8561	18.2689
Q2YNG2	purS	OG0000803	16.1583	17.1874	17.0282	18.3367	18.7625	18.2635
Q2YNG4	BAB1_0859	OG0001984	16.1445	16.1224	15.8756	NA	17.0765	NA
Q2YNG5	BAB1_0858	OG0001985	15.5341	17.4821	17.216	17.9605	18.5134	17.6861
Q2YNG7	BAB1_0856	OG0001986	15.4423	17.1025	17.1238	16.99	17.987	16.8946
Q2YNG8	BAB1_0855	OG0001987	18.2062	18.0058	17.4219	18.4512	19.1796	18.4319
Q2YNG9	BAB1_0854	OG0000804	15.9126	NA	NA	NA	15.8231	NA
Q2YNH0	BAB1_0853	OG0001988	16.0686	16.0528	NA	15.4132	19.3951	15.1917
Q2YNH3	BAB1_0847	OG0001989	17.7015	17.4906	17.6379	18.7084	18.9839	18.4859
Q2YNH4	BAB1_0846	OG0001990	15.4168	16.6069	16.5103	NA	NA	NA
Q2YNH5	BAB1_0845	OG0000805	15.9534	NA	15.9471	NA	17.1822	NA
Q2YNH7	BAB1_0881	OG0000015	17.6289	17.4421	19.2204	17.2736	17.9801	17.1165
Q2YNH8	BAB1_0880	OG0001991	17.0288	16.4425	16.8025	NA	16.6046	NA
Q2YNI0	BAB1_0878	OG0001993	17.9653	NA	NA	NA	NA	16.8494
Q2YNI1	galM	OG0000806	14.8282	16.7135	NA	NA	NA	NA
Q2YNI3	BAB1_0874	OG0000807	18.2993	19.9936	19.6457	19.9776	19.689	19.9559
Q2YNI4	BAB1_0873	OG0000808	18.4139	17.6988	17.6539	16.3408	16.7342	15.9075
Q2YNI5	BAB1_0872	OG0001994	17.8463	17.321	17.1185	16.4823	17.0997	16.1042
Q2YNI6	BAB1_0871	OG0001995	16.6623	16.5997	16.799	NA	NA	NA
Q2YNI8	rpe	OG0000283	16.5459	17.7279	17.5337	NA	NA	NA
Q2YNI9	purB	OG0000284	18.4849	16.8188	17.034	16.2465	17.2748	16.1622
Q2YNJ0	BAB1_0867	OG0001997	14.5675	16.026	NA	NA	NA	NA
Q2YNJ2	BAB1_0865	OG0001998	14.685	15.6624	15.268	NA	NA	NA
Q2YNJ3	BAB1_0864	OG0001999	16.6825	16.5966	17.2921	NA	NA	NA
Q2YNJ4	BAB1_0863	OG0002000	19.5137	21.0097	20.7606	19.4476	19.8204	19.0507
Q2YNJ5	BAB1_0900	OG0002001	14.64	14.9139	NA	NA	NA	NA
Q2YNJ7	BAB1_0898	OG0000809	15.6301	14.8383	NA	NA	NA	NA
Q2YNJ8	BAB1_0897	OG0002003	16.7347	17.6756	17.0324	17.6172	18.1402	17.4099
Q2YNK1	BAB1_0894	OG0002005	13.5799	NA	NA	NA	16.3539	NA
Q2YNK2	BAB1_0893	OG0002006	17.5878	18.2316	17.7794	17.6992	18.5833	17.3753
Q2YNK3	xth-1	OG0000811	15.9571	14.8425	NA	NA	NA	NA
Q2YNK6	BAB1_0887	OG0002009	17.3147	16.4587	16.7755	15.73	16.2146	14.8881
Q2YNK9	BAB1_0884	OG0002010	NA	NA	NA	16.697	17.2084	16.6842
Q2YNL0	BAB1_0883	OG0002011	15.1276	16.2242	16.0305	NA	NA	NA
Q2YNL4	BAB1_0916	OG0002012	NA	NA	NA	NA	16.0912	15.1962
Q2YNL6	BAB1_0914	OG0002014	14.4266	17.3687	16.6689	18.7667	20.146	18.9014
Q2YNL9	BAB1_0911	OG0002016	15.2895	14.4484	NA	NA	NA	NA
Q2YNM2	BAB1_0908	OG0002017	15.9149	15.4942	15.308	15.6831	NA	NA
Q2YNM3	BAB1_0907	OG0002018	16.8902	17.4911	18.2199	17.8042	18.4708	17.6974
Q2YNM7	tatC	OG0000816	14.5164	15.1553	15.123	NA	NA	NA
Q2YNM8	tatB	OG0002608	16.2528	17.1671	16.5317	14.6805	15.9117	13.6533
Q2YNM9	tatA	OG0000817	18.1585	19.9642	19.0062	17.88	18.5274	17.6505
Q2YNN4	prfB	OG0002609	16.6355	15.8913	15.7113	15.5095	16.898	15.6626
Q2YNN5	BAB1_0932	OG0000291	16.3704	16.6753	16.9193	NA	17.0935	15.9861
Q2YNN6	BAB1_0931	OG0000818	15.4922	NA	14.3047	NA	NA	NA
Q2YNN7	rne	OG0000292	16.9213	17.2359	16.439	16.0145	16.8755	15.6081
Q2YNN9	BAB1_0928	OG0002019	15.5534	16.3725	16.2384	16.6263	17.3747	16.4364
Q2YNP0	BAB1_0927	OG0002020	15.7579	17.4026	17.2175	17.8824	18.0971	17.6698
Q2YNP2	accB	OG0000820	17.9175	17.0246	18.1307	17.5041	18.6161	17.2403
Q2YNP3	accC	OG0000010	18.1079	17.1889	16.4035	16.1736	16.8896	15.6777
Q2YNP5	BAB1_0922	OG0002021	18.3005	17.1077	18.7111	16.7667	17.7127	16.6307
Q2YNP7	BAB1_0920	OG0002022	17.0499	18.7099	17.6367	17.5778	18.1476	17.4518
Q2YNP8	BAB1_0919	OG0002023	14.46	15.7347	15.4628	NA	15.7193	NA
Q2YNQ0	BAB1_0953	OG0002024	16.5628	16.2295	15.5156	NA	NA	NA
Q2YNQ2	BAB1_0951	OG0000821	16.199	16.1195	16.757	NA	NA	NA
Q2YNQ3	BAB1_0950	OG0002026	16.112	NA	14.7961	NA	NA	NA
Q2YNQ4	BAB1_0949	OG0002027	17.0073	16.2497	16.0025	NA	16.4249	NA
Q2YNQ5	BAB1_0948	OG0002028	16.0324	15.3625	14.9184	NA	NA	NA
Q2YNQ6	BAB1_0947	OG0000822	14.581	15.6272	NA	NA	NA	NA
Q2YNQ7	BAB1_0946	OG0002029	17.0914	17.3142	16.566	16.3908	17.0047	15.9861
Q2YNR2	bcp	OG0000824	18.4165	17.0795	17.4653	16.9337	17.2802	16.5494
Q2YNR9	valS	OG0000299	18.2476	17.3061	17.0603	16.6507	17.3745	16.2652
Q2YNS1	BAB1_0964	OG0002034	14.7652	16.6177	16.2177	17.0955	17.6229	16.9778
Q2YNS2	BAB1_0963	OG0002035	17.4243	17.7288	16.8199	17.7689	18.107	17.7247
Q2YNS3	BAB1_0962	OG0002036	17.3842	16.7611	16.8262	16.6486	16.7955	16.5201
Q2YNS5	BAB1_0960	OG0002038	15.0335	16.7189	16.299	18.756	19.8579	18.4939
Q2YNS7	BAB1_0956	OG0002039	NA	NA	NA	NA	16.4218	16.133
Q2YNS8	BAB1_0955	OG0000825	17.0191	17.161	16.3161	NA	16.1736	NA
Q2YNT5	BAB1_0977	OG0000826	17.1065	15.9065	15.3544	NA	15.6416	NA
Q2YNT6	BAB1_0974	OG0002043	16.4168	16.7883	17.0919	17.1543	18.091	17.0045
Q2YNU1	BAB1_0090	OG0000302	20.8289	19.7076	18.9813	18.1339	18.5731	17.9423
Q2YNU3	BAB1_0088	OG0002044	13.2819	NA	NA	14.7339	NA	15.2369
Q2YNU5	BAB1_0084	OG0002046	18.0582	17.1342	17.9054	NA	17.4409	NA
Q2YNU6	BAB1_0083	OG0002047	13.9851	13.8742	NA	NA	NA	NA
Q2YNU8	BAB1_0081	OG0002048	14.3423	16.3419	16.2121	18.1889	18.4417	18.0706
Q2YNV1	BAB1_0076	OG0002049	14.8917	16.4738	NA	16.6438	16.9725	15.9441
Q2YNV2	BAB1_0075	OG0002050	19.3206	19.9745	19.602	20.0355	20.4745	20.1392
Q2YNV5	BAB1_0110	OG0002052	16.9289	15.6384	16.5295	NA	NA	NA
Q2YNV7	BAB1_0108	OG0000832	18.0896	17.0238	16.496	17.1907	17.5365	16.6194
Q2YNV8	BAB1_0107	OG0002053	17.3633	16.5376	16.9926	16.0671	17.3335	NA
Q2YNW1	BAB1_0104	OG0000055	19.8386	18.8823	21.3361	17.3283	17.3942	16.9156
Q2YNW2	BAB1_0103	OG0002054	17.8623	17.5825	17.6406	NA	18.1583	17.2792
Q2YNW3	BAB1_0102	OG0002055	17.079	17.8941	17.5071	16.7348	17.4571	16.5122
Q2YNW5	BAB1_0100	OG0002057	16.9753	17.4069	17.1546	18.7249	18.1078	18.7479
Q2YNW6	BAB1_0099	OG0002058	15.2029	15.0834	15.4848	16.5306	16.972	16.1426
Q2YNX0	BAB1_0095	OG0002060	16.0021	17.8498	16.5921	NA	16.1082	NA
Q2YNX3	BAB1_0128	OG0002596	18.136	16.8575	16.8646	16.1357	17.0867	15.8465
Q2YNX5	BAB1_0124	OG0000834	15.1005	NA	15.6967	NA	NA	NA
Q2YNX7	gyrB	OG0000024	17.8492	17.2031	16.9519	16.4038	17.2513	15.3891
Q2YNX8	BAB1_0121	OG0002062	15.1544	15.0545	NA	NA	15.7597	NA
Q2YNX9	polA	OG0000835	15.2549	15.4884	14.7814	NA	18.003	16.9581
Q2YNY1	BAB1_0118	OG0002064	18.573	18.5945	17.6128	16.614	17.1323	16.2313
Q2YNY3	BAB1_0116	OG0000016	21.5642	21.7701	21.7694	22.4179	22.751	22.0896
Q2YNY4	BAB1_0115	OG0000016	17.5942	17.7311	17.7175	18.3158	17.0433	17.8023
Q2YNY6	BAB1_0113	OG0002066	16.6785	17.466	17.2411	NA	17.5003	NA
Q2YNY7	cscK	OG0002067	16.4461	15.414	NA	NA	15.9587	NA
Q2YNZ2	mviN	OG0000837	16.1801	17.843	NA	18.0779	NA	NA
Q2YNZ3	trpS	OG0000838	17.2329	17.9512	17.1167	16.915	17.481	17.2318
Q2YNZ4	BAB1_0140	OG0002068	16.3114	15.5525	15.6622	16.03	16.8353	15.9777
Q2YNZ5	BAB1_0139	OG0002069	16.8552	17.2863	16.7659	18.3264	18.3532	18.1869
Q2YNZ6	BAB1_0138	OG0000009	15.4708	15.2236	15.6068	16.7607	16.9192	16.5331
Q2YNZ8	BAB1_0136	OG0002071	17.9187	18.0526	17.7786	17.9874	18.4148	17.9413
Q2YP02	BAB1_0132	OG0000839	15.011	15.4548	NA	NA	NA	NA
Q2YP08	BAB1_0162	OG0002076	18.4276	17.3912	17.8158	17.2815	17.7782	17.0516
Q2YP10	BAB1_0160	OG0002078	16.658	18.043	17.7204	17.8295	18.278	17.9181
Q2YP11	hpf	OG0000840	17.8996	16.8446	17.289	16.6935	17.1427	16.2339
Q2YP13	rpoN	OG0000841	14.3963	NA	NA	NA	16.2018	NA
Q2YP14	BAB1_0156	OG0000842	16.6878	16.5232	16.7033	NA	NA	NA
Q2YP15	BAB1_0155	OG0002080	18.2486	17.8472	18.4594	18.8367	19.5484	18.8736
Q2YP17	sppA	OG0002082	15.5022	16.1439	16.2599	NA	NA	NA
Q2YP20	BAB1_0150	OG0002084	15.4834	16.3275	NA	NA	NA	NA
Q2YP21	BAB1_0149	OG0002085	17.0827	17.5449	17.2826	NA	17.2089	NA
Q2YP22	BAB1_0185	OG0000844	15.4607	15.742	NA	NA	NA	NA
Q2YP23	BAB1_0184	OG0002086	15.8076	15.7734	16.1761	17.1985	18.0808	16.8101
Q2YP32	BAB1_0175	OG0000102	15.0969	16.621	16.3317	15.3287	NA	16.0907
Q2YP34	hrcA	OG0002091	15.8076	16.0373	16.0457	NA	NA	NA
Q2YP35	grpE	OG0000310	19.2115	20.1712	19.6882	20.3388	21.3826	20.1935
Q2YP37	BAB1_0168	OG0002093	15.6868	15.2356	14.4115	17.5986	NA	14.9427
Q2YP45	cysN	OG0000103	16.0207	NA	15.3112	NA	NA	NA
Q2YP48	BAB1_0191	OG0002097	19.08	18.0263	18.5026	17.5387	18.038	17.458
Q2YP52	BAB1_0187	OG0000848	17.2954	16.8806	17.008	16.8268	17.3493	16.4476
Q2YP60	BAB1_0214	OG0002102	14.6914	NA	16.4701	NA	NA	NA
Q2YP63	BAB1_0211	OG0002104	17.9001	17.2316	16.7568	16.0539	16.8955	15.525
Q2YP65	BAB1_0206	OG0002813	15.699	16.1645	15.8632	NA	NA	NA
Q2YP66	BAB1_0204	OG0002105	20.4159	19.3546	19.1134	17.8876	18.6807	17.67
Q2YP67	BAB1_0238	OG0002106	21.2378	20.777	21.8586	20.4347	20.4053	20.2739
Q2YP68	BAB1_0237	OG0002107	17.1426	17.4931	NA	NA	NA	NA
Q2YP69	BAB1_0236	OG0002108	16.6178	15.5582	NA	NA	16.2629	NA
Q2YP74	BAB1_0228	OG0000854	18.1578	17.3859	18.4473	NA	16.3217	NA
Q2YP75	BAB1_0227	OG0002111	17.4982	16.5033	18.4888	17.8558	18.1429	17.7413
Q2YP76	BAB1_0226	OG0002112	18.8943	20.3364	20.0724	18.4774	18.9249	18.398
Q2YP78	BAB1_0224	OG0002114	15.6112	16.6274	16.1272	15.6949	16.5593	NA
Q2YP80	BAB1_0222	OG0000855	15.3438	14.2915	14.7092	16.7327	17.2332	16.5158
Q2YP88	BAB1_0248	OG0000856	16.4203	15.1042	14.5753	NA	15.3406	NA
Q2YP89	BAB1_0247	OG0002117	20.1532	20.0685	21.3495	19.4209	19.7812	19.437
Q2YP90	BAB1_0246	OG0002118	19.4211	18.0464	17.6792	17.2725	17.3541	16.5835
Q2YP92	BAB1_0244	OG0002119	17.6919	16.2252	15.5219	NA	16.8597	14.2702
Q2YP93	BAB1_0243	OG0002120	15.9917	16.0035	NA	17.0193	17.2942	17.0163
Q2YP94	BAB1_0242	OG0002121	17.5384	16.0359	17.7805	NA	16.14	14.0574
Q2YP95	BAB1_0241	OG0000000	17.6428	16.3879	16.1871	NA	NA	NA
Q2YP96	BAB1_0240	OG0002122	16.8624	15.767	15.6743	NA	NA	NA
Q2YP97	BAB1_0239	OG0002123	16.8317	16.7148	16.2478	NA	NA	NA
Q2YPA0	BAB1_0273	OG0002824	15.3256	17.3202	17.231	18.5493	19.1223	18.4561
Q2YPB7	BAB1_0286	OG0002126	17.4717	16.4416	17.2006	16.6823	16.9633	16.1276
Q2YPC8	BAB1_0307	OG0000003	16.2348	16.7691	16.1577	NA	NA	NA
Q2YPD1	BAB1_0304	OG0000859	15.3702	16.0049	15.2568	NA	NA	NA
Q2YPE0	BAB1_0295	OG0002131	16.3773	17.81	17.6152	18.5574	19.2429	18.5363
Q2YPE4	BAB1_0325	OG0002134	15.9608	15.8462	15.6207	16.5245	17.1891	16.4009
Q2YPE6	BAB1_0323	OG0000003	18.049	17.3058	17.2025	NA	17.6125	17.1853
Q2YPE7	BAB1_0322	OG0000862	17.5336	16.3302	17.4837	16.9012	17.4496	16.5208
Q2YPE9	fadD	OG0000863	15.8943	15.022	14.607	NA	NA	NA
Q2YPF1	BAB1_0318	OG0000864	15.7724	15.1039	NA	NA	NA	NA
Q2YPF2	BAB1_0317	OG0002137	16.6759	17.2758	16.7059	NA	18.6919	NA
Q2YPF4	BAB1_0315	OG0002138	14.6006	15.4876	NA	NA	NA	NA
Q2YPF8	BAB1_0310	OG0002140	14.2377	15.1732	NA	NA	NA	NA
Q2YPF9	BAB1_0345	OG0002141	14.8692	15.8489	15.7841	16.128	17.0509	15.7446
Q2YPG0	pip	OG0000867	17.8269	16.2772	16.1234	16.1148	16.7753	16.0899
Q2YPG1	BAB1_0343	OG0002142	18.4495	19.6125	19.073	19.7762	20.1146	19.6976
Q2YPG2	BAB1_0342	OG0002143	NA	NA	NA	NA	17.132	16.4887
Q2YPG5	BAB1_0339	OG0002145	14.3115	NA	15.7662	16.9312	17.7365	16.6271
Q2YPG8	BAB1_0336	OG0002148	16.6528	16.0273	16.1153	NA	NA	NA
Q2YPG9	metZ	OG0000322	17.2653	15.6398	16.4281	NA	16.2827	NA
Q2YPH1	BAB1_0333	OG0002150	15.914	NA	17.3805	NA	NA	NA
Q2YPH3	argD	OG0000324	17.8576	16.899	16.689	16.1847	17.2208	15.87
Q2YPH5	BAB1_0329	OG0002152	15.2996	15.7224	15.335	16.188	16.8422	15.944
Q2YPH7	BAB1_0327	OG0000869	17.8219	17.2432	16.6069	15.7604	16.8928	15.573
Q2YPI0	fpr	OG0000870	17.9971	17.1796	18.0823	NA	NA	NA
Q2YPI3	BAB1_0358	OG0002153	16.5712	16.7995	17.1825	17.5635	17.8779	17.5115
Q2YPI7	BAB1_0353	OG0002157	15.2047	NA	NA	16.4684	16.5224	16.103
Q2YPI9	BAB1_0351	OG0002159	14.7162	14.1897	NA	NA	NA	NA
Q2YPJ0	BAB1_0350	OG0000871	16.942	16.0374	15.7271	15.2413	16.4647	15.1339
Q2YPJ1	BAB1_0349	OG0000872	16.1684	16.3258	15.8241	NA	15.4831	NA
Q2YPJ9	BAB1_0375	OG0000875	15.696	15.1882	14.7876	NA	NA	NA
Q2YPK0	BAB1_0374	OG0002163	16.5128	15.6186	15.4156	NA	NA	NA
Q2YPK8	BAB1_0364	OG0002168	17.6381	16.4587	16.0115	15.6561	16.4437	15.5799
Q2YPK9	dnaA	OG0000328	14.7501	16.4534	NA	NA	NA	NA
Q2YPL1	BAB1_0016	OG0002169	17.7497	17.4289	18.613	16.1483	16.99	15.6399
Q2YPL6	BAB1_0010	OG0000034	17.6587	17.4756	18.393	17.0227	17.4544	16.7436
Q2YPL7	BAB1_0009	OG0002173	15.7452	18.6436	16.4158	NA	NA	NA
Q2YPL8	BAB1_0008	OG0002174	15.3902	15.9951	15.1717	NA	NA	NA
Q2YPL9	BAB1_0007	OG0002175	14.9823	16.0193	NA	NA	NA	NA
Q2YPM0	BAB1_0006	OG0000033	15.3119	15.3493	15.2239	NA	NA	NA
Q2YPM1	BAB1_0005	OG0002176	17.3678	17.1587	16.9328	NA	15.9204	NA
Q2YPM2	BAB1_0004	OG0000877	15.9581	15.3722	15.3405	NA	NA	NA
Q2YPM4	dnaN	OG0000879	18.3754	16.625	16.8423	16.2517	16.535	16.1922
Q2YPM5	pheA	OG0000880	17.7359	16.4022	16.337	16.4344	16.7916	NA
Q2YPM7	BAB1_0032	OG0002177	16.6448	16.3667	17.5047	16.1113	16.2622	15.7599
Q2YPM8	dnaX	OG0000329	16.1188	16.657	15.5738	NA	17.8924	17.1555
Q2YPN1	BAB1_0028	OG0002178	14.7005	15.9131	15.2506	16.1169	16.6886	15.8539
Q2YPN4	rpsA	OG0000884	18.9927	17.1903	17.2226	16.7843	17.2716	16.427
Q2YPN7	BAB1_0022	OG0002181	16.8009	18.2696	18.3722	NA	NA	NA
Q2YPN8	BAB1_0019	OG0002182	17.5714	16.6235	16.6339	16.4736	16.9877	NA
Q2YPN9	BAB1_0018	OG0000010	18.0389	17.0185	16.6314	16.0997	16.9532	15.8931
Q2YPP2	BAB1_0051	OG0002184	17.5951	17.273	18.6319	16.9638	17.3918	16.6346
Q2YPP6	BAB1_0047	OG0000009	15.318	15.8288	16.3781	17.4849	17.6676	17.0745
Q2YPP7	BAB1_0046	OG0002187	17.4844	17.5792	17.8859	16.7691	17.2704	16.6183
Q2YPP8	BAB1_0045	OG0002188	17.3427	18.0891	18.1639	18.6178	18.9868	18.5431
Q2YPQ2	BAB1_0038	OG0000888	NA	NA	NA	16.0331	16.9501	15.9544
Q2YPQ4	BAB1_0036	OG0002191	16.9406	18.2671	17.9318	17.4927	17.4003	17.4171
Q2YPR0	BAB1_0069	OG0000082	15.8459	17.3156	17.2456	18.9224	19.5547	18.872
Q2YPR5	BAB1_0064	OG0002197	16.6889	18.3173	18.9733	18.7451	20.0905	19.0142
Q2YPR6	BAB1_0063	OG0002198	13.6991	17.1279	16.1112	17.4882	18.1864	17.0872
Q2YPR8	BAB1_0061	OG0002200	16.3733	17.1827	16.8327	17.9813	20.1215	17.7187
Q2YPS1	BAB1_0058	OG0002203	15.3572	16.3162	NA	NA	NA	NA
Q2YPS4	pgm	OG0000891	18.6384	18.345	18.1328	16.9348	17.5196	16.5692
Q2YPS5	BAB1_0054	OG0000333	15.6132	16.6642	15.7356	NA	17.0245	15.4804
Q2YPS6	BAB1_1437	OG0002205	16.5266	16.3636	15.9783	NA	16.1948	NA
Q2YPS9	BAB1_1434	OG0002207	14.5821	NA	15.5845	NA	NA	NA
Q2YPT0	BAB1_1433	OG0002208	16.7729	16.9649	17.3394	17.1178	17.3041	16.512
Q2YPT1	BAB1_1432	OG0000334	15.3311	16.029	NA	NA	NA	NA
Q2YPT4	BAB1_1429	OG0000893	16.7962	16.5056	16.5025	16.4352	16.939	16.22
Q2YPT6	BAB1_1427	OG0002211	15.101	NA	15.7277	NA	NA	NA
Q2YPT8	BAB1_1425	OG0002213	NA	NA	NA	16.093	16.9889	15.9742
Q2YPU0	BAB1_1423	OG0002214	16.6728	17.018	17.099	NA	NA	15.4747
Q2YPU4	BAB1_1419	OG0002216	19.7992	21.6264	21.1071	21.9049	22.5371	21.8468
Q2YPU5	BAB1_1160	OG0000895	17.8932	19.4459	17.9929	16.4091	16.8302	16.2522
Q2YPU6	BAB1_1159	OG0000896	15.036	14.5026	NA	15.8193	NA	15.9397
Q2YPV3	pdhA	OG0000898	18.4366	18.1604	17.9183	16.4502	17.1817	16.3435
Q2YPV4	BAB1_1151	OG0000899	19.7055	18.7588	18.9224	NA	NA	15.0944
Q2YPV5	aceF	OG0000036	18.535	18.743	17.8899	16.5193	17.5206	16.09
Q2YPV6	BAB1_1149	OG0000900	18.4381	17.1998	17.604	16.5426	17.2844	16.0347
Q2YPV9	BAB1_1146	OG0002220	13.878	NA	17.5428	NA	18.3576	NA
Q2YPW0	BAB1_1144	OG0002221	15.284	16.5039	17.2085	NA	NA	NA
Q2YPW3	BAB1_1141	OG0002222	14.9479	NA	15.2769	NA	NA	NA
Q2YPW4	ntrC	OG0000902	16.3299	16.6071	16.2525	NA	16.1429	NA
Q2YPW5	ntrY	OG0000903	16.8003	17.4859	NA	NA	NA	NA
Q2YPW6	BAB1_1138	OG0002223	17.9206	17.5967	17.4336	16.3573	16.9598	16.2504
Q2YPW7	BAB1_1137	OG0002224	15.7555	13.8885	15.6052	NA	NA	NA
Q2YPX0	hflX	OG0000904	14.8507	16.3752	15.1866	NA	NA	15.389
Q2YPX4	BAB1_1129	OG0002226	20.1293	21.7932	20.7863	22.0014	22.5148	22.0047
Q2YPY2	gyrA	OG0000342	17.9019	17.2716	16.7043	16.9478	17.3361	15.9178
Q2YPY6	BAB1_1117	OG0000044	18.9631	18.9593	18.6294	19.74	20.2753	19.6783
Q2YPY9	BAB1_1114	OG0002230	14.4074	14.1821	NA	NA	NA	NA
Q2YPZ0	BAB1_1113	OG0002231	17.8919	18.3553	17.9759	16.7884	17.3602	16.6025
Q2YPZ1	BAB1_1112	OG0000003	16.2857	16.0021	16.0124	15.1143	16.6347	14.8474
Q2YPZ2	BAB1_1111	OG0002232	17.0262	16.4901	16.8769	18.7194	19.3798	18.6981
Q2YPZ4	BAB1_1109	OG0000908	19.2206	17.5732	17.595	16.8043	NA	16.3624
Q2YPZ7	BAB1_0292	OG0002235	15.2079	15.3446	NA	NA	NA	NA
Q2YQ01	BAB1_1099	OG0002236	14.7388	15.1188	NA	NA	NA	NA
Q2YQ04	BAB1_1096	OG0002237	15.3547	14.7257	NA	17.0333	17.5566	16.7087
Q2YQ06	BAB1_1094	OG0000909	NA	NA	20.9482	NA	16.1475	NA
Q2YQ09	BAB1_1091	OG0002240	15.8663	15.8878	NA	NA	NA	NA
Q2YQ10	BAB1_1090	OG0002241	15.3213	15.5637	NA	NA	NA	NA
Q2YQ11	BAB1_1089	OG0000910	15.3419	16.1665	15.9201	16.307	16.2929	15.9724
Q2YQ12	galE-1	OG0000911	15.7377	15.3853	NA	NA	NA	NA
Q2YQ16	BAB1_1077	OG0002244	17.2814	17.1843	15.76	16.0651	16.932	15.9572
Q2YQ17	BAB1_1076	OG0002245	16.8207	15.9213	16.2239	NA	NA	NA
Q2YQ18	BAB1_1075	OG0002246	19.5703	18.5749	18.4803	18.1131	18.736	17.8146
Q2YQ19	BAB1_1074	OG0000912	17.1609	NA	15.5061	NA	NA	NA
Q2YQ20	BAB1_1073	OG0002247	18.5926	17.7405	17.4519	16.6067	17.343	16.116
Q2YQ24	BAB1_1069	OG0002249	16.5562	16.7565	16.4687	16.5538	17.0911	16.3064
Q2YQ25	BAB1_1068	OG0002250	18.4698	18.4802	17.8586	16.6807	16.7588	16.4739
Q2YQ30	BAB1_1063	OG0000913	17.0832	16.521	15.9292	NA	NA	15.7165
Q2YQ31	BAB1_1062	OG0002863	14.6788	14.9163	NA	NA	NA	NA
Q2YQ34	BAB1_1058	OG0002255	18.347	18.243	18.527	17.7298	17.7756	17.386
Q2YQ36	dksA	OG0000914	15.2637	15.6012	14.7672	17.8121	19.2942	17.6747
Q2YQ37	BAB1_1055	OG0002256	15.1102	NA	NA	NA	16.1985	NA
Q2YQ38	BAB1_1054	OG0002257	15.2924	15.9541	14.9839	NA	NA	NA
Q2YQ39	BAB1_1053	OG0000915	14.3655	14.8947	14.9488	NA	NA	14.995
Q2YQ43	BAB1_1049	OG0000918	16.4364	16.914	16.3908	NA	NA	NA
Q2YQ44	BAB1_1048	OG0002259	15.4289	16.7871	16.5351	17.2483	17.2484	17.0662
Q2YQ45	BAB1_1045	OG0002260	13.9117	NA	16.2086	NA	16.6905	14.2111
Q2YQ47	BAB1_1043	OG0000919	18.0223	18.2089	17.7866	17.1661	17.8588	16.9383
Q2YQ49	BAB1_1041	OG0002262	18.538	19.8059	17.8773	19.0495	19.553	18.7384
Q2YQ50	BAB1_1040	OG0002263	16.8146	18.14	15.8859	16.5548	17.6066	16.294
Q2YQ51	BAB1_1039	OG0002264	15.1369	16.0496	NA	NA	NA	NA
Q2YQ52	BAB1_1038	OG0002265	17.8259	NA	NA	NA	16.9708	NA
Q2YQ54	BAB1_1036	OG0000059	17.7954	17.1742	16.5656	15.8841	16.627	NA
Q2YQ55	BAB1_1035	OG0003138	15.3994	17.0186	16.2257	17.0692	17.6102	16.8007
Q2YQ57	nadE	OG0000349	16.0841	16.3266	15.1926	NA	NA	NA
Q2YQ60	BAB1_1030	OG0000351	17.6528	17.1261	17.8364	15.9358	16.7632	NA
Q2YQ61	BAB1_1029	OG0002266	19.6439	21.5369	21.1883	21.716	22.4465	21.7167
Q2YQ65	nnrD	OG0000107	16.1882	15.2817	15.5707	NA	NA	NA
Q2YQ66	glnB	OG0000922	16.7172	17.6731	17.8062	17.9369	17.9886	17.8139
Q2YQ67	glnA	OG0000353	18.614	18.114	17.515	17.0448	17.335	16.302
Q2YQ68	BAB1_1022	OG0002268	15.1874	NA	NA	NA	16.8458	NA
Q2YQ71	BAB1_1019	OG0000923	15.2074	16.8594	15.3769	NA	NA	18.2856
Q2YQ74	BAB1_1016	OG0002271	15.5954	17.3459	16.9739	16.4081	17.3214	16.4226
Q2YQ75	BAB1_1015	OG0002272	16.1505	15.4021	16.7417	NA	NA	NA
Q2YQ76	metG	OG0000355	16.5059	14.9098	15.3912	14.0531	15.7702	NA
Q2YQ78	BAB1_1012	OG0002273	15.6218	15.5457	14.5162	NA	NA	NA
Q2YQ81	rlpA	OG0000926	16.0691	17.6204	17.4711	18.5862	19.1537	18.5663
Q2YQ82	BAB1_1008	OG0000927	15.887	16.4869	16.1152	17.2176	18.0333	17.217
Q2YQ88	BAB1_1000	OG0002275	16.6157	16.7522	15.784	NA	16.5011	15.2962
Q2YQ89	BAB1_0999	OG0002276	16.6652	15.6655	15.3701	NA	16.0149	NA
Q2YQ92	BAB1_0993	OG0002872	16.5936	18.2774	17.8124	19.0297	20.1439	19.1894
Q2YQ94	BAB1_0991	OG0002278	18.4643	19.9386	19.9312	16.6258	16.9229	15.9002
Q2YQ96	BAB1_1635	OG0002280	16.6275	15.695	15.5843	NA	16.0062	NA
Q2YQ97	BAB1_1634	OG0002281	17.6051	16.7711	16.5083	15.9842	16.8166	15.608
Q2YQ99	BAB1_1632	OG0002282	14.8117	16.7149	16.5216	18.0027	18.9953	18.1434
Q2YQA1	BAB1_1628	OG0000929	18.5916	18.8295	19.5899	17.4812	17.9017	17.0922
Q2YQA3	BAB1_1615	OG0002283	15.17	NA	NA	15.3984	16.3068	15.5475
Q2YQA6	BAB1_1612	OG0002284	18.3468	17.279	18.4771	17.8316	17.6356	17.6496
Q2YQA7	BAB1_1611	OG0002611	15.1711	16.5044	15.8096	16.575	17.5416	16.4678
Q2YQA8	BAB1_1610	OG0002285	17.4766	18.0891	18.6761	17.1742	17.5912	17.0176
Q2YQA9	BAB1_1609	OG0002286	15.9494	16.1795	16.2914	16.6538	17.1687	16.8309
Q2YQB6	BAB1_1650	OG0000002	17.0996	15.751	15.442	NA	16.5876	NA
Q2YQB7	rbsC-2	OG0002290	14.4846	14.327	NA	NA	NA	NA
Q2YQB8	BAB1_1648	OG0000083	19.2354	18.7948	19.2248	18.5743	19.229	18.4166
Q2YQB9	BAB1_1647	OG0002291	17.426	15.9537	16.2232	15.5451	16.061	14.8689
Q2YQC0	BAB1_1641	OG0002292	19.3343	20.9997	19.162	16.7986	17.3596	16.1615
Q2YQC2	omp31-1	OG0000068	22.3685	21.8359	21.1989	21.6466	21.2378	21.5238
Q2YQC4	BAB1_1364	OG0002295	16.1729	17.0602	17.2717	17.0585	17.3717	17.379
Q2YQC8	BAB1_1371	OG0002298	14.3113	15.0109	NA	NA	15.8698	NA
Q2YQD0	BAB1_1367	OG0000930	17.7049	17.766	18.5222	19.4087	19.6123	19.4298
Q2YQD3	BAB1_1384	OG0002302	16.9354	17.6733	18.5229	17.4673	18.012	17.1264
Q2YQE3	BAB1_1362	OG0002304	18.1074	18.3672	19.0458	18.0993	18.7329	17.9873
Q2YQE7	fucU	OG0002307	18.3804	19.344	18.4599	17.0852	17.4382	16.9896
Q2YQE8	BAB1_1355	OG0002308	13.8074	15.825	16.2502	17.2661	18.1955	17.3059
Q2YQF0	BAB1_1353	OG0002310	16.4105	16.0253	15.6314	NA	16.3768	NA
Q2YQF2	BAB1_1351	OG0000055	20.5189	21.6702	21.8881	19.8714	20.152	19.6502
Q2YQF3	BAB1_1350	OG0000043	14.7541	NA	NA	NA	16.1934	NA
Q2YQF8	BAB1_1345	OG0002313	15.1941	NA	NA	NA	16.4899	NA
Q2YQF9	secF	OG0000028	17.1445	16.6794	16.6024	15.2216	16.761	14.9006
Q2YQG1	BAB1_1279	OG0002314	17.4363	17.1398	18.3308	16.4457	17.2295	16.2875
Q2YQG2	BAB1_1283	OG0002315	17.9782	18.043	18.8645	17.3415	17.8462	17.1384
Q2YQG4	BAB1_1282	OG0002316	16.6673	16.3175	16.5957	15.2726	15.8784	14.6907
Q2YQG6	BAB1_1281	OG0000934	14.4372	14.8775	16.2481	NA	NA	NA
Q2YQG8	BAB1_1280	OG0002318	19.7925	20.3481	20.3379	20.1059	20.1438	19.6076
Q2YQH0	BAB1_1274	OG0002884	18.651	17.8288	17.7233	17.2691	17.9108	17.089
Q2YQH3	pal	OG0000935	19.7946	21.4745	21.3302	21.2851	21.6823	21.1761
Q2YQH5	cpoB	OG0000936	17.9676	18.9518	19.3205	18.6388	19.3651	18.4935
Q2YQH7	ftsH	OG0000359	18.8097	18.4316	18.1753	16.8405	17.8494	16.6385
Q2YQH9	BAB1_1701	OG0002320	16.6687	17.968	18.0874	19.3951	19.3237	19.2097
Q2YQI0	BAB1_1700	OG0002321	14.0088	NA	NA	NA	14.6113	NA
Q2YQI1	serC	OG0000361	17.1033	16.7761	16.3458	16.2509	17.0354	16.0715
Q2YQI3	BAB1_1697	OG0000938	18.2693	17.4334	16.7277	16.3049	16.7945	15.9088
Q2YQI4	BAB1_1696	OG0002322	15.9068	15.5426	16.6901	NA	17.2412	16.6373
Q2YQI7	BAB1_1693	OG0002323	18.6732	19.6598	19.3371	17.787	18.3199	17.6326
Q2YQI9	BAB1_1691	OG0000939	15.7245	15.1041	NA	NA	NA	NA
Q2YQJ3	BAB1_1342	OG0002612	16.1613	17.1089	16.6854	16.4013	16.4832	16.0362
Q2YQJ4	BAB1_1341	OG0002328	16.1783	15.5785	16.6908	16.914	17.6722	16.3833
Q2YQJ7	BAB1_1336	OG0002330	19.0264	22.0841	22.2004	23.7442	25.1612	23.5687
Q2YQJ9	BAB1_1334	OG0000940	18.6498	17.7861	17.3737	16.7018	17.2381	15.9698
Q2YQK0	BAB1_1333	OG0002613	19.1871	18.8893	18.9648	NA	NA	NA
Q2YQK4	cobU	OG0000363	14.7944	14.9937	15.6056	NA	NA	NA
Q2YQK5	BAB1_1327	OG0002332	16.7806	17.3714	16.7713	16.1944	16.7466	16.3513
Q2YQK7	cobO	OG0000364	14.9592	13.8247	14.2647	17.9363	17.1229	17.7946
Q2YQK8	cobI	OG0002334	15.1738	16.2748	14.6581	NA	NA	NA
Q2YQL1	BAB1_1322	OG0002337	15.6506	17.9291	17.6483	19.0561	19.4303	19.0811
Q2YQL7	cobB	OG0000365	16.4498	16.8728	15.3889	16.5002	NA	NA
Q2YQM0	BAB1_1313	OG0002341	14.2935	NA	NA	NA	16.3247	15.4844
Q2YQM2	BAB1_1308	OG0002343	18.8262	20.3437	19.4324	20.0685	20.673	20.0973
Q2YQM4	ilvN	OG0000366	15.8446	15.7122	15.6382	NA	NA	NA
Q2YQM5	BAB1_1406	OG0002345	15.6234	16.2152	15.0749	NA	NA	NA
Q2YQM6	BAB1_1405	OG0002346	16.5433	NA	17.57	17.7635	17.7781	17.3518
Q2YQN1	BAB1_1400	OG0002347	16.6235	16.0401	16.224	16.3675	16.161	NA
Q2YQN4	BAB1_1397	OG0002349	18.9796	17.3284	17.6219	16.7335	17.6097	16.4933
Q2YQN5	BAB1_1396	OG0002350	14.7652	15.4934	NA	16.5532	16.9683	16.3631
Q2YQN6	BAB1_1395	OG0002894	14.9428	NA	15.5653	NA	NA	NA
Q2YQN9	BAB1_1392	OG0002352	16.9155	14.7778	15.9662	13.977	15.4035	13.7813
Q2YQP0	BAB1_1391	OG0002353	16.8841	17.7619	16.8782	19.9359	16.84	NA
Q2YQP5	BAB1_1386	OG0002355	15.8649	16.9337	16.9048	15.7991	16.8693	15.5399
Q2YQP7	BAB1_2185	OG0000951	18.0433	17.6782	18.2917	16.8873	17.6245	16.2427
Q2YQQ1	BAB1_2181	OG0002357	15.088	15.8393	15.3604	NA	NA	NA
Q2YQQ2	BAB1_2180	OG0002358	16.6807	NA	14.4785	NA	NA	NA
Q2YQQ4	BAB1_2178	OG0002360	16.1089	16.0003	15.4785	NA	16.1027	NA
Q2YQQ5	BAB1_2177	OG0002361	14.0816	15.3618	NA	15.8789	16.2195	16.1094
Q2YQQ6	BAB1_2176	OG0002362	18.2462	18.9174	19.2911	19.0779	19.2505	19.0151
Q2YQQ9	fabB	OG0000953	18.4147	17.6544	18.5744	16.5837	17.0931	16.2831
Q2YQR0	fabI-2	OG0000039	17.6693	18.2496	17.4725	16.4824	17.0407	17.2595
Q2YQR8	BAB1_2164	OG0002364	15.9915	15.9775	15.5471	NA	15.1641	NA
Q2YQR9	nusA	OG0000956	17.8126	17.4475	17.3342	16.6642	17.37	16.1943
Q2YQS2	BAB1_2160	OG0000958	17.7839	17.18	16.5824	16.5667	16.9067	16.2601
Q2YQS3	BAB1_2159	OG0002365	15.8055	17.9545	17.2522	17.6646	17.2309	17.1446
Q2YQS7	BAB1_2155	OG0002367	16.4394	16.6756	16.7212	NA	16.3273	NA
Q2YQT2	BAB1_2150	OG0002370	21.0805	21.8475	21.4912	19.3744	19.5974	19.44
Q2YQT3	pepS	OG0000961	18.7378	18.4482	19.0148	16.8171	17.3624	16.3474
Q2YQT4	BAB1_2148	OG0002371	18.2506	19.9791	19.562	20.5509	21.0807	20.4161
Q2YQT5	BAB1_2147	OG0002372	15.5778	18.1499	19.8331	18.9429	19.7671	18.6674
Q2YQT7	phoU	OG0000963	17.354	16.6143	16.566	15.4194	16.7941	15.0704
Q2YQT9	BAB1_2143	OG0000964	15.3737	16.2661	NA	NA	NA	NA
Q2YQU0	BAB1_2142	OG0000965	15.6449	16.1231	NA	NA	NA	NA
Q2YQU1	BAB1_2141	OG0002373	18.9272	18.8253	19.5677	17.7534	18.0951	17.4607
Q2YQU6	gshb	OG0000967	16.8881	16.1881	17.1701	16.329	16.6873	16.3095
Q2YQU7	BAB1_2134	OG0002376	17.0707	15.7253	15.1576	15.87	16.5098	15.0133
Q2YQU8	BAB1_2133	OG0002377	15.8188	16.5096	16.0892	17.4399	17.7173	17.333
Q2YQV2	dnaK	OG0000968	20.5565	20.3781	19.7574	18.6589	19.0467	18.3807
Q2YQV3	BAB1_2128	OG0002379	15.8051	15.2096	15.1285	NA	15.2602	NA
Q2YQV9	BAB1_2122	OG0002381	14.6656	14.1811	NA	NA	NA	NA
Q2YQW0	infC	OG0000971	17.7778	17.6759	17.514	18.5743	18.9959	18.5155
Q2YQW1	BAB1_2120	OG0000972	16.3315	15.9556	15.5429	NA	15.2209	NA
Q2YQX0	trx-1	OG0000977	19.4416	21.0003	20.4576	19.8849	19.9611	19.8376
Q2YQX2	BAB1_2105	OG0000978	15.5457	17.3222	NA	NA	NA	NA
Q2YQX3	BAB1_2104	OG0002384	16.0502	17.7996	19.3888	NA	17.9797	16.7424
Q2YQX5	BAB1_2102	OG0000979	17.2969	NA	15.8792	NA	NA	NA
Q2YQX9	ptsH	OG0002387	15.5443	16.3999	NA	16.8748	16.9018	16.823
Q2YQY0	BAB1_2096	OG0002388	16.5102	16.5319	17.278	16.5519	17.4435	16.2147
Q2YQY3	BAB1_2093	OG0000981	17.1148	16.9663	17.8077	NA	15.9286	NA
Q2YQY4	BAB1_2092	OG0000982	18.0433	16.9425	16.9371	17.5547	17.2946	16.778
Q2YQY5	BAB1_2089	OG0002391	13.7118	15.8177	NA	NA	16.2556	NA
Q2YQZ6	BAB1_2078	OG0002394	13.6963	16.3385	NA	NA	NA	NA
Q2YQZ9	BAB1_2075	OG0002396	18.2023	19.1315	18.2979	17.0507	17.6765	16.8588
Q2YR00	BAB1_2074	OG0002397	15.5063	NA	15.5938	NA	17.4348	16.5969
Q2YR09	rho	OG0000391	18.3109	17.4939	17.6299	16.5816	17.0163	16.2577
Q2YR15	BAB1_2059	OG0000992	18.4317	17.8076	17.7228	17.1782	17.5996	17.0176
Q2YR17	BAB1_2057	OG0002400	15.5641	15.109	15.1675	NA	NA	NA
Q2YR20	BAB1_2054	OG0002403	16.9203	18.023	18.3745	16.8813	17.5603	16.8763
Q2YR23	BAB1_2051	OG0002406	15.9598	16.4361	15.8503	NA	NA	NA
Q2YR31	BAB1_2041	OG0002413	NA	NA	NA	NA	17.0419	15.8145
Q2YR33	BAB1_2039	OG0002415	16.8358	16.3944	15.2582	NA	NA	NA
Q2YR34	BAB1_2038	OG0002416	16.9413	16.2105	16.8527	NA	NA	NA
Q2YR35	BAB1_2037	OG0000994	15.2586	NA	NA	17.3004	17.1789	16.7213
Q2YR37	BAB1_2035	OG0002418	12.9731	NA	NA	15.9005	16.3479	15.8405
Q2YR38	BAB1_2034	OG0000995	16.8143	17.7972	17.7143	18.7712	19.194	18.6471
Q2YR39	accA	OG0000393	17.5757	17.26	16.6785	17.223	17.5129	17.0186
Q2YR45	bolA	OG0002421	14.9084	16.6176	14.8641	17.08	17.2281	16.7269
Q2YR47	BAB1_2025	OG0002423	14.0962	13.5442	NA	15.4103	NA	15.3777
Q2YR49	BAB1_2023	OG0002424	17.9537	16.4149	16.6665	16.6628	16.8284	16.0061
Q2YR50	BAB1_2022	OG0002425	15.0385	15.8038	14.0859	NA	16.8739	NA
Q2YR55	BAB1_2017	OG0002429	16.9945	17.3075	17.6742	16.8692	17.9374	16.49
Q2YR63	BAB1_2006	OG0002433	17.9867	16.6724	17.0619	NA	15.7429	15.6797
Q2YR64	BAB1_2005	OG0002434	15.3579	15.3454	14.9252	NA	NA	NA
Q2YR66	BAB1_2003	OG0002435	16.0524	15.785	16.8748	17.6731	17.902	17.4719
Q2YR70	BAB1_1999	OG0002902	17.3937	18.8259	18.9067	19.6172	20.2312	19.4227
Q2YR72	ftsE	OG0001002	16.3184	16.177	16.5713	NA	NA	NA
Q2YR73	BAB1_1996	OG0002437	15.9226	15.7558	15.986	NA	15.8408	NA
Q2YR74	BAB1_1995	OG0002438	16.07	16.1612	15.7432	NA	17.2334	NA
Q2YR76	ppa	OG0000397	18.3602	18.4645	17.4909	18.4817	18.18	18.4788
Q2YR77	BAB1_1992	OG0002904	13.9455	NA	NA	17.3205	NA	NA
Q2YR80	BAB1_1989	OG0001003	16.2621	16.2478	15.867	NA	16.4102	15.4438
Q2YR82	BAB1_1987	OG0002441	16.2584	16.1254	15.9627	NA	NA	NA
Q2YR84	BAB1_1985	OG0002442	15.3957	16.2611	16.6684	16.2064	17.4471	15.9711
Q2YR85	lysA	OG0000399	16.4214	15.746	15.6683	NA	NA	NA
Q2YR86	BAB1_1983	OG0002443	15.6268	18.4237	17.6136	20.0694	20.9341	20.3246
Q2YR88	BAB1_1981	OG0002444	16.6703	18.2983	18.169	17.9102	18.3062	17.8416
Q2YR93	BAB1_1976	OG0001006	16.1418	16.73	16.7853	NA	15.3902	NA
Q2YR95	BAB1_1974	OG0001007	15.9245	17.3085	16.5703	16.1758	16.3903	16.1725
Q2YR97	etfB	OG0001008	19.439	18.796	18.8138	17.6687	17.9904	17.4411
Q2YR98	etfA	OG0001009	19.0647	17.9079	18.4734	16.9169	17.2873	16.569
Q2YR99	BAB1_1970	OG0001010	18.6397	17.6207	17.138	16.557	17.312	16.271
Q2YRB2	BAB1_1623	OG0002450	15.686	16.1816	16.0749	NA	NA	NA
Q2YRB8	BAB1_1617	OG0002453	17.3725	17.0213	16.2166	NA	16.9502	NA
Q2YRB9	BAB1_1616	OG0002454	17.59	17.5813	16.8088	16.7835	17.3593	16.3658
Q2YRC0	BAB1_1726	OG0002455	17.1309	17.9948	17.6216	16.3846	17.2718	16.1996
Q2YRC1	BAB1_1725	OG0002456	16.5639	17.724	17.0753	NA	17.2112	14.7337
Q2YRC3	BAB1_1723	OG0001021	17.0897	16.9235	17.0116	15.7314	17.865	15.377
Q2YRC6	BAB1_1720	OG0002457	15.6019	15.5594	16.2685	16.1411	17.1482	15.7505
Q2YRC7	BAB1_1719	OG0002458	17.3153	17.4236	16.6981	17.6301	18.318	17.6274
Q2YRD3	BAB1_1713	OG0002461	16.0584	NA	16.8745	NA	NA	NA
Q2YRD4	tolQ	OG0001024	16.1798	16.9885	16.5557	16.6313	16.8706	15.9601
Q2YRD5	BAB1_1711	OG0001025	16.0606	16.7786	16.5928	15.2872	16.5236	15.4505
Q2YRD6	tolA	OG0002462	16.6343	17.9296	17.637	17.9507	18.3493	17.7199
Q2YRD9	pgk	OG0000405	18.3592	17.731	17.2218	16.6981	17.3132	16.295
Q2YRE0	gap	OG0001027	19.8109	18.6183	18.2067	17.57	17.9804	17.1338
Q2YRE1	tkt	OG0000406	19.4241	18.2466	17.782	17.196	17.8903	17.0422
Q2YRE3	BAB1_1738	OG0002463	18.209	19.9767	19.3226	20.6007	21.6496	20.5373
Q2YRE4	BAB1_1737	OG0001028	17.694	18.6032	17.8442	18.8427	19.1612	18.6852
Q2YRE6	BAB1_1735	OG0001029	16.0699	16.8622	15.221	NA	16.2522	NA
Q2YRE7	BAB1_1734	OG0002464	14.6837	15.6632	14.3187	NA	NA	NA
Q2YRF1	BAB1_1730	OG0002913	15.375	15.6278	14.9638	NA	NA	16.0152
Q2YRF5	BAB1_1305	OG0002469	15.0243	15.8225	NA	NA	NA	NA
Q2YRF7	BAB1_1303	OG0002471	19.003	NA	NA	20.1213	NA	19.2523
Q2YRF8	BAB1_1302	OG0002472	18.819	19.6066	18.922	19.9803	20.1599	19.8915
Q2YRG0	map	OG0000407	17.6468	16.6368	16.3029	16.4376	16.7673	16.0709
Q2YRG3	BAB1_1297	OG0002474	18.1593	17.975	17.9248	19.266	19.7019	19.0447
Q2YRH0	BAB1_1680	OG0001034	14.2325	16.1684	15.1056	NA	NA	15.4401
Q2YRH1	exbB	OG0001035	16.2206	17.3395	16.4319	NA	NA	NA
Q2YRH2	BAB1_1678	OG0002916	NA	NA	NA	16.5228	17.424	16.6616
Q2YRH4	BAB1_1676	OG0002476	18.3826	17.9513	18.9847	17.6755	18.2443	17.4741
Q2YRH5	BAB1_1675	OG0002477	20.5417	21.6462	20.4793	19.3894	19.2442	19.1285
Q2YRH9	BAB1_1671	OG0002480	19.2065	17.6923	18.133	16.9835	17.6483	16.5518
Q2YRI1	BAB1_1657	OG0002482	16.2334	15.249	NA	NA	NA	NA
Q2YRI3	gabD	OG0000011	18.7509	17.4842	17.6361	16.7772	17.6537	16.2438
Q2YRI6	BAB1_1652	OG0002485	18.7734	18.6079	19.5963	16.7587	18.2936	16.6627
Q2YRI9	BAB1_1187	OG0002488	19.1661	19.896	19.7512	17.4493	18.0447	17.2339
Q2YRJ2	BAB1_1193	OG0001038	NA	NA	NA	16.0722	16.2099	15.649
Q2YRJ3	clpS	OG0001039	14.6756	15.9022	15.1581	16.9321	17.4025	16.9048
Q2YRJ4	clpA	OG0000037	16.9443	16.9932	16.2929	17.7882	17.182	16.5391
Q2YRJ5	BAB1_1190	OG0002489	17.8543	19.3564	19.2664	18.8487	19.3358	18.6997
Q2YRJ7	BAB1_1188	OG0002491	16.9601	15.6204	15.3536	NA	15.2371	NA
Q2YRJ9	BAB1_1669	OG0002493	17.0882	16.2339	15.8892	NA	NA	NA
Q2YRK3	rpoH	OG0000409	16.6416	17.0017	16.6989	16.3247	16.8008	16.2913
Q2YRK4	BAB1_1664	OG0002495	15.0385	NA	15.5224	NA	NA	NA
Q2YRK6	BAB1_1662	OG0002496	13.433	16.1082	NA	NA	NA	NA
Q2YRL1	csaA	OG0002498	15.578	NA	16.2961	16.5532	16.4957	16.4239
Q2YRL3	BAB1_1539	OG0001043	15.364	14.1647	14.3745	NA	16.1803	15.4484
Q2YRL4	BAB1_1538	OG0001044	17.5804	17.5073	17.7344	17.2648	17.9074	17.3299
Q2YRM0	BAB1_1532	OG0002503	20.4931	20.5007	20.9894	19.2002	19.8595	18.866
Q2YRM2	uvrB	OG0000411	15.6781	17.1367	15.1734	NA	14.9857	NA
Q2YRM6	aspC	OG0001046	19.4736	18.5907	18.2684	17.3778	18.1495	17.0939
Q2YRM7	BAB1_1513	OG0002506	17.8439	16.6808	16.8804	15.9245	16.4554	15.3286
Q2YRM8	BAB1_1512	OG0002507	16.9056	17.1826	18.9494	16.8607	17.1193	16.721
Q2YRN0	BAB1_1510	OG0002509	16.2473	15.6528	NA	NA	17.3959	17.2614
Q2YRN2	carB	OG0000111	16.8903	16.8275	16.2779	16.2791	17.1125	16.3778
Q2YRN3	BAB1_1528	OG0002511	18.8567	17.6963	19.3816	17.3552	17.7787	16.9505
Q2YRN4	BAB1_1527	OG0002512	15.2674	17.8636	18.1412	19.099	19.7248	18.9763
Q2YRN7	BAB1_1524	OG0002515	18.0959	18.0946	19.0039	17.4532	17.8149	17.2226
Q2YRP0	lrp-1	OG0002517	17.9882	17.6797	17.5565	16.6618	17.3472	16.3012
Q2YRP4	BAB1_1517	OG0002518	17.0703	15.9063	16.3862	NA	16.3092	NA
Q2YRP6	pyrH	OG0000412	16.0612	15.411	15.5524	NA	17.4865	NA
Q2YRQ0	BAB1_1178	OG0001053	15.2688	NA	15.9333	NA	NA	NA
Q2YRQ2	bamA	OG0001054	20.2647	19.1889	20.3626	19.6824	19.6996	19.6861
Q2YRQ7	lpxB	OG0001057	15.4084	15.4342	15.2771	NA	NA	NA
Q2YRQ8	gltA	OG0001058	19.2228	18.6255	17.8817	17.0719	17.3335	16.8649
Q2YRR2	moeA	OG0001059	16.0866	13.9287	NA	NA	NA	NA
Q2YRR6	BAB1_1162	OG0001062	17.8639	18.9472	18.4455	17.3114	17.8491	17.2063
Q2YRR7	tpiA-1	OG0000418	17.8577	17.4659	16.2484	16.2676	17.2401	16.3538
Q2YRS4	BAB1_1579	OG0002527	21.0387	20.3161	19.5034	21.027	20.6202	21.0196
Q2YRS7	lrp-2	OG0002530	15.425	16.205	17.0313	NA	15.6057	NA
Q2YRS8	BAB1_1586	OG0001063	16.2837	15.5191	NA	NA	NA	NA
Q2YRT1	leuA	OG0000419	18.212	18.2164	17.9487	17.136	17.8416	17.0434
Q2YRT6	secY	OG0001068	16.7623	15.6773	15.8001	NA	15.7397	NA
Q2YRU2	BAB1_1229	OG0001072	15.9994	15.5386	17.2803	16.5555	17.0157	16.1603
Q2YRU4	BAB1_1227	OG0002531	15.7706	16.9366	17.0967	17.7822	18.3833	17.4729
Q2YRU5	BAB1_1226	OG0002532	19.1699	19.5918	19.4839	19.0169	19.5788	18.9816
Q2YRV0	BAB1_1221	OG0001075	19.6891	18.5042	18.7908	17.407	18.0697	17.1292
Q2YRV2	BAB1_1219	OG0002534	18.067	17.703	17.5541	16.1559	NA	16.0087
Q2YRV3	trmJ	OG0000423	15.7964	17.0299	16.2813	15.9575	17.2451	NA
Q2YRV5	BAB1_1216	OG0002535	21.5659	22.3421	23.0254	19.327	19.3034	19.0198
Q2YRV7	BAB1_1214	OG0002537	18.6851	18.6881	18.0127	16.1015	17.3316	NA
Q2YRV8	BAB1_1213	OG0002538	20.1883	19.0457	20.292	19.7619	19.9422	19.5667
Q2YRW3	BAB1_1208	OG0002928	16.0718	18.9586	18.9455	20.9396	22.1226	20.8955
Q2YRW7	BAB1_1202	OG0002541	13.2045	15.2413	NA	NA	NA	NA
Q2YRW8	BAB1_1201	OG0002542	16.8586	15.8118	16.4359	NA	NA	15.5377
Q2YRX7	BAB1_1596	OG0000029	14.7819	NA	NA	NA	19.1574	NA
Q2YRX8	BAB1_1595	OG0001078	15.1315	15.7537	NA	NA	NA	NA
Q2YRY0	BAB1_1593	OG0002550	20.228	20.5079	21.2935	17.9118	18.104	17.6725
Q2YRY2	BAB1_1591	OG0002552	16.2814	15.8935	15.9629	14.8885	16.4995	NA
Q2YRY3	BAB1_1763	OG0002553	17.6855	18.009	16.8769	16.4898	17.5793	15.6714
Q2YRY4	BAB1_1762	OG0002554	17.8516	16.7638	18.5015	17.1657	17.682	17.033
Q2YRY5	pyk	OG0001079	17.7802	16.5982	16.4575	15.7216	16.8856	NA
Q2YRY6	BAB1_1760	OG0002555	13.5719	NA	NA	15.7509	16.1515	15.6086
Q2YRY8	purK	OG0000425	16.2165	15.9278	15.452	NA	16.6191	NA
Q2YRY9	purE	OG0001081	17.0161	17.8877	18.1856	16.4892	16.567	16.3386
Q2YRZ0	BAB1_1756	OG0002556	14.9437	16.7568	16.6213	17.4855	19.5187	18.5857
Q2YRZ2	BAB1_1754	OG0002558	15.6503	17.5023	17.2256	18.4863	19.2434	18.4222
Q2YRZ3	BAB1_1751	OG0002559	17.0898	18.2452	17.8237	16.2886	NA	16.1356
Q2YRZ4	BAB1_1750	OG0000047	17.2371	16.2254	16.245	NA	17.7962	NA
Q2YRZ5	BAB1_1749	OG0002560	19.0382	19.0494	18.3689	19.9977	20.7174	19.986
Q2YRZ6	BAB1_1748	OG0002561	14.6648	NA	15.2996	16.2064	16.5007	16.0221
Q2YS02	BAB1_1576	OG0002565	15.5449	NA	17.1731	NA	NA	NA
Q2YS03	BAB1_1575	OG0002566	14.2928	18.2799	NA	NA	NA	NA
Q2YS04	BAB1_1574	OG0002567	14.8895	15.0728	NA	NA	NA	NA
Q2YS05	BAB1_1573	OG0002568	15.8603	15.8183	15.5156	17.0561	16.8558	NA
Q2YS11	BAB1_1565	OG0002573	13.9148	NA	NA	16.9511	17.601	16.5243
Q2YS13	BAB1_1495	OG0002574	20.3601	17.8538	18.5997	19.0814	19.0483	19.0666
Q2YS14	omp28	OG0002575	18.7514	20.2708	19.5777	18.0835	17.8765	17.863
Q2YS16	BAB1_1492	OG0002577	14.8139	14.8554	NA	NA	NA	NA
Q2YS19	BAB1_1489	OG0002580	17.9606	18.2659	18.1285	18.8349	19.1885	18.5547
Q2YS20	BAB1_1488	OG0002581	19.4505	18.6773	19.0652	17.6607	18.1196	17.422
Q2YS23	folA	OG0001082	15.5944	16.4772	15.8924	15.7586	NA	15.7257
Q2YS24	BAB1_1416	OG0001083	18.1188	18.2497	18.1914	17.1487	18.1362	16.9559
Q2YS25	hflC	OG0001084	17.6929	17.1369	17.2217	16.4356	16.9867	16.2427
Q2YS26	BAB1_1414	OG0002582	14.5084	17.3407	NA	NA	NA	NA
Q2YS27	BAB1_1413	OG0000026	17.3222	17.4085	18.2274	17.9888	18.6202	17.7649
Q2YS30	BAB1_1410	OG0001085	15.5505	14.9642	14.8622	NA	15.4308	NA
Q2YS32	ilvB	OG0001086	18.2732	17.3723	NA	NA	NA	NA

## Sheet: WCExcl
UniProt Accession	Primary Gene Name	Orthogroup	Cell_1	Cell_2	Cell_3	OMV_3	OMV_1	OMV_2
Q2YIJ9	hisG	OG0000443	16.4041	15.6138	15.8627	NA	NA	NA
Q2YIQ4	eryD	OG0000124	14.8985	14.8362	NA	NA	NA	NA
Q2YIQ9	fbp	OG0000126	17.5683	16.136	17.0897	NA	NA	NA
Q2YIV5	metN	OG0000131	15.3436	NA	18.9943	NA	NA	NA
Q2YJH4	znuC	OG0000135	15.9151	14.6577	15.7797	NA	NA	NA
Q2YJR1	engB	OG0000534	15.9765	16.9371	16.1781	NA	NA	NA
Q2YKL8	pyrB	OG0000163	15.9479	15.2754	16.0854	NA	NA	NA
Q2YKM0	plsY	OG0000164	15.5868	16.5453	16.4536	NA	NA	NA
Q2YKU4	rlmE	OG0000167	16.1246	17.1689	16.7317	NA	NA	NA
Q2YKZ7	BAB2_0493	OG0000000	14.805	NA	16.1667	NA	NA	NA
Q2YL15	xseA	OG0000605	15.1992	NA	14.3162	NA	NA	NA
Q2YLF3	prpA	OG0000180	14.0832	14.5948	15.2778	NA	NA	NA
Q2YLG4	ispG	OG0000182	16.216	16.7208	15.6362	NA	NA	NA
Q2YLH3	htpX	OG0000631	14.0842	16.5171	NA	NA	NA	NA
Q2YLJ0	rlmH	OG0000640	15.398	16.0617	15.8052	NA	NA	NA
Q2YLJ4	rppH	OG0000642	15.5391	15.7364	NA	NA	NA	NA
Q2YLM2	obg	OG0000188	14.7983	NA	13.3659	NA	NA	NA
Q2YLN8	prfA	OG0000650	17.247	16.6398	17.0723	NA	NA	NA
Q2YLU9	yciB	OG0000667	14.5347	NA	15.8417	NA	NA	NA
Q2YLY7	murB	OG0000210	15.4757	16.0333	16.1107	NA	NA	NA
Q2YLZ2	lpxC	OG0000213	16.7922	14.882	14.4493	NA	NA	NA
Q2YM98	der	OG0000716	16.4274	16.1106	NA	NA	NA	NA
Q2YMB5	ispE	OG0000229	15.1847	15.4337	NA	NA	NA	NA
Q2YME4	glyQ	OG0000723	16.1404	15.7518	NA	NA	NA	NA
Q2YMF8	aroC	OG0000236	15.6901	16.6695	16.7141	NA	NA	NA
Q2YMH5	radA	OG0000239	15.2347	15.8813	14.7992	NA	NA	NA
Q2YMS6	betI	OG0000753	13.3134	14.3379	NA	NA	NA	NA
Q2YMU7	ccmE	OG0000755	16.0877	16.8608	16.6778	NA	NA	NA
Q2YMY0	smpB	OG0000766	14.2488	NA	14.9862	NA	NA	NA
Q2YN22	cysS	OG0000255	16.5364	16.4799	15.196	NA	NA	NA
Q2YN59	purM	OG0000260	16.5236	15.4235	NA	NA	NA	NA
Q2YNB0	ctaA	OG0000268	14.7279	15.4367	NA	NA	NA	NA
Q2YNC8	nuoB	OG0000272	16.8232	14.9941	15.8882	NA	NA	NA
Q2YNH6	lolD	OG0000282	15.5368	16.1046	15.651	NA	NA	NA
Q2YNK0	BAB1_0895	OG0002004	15.8667	16.0613	15.8857	NA	NA	NA
Q2YNL7	trmFO	OG0000288	16.023	16.1214	NA	NA	NA	NA
Q2YNM5	surE	OG0000289	16.0012	16.6308	16.8253	NA	NA	NA
Q2YNP1	aroQ	OG0000293	15.7515	14.8447	16.1504	NA	NA	NA
Q2YPC2	BAB1_0281	OG0000317	16.3791	16.4242	15.8951	NA	NA	NA
Q2YPC4	btp1	OG0002591	14.2494	15.2704	14.5584	NA	NA	NA
Q2YPJ2	mscL	OG0000873	17.4936	18.2952	17.7435	NA	NA	NA
Q2YPK6	BAB1_0366	OG0002166	14.72	13.5443	15.6685	NA	NA	NA
Q2YPN5	cmk	OG0000885	16.2248	16.4967	15.6871	NA	NA	NA
Q2YPT3	BAB1_1430	OG0002210	15.6885	16.0395	16.4876	NA	NA	NA
Q2YPV8	lipA	OG0000336	14.7138	15.1415	NA	NA	NA	NA
Q2YPY4	coaD	OG0000343	15.2122	17.3057	16.3407	NA	NA	NA
Q2YQ03	folE	OG0000345	15.5946	NA	16.1065	NA	NA	NA
Q2YQ56	gltX1	OG0000348	16.0755	16.002	NA	NA	NA	NA
Q2YQP3	BAB1_1388	OG0000949	13.5437	13.7379	NA	NA	NA	NA
Q2YQS1	trmB	OG0000372	15.3799	15.8578	14.5173	NA	NA	NA
Q2YQW7	trpA	OG0000975	15.7348	15.7892	NA	NA	NA	NA
Q2YQY6	coaA	OG0000983	15.3036	15.7687	15.8969	NA	NA	NA
Q2YQZ2	hisB	OG0000986	17.0398	16.3817	17.4151	NA	NA	NA
Q2YR06	BAB1_2068	OG0000989	15.4711	15.451	NA	NA	NA	NA
Q2YR07	hemE	OG0000389	16.5261	16.8584	15.7696	NA	NA	NA
Q2YR13	rsmG	OG0000991	16.264	17.2064	16.4445	NA	NA	NA
Q2YR40	xerD	OG0000394	14.5168	15.9612	15.2248	NA	NA	NA
Q2YR87	argH	OG0001005	16.5761	16.9833	16.271	NA	NA	NA
Q2YRD1	ruvA	OG0001023	15.1753	14.7653	16.464	NA	NA	NA
Q2YRR4	trpC	OG0001060	15.7463	15.9729	16.2396	NA	NA	NA
Q2YRV4	murI	OG0001076	16.8426	17.0553	15.6134	NA	NA	NA
Q2YS22	thyA	OG0000427	15.961	16.8886	16.49	NA	NA	NA
Q2YIF9	BAB2_0040	OG0000434	14.9834	NA	14.8185	NA	NA	NA
Q2YIG6	BAB2_0336	OG0000076	15.6168	NA	15.5583	NA	NA	NA
Q2YIH6	BAB2_0208	OG0001103	15.912	16.3985	16.1169	NA	NA	NA
Q2YII4	glcE	OG0001107	16.605	16.4324	15.6825	NA	NA	NA
Q2YII6	BAB2_0173	OG0001109	15.5851	16.0112	15.3068	NA	NA	NA
Q2YII7	BAB2_0172	OG0001110	16.2684	17.4315	16.3905	NA	NA	NA
Q2YIL2	BAB2_0309	OG0001124	15.4699	14.6678	NA	NA	NA	NA
Q2YIL7	BAB2_0304	OG0001127	15.825	16.1346	15.3839	NA	NA	NA
Q2YIM5	pntAB	OG0000446	16.4755	16.1764	16.8562	NA	NA	NA
Q2YIP3	BAB2_0081	OG0000453	15.111	15.229	NA	NA	NA	NA
Q2YIQ5	BAB2_0368	OG0001144	14.7533	14.3649	NA	NA	NA	NA
Q2YIR2	bipA	OG0000127	15.9586	16.0293	NA	NA	NA	NA
Q2YIR6	BAB2_0005	OG0001149	15.9176	16.4006	16.657	NA	NA	NA
Q2YIS5	BAB2_0163	OG0001154	16.1004	15.6872	17.0693	NA	NA	NA
Q2YIT1	BAB2_0073	OG0001159	16.2109	16.4554	16.9785	NA	NA	NA
Q2YIT9	BAB2_0072	OG0000461	16.1486	15.3285	13.9571	NA	NA	NA
Q2YIU0	BAB2_0322	OG0001162	14.9886	15.3516	14.9668	NA	NA	NA
Q2YIU4	BAB2_0316	OG0000462	14.4877	17.2328	NA	NA	NA	NA
Q2YIW5	BAB2_0398	OG0001177	16.3308	15.8824	16.1124	NA	NA	NA
Q2YIZ5	BAB2_0405	OG0001197	15.5764	16.4715	15.7452	NA	NA	NA
Q2YIZ9	BAB2_0253	OG0001199	14.3678	14.6849	15.1023	NA	NA	NA
Q2YJ01	BAB2_0251	OG0001200	17.299	16.8411	17.14	NA	NA	NA
Q2YJ10	purU	OG0000468	15.9432	15.3582	16.1391	NA	NA	NA
Q2YJ14	BAB2_0329	OG0001209	15.7962	15.9813	NA	NA	NA	NA
Q2YJ28	BAB2_0203	OG0001219	14.8569	17.8889	16.2393	NA	NA	NA
Q2YJ29	BAB2_0199	OG0001220	16.1215	16.1409	15.6353	NA	NA	NA
Q2YJ32	BAB2_0196	OG0000045	14.769	16.3405	15.3942	NA	NA	NA
Q2YJ49	potA	OG0000481	13.288	14.4382	NA	NA	NA	NA
Q2YJ64	BAB2_0159	OG0001237	15.0494	NA	15.526	NA	NA	NA
Q2YJA0	BAB2_0096	OG0001251	16.0394	16.3791	15.1442	NA	NA	NA
Q2YJB7	BAB2_1145	OG0001260	16.2367	16.7635	16.8277	NA	NA	NA
Q2YJD4	BAB2_1125	OG0001276	14.8781	NA	14.2498	NA	NA	NA
Q2YJJ7	BAB2_1054	OG0001314	15.2697	NA	15.5618	NA	NA	NA
Q2YJK7	BAB2_1043	OG0001316	13.8408	NA	14.3182	NA	NA	NA
Q2YJK8	BAB2_1042	OG0002652	15.8167	15.7477	14.9961	NA	NA	NA
Q2YJL5	BAB2_1035	OG0000011	17.6776	17.2715	17.0634	NA	NA	NA
Q2YJM6	coaBC	OG0000090	16.6794	16.7584	16.6271	NA	NA	NA
Q2YJM7	prfC	OG0000524	15.3791	14.9104	NA	NA	NA	NA
Q2YJM9	BAB2_1020	OG0001323	15.0111	16.0333	NA	NA	NA	NA
Q2YJN0	BAB2_1019	OG0001324	16.1947	17.0916	15.9041	NA	NA	NA
Q2YJP2	BAB2_1007	OG0001331	16.7397	16.6381	16.187	NA	NA	NA
Q2YJQ1	BAB2_0998	OG0000529	14.5445	14.9043	14.5893	NA	NA	NA
Q2YJQ9	BAB2_0989	OG0001338	15.2829	16.2454	15.5034	NA	NA	NA
Q2YJR2	yidC	OG0000145	17.2148	17.5345	16.9673	NA	NA	NA
Q2YJS4	BAB2_0972	OG0001347	15.2054	14.8359	NA	NA	NA	NA
Q2YJS5	BAB2_0971	OG0000004	16.5816	15.5996	NA	NA	NA	NA
Q2YJS6	BAB2_0970	OG0000029	15.6875	14.7456	15.5489	NA	NA	NA
Q2YJS9	BAB2_0962	OG0001349	15.7733	14.978	15.4582	NA	NA	NA
Q2YJU4	BAB2_0947	OG0001362	17.3623	18.4515	NA	NA	NA	NA
Q2YJU5	BAB2_0946	OG0001363	16.1856	15.3243	15.5104	NA	NA	NA
Q2YJV0	BAB2_0941	OG0000046	14.965	15.9168	14.4589	NA	NA	NA
Q2YJV5	BAB2_0935	OG0001370	15.9412	16.5373	16.7219	NA	NA	NA
Q2YJZ3	nrdE	OG0000548	15.8216	18.3792	NA	NA	NA	NA
Q2YJZ4	nrdF	OG0000549	16.7547	NA	15.34	NA	NA	NA
Q2YK05	BAB2_0877	OG0001395	13.8146	12.8265	NA	NA	NA	NA
Q2YK23	BAB2_0857	OG0001404	15.635	16.2738	NA	NA	NA	NA
Q2YK35	BAB2_0845	OG0001411	15.2872	15.7807	NA	NA	NA	NA
Q2YK37	BAB2_0843	OG0001412	15.6952	15.9324	13.6956	NA	NA	NA
Q2YK45	ackA	OG0000151	15.4478	15.5145	15.7324	NA	NA	NA
Q2YK48	BAB2_0832	OG0001419	14.9594	15.0447	NA	NA	NA	NA
Q2YK64	BAB2_0816	OG0001425	14.1967	NA	15.227	NA	NA	NA
Q2YK83	def-1	OG0000560	15.9831	15.3328	NA	NA	NA	NA
Q2YK84	BAB2_0781	OG0001434	14.4965	14.0354	13.8257	NA	NA	NA
Q2YKA0	BAB2_0764	OG0000078	14.6836	15.6102	NA	NA	NA	NA
Q2YKA1	BAB2_0763	OG0000561	15.6618	15.487	15.2463	NA	NA	NA
Q2YKA6	BAB2_0758	OG0000563	16.5518	15.2663	15.674	NA	NA	NA
Q2YKB0	BAB2_0754	OG0001454	14.4898	13.8539	NA	NA	NA	NA
Q2YKC4	BAB2_0738	OG0001459	14.1789	14.6156	NA	NA	NA	NA
Q2YKC9	BAB2_0733	OG0001464	15.3711	15.9255	16.0051	NA	NA	NA
Q2YKD1	BAB2_0731	OG0001466	17.2561	17.956	17.2895	NA	NA	NA
Q2YKD7	BAB2_0725	OG0001467	14.7928	15.5827	NA	NA	NA	NA
Q2YKE3	BAB2_0717	OG0000000	15.3031	15.6542	NA	NA	NA	NA
Q2YKE5	BAB2_0715	OG0000569	14.5949	15.6297	15.2099	NA	NA	NA
Q2YKE6	BAB2_0714	OG0001473	16.6993	14.1428	14.7402	NA	NA	NA
Q2YKF1	BAB2_0709	OG0000032	14.5315	18.2261	NA	NA	NA	NA
Q2YKF2	BAB2_0708	OG0001475	15.8118	16.3649	16.5389	NA	NA	NA
Q2YKF9	BAB2_0701	OG0001477	15.9664	16.4701	16.0349	NA	NA	NA
Q2YKH0	BAB2_0690	OG0001482	13.3506	NA	15.5357	NA	NA	NA
Q2YKI1	BAB2_0678	OG0001492	16.6912	16.6541	15.8935	NA	NA	NA
Q2YKJ3	BAB2_0666	OG0001499	14.0298	14.402	NA	NA	NA	NA
Q2YKJ8	mfd	OG0000579	17.2449	16.2699	NA	NA	NA	NA
Q2YKK1	glmS	OG0000160	16.9339	15.5815	NA	NA	NA	NA
Q2YKM6	BAB2_0633	OG0001512	16.2966	16.2634	NA	NA	NA	NA
Q2YKN4	dinB	OG0000166	14.8217	15.5732	NA	NA	NA	NA
Q2YKQ4	pcaL	OG0001525	17.4606	17.6513	17.8706	NA	NA	NA
Q2YKQ5	pcaC	OG0001526	13.2592	14.1035	15.0225	NA	NA	NA
Q2YKQ6	pcaH	OG0001527	14.5995	15.7949	15.949	NA	NA	NA
Q2YKQ7	pcaG	OG0001528	14.4595	NA	15.3057	NA	NA	NA
Q2YKQ8	BAB2_0594	OG0001529	14.9266	14.4597	14.5429	NA	NA	NA
Q2YKR4	BAB2_0586	OG0001534	16.6532	15.4712	16.9016	NA	NA	NA
Q2YKS9	BAB2_0569	OG0001539	14.7603	NA	15.7318	NA	NA	NA
Q2YKT0	BAB2_0568	OG0001540	13.9909	15.1564	13.3026	NA	NA	NA
Q2YKT9	BAB2_0559	OG0001546	16.2258	15.6017	15.3289	NA	NA	NA
Q2YKU1	BAB2_0557	OG0000051	15.7558	NA	16.217	NA	NA	NA
Q2YKW4	BAB2_0530	OG0001559	15.0524	14.6212	NA	NA	NA	NA
Q2YKW8	BAB2_0526	OG0002699	14.058	17.9588	15.5385	NA	NA	NA
Q2YKX0	BAB2_0524	OG0001563	15.3489	14.4546	NA	NA	NA	NA
Q2YKX1	BAB2_0523	OG0002700	17.1177	14.759	17.8259	NA	NA	NA
Q2YKY4	BAB2_0510	OG0001569	13.8494	15.2357	NA	NA	NA	NA
Q2YKZ8	BAB2_0492	OG0001576	15.7376	15.4897	15.7093	NA	NA	NA
Q2YL13	BAB2_0477	OG0000603	15.6198	15.9272	15.7936	NA	NA	NA
Q2YL32	edd	OG0002595	13.9246	15.5632	15.2637	NA	NA	NA
Q2YL34	proC	OG0000607	15.1674	16.7907	NA	NA	NA	NA
Q2YL39	BAB2_0451	OG0001601	14.5605	NA	14.5897	NA	NA	NA
Q2YL43	lysS	OG0000609	16.5992	16.4148	14.8041	NA	NA	NA
Q2YL49	BAB2_0355	OG0002709	16.3107	15.5225	NA	NA	NA	NA
Q2YL68	BAB2_0439	OG0001619	17.1853	16.1411	NA	NA	NA	NA
Q2YL80	BAB2_0029	OG0001623	15.4489	15.6047	16.3559	NA	NA	NA
Q2YL82	BAB2_0027	OG0001625	15.3849	15.6961	NA	NA	NA	NA
Q2YL88	BAB2_0021	OG0001630	15.3089	15.7492	NA	NA	NA	NA
Q2YL90	BAB2_0019	OG0001631	12.9846	NA	15.3679	NA	NA	NA
Q2YL96	BAB2_0013	OG0000618	15.5841	15.4675	14.6978	NA	NA	NA
Q2YLA1	BAB2_0145	OG0000620	14.9819	14.9627	NA	NA	NA	NA
Q2YLA5	BAB2_0141	OG0000621	15.2339	15.3529	15.2702	NA	NA	NA
Q2YLA6	BAB2_0140	OG0000622	15.7953	15.4935	NA	NA	NA	NA
Q2YLC1	BAB2_0280	OG0001647	15.9882	16.0338	16.2693	NA	NA	NA
Q2YLG3	BAB1_1789	OG0001669	16.6005	16.151	16.4999	NA	NA	NA
Q2YLG5	BAB1_1787	OG0001670	15.9315	16.1354	NA	NA	NA	NA
Q2YLG7	BAB1_1829	OG0001671	16.4025	15.5417	16.401	NA	NA	NA
Q2YLG8	BAB1_1828	OG0001672	16.3412	NA	15.593	NA	NA	NA
Q2YLH1	BAB1_1823	OG0001674	16.0506	16.3695	16.1967	NA	NA	NA
Q2YLH6	BAB1_1818	OG0001676	14.5469	15.8755	15.8668	NA	NA	NA
Q2YLH8	BAB1_1816	OG0000632	15.215	15.3805	14.8168	NA	NA	NA
Q2YLI2	priA	OG0000185	14.8747	14.1764	NA	NA	NA	NA
Q2YLJ9	BAB1_1839	OG0001685	14.0605	15.9554	14.9085	NA	NA	NA
Q2YLL0	BAB1_1865	OG0001692	15.6899	15.4208	15.6692	NA	NA	NA
Q2YLL1	BAB1_1864	OG0001693	15.5107	17.1267	NA	NA	NA	NA
Q2YLL5	BAB1_1860	OG0002728	15.3312	15.3665	14.336	NA	NA	NA
Q2YLM6	hemD	OG0000647	14.5657	14.2389	NA	NA	NA	NA
Q2YLN0	BAB1_1881	OG0001700	13.4637	15.1979	NA	NA	NA	NA
Q2YLN7	ptsP	OG0000649	16.8966	16.0995	15.6591	NA	NA	NA
Q2YLN9	prmC	OG0000651	15.6756	16.2923	NA	NA	NA	NA
Q2YLQ0	BAB1_1902	OG0000655	15.7832	NA	16.7021	NA	NA	NA
Q2YLQ5	BAB1_1897	OG0000656	15.9015	16.0393	16.6565	NA	NA	NA
Q2YLQ8	BAB1_1894	OG0002731	16.4783	17.8018	NA	NA	NA	NA
Q2YLV0	ftsY	OG0000205	16.3371	16.6113	15.9609	NA	NA	NA
Q2YLV4	BAB1_1966	OG0000668	14.5012	NA	18.327	NA	NA	NA
Q2YLX1	BAB1_1766	OG0000672	14.4758	14.8472	14.9863	NA	NA	NA
Q2YLY0	BAB1_1547	OG0001742	16.7932	16.1427	16.6627	NA	NA	NA
Q2YLY2	BAB1_1545	OG0001743	14.648	15.4889	NA	NA	NA	NA
Q2YLZ5	recN	OG0000680	16.7744	17.1807	17.0407	NA	NA	NA
Q2YM24	BAB1_1500	OG0001750	16.7327	15.6883	15.5657	NA	NA	NA
Q2YM25	dnaG	OG0000217	15.1666	15.8134	NA	NA	NA	NA
Q2YM34	BAB1_1469	OG0001756	16.4854	15.743	16.0743	NA	NA	NA
Q2YM35	metF	OG0000699	15.8288	15.8922	NA	NA	NA	NA
Q2YM48	BAB1_1476	OG0001764	15.3603	16.8126	NA	NA	NA	NA
Q2YM52	BAB1_1561	OG0000038	15.6145	15.8885	14.9627	NA	NA	NA
Q2YM58	BAB1_1555	OG0001765	14.6899	NA	15.4351	NA	NA	NA
Q2YM61	mntH	OG0000705	16.063	16.0706	15.1227	NA	NA	NA
Q2YM80	BAB1_1284	OG0001774	15.2095	15.7271	NA	NA	NA	NA
Q2YM81	fur	OG0000711	15.5821	14.0771	15.4024	NA	NA	NA
Q2YM91	BAB1_0383	OG0000713	15.5762	NA	15.7946	NA	NA	NA
Q2YMA0	BAB1_0403	OG0001782	12.851	14.4657	NA	NA	NA	NA
Q2YMC7	BAB1_0448	OG0002755	15.7254	15.8785	16.08	NA	NA	NA
Q2YMD3	purD	OG0000721	15.8722	15.5141	NA	NA	NA	NA
Q2YMD6	BAB1_0439	OG0001798	16.6868	16.822	17.0361	NA	NA	NA
Q2YME7	BAB1_0465	OG0000724	15.8655	16.4853	15.4352	NA	NA	NA
Q2YMH7	purF	OG0000732	16.338	16.3202	15.9943	NA	NA	NA
Q2YMH8	BAB1_0471	OG0001819	16.2752	16.3539	16.1135	NA	NA	NA
Q2YMI1	BAB1_0468	OG0001820	14.9469	15.4669	NA	NA	NA	NA
Q2YMJ1	BAB1_0490	OG0001823	15.888	15.1614	15.818	NA	NA	NA
Q2YMJ3	BAB1_0488	OG0001824	16.2658	16.7951	16.4521	NA	NA	NA
Q2YMJ6	smc	OG0000245	15.0825	15.6645	14.2197	NA	NA	NA
Q2YMK1	BAB1_0517	OG0001827	15.8845	16.304	15.0859	NA	NA	NA
Q2YMM6	BAB1_0528	OG0001842	15.3507	15.9553	15.3617	NA	NA	NA
Q2YMQ1	xylB	OG0000748	15.3338	NA	16.0314	NA	NA	NA
Q2YMQ3	BAB1_0568	OG0001853	14.5505	NA	15.866	NA	NA	NA
Q2YMT6	BAB1_0606	OG0001870	16.1714	16.5931	17.6101	NA	NA	NA
Q2YMT7	BAB1_0605	OG0001871	14.1848	15.5431	13.9695	NA	NA	NA
Q2YMV1	BAB1_0628	OG0000757	15.4297	14.5692	NA	NA	NA	NA
Q2YMW7	BAB1_0644	OG0000760	16.2439	16.2344	15.7328	NA	NA	NA
Q2YMX4	BAB1_0637	OG0000763	14.9647	15.1012	15.1945	NA	NA	NA
Q2YMZ7	BAB1_0686	OG0001905	15.7188	17.0177	15.4662	NA	NA	NA
Q2YN00	era	OG0000250	15.9197	15.7797	15.424	NA	NA	NA
Q2YN32	BAB1_0687	OG0001919	14.9875	14.4215	NA	NA	NA	NA
Q2YN36	pgsA	OG0000776	14.0552	15.4557	NA	NA	NA	NA
Q2YN37	moaD	OG0001922	15.7064	16.7282	15.6473	NA	NA	NA
Q2YN64	rlmJ	OG0000262	14.7742	15.2875	NA	NA	NA	NA
Q2YN80	BAB1_0771	OG0001953	15.6564	16.5582	16.8617	NA	NA	NA
Q2YN87	BAB1_0760	OG0000779	16.9433	16.8611	NA	NA	NA	NA
Q2YNB2	BAB1_0805	OG0001966	15.0362	14.5289	15.486	NA	NA	NA
Q2YNC9	nuoA	OG0000273	16.3318	15.1682	15.3619	NA	NA	NA
Q2YNE0	BAB1_0809	OG0001979	15.7178	16.4481	16.1553	NA	NA	NA
Q2YNE2	BAB1_0843	OG0001980	16.495	15.8494	16.0267	NA	NA	NA
Q2YNE8	BAB1_0837	OG0001982	17.3324	17.0095	17.2739	NA	NA	NA
Q2YNF0	nuoN	OG0000274	16.5305	NA	14.6068	NA	NA	NA
Q2YNH4	BAB1_0846	OG0001990	15.4168	16.6069	16.5103	NA	NA	NA
Q2YNI1	galM	OG0000806	14.8282	16.7135	NA	NA	NA	NA
Q2YNI6	BAB1_0871	OG0001995	16.6623	16.5997	16.799	NA	NA	NA
Q2YNI8	rpe	OG0000283	16.5459	17.7279	17.5337	NA	NA	NA
Q2YNJ0	BAB1_0867	OG0001997	14.5675	16.026	NA	NA	NA	NA
Q2YNJ2	BAB1_0865	OG0001998	14.685	15.6624	15.268	NA	NA	NA
Q2YNJ3	BAB1_0864	OG0001999	16.6825	16.5966	17.2921	NA	NA	NA
Q2YNJ5	BAB1_0900	OG0002001	14.64	14.9139	NA	NA	NA	NA
Q2YNJ7	BAB1_0898	OG0000809	15.6301	14.8383	NA	NA	NA	NA
Q2YNK3	xth-1	OG0000811	15.9571	14.8425	NA	NA	NA	NA
Q2YNL0	BAB1_0883	OG0002011	15.1276	16.2242	16.0305	NA	NA	NA
Q2YNL9	BAB1_0911	OG0002016	15.2895	14.4484	NA	NA	NA	NA
Q2YNM7	tatC	OG0000816	14.5164	15.1553	15.123	NA	NA	NA
Q2YNN6	BAB1_0931	OG0000818	15.4922	NA	14.3047	NA	NA	NA
Q2YNQ0	BAB1_0953	OG0002024	16.5628	16.2295	15.5156	NA	NA	NA
Q2YNQ2	BAB1_0951	OG0000821	16.199	16.1195	16.757	NA	NA	NA
Q2YNQ3	BAB1_0950	OG0002026	16.112	NA	14.7961	NA	NA	NA
Q2YNQ5	BAB1_0948	OG0002028	16.0324	15.3625	14.9184	NA	NA	NA
Q2YNQ6	BAB1_0947	OG0000822	14.581	15.6272	NA	NA	NA	NA
Q2YNU6	BAB1_0083	OG0002047	13.9851	13.8742	NA	NA	NA	NA
Q2YNV5	BAB1_0110	OG0002052	16.9289	15.6384	16.5295	NA	NA	NA
Q2YNX5	BAB1_0124	OG0000834	15.1005	NA	15.6967	NA	NA	NA
Q2YP02	BAB1_0132	OG0000839	15.011	15.4548	NA	NA	NA	NA
Q2YP14	BAB1_0156	OG0000842	16.6878	16.5232	16.7033	NA	NA	NA
Q2YP17	sppA	OG0002082	15.5022	16.1439	16.2599	NA	NA	NA
Q2YP20	BAB1_0150	OG0002084	15.4834	16.3275	NA	NA	NA	NA
Q2YP22	BAB1_0185	OG0000844	15.4607	15.742	NA	NA	NA	NA
Q2YP34	hrcA	OG0002091	15.8076	16.0373	16.0457	NA	NA	NA
Q2YP45	cysN	OG0000103	16.0207	NA	15.3112	NA	NA	NA
Q2YP60	BAB1_0214	OG0002102	14.6914	NA	16.4701	NA	NA	NA
Q2YP65	BAB1_0206	OG0002813	15.699	16.1645	15.8632	NA	NA	NA
Q2YP68	BAB1_0237	OG0002107	17.1426	17.4931	NA	NA	NA	NA
Q2YP95	BAB1_0241	OG0000000	17.6428	16.3879	16.1871	NA	NA	NA
Q2YP96	BAB1_0240	OG0002122	16.8624	15.767	15.6743	NA	NA	NA
Q2YP97	BAB1_0239	OG0002123	16.8317	16.7148	16.2478	NA	NA	NA
Q2YPC8	BAB1_0307	OG0000003	16.2348	16.7691	16.1577	NA	NA	NA
Q2YPD1	BAB1_0304	OG0000859	15.3702	16.0049	15.2568	NA	NA	NA
Q2YPE9	fadD	OG0000863	15.8943	15.022	14.607	NA	NA	NA
Q2YPF1	BAB1_0318	OG0000864	15.7724	15.1039	NA	NA	NA	NA
Q2YPF4	BAB1_0315	OG0002138	14.6006	15.4876	NA	NA	NA	NA
Q2YPF8	BAB1_0310	OG0002140	14.2377	15.1732	NA	NA	NA	NA
Q2YPG8	BAB1_0336	OG0002148	16.6528	16.0273	16.1153	NA	NA	NA
Q2YPH1	BAB1_0333	OG0002150	15.914	NA	17.3805	NA	NA	NA
Q2YPI0	fpr	OG0000870	17.9971	17.1796	18.0823	NA	NA	NA
Q2YPI9	BAB1_0351	OG0002159	14.7162	14.1897	NA	NA	NA	NA
Q2YPJ9	BAB1_0375	OG0000875	15.696	15.1882	14.7876	NA	NA	NA
Q2YPK0	BAB1_0374	OG0002163	16.5128	15.6186	15.4156	NA	NA	NA
Q2YPK9	dnaA	OG0000328	14.7501	16.4534	NA	NA	NA	NA
Q2YPL7	BAB1_0009	OG0002173	15.7452	18.6436	16.4158	NA	NA	NA
Q2YPL8	BAB1_0008	OG0002174	15.3902	15.9951	15.1717	NA	NA	NA
Q2YPL9	BAB1_0007	OG0002175	14.9823	16.0193	NA	NA	NA	NA
Q2YPM0	BAB1_0006	OG0000033	15.3119	15.3493	15.2239	NA	NA	NA
Q2YPM2	BAB1_0004	OG0000877	15.9581	15.3722	15.3405	NA	NA	NA
Q2YPN7	BAB1_0022	OG0002181	16.8009	18.2696	18.3722	NA	NA	NA
Q2YPS1	BAB1_0058	OG0002203	15.3572	16.3162	NA	NA	NA	NA
Q2YPS9	BAB1_1434	OG0002207	14.5821	NA	15.5845	NA	NA	NA
Q2YPT1	BAB1_1432	OG0000334	15.3311	16.029	NA	NA	NA	NA
Q2YPT6	BAB1_1427	OG0002211	15.101	NA	15.7277	NA	NA	NA
Q2YPW0	BAB1_1144	OG0002221	15.284	16.5039	17.2085	NA	NA	NA
Q2YPW3	BAB1_1141	OG0002222	14.9479	NA	15.2769	NA	NA	NA
Q2YPW5	ntrY	OG0000903	16.8003	17.4859	NA	NA	NA	NA
Q2YPW7	BAB1_1137	OG0002224	15.7555	13.8885	15.6052	NA	NA	NA
Q2YPY9	BAB1_1114	OG0002230	14.4074	14.1821	NA	NA	NA	NA
Q2YPZ7	BAB1_0292	OG0002235	15.2079	15.3446	NA	NA	NA	NA
Q2YQ01	BAB1_1099	OG0002236	14.7388	15.1188	NA	NA	NA	NA
Q2YQ09	BAB1_1091	OG0002240	15.8663	15.8878	NA	NA	NA	NA
Q2YQ10	BAB1_1090	OG0002241	15.3213	15.5637	NA	NA	NA	NA
Q2YQ12	galE-1	OG0000911	15.7377	15.3853	NA	NA	NA	NA
Q2YQ17	BAB1_1076	OG0002245	16.8207	15.9213	16.2239	NA	NA	NA
Q2YQ19	BAB1_1074	OG0000912	17.1609	NA	15.5061	NA	NA	NA
Q2YQ31	BAB1_1062	OG0002863	14.6788	14.9163	NA	NA	NA	NA
Q2YQ38	BAB1_1054	OG0002257	15.2924	15.9541	14.9839	NA	NA	NA
Q2YQ43	BAB1_1049	OG0000918	16.4364	16.914	16.3908	NA	NA	NA
Q2YQ51	BAB1_1039	OG0002264	15.1369	16.0496	NA	NA	NA	NA
Q2YQ57	nadE	OG0000349	16.0841	16.3266	15.1926	NA	NA	NA
Q2YQ65	nnrD	OG0000107	16.1882	15.2817	15.5707	NA	NA	NA
Q2YQ75	BAB1_1015	OG0002272	16.1505	15.4021	16.7417	NA	NA	NA
Q2YQ78	BAB1_1012	OG0002273	15.6218	15.5457	14.5162	NA	NA	NA
Q2YQB7	rbsC-2	OG0002290	14.4846	14.327	NA	NA	NA	NA
Q2YQG6	BAB1_1281	OG0000934	14.4372	14.8775	16.2481	NA	NA	NA
Q2YQI9	BAB1_1691	OG0000939	15.7245	15.1041	NA	NA	NA	NA
Q2YQK0	BAB1_1333	OG0002613	19.1871	18.8893	18.9648	NA	NA	NA
Q2YQK4	cobU	OG0000363	14.7944	14.9937	15.6056	NA	NA	NA
Q2YQK8	cobI	OG0002334	15.1738	16.2748	14.6581	NA	NA	NA
Q2YQM4	ilvN	OG0000366	15.8446	15.7122	15.6382	NA	NA	NA
Q2YQM5	BAB1_1406	OG0002345	15.6234	16.2152	15.0749	NA	NA	NA
Q2YQN6	BAB1_1395	OG0002894	14.9428	NA	15.5653	NA	NA	NA
Q2YQQ1	BAB1_2181	OG0002357	15.088	15.8393	15.3604	NA	NA	NA
Q2YQQ2	BAB1_2180	OG0002358	16.6807	NA	14.4785	NA	NA	NA
Q2YQT9	BAB1_2143	OG0000964	15.3737	16.2661	NA	NA	NA	NA
Q2YQU0	BAB1_2142	OG0000965	15.6449	16.1231	NA	NA	NA	NA
Q2YQV9	BAB1_2122	OG0002381	14.6656	14.1811	NA	NA	NA	NA
Q2YQX2	BAB1_2105	OG0000978	15.5457	17.3222	NA	NA	NA	NA
Q2YQX5	BAB1_2102	OG0000979	17.2969	NA	15.8792	NA	NA	NA
Q2YQZ6	BAB1_2078	OG0002394	13.6963	16.3385	NA	NA	NA	NA
Q2YR17	BAB1_2057	OG0002400	15.5641	15.109	15.1675	NA	NA	NA
Q2YR23	BAB1_2051	OG0002406	15.9598	16.4361	15.8503	NA	NA	NA
Q2YR33	BAB1_2039	OG0002415	16.8358	16.3944	15.2582	NA	NA	NA
Q2YR34	BAB1_2038	OG0002416	16.9413	16.2105	16.8527	NA	NA	NA
Q2YR64	BAB1_2005	OG0002434	15.3579	15.3454	14.9252	NA	NA	NA
Q2YR72	ftsE	OG0001002	16.3184	16.177	16.5713	NA	NA	NA
Q2YR82	BAB1_1987	OG0002441	16.2584	16.1254	15.9627	NA	NA	NA
Q2YR85	lysA	OG0000399	16.4214	15.746	15.6683	NA	NA	NA
Q2YRB2	BAB1_1623	OG0002450	15.686	16.1816	16.0749	NA	NA	NA
Q2YRD3	BAB1_1713	OG0002461	16.0584	NA	16.8745	NA	NA	NA
Q2YRE7	BAB1_1734	OG0002464	14.6837	15.6632	14.3187	NA	NA	NA
Q2YRF5	BAB1_1305	OG0002469	15.0243	15.8225	NA	NA	NA	NA
Q2YRH1	exbB	OG0001035	16.2206	17.3395	16.4319	NA	NA	NA
Q2YRI1	BAB1_1657	OG0002482	16.2334	15.249	NA	NA	NA	NA
Q2YRJ9	BAB1_1669	OG0002493	17.0882	16.2339	15.8892	NA	NA	NA
Q2YRK4	BAB1_1664	OG0002495	15.0385	NA	15.5224	NA	NA	NA
Q2YRK6	BAB1_1662	OG0002496	13.433	16.1082	NA	NA	NA	NA
Q2YRQ0	BAB1_1178	OG0001053	15.2688	NA	15.9333	NA	NA	NA
Q2YRQ7	lpxB	OG0001057	15.4084	15.4342	15.2771	NA	NA	NA
Q2YRR2	moeA	OG0001059	16.0866	13.9287	NA	NA	NA	NA
Q2YRS8	BAB1_1586	OG0001063	16.2837	15.5191	NA	NA	NA	NA
Q2YRW7	BAB1_1202	OG0002541	13.2045	15.2413	NA	NA	NA	NA
Q2YRX8	BAB1_1595	OG0001078	15.1315	15.7537	NA	NA	NA	NA
Q2YS02	BAB1_1576	OG0002565	15.5449	NA	17.1731	NA	NA	NA
Q2YS03	BAB1_1575	OG0002566	14.2928	18.2799	NA	NA	NA	NA
Q2YS04	BAB1_1574	OG0002567	14.8895	15.0728	NA	NA	NA	NA
Q2YS16	BAB1_1492	OG0002577	14.8139	14.8554	NA	NA	NA	NA
Q2YS26	BAB1_1414	OG0002582	14.5084	17.3407	NA	NA	NA	NA
Q2YS32	ilvB	OG0001086	18.2732	17.3723	NA	NA	NA	NA

## Sheet: OMVExcl
UniProt Accession	Primary Gene Name	Orthogroup	Cell_1	Cell_2	Cell_3	OMV_3	OMV_1	OMV_2
Q2YJE7	xylG	OG0000002	NA	NA	NA	15.7703	NA	14.7628
Q2YNV3	rlmN	OG0000101	NA	NA	NA	16.0995	16.5655	NA
Q2YQD9	ureB2	OG0000357	NA	NA	NA	16.2387	16.3792	15.6086
Q2YJ03	BAB2_0249	OG0002635	NA	NA	NA	NA	15.914	14.7344
Q2YJ58	BAB2_0224	OG0001234	NA	NA	NA	15.9149	15.9116	15.8163
Q2YKA4	BAB2_0760	OG0001450	NA	NA	NA	15.7065	17.0556	15.5837
Q2YKA7	BAB2_0757	OG0001452	NA	NA	NA	16.1559	16.1405	16.0059
Q2YKC0	BAB2_0742	OG0001456	NA	NA	NA	15.9203	NA	15.9653
Q2YKG3	BAB2_0697	OG0001478	NA	NA	NA	16.4593	NA	16.0669
Q2YM60	BAB1_1461	OG0001767	NA	NA	NA	17.3365	NA	17.5261
Q2YML3	BAB1_0505	OG0001836	NA	NA	NA	16.4118	17.0127	16.3331
Q2YNE7	BAB1_0838	OG0000794	NA	NA	NA	16.5538	17.5018	16.5369
Q2YNK9	BAB1_0884	OG0002010	NA	NA	NA	16.697	17.2084	16.6842
Q2YNL4	BAB1_0916	OG0002012	NA	NA	NA	NA	16.0912	15.1962
Q2YNS7	BAB1_0956	OG0002039	NA	NA	NA	NA	16.4218	16.133
Q2YPG2	BAB1_0342	OG0002143	NA	NA	NA	NA	17.132	16.4887
Q2YPQ2	BAB1_0038	OG0000888	NA	NA	NA	16.0331	16.9501	15.9544
Q2YPT8	BAB1_1425	OG0002213	NA	NA	NA	16.093	16.9889	15.9742
Q2YR31	BAB1_2041	OG0002413	NA	NA	NA	NA	17.0419	15.8145
Q2YRH2	BAB1_1678	OG0002916	NA	NA	NA	16.5228	17.424	16.6616
Q2YRJ2	BAB1_1193	OG0001038	NA	NA	NA	16.0722	16.2099	15.649
