# Supplementary material for: A subset of type 4 secretion system effectors of Brucella spp. associates to outer membrane vesicles
Source: Microlife. 2026 Jan 2;7:uqaf046. doi: 10.1093/femsml/uqaf046 (PMC12794620; doi:10.1093/femsml/uqaf046)
Supplement: uqaf046_Supplemental_Files [file uqaf046_supplemental_files.zip › Data S4_SupplementaryData.xlsx]

## Sheet: Rank DIfference
Orthogroup	UniProt Accession	Gene Names (ordered locus)	Unique Gene Name	mean OMV Abundance	OMV Rank	mean Whole Cell Abundance	Whole Cell Rank	Rank Difference (Whole Cell - OMV)	log2 Fold Change (OMV - Whole Cell)
OG0002330	Q2YQJ7	BAB1_1336	BAB1_1336	24.5805	1	21.7761	15	14	2.80438
OG0001920	Q2YN33	BAB1_0722	BAB1_0722	23.5464	2	23.3687	2	0	0.177688
OG0001142	Q2YIP8	BAB2_0076	omp10	23.0873	3	22.2115	7	4	0.875741
OG0001393	Q2YK02	BAB2_0880	BAB2_0880	22.9292	4	21.7321	17	13	1.1971
OG0000016	Q2YNY3	BAB1_0116	BAB1_0116	22.8419	5	22.3737	6	1	0.468247
OG0002226	Q2YPX4	BAB1_1129	BAB1_1129	22.5961	6	21.5754	24	18	1.02066
OG0002216	Q2YPU4	BAB1_1419	BAB1_1419	22.5187	7	21.5167	28	21	1.00204
OG0002266	Q2YQ61	BAB1_1029	BAB1_1029	22.3821	8	21.4621	30	22	0.919986
OG0001862	Q2YMS0	BAB1_0587	BAB1_0587	22.1921	9	22.0158	12	3	0.176292
OG0001744	Q2YLY4	BAB1_1543	BAB1_1543	22.0758	10	21.0331	44	34	1.04269
OG0000068	Q2YQC2	BAB1_1639	omp31-1	21.8918	11	22.4735	5	-6	-0.581729
OG0000935	Q2YQH3	BAB1_1707	pal	21.8036	12	21.5389	27	15	0.264761
OG0001772	Q2YM72	BAB1_1295	BAB1_1295	21.7648	13	20.8639	51	38	0.900933
OG0002928	Q2YRW3	BAB1_1208	BAB1_1208	21.7417	14	18.6644	306	292	3.0773
OG0001401	Q2YK12	BAB2_0868	BAB2_0868	21.6342	15	21.554	26	11	0.0802001
OG0000695	Q2YM14	BAB1_1265	rplL	21.3887	16	20.4373	71	55	0.95143
OG0002463	Q2YRE3	BAB1_1738	BAB1_1738	21.3516	17	19.8419	116	99	1.50972
OG0002527	Q2YRS4	BAB1_1579	BAB1_1579	21.3114	18	20.9585	48	30	0.352848
OG0001104	Q2YIH7	BAB2_0207	BAB2_0207	21.2702	19	21.0977	40	21	0.172545
OG0001556	Q2YKV8	BAB2_0538	BAB2_0538	21.1671	20	18.7082	290	270	2.45895
OG0000199	Q2YLR6	BAB1_1930	omp19	21.1348	21	21.7194	18	-3	-0.584655
OG0002371	Q2YQT4	BAB1_2148	BAB1_2148	21.105	22	19.9364	109	87	1.16861
OG0000310	Q2YP35	BAB1_0170	grpE	21.0607	23	20.3628	75	52	0.697975
OG0001825	Q2YMJ7	BAB1_0521	BAB1_0521	21.0094	24	19.7264	130	106	1.28302
OG0001051	Q2YRP7	BAB1_1181	frr	20.9654	25	19.9096	111	86	1.05579
OG0000041	Q2YMY7	BAB1_0660	omp2b	20.956	26	22.8688	4	-22	-1.91279
OG0000494	Q2YJ77	BAB2_0062	virB7	20.9202	27	18.7072	291	264	2.21306
OG0000644	Q2YLK6	BAB1_1832	rpsP	20.8701	28	21.5802	22	-6	-0.71007
OG0002443	Q2YR86	BAB1_1983	BAB1_1983	20.8651	29	17.8938	534	505	2.97131
OG0000230	Q2YMC3	BAB1_0415	rnhB	20.8206	30	21.063	41	11	-0.242351
OG0002106	Q2YP67	BAB1_0238	BAB1_0238	20.7937	31	21.9636	13	-18	-1.16987
OG0002845	Q2YPK5	BAB1_0368	BAB1_0368	20.7338	32	21.9287	14	-18	-1.19494
OG0000729	Q2YMH2	BAB1_0477	rplI	20.7267	33	19.8126	118	85	0.914045
OG0002343	Q2YQM2	BAB1_1308	BAB1_1308	20.702	34	20.2065	83	49	0.495511
OG0001500	Q2YKJ4	BAB2_0665	BAB2_0665	20.6935	35	20.5533	65	30	0.140137
OG0001832	Q2YMK7	BAB1_0511	BAB1_0511	20.6852	36	20.8499	54	18	-0.164729
OG0002560	Q2YRZ5	BAB1_1749	BAB1_1749	20.6561	37	19.4913	159	122	1.16482
OG0002050	Q2YNV2	BAB1_0075	BAB1_0075	20.6388	38	20.3048	78	40	0.334011
OG0000786	Q2YNB8	BAB1_0799	ihfA	20.5684	39	20.572	64	25	-0.00357551
OG0000044	Q2YPY5	BAB1_1118	ppi	20.5351	40	21.0224	45	5	-0.487286
OG0001739	Q2YLX2	BAB1_1765	BAB1_1765	20.5148	41	19.7627	124	83	0.752124
OG0001166	Q2YIU6	BAB2_0314	BAB2_0314	20.5089	42	18.6127	315	273	1.8962
OG0000026	Q2YMX6	BAB1_0635	htrA	20.4999	43	21.1667	37	-6	-0.666823
OG0000117	Q2YIJ2	BAB2_0190	groES	20.4384	44	21.5816	21	-23	-1.14322
OG0001451	Q2YKA5	BAB2_0759	BAB2_0759	20.4346	45	19.9314	110	65	0.503199
OG0002472	Q2YRF8	BAB1_1302	BAB1_1302	20.433	46	19.7883	120	74	0.644656
OG0002318	Q2YQG8	BAB1_1280	BAB1_1280	20.3749	47	20.8319	56	9	-0.457083
OG0001751	Q2YM27	BAB1_1497	BAB1_1497	20.3674	48	18.5013	358	310	1.86615
OG0000679	Q2YLZ4	BAB1_1441	bamD	20.3638	49	20.8524	53	4	-0.488625
OG0001881	Q2YMU9	BAB1_0630	BAB1_0630	20.3308	50	20.0758	97	47	0.254992
OG0000044	Q2YPY6	BAB1_1117	ppi	20.3203	51	19.5231	156	105	0.79723
OG0000977	Q2YQX0	BAB1_2107	trx-1	20.317	52	20.9723	47	-5	-0.655309
OG0000055	Q2YQF2	BAB1_1351	BAB1_0104	20.3136	53	22.0315	11	-42	-1.71788
OG0001066	Q2YRT4	BAB1_1237	rpmD	20.3064	54	19.1039	219	165	1.20244
OG0000807	Q2YNI3	BAB1_0874	BAB1_0874	20.2966	55	19.9853	105	50	0.311291
OG0001859	Q2YMR3	BAB1_0594	BAB1_0594	20.2873	56	19.4278	167	111	0.859579
OG0002142	Q2YPG1	BAB1_0343	BAB1_0343	20.2852	57	19.7174	131	74	0.567776
OG0002471	Q2YRF7	BAB1_1303	BAB1_1303	20.2644	58	19.786	121	63	0.478434
OG0001413	Q2YK40	BAB2_0840	BAB2_0840	20.2513	59	19.8961	112	53	0.355133
OG0002902	Q2YR70	BAB1_1999	BAB1_1999	20.1794	60	19.0479	228	168	1.13153
OG0002538	Q2YRV8	BAB1_1213	BAB1_1213	20.1794	61	20.5145	67	6	-0.335111
OG0001187	Q2YIY2	BAB2_0377	rbsB-2	20.1666	62	22.0378	10	-52	-1.87117
OG0000358	Q2YQE0	BAB1_1376	ureA2	20.148	63	19.1446	209	146	1.00343
OG0000238	Q2YMG6	BAB1_0483	fabG	20.1251	64	20.7151	59	-5	-0.590033
OG0002744	Q2YM50	BAB1_1563	BAB1_1563	20.1249	65	17.5385	645	580	2.58637
OG0001054	Q2YRQ2	BAB1_1176	bamA	20.1118	66	20.6112	62	-4	-0.49937
OG0000257	Q2YN40	BAB1_0715	ndk	20.1055	67	21.0396	43	-24	-0.934136
OG0001973	Q2YNC3	BAB1_0794	BAB1_0794	20.0542	68	20.5408	66	-2	-0.486538
OG0000689	Q2YM07	BAB1_1251	rpsS	20.0468	69	19.8499	115	46	0.196869
OG0000464	Q2YIW0	BAB2_0269	rpsU	20.0442	70	19.0491	227	157	0.99508
OG0002468	Q2YRF2	BAB1_1729	BAB1_1729	20.0434	71	19.1788	202	131	0.864579
OG0000431	P0C0Z6	BAB1_2168	rpsO	20.0191	72	20.0986	95	23	-0.0795123
OG0000664	Q2YLU2	BAB1_1944	BAB1_1944	19.978	73	20.0643	100	27	-0.0862886
OG0002117	Q2YP89	BAB1_0247	BAB1_0247	19.9688	74	21.1962	36	-38	-1.22738
OG0000593	Q2YKV9	BAB2_0535	sodC	19.965	75	24.4902	1	-74	-4.52522
OG0001606	Q2YL48	BAB2_0356	BAB2_0356	19.9505	76	21.0531	42	-34	-1.10255
OG0001170	Q2YIV4	BAB2_0275	BAB2_0275	19.923	77	21.1546	38	-39	-1.23155
OG0000930	Q2YQD0	BAB1_1367	BAB1_1367	19.906	78	18.6702	303	225	1.23588
OG0002370	Q2YQT2	BAB1_2150	BAB1_2150	19.893	79	22.1455	8	-71	-2.25251
OG0002872	Q2YQ92	BAB1_0993	BAB1_0993	19.8768	80	18.2336	433	353	1.64319
OG0002000	Q2YNJ4	BAB1_0863	BAB1_0863	19.862	81	21.1004	39	-42	-1.23843
OG0001609	Q2YL53	BAB2_0351	ohr	19.8454	82	20.0647	99	17	-0.219291
OG0001781	Q2YM99	BAB1_0404	BAB1_0404	19.8273	83	19.7099	135	52	0.117387
OG0000950	Q2YQP6	BAB1_2186	rpsT	19.7832	84	19.5921	151	67	0.191129
OG0000575	Q2YKI4	BAB2_0675	bfr	19.7659	85	20.8548	52	-33	-1.08884
OG0002474	Q2YRG3	BAB1_1297	BAB1_1297	19.76	86	18.6921	294	208	1.06781
OG0000287	Q2YNL3	BAB1_0917	tig	19.7576	87	19.439	166	79	0.318635
OG0002320	Q2YQH9	BAB1_1701	BAB1_1701	19.7319	88	18.2472	430	342	1.48476
OG0002503	Q2YRM0	BAB1_1532	BAB1_1532	19.731	89	21.3335	33	-56	-1.60256
OG0000997	Q2YR56	BAB1_2016	rpmB	19.7111	90	19.1405	211	121	0.570569
OG0002197	Q2YPR5	BAB1_0064	BAB1_0064	19.7057	91	18.6656	305	214	1.04008
OG0002014	Q2YNL6	BAB1_0914	BAB1_0914	19.6938	92	16.8272	852	760	2.86662
OG0001612	Q2YL59	BAB2_0345	BAB2_0345	19.693	93	17.3868	704	611	2.30621
OG0002512	Q2YRN4	BAB1_1527	BAB1_1527	19.6891	94	17.7632	583	489	1.92591
OG0002693	Q2YKS4	BAB2_0574	BAB2_0574	19.6783	95	17.6814	608	513	1.99687
OG0002477	Q2YRH5	BAB1_1675	BAB1_1675	19.6765	96	21.5615	25	-71	-1.88506
OG0001221	Q2YJ33	BAB2_0195	BAB2_0195	19.6404	97	18.4986	359	262	1.14186
OG0002535	Q2YRV5	BAB1_1216	BAB1_1216	19.6392	98	22.9836	3	-95	-3.34441
OG0000118	Q2YIJ3	BAB2_0189	groEL	19.6243	99	21.7389	16	-83	-2.11465
OG0002532	Q2YRU5	BAB1_1226	BAB1_1226	19.6149	100	20.0876	96	-4	-0.472764
OG0002337	Q2YQL1	BAB1_1322	BAB1_1322	19.6116	101	17.7484	586	485	1.86314
OG0000882	Q2YPM9	BAB1_0030	BAB1_0030	19.6052	102	18.7321	284	182	0.873191
OG0001047	Q2YRN8	BAB1_1523	greA	19.5619	103	18.9408	247	144	0.621075
OG0001741	Q2YLX9	BAB1_1548	BAB1_1548	19.5486	104	19.593	150	46	-0.0444473
OG0002372	Q2YQT5	BAB1_2147	BAB1_2147	19.5482	105	18.5261	352	247	1.02217
OG0000005	Q2YIH0	BAB2_0214	BAB2_0791	19.5418	106	17.9853	502	396	1.55652
OG0001173	Q2YIV8	BAB2_0271	BAB2_0271	19.5389	107	19.0819	222	115	0.45702
OG0000082	Q2YPR0	BAB1_0069	BAB1_0069	19.5388	108	17.4748	665	557	2.06398
OG0002362	Q2YQQ6	BAB1_2176	BAB1_2176	19.5369	109	19.4907	160	51	0.0462327
OG0002262	Q2YQ49	BAB1_1041	BAB1_1041	19.536	110	19.4128	169	59	0.123181
OG0002080	Q2YP15	BAB1_0155	BAB1_0155	19.5087	111	18.8575	261	150	0.651121
OG0001967	Q2YNB3	BAB1_0804	BAB1_0804	19.4958	112	19.0401	231	119	0.455684
OG0002574	Q2YS13	BAB1_1495	BAB1_1495	19.4879	113	19.6103	146	33	-0.122456
OG0001014	Q2YRA4	BAB1_1246	rpsQ	19.4874	114	19.0086	236	122	0.478758
OG0000702	Q2YM54	BAB1_1559	BAB1_1559	19.4717	115	20.1898	85	-30	-0.718031
OG0001016	Q2YRA6	BAB1_1244	rplX	19.4664	116	18.5434	340	224	0.923026
OG0002038	Q2YNS5	BAB1_0960	BAB1_0960	19.4583	117	16.6896	905	788	2.76875
OG0001698	Q2YLM7	BAB1_1885	BAB1_1885	19.4243	118	20.3063	77	-41	-0.882067
OG0001552	Q2YKU9	BAB2_0547	BAB2_0547	19.4204	119	21.6403	20	-99	-2.21991
OG0002489	Q2YRJ5	BAB1_1190	BAB1_1190	19.3838	120	19.4981	158	38	-0.114292
OG0002232	Q2YPZ2	BAB1_1111	BAB1_1111	19.3549	121	17.4702	667	546	1.8847
OG0000429	Q9ZB26	BAB2_0366	eryI	19.3493	122	19.3849	173	51	-0.0355282
OG0001565	Q2YKX5	BAB2_0519	BAB2_0519	19.3405	123	20.7459	58	-65	-1.40543
OG0001028	Q2YRE4	BAB1_1737	BAB1_1737	19.3188	124	18.7196	288	164	0.599198
OG0001804	Q2YME6	BAB1_0466	BAB1_0466	19.3004	125	20.8376	55	-70	-1.53718
OG0000585	Q2YKM8	BAB2_0631	rpmG	19.298	126	18.5839	331	205	0.714158
OG0000995	Q2YR38	BAB1_2034	BAB1_2034	19.2932	127	18.1144	469	342	1.17878
OG0000734	Q2YMI2	BAB1_0504	BAB1_0504	19.2876	128	18.9159	252	124	0.371774
OG0002580	Q2YS19	BAB1_1489	BAB1_1489	19.2818	129	18.7908	270	141	0.490997
OG0001930	Q2YN49	BAB1_0706	BAB1_0706	19.2799	130	18.6122	316	186	0.667708
OG0001936	Q2YN61	BAB1_0729	BAB1_0729	19.2756	131	19.3739	177	46	-0.0983598
OG0000029	Q2YRX7	BAB1_1596	BAB2_0970	19.2696	132	15.5649	1102	970	3.70462
OG0001121	Q2YIK8	BAB2_0233	BAB2_0233	19.2691	133	17.9776	509	376	1.29154
OG0001705	Q2YLP1	BAB1_1869	BAB1_1869	19.2657	134	19.3341	182	48	-0.0683888
OG0000936	Q2YQH5	BAB1_1705	cpoB	19.2549	135	19.4191	168	33	-0.164186
OG0001507	Q2YKL5	BAB2_0644	BAB2_0644	19.2539	136	19.348	178	42	-0.0941201
OG0001368	Q2YJV3	BAB2_0938	BAB2_0938	19.2514	137	21.6892	19	-118	-2.43785
OG0001931	Q2YN51	BAB1_0739	BAB1_0739	19.2288	138	18.3498	404	266	0.879022
OG0000692	Q2YM11	BAB1_1268	rplK	19.2254	139	18.8079	265	126	0.417485
OG0000341	Q2YPX5	BAB1_1128	uvrA	19.2161	140	20.0609	101	-39	-0.844785
OG0002131	Q2YPE0	BAB1_0295	BAB1_0295	19.2013	141	17.9399	520	379	1.26137
OG0000926	Q2YQ81	BAB1_1009	rlpA	19.1911	142	17.726	592	450	1.46517
OG0000083	Q2YQB8	BAB1_1648	BAB1_1648	19.1624	143	19.7575	125	-18	-0.595058
OG0000780	Q2YN94	BAB1_0788	nrdR	19.155	144	18.5841	330	186	0.570958
OG0001989	Q2YNH3	BAB1_0847	BAB1_0847	19.1485	145	18.2824	421	276	0.866046
OG0002558	Q2YRZ2	BAB1_1754	BAB1_1754	19.1397	146	17.4652	669	523	1.67455
OG0002188	Q2YPP8	BAB1_0045	BAB1_0045	19.1383	147	18.5377	347	200	0.600688
OG0001026	Q2YRD7	BAB1_1709	tolB	19.1321	148	19.0812	223	75	0.0508849
OG0002824	Q2YPA0	BAB1_0273	BAB1_0273	19.1317	149	17.2981	726	577	1.8336
OG0000968	Q2YQV2	BAB1_2129	dnaK	19.1179	150	20.9031	50	-100	-1.78528
OG0000971	Q2YQW0	BAB1_2121	infC	19.1177	151	18.3283	408	257	0.789328
OG0001518	Q2YKN7	BAB2_0620	BAB2_0620	19.1122	152	18.0355	489	337	1.07663
OG0000582	Q2YKL4	BAB2_0645	gatC	19.1104	153	17.67	613	460	1.4405
OG0000684	Q2YM02	BAB1_1256	rpsJ	19.1103	154	19.2252	196	42	-0.11492
OG0001987	Q2YNG8	BAB1_0855	BAB1_0855	19.11	155	18.5504	339	184	0.559542
OG0000009	Q2YMR8	BAB1_0589	BAB1_0589	19.1074	156	19.6703	140	-16	-0.562922
OG0001713	Q2YLR2	BAB1_1890	BAB1_1890	19.1061	157	17.4512	676	519	1.65495
OG0000984	Q2YQY7	BAB1_2087	hisE	19.1022	158	17.5501	639	481	1.55215
OG0001658	Q2YLD4	BAB1_1784	BAB1_1784	19.0994	159	19.2821	190	31	-0.182663
OG0001067	Q2YRT5	BAB1_1236	rplO	19.0923	160	18.9708	241	81	0.12155
OG0000843	Q2YP18	BAB1_0152	ihfB	19.0777	161	20.6158	61	-100	-1.53812
OG0001030	Q2YRF3	BAB1_1728	rpmE	19.0482	162	18.1918	444	282	0.856311
OG0002200	Q2YPR8	BAB1_0061	BAB1_0061	19.0296	163	17.4687	668	505	1.56091
OG0002112	Q2YP76	BAB1_0226	BAB1_0226	19.0225	164	20.4402	70	-94	-1.41764
OG0000169	Q2YKW3	BAB2_0531	ahpC	19.0143	165	19.27	192	27	-0.255677
OG0000728	Q2YMH0	BAB1_0479	rpsR	19.0104	166	18.681	297	131	0.329435
OG0000923	Q2YQ71	BAB1_1019	BAB1_1019	19.0041	167	16.487	970	803	2.51708
OG0000396	Q2YR43	BAB1_2029	aroB	18.9904	168	15.1291	1125	957	3.86135
OG0002556	Q2YRZ0	BAB1_1756	BAB1_1756	18.9524	169	16.7797	873	704	2.17267
OG0002057	Q2YNW5	BAB1_0100	BAB1_0100	18.9493	170	17.8514	548	378	1.09788
OG0001229	Q2YJ52	BAB2_0113	BAB2_0113	18.9335	171	18.6498	309	138	0.283719
OG0000215	Q2YM08	BAB1_1257; BAB1_1271	tuf1	18.9308	172	20.9779	46	-126	-2.04707
OG0000905	Q2YPX7	BAB1_1126	ssb	18.9053	173	19.5055	157	-16	-0.600271
OG0001111	Q2YIJ1	BAB2_0191	BAB2_0191	18.8968	174	16.0106	1042	868	2.88625
OG0000857	Q2YPC1	BAB1_0282	infA	18.8933	175	18.1745	450	275	0.718764
OG0000800	Q2YNF9	BAB1_0826	nuoE	18.8811	176	18.1244	465	289	0.756703
OG0000803	Q2YNG2	BAB1_0861	purS	18.8766	177	17.4637	671	494	1.41291
OG0000319	Q2YPD7	BAB1_0298	ureA1	18.8614	178	17.3216	719	541	1.5398
OG0000795	Q2YNF1	BAB1_0834	nuoM	18.8581	179	14.9208	1137	958	3.93729
OG0000969	Q2YQV7	BAB1_2124	rplT	18.8553	180	19.6548	144	-36	-0.799541
OG0000750	Q2YMR6	BAB1_0591	BAB1_0591	18.8387	181	22.1181	9	-172	-3.27945
OG0001785	Q2YMA4	BAB1_0399	BAB1_0399	18.8342	182	17.8696	539	357	0.964591
OG0001069	Q2YRT8	BAB1_1233	rpsM	18.8315	183	18.8066	266	83	0.0249826
OG0000727	Q2YMG9	BAB1_0480	rpsF	18.831	184	19.3806	175	-9	-0.549681
OG0001343	Q2YJS0	BAB2_0976	BAB2_0976	18.8219	185	16.7836	870	685	2.03829
OG0000626	Q2YLD3	BAB1_1785	rpmF	18.8196	186	17.1038	788	602	1.71574
OG0001678	Q2YLI0	BAB1_1814	BAB1_1814	18.8181	187	19.0091	235	48	-0.191018
OG0002701	Q2YKY2	BAB2_0512	BAB2_0512	18.8111	188	17.3163	721	533	1.49482
OG0002137	Q2YPF2	BAB1_0317	BAB1_0317	18.804	189	17.5583	636	447	1.24574
OG0002282	Q2YQ99	BAB1_1632	BAB1_1632	18.8029	190	16.6885	908	718	2.11433
OG0000397	Q2YR76	BAB1_1993	ppa	18.8026	191	18.7776	274	83	0.0249306
OG0000641	Q2YLJ3	BAB1_1845	BAB1_1845	18.8024	192	19.9737	106	-86	-1.17129
OG0000008	Q2YLG0	BAB1_1792	BAB1_1792	18.7831	193	18.1771	449	256	0.605973
OG0001155	Q2YIS6	BAB2_0162	BAB2_0162	18.7806	194	15.9808	1046	852	2.79988
OG0002681	Q2YKL1	BAB2_0648	BAB2_0648	18.7727	195	17.9549	517	322	0.817765
OG0000168	Q2YKW2	BAB2_0532	ahpD	18.7565	196	21.2187	35	-161	-2.4622
OG0000970	Q2YQV8	BAB1_2123	rpmI	18.7423	197	18.8005	268	71	-0.0581566
OG0000743	Q2YMM2	BAB1_0532	BAB1_0532	18.7225	198	18.1609	454	256	0.56162
OG0002069	Q2YNZ5	BAB1_0139	BAB1_0139	18.7113	199	17.6416	618	419	1.06967
OG0000149	Q2YK32	BAB2_0848	BAB2_0848	18.708	200	20.4221	72	-128	-1.71416
OG0001443	Q2YK93	BAB2_0771	BAB2_0771	18.7038	201	16.6929	902	701	2.01091
OG0002304	Q2YQE3	BAB1_1362	BAB1_1362	18.6956	202	19.1792	201	-1	-0.483655
OG0000914	Q2YQ36	BAB1_1056	dksA	18.6828	203	15.8832	1067	864	2.7996
OG0001336	Q2YJQ0	BAB2_0999	BAB2_0999	18.6788	204	17.5362	648	444	1.14265
OG0000484	Q2YJ61	BAB2_0221	BAB2_0221	18.6787	205	16.9138	832	627	1.76489
OG0000099	Q2YN92	BAB1_0790	ribE	18.6726	206	18.6516	308	102	0.0209735
OG0000008	Q2YLF8	BAB1_1794	BAB1_1792	18.6679	207	19.729	129	-78	-1.06115
OG0002353	Q2YQP0	BAB1_1391	BAB1_1391	18.6624	208	17.8472	550	342	0.815165
OG0002048	Q2YNU8	BAB1_0081	BAB1_0081	18.6561	209	16.3046	998	789	2.3516
OG0000231	Q2YMC5	BAB1_0413	atpF1	18.6494	210	19.9897	104	-106	-1.34029
OG0002246	Q2YQ18	BAB1_1075	BAB1_1075	18.6437	211	19.5476	155	-56	-0.903931
OG0000302	Q2YNU1	BAB1_0090	BAB1_0090	18.6389	212	20.5118	68	-144	-1.87289
OG0001663	Q2YLE5	BAB1_1773	BAB1_1773	18.6358	213	18.2365	431	218	0.399321
OG0002603	Q2YKK6	BAB2_0653	BAB2_0653	18.6224	214	21.4471	31	-183	-2.82473
OG0000591	Q2YKR5	BAB2_0585	ugpB	18.616	215	20.1323	90	-125	-1.51628
OG0000645	Q2YLL7	BAB1_1858	rplU	18.6138	216	19.2006	199	-17	-0.58681
OG0001761	Q2YM45	BAB1_1483	BAB1_1483	18.6132	217	17.15	775	558	1.4632
OG0001587	Q2YL12	BAB2_0478	BAB2_0478	18.5978	218	17.0229	804	586	1.57499
OG0000110	Q2YRJ0	BAB1_1186	eipB	18.5834	219	18.2476	429	210	0.335775
OG0001064	Q2YRT2	BAB1_1239	rplR	18.5809	220	19.5905	152	-68	-1.00958
OG0001863	Q2YMS2	BAB1_0582	BAB1_0582	18.5732	221	16.7386	885	664	1.83455
OG0001614	Q2YL61	BAB2_0343	trx-2	18.56	222	18.0531	483	261	0.506899
OG0000026	Q2YS27	BAB1_1413	htrA	18.5471	223	18.3251	410	187	0.221939
OG0002071	Q2YNZ8	BAB1_0136	BAB1_0136	18.5369	224	18.5891	328	104	-0.0521831
OG0000633	Q2YLH9	BAB1_1815	leuS	18.5175	225	20.1058	94	-131	-1.58831
OG0000837	Q2YNZ2	BAB1_0142	mviN	18.5145	226	17.7046	599	373	0.809979
OG0001087	Q2YIE9	BAB2_0050	BAB2_0050	18.507	227	17.8264	558	331	0.680608
OG0001070	Q2YRT9	BAB1_1232	rpsK	18.5027	228	17.9776	508	280	0.525104
OG0002105	Q2YP66	BAB1_0204	BAB1_0204	18.5018	229	20.3004	79	-150	-1.79855
OG0000037	Q2YLP2	BAB1_1868	clpB	18.4945	230	20.1362	89	-141	-1.64168
OG0000338	Q2YPW9	BAB1_1134	hfq	18.4843	231	18.6707	302	71	-0.186396
OG0001547	Q2YKU0	BAB2_0558	fliY	18.4778	232	17.5903	634	402	0.887508
OG0001985	Q2YNG5	BAB1_0858	BAB1_0858	18.4757	233	17.4165	691	458	1.05923
OG0002220	Q2YPV9	BAB1_1146	BAB1_1146	18.4697	234	16.4175	981	747	2.05219
OG0000648	Q2YLN2	BAB1_1879	grxC	18.4695	235	18.3756	392	157	0.0939453
OG0001889	Q2YMW1	BAB1_0650	BAB1_0650	18.4618	236	20.2259	82	-154	-1.76405
OG0000007	Q2YKT2	BAB2_0566	BAB2_0566	18.4519	237	20.121	92	-145	-1.66913
OG0000687	Q2YM05	BAB1_1253	rplW	18.4505	238	19.2937	187	-51	-0.84317
OG0001102	Q2YIH3	BAB2_0211	BAB2_0211	18.4476	239	17.2573	744	505	1.19036
OG0002444	Q2YR88	BAB1_1981	BAB1_1981	18.4417	240	18.385	389	149	0.0567491
OG0000817	Q2YNM9	BAB1_0901	tatA	18.4417	241	19.7154	133	-108	-1.27366
OG0000587	Q2YKN1	BAB2_0628	divK	18.4369	242	17.1705	769	527	1.26646
OG0001157	Q2YIS8	BAB2_0160	BAB2_0160	18.4345	243	16.7316	887	644	1.70289
OG0000725	Q2YMF5	BAB1_0457	xseB	18.4344	244	16.6512	925	681	1.78317
OG0002078	Q2YP10	BAB1_0160	BAB1_0160	18.4309	245	18.1463	457	212	0.284681
OG0002462	Q2YRD6	BAB1_1710	tolA	18.429	246	18.0727	478	232	0.356314
OG0001901	Q2YMZ2	BAB1_0655	BAB1_0655	18.4279	247	20.948	49	-198	-2.52011
OG0000791	Q2YND9	BAB1_0810	rpsI	18.4229	248	20.3762	74	-174	-1.95336
OG0000049	Q2YKG0	BAB2_0700	BAB2_0700	18.4167	249	19.6974	137	-112	-1.28063
OG0002018	Q2YNM3	BAB1_0907	BAB1_0907	18.4132	250	18.2062	437	187	0.207033
OG0000201	Q2YLS1	BAB1_1925	sucD	18.4088	251	20.1607	87	-164	-1.75192
OG0001976	Q2YND4	BAB1_0817	BAB1_0817	18.3955	252	18.2323	434	182	0.163192
OG0000777	Q2YN48	BAB1_0707	lptD	18.3701	253	17.7802	575	322	0.589906
OG0000263	Q2YN79	BAB1_0772	ppk	18.3671	254	18.1417	462	208	0.225368
OG0002575	Q2YS14	BAB1_1494	omp28	18.3634	255	20.2058	84	-171	-1.84233
OG0001797	Q2YMD0	BAB1_0445	BAB1_0445	18.3628	256	16.2379	1014	758	2.12483
OG0001759	Q2YM42	BAB1_1486	BAB1_1486	18.356	257	16.6192	934	677	1.73687
OG0000432	P0C126	BAB1_2073	secB	18.3438	258	19.2999	186	-72	-0.956155
OG0001703	Q2YLN4	BAB1_1877	BAB1_1877	18.3366	259	16.708	897	638	1.62866
OG0002111	Q2YP75	BAB1_0227	BAB1_0227	18.3357	260	18.1692	451	191	0.166532
OG0002323	Q2YQI7	BAB1_1693	BAB1_1693	18.3356	261	19.8958	113	-148	-1.56019
OG0000922	Q2YQ66	BAB1_1024	glnB	18.3355	262	18.0713	480	218	0.264239
OG0002550	Q2YRY0	BAB1_1593	BAB1_1593	18.3185	263	21.3489	32	-231	-3.03039
OG0001514	Q2YKN2	BAB2_0627	BAB2_0627	18.31	264	16.209	1018	754	2.10102
OG0002006	Q2YNK2	BAB1_0893	BAB1_0893	18.3083	265	18.5387	346	81	-0.230341
OG0002020	Q2YNP0	BAB1_0927	BAB1_0927	18.3055	266	17.4651	670	404	0.840385
OG0000049	Q2YKG1	BAB2_0699	BAB2_0700	18.3033	267	19.6665	142	-125	-1.36319
OG0002531	Q2YRU4	BAB1_1227	BAB1_1227	18.3019	268	17.2737	736	468	1.02814
OG0001143	Q2YIP9	BAB2_0374	BAB2_0374	18.3005	269	19.1436	210	-59	-0.843104
OG0001925	Q2YN42	BAB1_0713	BAB1_0713	18.2966	270	15.6046	1100	830	2.69201
OG0001406	Q2YK26	BAB2_0854	BAB2_0854	18.2949	271	17.5678	635	364	0.72708
OG0001503	Q2YKJ9	BAB2_0660	BAB2_0660	18.2938	272	16.8687	846	574	1.42515
OG0000303	Q2YNW9	BAB1_0096	ilvD	18.2937	273	18.2559	426	153	0.0377684
OG0002035	Q2YNS2	BAB1_0963	BAB1_0963	18.2893	274	17.9968	500	226	0.292472
OG0002458	Q2YRC7	BAB1_1719	BAB1_1719	18.2809	275	17.8181	562	287	0.462795
OG0002746	Q2YM84	BAB1_0390	ccoQ	18.2672	276	19.9382	107	-169	-1.67095
OG0000092	Q2YKD6	BAB2_0726	cydX	18.2524	277	18.8598	259	-18	-0.607416
OG0001013	Q2YRA3	BAB1_1247	rpmC	18.2306	278	17.1643	771	493	1.0663
OG0002476	Q2YRH4	BAB1_1676	BAB1_1676	18.2204	279	19.112	218	-61	-0.891612
OG0001876	Q2YMU3	BAB1_0599	BAB1_0599	18.2152	280	17.4273	687	407	0.787919
OG0000653	Q2YLP6	BAB1_1906	rplS	18.2127	281	18.4599	373	92	-0.24718
OG0001322	Q2YJM2	BAB2_1028	slyX	18.2113	282	16.0807	1036	754	2.13066
OG0000820	Q2YNP2	BAB1_0925	accB	18.2093	283	18.3634	397	114	-0.154131
OG0000200	Q2YLS0	BAB1_1926	sucC	18.2071	284	20.3167	76	-208	-2.1096
OG0000710	Q2YM78	BAB1_1286	gloA	18.2066	285	19.0148	234	-51	-0.808204
OG0000691	Q2YM10	BAB1_1269	nusG	18.1996	286	18.7196	287	1	-0.519961
OG0001228	Q2YJ51	BAB2_0117	BAB2_0117	18.1981	287	16.816	858	571	1.38209
OG0001555	Q2YKV7	BAB2_0539	BAB2_0539	18.1925	288	15.1059	1126	838	3.08657
OG0002373	Q2YQU1	BAB1_2141	BAB1_2141	18.1921	289	19.7792	122	-167	-1.58704
OG0000441	Q2YII2	BAB2_0177	BAB2_0177	18.1736	290	20.752	57	-233	-2.57845
OG0002581	Q2YS20	BAB1_1488	BAB1_1488	18.1565	291	19.7368	128	-163	-1.58028
OG0001441	Q2YK91	BAB2_0774	BAB2_0774	18.1546	292	18.5425	342	50	-0.387883
OG0002022	Q2YNP7	BAB1_0920	BAB1_0920	18.1482	293	18.4713	367	74	-0.32312
OG0002003	Q2YNJ8	BAB1_0897	BAB1_0897	18.1449	294	17.82	561	267	0.324843
OG0000719	Q2YMC4	BAB1_0414	atpF2	18.1445	295	19.9367	108	-187	-1.79224
OG0000016	Q2YNY4	BAB1_0115	BAB1_0116	18.1429	296	18.3534	402	106	-0.21049
OG0002054	Q2YNW2	BAB1_0103	BAB1_0103	18.1341	297	18.3676	396	99	-0.233508
OG0000318	Q2YPD6	BAB1_0299	ureB1	18.1335	298	17.2702	739	441	0.863263
OG0002284	Q2YQA6	BAB1_1612	BAB1_1612	18.128	299	18.7067	292	-7	-0.57871
OG0000686	Q2YM04	BAB1_1254	rplD	18.1236	300	19.4548	163	-137	-1.33124
OG0001008	Q2YR97	BAB1_1972	etfB	18.1225	301	19.6887	138	-163	-1.56624
OG0001125	Q2YIL3	BAB2_0308	hutC	18.1219	302	16.164	1028	726	1.95783
OG0000378	Q2YQV4	BAB1_2127	pheT	18.1207	303	18.9428	245	-58	-0.822164
OG0001786	Q2YMA6	BAB1_0395	BAB1_0395	18.1132	304	17.3693	710	406	0.743911
OG0000015	Q2YKP5	BAB2_0611	BAB2_0612	18.1129	305	18.6061	320	15	-0.493172
OG0000141	Q2YJP8	BAB2_1001	lepA	18.1109	306	16.5333	961	655	1.57756
OG0000017	Q2YJF0	BAB2_1107	BAB2_1107	18.1096	307	15.5527	1104	797	2.55692
OG0002435	Q2YR66	BAB1_2003	BAB1_2003	18.1048	308	16.9099	834	526	1.1949
OG0002097	Q2YP48	BAB1_0191	BAB1_0191	18.1006	309	19.2087	198	-111	-1.1081
OG0000954	Q2YQR6	BAB1_2166	rbfA	18.0882	310	17.5101	655	345	0.578084
OG0000408	Q2YRG4	BAB1_1687	dut	18.0755	311	19.6089	147	-164	-1.5334
OG0002153	Q2YPI3	BAB1_0358	BAB1_0358	18.0734	312	17.5235	651	339	0.549892
OG0001822	Q2YMJ0	BAB1_0491	BAB1_0491	18.0624	313	20.2289	81	-232	-2.16657
OG0002346	Q2YQM6	BAB1_1405	BAB1_1405	18.0536	314	17.7638	582	268	0.289788
OG0002255	Q2YQ34	BAB1_1058	BAB1_1058	18.0529	315	19.0448	229	-86	-0.991906
OG0000364	Q2YQK7	BAB1_1325	cobO	18.0403	316	15.022	1128	812	3.01836
OG0001541	Q2YKT4	BAB2_0564	BAB2_0564	18.0345	317	18.931	250	-67	-0.896511
OG0000227	Q2YM85	BAB1_0389	BAB1_0389	18.0264	318	18.5364	348	30	-0.509949
OG0002308	Q2YQE8	BAB1_1355	BAB1_1355	18.0116	319	15.9667	1051	732	2.04491
OG0001345	Q2YJS2	BAB2_0974	BAB2_0974	18.0107	320	20.07	98	-222	-2.0593
OG0001457	Q2YKC2	BAB2_0740	BAB2_0740	18.01	321	17.7207	594	273	0.289347
OG0002198	Q2YPR6	BAB1_0063	BAB1_0063	18.0097	322	16.3185	997	675	1.69121
OG0000371	Q2YQR5	BAB1_2167	truB	17.9986	323	15.4436	1113	790	2.55492
OG0000451	Q2YIN7	BAB2_0087	modA	17.9985	324	19.005	237	-87	-1.00654
OG0002488	Q2YRI9	BAB1_1187	BAB1_1187	17.9984	325	20.2769	80	-245	-2.27848
OG0001707	Q2YLP8	BAB1_1904	BAB1_1904	17.9919	326	18.3925	386	60	-0.400575
OG0001687	Q2YLK2	BAB1_1836	BAB1_1836	17.9883	327	17.4145	694	367	0.573884
OG0001027	Q2YRE0	BAB1_1741	gap	17.9838	328	19.5511	154	-174	-1.56725
OG0000335	Q2YPV0	BAB1_1155	eno	17.9837	329	20.4078	73	-256	-2.4241
OG0000658	Q2YLR9	BAB1_1927	mdh	17.981	330	19.7673	123	-207	-1.7863
OG0000635	Q2YLI4	BAB1_1810	atpH	17.98	331	19.23	195	-136	-1.24996
OG0000420	Q2YRT7	BAB1_1234	adk	17.9665	332	18.4319	379	47	-0.465336
OG0001046	Q2YRM6	BAB1_1514	aspC	17.9628	333	19.45	164	-169	-1.48717
OG0001172	Q2YIV7	BAB2_0272	BAB2_0272	17.9613	334	16.4486	978	644	1.51273
OG0001075	Q2YRV0	BAB1_1221	BAB1_1221	17.9577	335	19.6671	141	-194	-1.70942
OG0002302	Q2YQD3	BAB1_1384	BAB1_1384	17.9576	336	18.383	390	54	-0.425333
OG0001730	Q2YLV3	BAB1_1967	BAB1_1967	17.9497	337	18.8776	257	-80	-0.927866
OG0001257	Q2YJA9	BAB2_1153	BAB2_1153	17.9495	338	18.5334	350	12	-0.583851
OG0001690	Q2YLK8	BAB1_1830	BAB1_1830	17.9469	339	20.123	91	-248	-2.17606
OG0000329	Q2YPM8	BAB1_0031	dnaX	17.9392	340	16.789	867	527	1.15024
OG0000572	Q2YKF8	BAB2_0702	BAB2_0702	17.9391	341	17.9829	505	164	-0.0438112
OG0000027	Q2YPD2	BAB1_0303	ureG1	17.9315	342	16.4125	982	640	1.51892
OG0001970	Q2YNB7	BAB1_0800	BAB1_0800	17.9266	343	18.5765	333	-10	-0.649858
OG0000186	Q2YLI5	BAB1_1809	atpA	17.9249	344	19.2775	191	-153	-1.35259
OG0001044	Q2YRL4	BAB1_1538	BAB1_1538	17.9231	345	18.2798	423	78	-0.356658
OG0001971	Q2YNC1	BAB1_0796	BAB1_0796	17.9228	346	17.0483	800	454	0.874441
OG0002515	Q2YRN7	BAB1_1524	BAB1_1524	17.9193	347	19.0706	224	-123	-1.15127
OG0002377	Q2YQU8	BAB1_2133	BAB1_2133	17.9191	348	16.8117	862	514	1.10749
OG0000830	Q2YNV0	BAB1_0077	BAB1_0077	17.918	349	17.8672	541	192	0.0508619
OG0000929	Q2YQA1	BAB1_1628	BAB1_1628	17.9141	350	19.6761	139	-211	-1.76198
OG0000927	Q2YQ82	BAB1_1008	BAB1_1008	17.9117	351	16.8355	851	500	1.07626
OG0000047	Q2YRZ4	BAB1_1750	BAB2_0831	17.9083	352	17.2416	749	397	0.666693
OG0000601	Q2YKZ9	BAB2_0491	BAB2_0491	17.8987	353	18.6847	295	-58	-0.786074
OG0000179	Q2YLE6	BAB1_1807	atpD	17.8986	354	20.1468	88	-266	-2.24825
OG0000835	Q2YNX9	BAB1_0120	polA	17.8959	355	15.8474	1075	720	2.0485
OG0000279	Q2YNG6	BAB1_0857	purL	17.8958	356	18.3595	400	44	-0.463694
OG0001796	Q2YMC9	BAB1_0446	BAB1_0446	17.893	357	18.4644	370	13	-0.571393
OG0000370	Q2YQR3	BAB1_2169	pnp	17.8912	358	19.1138	217	-141	-1.22265
OG0001939	Q2YN65	BAB1_0725	BAB1_0725	17.8881	359	17.1199	784	425	0.768227
OG0000675	Q2YLY1	BAB1_1546	BAB1_1546	17.8836	360	18.5949	324	-36	-0.711307
OG0000258	Q2YN45	BAB1_0710	pepA	17.8812	361	20.1838	86	-275	-2.30261
OG0000696	Q2YM15	BAB1_1264	rpoB	17.8796	362	18.6229	314	-48	-0.743301
OG0000015	Q2YNH7	BAB1_0881	BAB2_0612	17.8792	363	18.7696	275	-88	-0.890419
OG0001062	Q2YRR6	BAB1_1162	BAB1_1162	17.878	364	19.0913	220	-144	-1.21331
OG0000628	Q2YLE7	BAB1_1806	atpC	17.8771	365	17.5044	659	294	0.372753
OG0001444	Q2YK94	BAB2_0770	BAB2_0770	17.8756	366	17.3041	723	357	0.571503
OG0000683	Q2YM00	BAB1_1258	fusA	17.8744	367	19.0286	232	-135	-1.1542
OG0000814	Q2YNM1	BAB1_0909	yajC	17.8739	368	19.2907	188	-180	-1.41678
OG0000630	Q2YLH2	BAB1_1822	sun	17.8726	369	15.6629	1095	726	2.20971
OG0001664	Q2YLE9	BAB1_1804	BAB1_1804	17.8688	370	17.1418	779	409	0.726988
OG0002315	Q2YQG2	BAB1_1283	BAB1_1283	17.8645	371	18.9677	243	-128	-1.1032
OG0002191	Q2YPQ4	BAB1_0036	BAB1_0036	17.8591	372	18.3856	388	16	-0.526503
OG0000085	Q2YKV1	BAB2_0545	ribH2	17.858	373	19.2858	189	-184	-1.42775
OG0000515	Q2YJH2	BAB2_1082	BAB2_1082	17.8573	374	16.2418	1012	638	1.61548
OG0000553	Q2YK18	BAB2_0862	hdeA	17.855	375	21.2553	34	-341	-3.40034
OG0000704	Q2YM56	BAB1_1557	BAB1_1557	17.8479	376	18.8765	258	-118	-1.0286
OG0002884	Q2YQH0	BAB1_1274	BAB1_1274	17.8454	377	18.7401	283	-94	-0.894735
OG0001040	Q2YRK0	BAB1_1668	fur	17.8441	378	17.4543	673	295	0.389816
OG0001050	Q2YRP5	BAB1_1183	tsf	17.8415	379	19.1382	212	-167	-1.29664
OG0000708	Q2YM75	BAB1_1292	glpX	17.8391	380	17.1851	764	384	0.654008
OG0002043	Q2YNT6	BAB1_0974	BAB1_0974	17.839	381	17.4381	684	303	0.400965
OG0001083	Q2YS24	BAB1_1416	BAB1_1416	17.836	382	18.8591	260	-122	-1.02305
OG0000422	Q2YRU8	BAB1_1223	alaS	17.8335	383	18.4589	374	-9	-0.625456
OG0000009	Q2YPP6	BAB1_0047	BAB1_0589	17.8314	384	16.5141	966	582	1.31737
OG0001718	Q2YLS6	BAB1_1919	BAB1_1919	17.8278	385	19.345	179	-206	-1.51728
OG0000613	Q2YL64	BAB2_0444	BAB2_0444	17.8211	386	19.7165	132	-254	-1.89543
OG0000611	Q2YL51	BAB2_0353	leuD	17.8188	387	16.6283	932	545	1.19052
OG0001898	Q2YMY6	BAB1_0661	BAB1_0661	17.8182	388	16.7446	884	496	1.07359
OG0000003	Q2YPE6	BAB1_0323	BAB1_0323	17.8142	389	18.1915	445	56	-0.377333
OG0000527	Q2YJP0	BAB2_1009	mgsA	17.8111	390	17.6689	614	224	0.142186
OG0001394	Q2YK03	BAB2_0879	BAB2_0879	17.8013	391	18.8969	253	-138	-1.09552
OG0000470	Q2YJ16	BAB2_0327	BAB2_0327	17.7999	392	19.2373	194	-198	-1.43733
OG0000276	Q2YNF5	BAB1_0830	nuoI	17.7992	393	18.1971	441	48	-0.397868
OG0000406	Q2YRE1	BAB1_1740	tkt	17.7986	394	19.1567	205	-189	-1.35812
OG0002076	Q2YP08	BAB1_0162	BAB1_0162	17.7929	395	18.5506	338	-57	-0.757739
OG0000567	Q2YKD4	BAB2_0728	cydA	17.7902	396	20.041	102	-294	-2.25085
OG0002086	Q2YP23	BAB1_0184	BAB1_0184	17.7856	397	16.5915	943	546	1.19409
OG0000204	Q2YLU4	BAB1_1942	argJ	17.7841	398	18.4438	377	-21	-0.659742
OG0002511	Q2YRN3	BAB1_1528	BAB1_1528	17.7839	399	19.3173	185	-214	-1.53345
OG0002384	Q2YQX3	BAB1_2104	BAB1_2104	17.7763	400	18.4186	383	-17	-0.642302
OG0002365	Q2YQS3	BAB1_2159	BAB1_2159	17.7691	401	17.6765	611	210	0.0925447
OG0001196	Q2YIZ3	BAB2_0407	BAB2_0407	17.765	402	18.5084	355	-47	-0.74338
OG0001278	Q2YJD6	BAB2_1121	BAB2_1121	17.7635	403	17.3452	712	309	0.418274
OG0000419	Q2YRT1	BAB1_1583	leuA	17.7628	404	18.7981	269	-135	-1.03536
OG0000771	Q2YN12	BAB1_0671	rpoZ	17.7584	405	17.2578	743	338	0.500648
OG0002904	Q2YR77	BAB1_1992	BAB1_1992	17.7572	406	14.7285	1140	734	3.02867
OG0000500	Q2YJ83	BAB2_0057	BAB2_0057	17.7566	407	17.2846	731	324	0.472009
OG0001748	Q2YM20	BAB1_1504	BAB1_1504	17.7565	408	18.7623	276	-132	-1.00586
OG0000015	Q2YKP4	BAB2_0612	BAB2_0612	17.7558	409	18.7815	273	-136	-1.02566
OG0000546	Q2YJY3	BAB2_0905	narH	17.7514	410	18.8911	254	-156	-1.13969
OG0000505	Q2YJB6	BAB2_1146	BAB2_1146	17.7475	411	17.5932	633	222	0.154297
OG0002509	Q2YRN0	BAB1_1510	BAB1_1510	17.744	412	16.6431	928	516	1.10087
OG0000919	Q2YQ47	BAB1_1043	BAB1_1043	17.7435	413	18.6784	299	-114	-0.934883
OG0000858	Q2YPC3	BAB1_0280	yacG	17.7387	414	15.5931	1101	687	2.14556
OG0000320	Q2YPF3	BAB1_0316	pgi	17.7371	415	19.3348	181	-234	-1.59766
OG0000023	Q2YN08	BAB1_0675	hemN-2	17.7351	416	18.5421	344	-72	-0.807023
OG0000347	Q2YQ23	BAB1_1070	BAB1_1070	17.7349	417	19.5852	153	-264	-1.85022
OG0001975	Q2YND2	BAB1_0819	BAB1_0819	17.7256	418	16.9582	819	401	0.767412
OG0000074	Q2YL86	BAB2_0023	BAB2_0023	17.7239	419	19.6018	148	-271	-1.8779
OG0002554	Q2YRY4	BAB1_1762	BAB1_1762	17.716	420	18.3781	391	-29	-0.662108
OG0001986	Q2YNG7	BAB1_0856	BAB1_0856	17.713	421	17.2286	755	334	0.484315
OG0000134	Q2YJB2	BAB2_1150	bhuA	17.7113	422	15.4693	1109	687	2.24194
OG0000646	Q2YLL8	BAB1_1857	rpmA	17.7043	423	16.8201	857	434	0.884172
OG0001924	Q2YN41	BAB1_0714	BAB1_0714	17.7017	424	16.3836	985	561	1.31808
OG0001344	Q2YJS1	BAB2_0975	BAB2_0975	17.6981	425	18.9851	238	-187	-1.287
OG0002295	Q2YQC4	BAB1_1364	BAB1_1364	17.6922	426	17.5074	657	231	0.184784
OG0000992	Q2YR15	BAB1_2059	BAB1_2059	17.6875	427	18.6598	307	-120	-0.972308
OG0001530	Q2YKQ9	BAB2_0593	BAB2_0593	17.687	428	17.3418	713	285	0.345197
OG0000659	Q2YLS3	BAB1_1922	sucB	17.6866	429	20.0036	103	-326	-2.31694
OG0000506	Q2YJE8	BAB2_1109	xylF	17.6862	430	17.9016	531	101	-0.215484
OG0002285	Q2YQA8	BAB1_1610	BAB1_1610	17.6834	431	18.7531	280	-151	-1.06965
OG0001645	Q2YLB9	BAB2_0282	BAB2_0282	17.6781	432	19.7444	126	-306	-2.06626
OG0000557	Q2YK66	BAB2_0812	BAB2_0812	17.6777	433	19.4775	162	-271	-1.79985
OG0000393	Q2YR39	BAB1_2033	accA	17.6739	434	17.8439	552	118	-0.169921
OG0000681	Q2YLZ8	BAB1_1260	rpsL	17.673	435	18.7303	285	-150	-1.05726
OG0001160	Q2YIT2	BAB2_0071	BAB2_0071	17.6656	436	16.3699	989	553	1.29569
OG0000694	Q2YM13	BAB1_1266	rplJ	17.6647	437	19.3826	174	-263	-1.7179
OG0002485	Q2YRI6	BAB1_1652	BAB1_1652	17.6607	438	19.665	143	-295	-2.00423
OG0000682	Q2YLZ9	BAB1_1259	rpsG	17.6598	439	19.6016	149	-290	-1.94174
OG0002710	Q2YL89	BAB2_0020	BAB2_0020	17.6566	440	16.5391	958	518	1.11742
OG0002034	Q2YNS1	BAB1_0964	BAB1_0964	17.6545	441	16.5393	957	516	1.11514
OG0001189	Q2YIY5	BAB2_0415	BAB2_0415	17.6499	442	16.7685	877	435	0.881335
OG0001755	Q2YM33	BAB1_1470	BAB1_1470	17.6467	443	16.2996	999	556	1.34709
OG0001603	Q2YL42	BAB2_0448	BAB2_0448	17.6447	444	17.6119	628	184	0.0327912
OG0001212	Q2YJ19	BAB2_0296	BAB2_0296	17.6386	445	19.7146	134	-311	-2.07601
OG0000055	Q2YNW1	BAB1_0104	BAB1_0104	17.6351	446	20.6915	60	-386	-3.05632
OG0000251	Q2YN02	BAB1_0681	rnc	17.6339	447	16.4933	969	522	1.14057
OG0000838	Q2YNZ3	BAB1_0141	trpS	17.6317	448	18.1061	472	24	-0.474364
OG0000982	Q2YQY4	BAB1_2092	BAB1_2092	17.6315	449	17.9801	506	57	-0.34855
OG0001515	Q2YKN3	BAB2_0626	BAB2_0626	17.6312	450	15.1791	1124	674	2.45211
OG0000202	Q2YLS2	BAB1_1923	sucA	17.6247	451	19.3325	183	-268	-1.70774
OG0001775	Q2YM83	BAB1_0391	ccoO	17.6229	452	18.0016	497	45	-0.378771
OG0002396	Q2YQZ9	BAB1_2075	BAB1_2075	17.6178	453	19.2163	197	-256	-1.59858
OG0002066	Q2YNY6	BAB1_0113	BAB1_0113	17.6124	454	17.801	568	114	-0.188582
OG0002259	Q2YQ44	BAB1_1048	BAB1_1048	17.6101	455	16.9228	830	375	0.687263
OG0001771	Q2YM71	BAB1_1296	BAB1_1296	17.6096	456	16.5323	962	506	1.07736
OG0000957	Q2YQS0	BAB1_2162	rimP	17.6082	457	16.9077	837	380	0.700487
OG0000173	Q2YL30	BAB2_0460	zwf	17.6064	458	19.7439	127	-331	-2.13742
OG0001749	Q2YM23	BAB1_1501	BAB1_1501	17.5993	459	15.8643	1073	614	1.73502
OG0000412	Q2YRP6	BAB1_1182	pyrH	17.5986	460	16.3473	994	534	1.25135
OG0002307	Q2YQE7	BAB1_1356	fucU	17.5934	461	19.4006	171	-290	-1.80715
OG0000037	Q2YRJ4	BAB1_1191	clpB	17.5922	462	17.4159	692	230	0.176275
OG0000065	Q2YM38	BAB1_1465	BAB1_1465	17.5913	463	16.3755	987	524	1.21581
OG0001502	Q2YKJ7	BAB2_0662	BAB2_0662	17.5901	464	16.927	829	365	0.663182
OG0003138	Q2YQ55	BAB1_1035	BAB1_1035	17.5825	465	16.887	842	377	0.695451
OG0001738	Q2YLW5	BAB1_1954	BAB1_1954	17.5809	466	15.8582	1074	608	1.72273
OG0000421	Q2YRU0	BAB1_1231	rpoA	17.5778	467	18.5663	335	-132	-0.988443
OG0000216	Q2YM16	BAB1_1263	rpoC	17.5747	468	18.5432	341	-127	-0.96843
OG0001225	Q2YJ40	BAB2_0427	BAB2_0427	17.5733	469	17.4532	674	205	0.120108
OG0000195	Q2YLQ1	BAB1_1901	BAB1_1901	17.5692	470	18.3364	407	-63	-0.767268
OG0001993	Q2YNI0	BAB1_0878	BAB1_0878	17.5678	471	18.7483	281	-190	-1.18042
OG0002046	Q2YNU5	BAB1_0084	BAB1_0084	17.553	472	18.3717	393	-79	-0.818653
OG0000555	Q2YK36	BAB2_0844	BAB2_0844	17.549	473	16.6132	937	464	0.935859
OG0000746	Q2YMP4	BAB1_0544	BAB1_0544	17.5413	474	16.6043	939	465	0.936998
OG0000832	Q2YNV7	BAB1_0108	BAB1_0108	17.5379	475	17.8756	537	62	-0.337641
OG0000781	Q2YN97	BAB1_0785	BAB1_0785	17.5329	476	16.6552	923	447	0.877635
OG0002120	Q2YP93	BAB1_0243	BAB1_0243	17.5324	477	16.6907	903	426	0.841703
OG0000359	Q2YQH7	BAB1_1703	ftsH	17.5319	478	19.1446	208	-270	-1.61271
OG0001689	Q2YLK5	BAB1_1833	BAB1_1833	17.5312	479	16.8606	848	369	0.670633
OG0002403	Q2YR20	BAB1_2054	BAB1_2054	17.5284	480	18.445	376	-104	-0.916683
OG0001803	Q2YME5	BAB1_0467	BAB1_0467	17.5276	481	17.2482	747	266	0.279432
OG0000674	Q2YLX6	BAB1_1551	rplY	17.5223	482	18.3109	414	-68	-0.788633
OG0002237	Q2YQ04	BAB1_1096	BAB1_1096	17.5219	483	15.7333	1091	608	1.78868
OG0002429	Q2YR55	BAB1_2017	BAB1_2017	17.5213	484	17.9979	499	15	-0.476564
OG0000232	Q2YMC6	BAB1_0412	atpE	17.5212	485	21.4976	29	-456	-3.9764
OG0000058	Q2YMP3	BAB1_0545	gmd	17.5211	486	18.536	349	-137	-1.01492
OG0002145	Q2YPG5	BAB1_0339	BAB1_0339	17.5207	487	15.746	1090	603	1.77471
OG0001330	Q2YJN8	BAB2_1011	BAB2_1011	17.5198	488	16.1697	1027	539	1.35012
OG0001058	Q2YRQ8	BAB1_1170	gltA	17.5125	489	19.2491	193	-296	-1.73658
OG0001039	Q2YRJ3	BAB1_1192	clpS	17.5022	490	15.9178	1058	568	1.58448
OG0001860	Q2YMR4	BAB1_0593	BAB1_0593	17.5008	491	17.5583	637	146	-0.0574711
OG0000034	Q2YPL6	BAB1_0010	BAB2_0664	17.496	492	18.5149	354	-138	-1.01888
OG0002118	Q2YP90	BAB1_0246	BAB1_0246	17.4924	493	19.0547	226	-267	-1.56224
OG0000584	Q2YKM4	BAB2_0635	rnr	17.4918	494	16.7837	869	375	0.708116
OG0000994	Q2YR35	BAB1_2037	BAB1_2037	17.4893	495	16.0416	1038	543	1.44773
OG0002664	Q2YK01	BAB2_0881	BAB2_0881	17.4873	496	11.7152	1153	657	5.77206
OG0002480	Q2YRH9	BAB1_1671	BAB1_1671	17.4836	497	19.0164	233	-264	-1.53277
OG0000799	Q2YNF8	BAB1_0827	BAB1_0827	17.4791	498	17.6096	629	131	-0.130457
OG0001943	Q2YN69	BAB1_0751	BAB1_0751	17.4762	499	14.486	1143	644	2.99025
OG0001098	Q2YIG7	BAB2_0335	BAB2_0335	17.4743	500	18.0926	475	-25	-0.618327
OG0001963	Q2YNA6	BAB1_0776	BAB1_0776	17.4715	501	16.8743	845	344	0.597253
OG0000192	Q2YLN5	BAB1_1875	ubiG	17.4678	502	19.13	214	-288	-1.66218
OG0000172	Q2YKY9	BAB2_0505	BAB2_0505	17.4652	503	19.6342	145	-358	-2.16893
OG0000381	Q2YQX8	BAB1_2099	ahcY	17.4647	504	19.3283	184	-320	-1.86361
OG0002716	Q2YLD7	BAB1_1781	BAB1_1781	17.4639	505	18.0336	490	-15	-0.569672
OG0000161	Q2YKK7	BAB2_0652	BAB2_0652	17.4619	506	17.4475	678	172	0.0143663
OG0002021	Q2YNP5	BAB1_0922	BAB1_0922	17.4591	507	18.7122	289	-218	-1.25309
OG0000088	Q2YIF7	BAB2_0042	cpdR	17.4588	508	15.8967	1064	556	1.56215
OG0001388	Q2YJY8	BAB2_0896	BAB2_0896	17.4559	509	16.2983	1000	491	1.1576
OG0000339	Q2YPX1	BAB1_1132	clpP	17.449	510	18.7846	272	-238	-1.33561
OG0002573	Q2YS11	BAB1_1565	BAB1_1565	17.4479	511	14.6978	1141	630	2.75008
OG0000196	Q2YLQ2	BAB1_1900	BAB1_1900	17.4471	512	17.8453	551	39	-0.398258
OG0001617	Q2YL65	BAB2_0443	BAB2_0443	17.4447	513	19.1728	203	-310	-1.72809
OG0000813	Q2YNL2	BAB1_0918	gatB	17.4398	514	18.9573	244	-270	-1.51746
OG0001099	Q2YIG8	BAB2_0334	BAB2_0334	17.4398	515	15.8654	1072	557	1.57437
OG0000414	Q2YRQ5	BAB1_1173	lpxA	17.4369	516	16.2078	1019	503	1.22916
OG0000332	Q2YPQ8	BAB1_0071	argG	17.4356	517	18.6084	319	-198	-1.17279
OG0002421	Q2YR45	BAB1_2027	bolA	17.4341	518	16.1358	1031	513	1.29833
OG0000498	Q2YJ81	BAB2_0059	virB10	17.4337	519	16.7838	868	349	0.649895
OG0002397	Q2YR00	BAB1_2074	BAB1_2074	17.4311	520	16.2572	1009	489	1.17397
OG0000891	Q2YPS4	BAB1_0055	pgm	17.4303	521	19.0445	230	-291	-1.61423
OG0000744	Q2YMM3	BAB1_0531	allA	17.4253	522	14.2801	1147	625	3.14516
OG0000634	Q2YLI1	BAB1_1813	tal	17.4219	523	19.6989	136	-387	-2.27709
OG0001242	Q2YJ86	BAB2_0054	gltD	17.4206	524	16.2104	1017	493	1.2102
OG0002184	Q2YPP2	BAB1_0051	BAB1_0051	17.4192	525	18.5058	357	-168	-1.08664
OG0002328	Q2YQJ4	BAB1_1341	BAB1_1341	17.4123	526	16.8217	855	329	0.590618
OG0001235	Q2YJ59	BAB2_0223	BAB2_0223	17.4105	527	17.1635	772	245	0.247085
OG0000637	Q2YLI7	BAB1_1851	proA	17.4061	528	17.5418	644	116	-0.135722
OG0000660	Q2YLS7	BAB1_1918	lpdA-2	17.4018	529	19.3449	180	-349	-1.94312
OG0002208	Q2YPT0	BAB1_1433	BAB1_1433	17.4004	530	17.6982	602	72	-0.297813
OG0000685	Q2YM03	BAB1_1255	rplC	17.3992	531	18.8548	262	-269	-1.45565
OG0000344	Q2YQ02	BAB1_1098	hisI	17.3991	532	15.8795	1068	536	1.51959
OG0001802	Q2YME0	BAB1_0435	BAB1_0435	17.3989	533	17.1986	763	230	0.200287
OG0000532	Q2YJQ7	BAB2_0991	dapD	17.3935	534	18.9742	240	-294	-1.58073
OG0001577	Q2YL02	BAB2_0488	BAB2_0488	17.3927	535	18.2806	422	-113	-0.887889
OG0001453	Q2YKA8	BAB2_0756	BAB2_0756	17.383	536	16.7238	890	354	0.659186
OG0000862	Q2YPE7	BAB1_0322	BAB1_0322	17.3796	537	17.7883	573	36	-0.408633
OG0000445	Q2YIM4	BAB2_0263	pntB	17.3771	538	16.9463	823	285	0.430875
OG0000125	Q2YIQ8	BAB2_0365	fbaA	17.3758	539	18.4605	372	-167	-1.08475
OG0001757	Q2YM39	BAB1_1464	BAB1_1464	17.3707	540	18.0515	484	-56	-0.680748
OG0001182	Q2YIX5	BAB2_0388	BAB2_0388	17.3693	541	17.6378	620	79	-0.268513
OG0002349	Q2YQN4	BAB1_1397	BAB1_1397	17.3679	542	18.6491	310	-232	-1.28116
OG0001808	Q2YMF2	BAB1_0460	BAB1_0460	17.3623	543	15.9677	1050	507	1.39453
OG0000138	Q2YJN6	BAB2_1013	gpmA	17.3617	544	19.1704	204	-340	-1.80869
OG0000020	Q2YQD8	BAB1_1378	ureC1	17.3561	545	18.6487	311	-234	-1.29253
OG0002606	Q2YLV2	BAB1_1968	BAB1_1968	17.3547	546	19.3927	172	-374	-2.03808
OG0002322	Q2YQI4	BAB1_1696	BAB1_1696	17.3545	547	16.719	894	347	0.635583
OG0001355	Q2YJT6	BAB2_0955	BAB2_0955	17.352	548	16.9918	811	263	0.360136
OG0000039	Q2YQR0	BAB1_2172	fabI-1	17.35	549	18.4696	368	-181	-1.11961
OG0001009	Q2YR98	BAB1_1971	etfA	17.3468	550	19.1545	206	-344	-1.80765
OG0002438	Q2YR74	BAB1_1995	BAB1_1995	17.3455	551	16.6639	917	366	0.681656
OG0000824	Q2YNR2	BAB1_0941	bcp	17.3435	552	18.3262	409	-143	-0.982666
OG0000951	Q2YQP7	BAB1_2185	BAB1_2185	17.3406	553	18.6769	300	-253	-1.33626
OG0002231	Q2YPZ0	BAB1_1113	BAB1_1113	17.3394	554	18.7468	282	-272	-1.40738
OG0000688	Q2YM06	BAB1_1252	rplB	17.3391	555	18.6946	293	-262	-1.35556
OG0000410	Q2YRK5	BAB1_1663	glcB	17.3359	556	18.6354	312	-244	-1.2995
OG0000787	Q2YNC5	BAB1_0792	nusB	17.3324	557	17.6035	630	73	-0.271082
OG0002055	Q2YNW3	BAB1_0102	BAB1_0102	17.3238	558	18.1659	452	-106	-0.842097
OG0002507	Q2YRM8	BAB1_1512	BAB1_1512	17.3228	559	18.3516	403	-156	-1.02884
OG0000136	Q2YJH5	BAB2_1079	znuA	17.3222	560	16.5776	946	386	0.744598
OG0002085	Q2YP21	BAB1_0149	BAB1_0149	17.3211	561	17.9759	510	-51	-0.654812
OG0000496	Q2YJ79	BAB2_0060	virB9	17.3203	562	16.6006	940	378	0.719711
OG0000353	Q2YQ67	BAB1_1023	glnA	17.3164	563	18.7535	279	-284	-1.4371
OG0000011	Q2YRI3	BAB1_1655	gabD	17.314	564	18.6295	313	-251	-1.31551
OG0002187	Q2YPP7	BAB1_0046	BAB1_0046	17.3083	565	18.3223	412	-153	-1.01395
OG0001037	Q2YRJ1	BAB1_1184	rpsB	17.3074	566	19.1868	200	-366	-1.87942
OG0000316	Q2YPB8	BAB1_0285	hisD	17.307	567	17.9307	523	-44	-0.623686
OG0002286	Q2YQA9	BAB1_1609	BAB1_1609	17.3069	568	16.8125	860	292	0.494361
OG0001065	Q2YRT3	BAB1_1238	rpsE	17.3067	569	19.3795	176	-393	-2.07275
OG0000643	Q2YLK1	BAB1_1837	BAB1_1837	17.3065	570	17.9318	521	-49	-0.625304
OG0002742	Q2YM37	BAB1_1466	BAB1_1466	17.2978	571	16.7184	895	324	0.579344
OG0000848	Q2YP52	BAB1_0187	BAB1_0187	17.297	572	17.7338	590	18	-0.436797
OG0000805	Q2YNH5	BAB1_0845	BAB1_0845	17.2944	573	16.6573	920	347	0.637018
OG0001320	Q2YJL7	BAB2_1033	BAB2_1033	17.2928	574	16.9469	822	248	0.345842
OG0000041	Q2YMY8	BAB1_0659	omp2b	17.2904	575	18.1473	456	-119	-0.856826
OG0002387	Q2YQX9	BAB1_2097	ptsH	17.289	576	16.6651	916	340	0.623831
OG0000547	Q2YJY4	BAB2_0904	narG	17.2888	577	18.5897	327	-250	-1.30095
OG0002611	Q2YQA7	BAB1_1611	BAB1_1611	17.2839	578	16.5008	968	390	0.783113
OG0000184	Q2YLH0	BAB1_1824	purH	17.2806	579	18.6721	301	-278	-1.39151
OG0000961	Q2YQT3	BAB1_2149	pepS	17.2647	580	19.4061	170	-410	-2.14137
OG0001854	Q2YMQ4	BAB1_0567	rbsB-1	17.2646	581	16.7338	886	305	0.530746
OG0000097	Q2YM66	BAB1_1455	murE	17.2594	582	17.2767	734	152	-0.0173226
OG0002454	Q2YRB9	BAB1_1616	BAB1_1616	17.2587	583	17.9991	498	-85	-0.74048
OG0000105	Q2YPX3	BAB1_1130	lon	17.2581	584	18.1436	459	-125	-0.885502
OG0000070	Q2YIL6	BAB2_0305	hutH	17.2531	585	19.4476	165	-420	-2.19451
OG0000941	Q2YQK2	BAB1_1331	cobQ	17.2524	586	14.0424	1150	564	3.21004
OG0000884	Q2YPN4	BAB1_0025	rpsA	17.2501	587	18.4743	364	-223	-1.22426
OG0000855	Q2YP80	BAB1_0222	BAB1_0222	17.2497	588	15.454	1112	524	1.79569
OG0000798	Q2YNF7	BAB1_0828	nuoG	17.2479	589	17.8052	566	-23	-0.557294
OG0001637	Q2YLA0	BAB2_0009	BAB2_0009	17.2472	590	16.4621	975	385	0.785099
OG0000035	Q2YL66	BAB2_0442	BAB2_0442	17.2426	591	18.3117	413	-178	-1.06905
OG0002263	Q2YQ50	BAB1_1040	BAB1_1040	17.2409	592	17.6193	625	33	-0.378378
OG0001800	Q2YMD8	BAB1_0437	BAB1_0437	17.2387	593	16.2493	1010	417	0.989455
OG0001916	Q2YN28	BAB1_0691	BAB1_0691	17.2365	594	17.1453	777	183	0.091172
OG0002019	Q2YNN9	BAB1_0928	BAB1_0928	17.2349	595	16.7272	889	294	0.507652
OG0001332	Q2YJP4	BAB2_1005	BAB2_1005	17.2331	596	17.016	806	210	0.217134
OG0001673	Q2YLG9	BAB1_1827	BAB1_1827	17.2314	597	18.4726	365	-232	-1.24124
OG0000148	Q2YK29	BAB2_0851	guaB	17.231	598	18.9762	239	-359	-1.74519
OG0002568	Q2YS05	BAB1_1573	BAB1_1573	17.2303	599	16.4038	984	385	0.826516
OG0001017	Q2YRA7	BAB1_1243	rplE	17.2288	600	18.3401	405	-195	-1.11122
OG0001709	Q2YLQ4	BAB1_1898	BAB1_1898	17.2264	601	18.1822	447	-154	-0.955769
OG0001214	Q2YJ21	BAB2_0294	BAB2_0294	17.2167	602	18.4649	369	-233	-1.24819
OG0000437	Q2YIH2	BAB2_0212	mutL	17.2076	603	17.7971	569	-34	-0.589502
OG0002292	Q2YQC0	BAB1_1641	BAB1_1641	17.1957	604	20.5045	69	-535	-3.30881
OG0001215	Q2YJ22	BAB2_0293	BAB2_0293	17.1949	605	18.2755	425	-180	-1.0806
OG0000960	Q2YQS6	BAB1_2156	ybeY	17.1933	606	15.9061	1062	456	1.28715
OG0000174	Q2YL33	BAB2_0457	folD	17.1929	607	18.5066	356	-251	-1.3137
OG0002517	Q2YRP0	BAB1_1521	lrp-1	17.1925	608	18.4139	384	-224	-1.22142
OG0000249	Q2YMY1	BAB1_0666	dapA	17.1923	609	18.1111	470	-139	-0.918776
OG0000405	Q2YRD9	BAB1_1742	pgk	17.1912	610	18.4431	378	-232	-1.25191
OG0000024	Q2YKL0	BAB2_0649	parE	17.1903	611	16.8772	844	233	0.313066
OG0001984	Q2YNG4	BAB1_0859	BAB1_0859	17.1887	612	16.72	893	281	0.468706
OG0001864	Q2YMS3	BAB1_0581	BAB1_0581	17.1867	613	15.0019	1131	518	2.18478
OG0000035	Q2YMD5	BAB1_0440	BAB2_0442	17.1864	614	18.0027	496	-118	-0.816253
OG0000299	Q2YNR9	BAB1_0966	valS	17.1859	615	18.2104	436	-179	-1.02453
OG0000812	Q2YNK7	BAB1_0886	cobT	17.1736	616	18.4278	381	-235	-1.25422
OG0000623	Q2YLB2	BAB2_0289	BAB2_0289	17.1735	617	16.4693	974	357	0.704194
OG0000133	Q2YJ89	BAB2_0109	gnd	17.1683	618	18.0423	486	-132	-0.873969
OG0001019	Q2YRA9	BAB1_1241	rpsH	17.1658	619	18.8105	264	-355	-1.64475
OG0000956	Q2YQR9	BAB1_2163	nusA	17.1652	620	18.2039	438	-182	-1.03866
OG0000908	Q2YPZ4	BAB1_1109	BAB1_1109	17.1609	621	18.802	267	-354	-1.64112
OG0000009	Q2YNZ6	BAB1_0138	BAB1_0589	17.1601	622	16.1062	1035	413	1.0539
OG0002388	Q2YQY0	BAB1_2096	BAB1_2096	17.1591	623	17.4458	680	57	-0.286684
OG0001604	Q2YL44	BAB2_0446	BAB2_0446	17.1576	624	17.4898	662	38	-0.332177
OG0000265	Q2YN95	BAB1_0787	glyA	17.1564	625	18.4873	361	-264	-1.33086
OG0000342	Q2YPY2	BAB1_1121	gyrA	17.1563	626	17.965	515	-111	-0.808696
OG0000784	Q2YNA4	BAB1_0778	bpt	17.1531	627	17.8679	540	-87	-0.714769
OG0000006	Q2YLD5	BAB1_1783	phbA-2	17.1508	628	16.3669	991	363	0.783841
OG0000387	Q2YR03	BAB1_2071	coaE	17.1446	629	16.1807	1023	394	0.96388
OG0000636	Q2YLI6	BAB1_1808	atpG	17.1431	630	18.7567	277	-353	-1.61358
OG0002271	Q2YQ74	BAB1_1016	BAB1_1016	17.1398	631	17.3109	722	91	-0.171084
OG0001020	Q2YRB0	BAB1_1240	rplF	17.1393	632	18.4894	360	-272	-1.35007
OG0001010	Q2YR99	BAB1_1970	BAB1_1970	17.1357	633	18.4719	366	-267	-1.33616
OG0000521	Q2YJM1	BAB2_1029	msrA	17.1326	634	16.8134	859	225	0.319211
OG0000036	Q2YPV5	BAB1_1150	BAB2_0032	17.1324	635	19.0618	225	-410	-1.92935
OG0000208	Q2YLY5	BAB1_1450	murG	17.1305	636	18.0375	487	-149	-0.907057
OG0000530	Q2YJQ2	BAB2_0997	def-2	17.1304	637	16.4399	979	342	0.690538
OG0001629	Q2YL87	BAB2_0022	BAB2_0022	17.1297	638	16.6935	901	263	0.436248
OG0000264	Q2YN93	BAB1_0789	ribD	17.1277	639	16.8263	853	214	0.301405
OG0002134	Q2YPE4	BAB1_0325	BAB1_0325	17.1272	640	16.4817	973	333	0.64556
OG0000000	Q2YKR8	BAB2_0582	ugpC	17.1206	641	16.5503	953	312	0.570288
OG0000369	Q2YQQ8	BAB1_2174	fabA	17.1157	642	18.0668	482	-160	-0.951075
OG0000840	Q2YP11	BAB1_0159	hpf	17.1125	643	18.0168	493	-150	-0.904369
OG0002247	Q2YQ20	BAB1_1073	BAB1_1073	17.111	644	18.6008	322	-322	-1.48979
OG0000739	Q2YMJ5	BAB1_0486	BAB1_0486	17.1086	645	17.9181	525	-120	-0.809453
OG0000281	Q2YNH2	BAB1_0851	rpsD	17.1081	646	19.153	207	-439	-2.0449
OG0000897	Q2YPU9	BAB1_1156	kdsA	17.1058	647	18.571	334	-313	-1.46514
OG0001422	Q2YK59	BAB2_0821	BAB2_0821	17.1054	648	17.4024	698	50	-0.296981
OG0001161	Q2YIT4	BAB2_0069	BAB2_0069	17.0892	649	15.9657	1052	403	1.12349
OG0001988	Q2YNH0	BAB1_0853	BAB1_0853	17.0891	650	16.7537	880	230	0.335348
OG0002265	Q2YQ52	BAB1_1038	BAB1_1038	17.0829	651	18.6089	318	-333	-1.52602
OG0002064	Q2YNY1	BAB1_0118	BAB1_0118	17.0816	652	18.9325	249	-403	-1.85092
OG0000985	Q2YQY9	BAB1_2085	hisA	17.0816	653	16.2417	1013	360	0.839853
OG0000898	Q2YPV3	BAB1_1152	pdhA	17.0809	654	18.8442	263	-391	-1.76332
OG0000193	Q2YLN6	BAB1_1874	BAB1_1874	17.0789	655	17.6843	604	-51	-0.605428
OG0002036	Q2YNS3	BAB1_0962	BAB1_0962	17.0772	656	17.6629	616	-40	-0.585754
OG0002314	Q2YQG1	BAB1_1279	BAB1_1279	17.0767	657	18.3081	415	-242	-1.23141
OG0000953	Q2YQQ9	BAB1_2173	fabB	17.0757	658	18.887	255	-403	-1.81126
OG0000362	Q2YQI5	BAB1_1695	purA	17.0733	659	17.984	504	-155	-0.91075
OG0002249	Q2YQ24	BAB1_1069	BAB1_1069	17.0729	660	17.2663	741	81	-0.193392
OG0001788	Q2YMA8	BAB1_0430	BAB1_0430	17.0718	661	17.6343	622	-39	-0.562506
OG0002453	Q2YRB8	BAB1_1617	BAB1_1617	17.0624	662	17.5426	643	-19	-0.480226
OG0002250	Q2YQ25	BAB1_1068	BAB1_1068	17.0603	663	18.942	246	-417	-1.88172
OG0000021	Q2YIJ6	BAB2_0186	fumC	17.0594	664	18.407	385	-279	-1.34756
OG0000940	Q2YQJ9	BAB1_1334	BAB1_1334	17.059	665	18.609	317	-348	-1.54999
OG0001018	Q2YRA8	BAB1_1242	rpsN	17.0527	666	18.1858	446	-220	-1.13316
OG0002350	Q2YQN5	BAB1_1396	BAB1_1396	17.0506	667	15.8224	1080	413	1.22825
OG0001015	Q2YRA5	BAB1_1245	rplN	17.0501	668	18.2774	424	-244	-1.22721
OG0000810	Q2YNJ9	BAB1_0896	argS	17.0471	669	17.8424	553	-116	-0.795363
OG0000900	Q2YPV6	BAB1_1149	BAB1_1149	17.043	670	18.4197	382	-288	-1.37674
OG0000418	Q2YRR7	BAB1_1161	tpiA-1	17.0429	671	17.8631	543	-128	-0.820171
OG0001954	Q2YN81	BAB1_0770	BAB1_0770	17.0411	672	17.5088	656	-16	-0.467681
OG0002455	Q2YRC0	BAB1_1726	BAB1_1726	17.0411	673	18.2549	427	-246	-1.2138
OG0000391	Q2YR09	BAB1_2065	rho	17.0409	674	18.484	362	-312	-1.4431
OG0001232	Q2YJ55	BAB2_0231	BAB2_0231	17.0394	675	16.9431	827	152	0.0962901
OG0001595	Q2YL25	BAB2_0465	BAB2_0465	17.0311	676	16.9787	812	136	0.0523624
OG0000211	Q2YLY8	BAB1_1447	ddl	17.0288	677	17.3181	720	43	-0.289306
OG0001776	Q2YM86	BAB1_0388	BAB1_0388	17.0269	678	16.9334	828	150	0.0935189
OG0000564	Q2YKC1	BAB2_0741	BAB2_0741	17.0267	679	17.2485	746	67	-0.221803
OG0001699	Q2YLM8	BAB1_1884	BAB1_1884	17.025	680	18.5884	329	-351	-1.56347
OG0000581	Q2YKK5	BAB2_0654	BAB2_0654	17.0215	681	17.4392	683	2	-0.417637
OG0000112	Q2YRU7	BAB1_1224	recA	17.0148	682	17.45	677	-5	-0.435159
OG0002126	Q2YPB7	BAB1_0286	BAB1_0286	17.0135	683	17.7104	597	-86	-0.696961
OG0000111	Q2YRN2	BAB1_1508	carB	17.0122	684	17.3377	714	30	-0.325468
OG0000440	Q2YIH9	BAB2_0181	hisS	17.0108	685	18.2027	439	-246	-1.19195
OG0001758	Q2YM40	BAB1_1463	BAB1_1463	17.0099	686	16.6786	911	225	0.331306
OG0000228	Q2YMB3	BAB1_0425	nhaA	17.0094	687	18.5178	353	-334	-1.50835
OG0000034	Q2YKJ5	BAB2_0664	BAB2_0664	17.0079	688	17.4129	697	9	-0.404983
OG0001865	Q2YMS4	BAB1_0580	BAB1_0580	17.0056	689	16.6718	914	225	0.333824
OG0001113	Q2YIJ5	BAB2_0187	BAB2_0187	17.0054	690	19.8238	117	-573	-2.81841
OG0002182	Q2YPN8	BAB1_0019	BAB1_0019	17.0051	691	17.6154	627	-64	-0.610347
OG0002553	Q2YRY3	BAB1_1763	BAB1_1763	17.0026	692	18.1962	442	-250	-1.19366
OG0000121	Q2YIL8	BAB2_0303	hutU	17.0009	693	19.0833	221	-472	-2.08247
OG0000958	Q2YQS2	BAB1_2160	BAB1_2160	17.0003	694	17.8545	546	-148	-0.854293
OG0001072	Q2YRU2	BAB1_1229	BAB1_1229	16.9996	695	16.9452	824	129	0.0543963
OG0001417	Q2YK44	BAB2_0836	BAB2_0836	16.9993	696	18.5587	337	-359	-1.55944
OG0002781	Q2YN24	BAB1_0695	BAB1_0695	16.9974	697	15.4247	1115	418	1.57271
OG0001012	Q2YRA1	BAB1_1249	rpsC	16.9967	698	18.6806	298	-400	-1.68388
OG0002537	Q2YRV7	BAB1_1214	BAB1_1214	16.9909	699	19.1344	213	-486	-2.14348
OG0001608	Q2YL52	BAB2_0352	BAB2_0352	16.9883	700	16.7568	879	179	0.231584
OG0001056	Q2YRQ4	BAB1_1174	fabZ	16.9868	701	18.2843	420	-281	-1.29748
OG0002425	Q2YR50	BAB1_2022	BAB1_2022	16.9861	702	15.6485	1098	396	1.33755
OG0000639	Q2YLI9	BAB1_1849	rsfS	16.9857	703	14.3234	1146	443	2.66226
OG0001994	Q2YNI5	BAB1_0872	BAB1_0872	16.9845	704	18.101	474	-230	-1.11653
OG0000284	Q2YNI9	BAB1_0868	purB	16.9836	705	18.1183	467	-238	-1.13476
OG0001131	Q2YIM3	BAB2_0264	BAB2_0264	16.9826	706	15.8781	1069	363	1.10458
OG0001616	Q2YL63	BAB2_0445	BAB2_0445	16.9819	707	17.2705	738	31	-0.288612
OG0001882	Q2YMV2	BAB1_0627	BAB1_0627	16.9806	708	18.2538	428	-280	-1.27322
OG0001084	Q2YS25	BAB1_1415	hflC	16.9774	709	18.0229	492	-217	-1.0455
OG0000802	Q2YNG1	BAB1_0862	purC	16.9766	710	17.8404	554	-156	-0.863803
OG0002053	Q2YNV8	BAB1_0107	BAB1_0107	16.9747	711	17.637	621	-90	-0.662288
OG0000297	Q2YNR0	BAB1_0943	tyrS	16.9743	712	18.3698	394	-318	-1.39543
OG0001491	Q2YKI0	BAB2_0679	BAB2_0679	16.9725	713	15.7112	1092	379	1.26129
OG0002058	Q2YNW6	BAB1_0099	BAB1_0099	16.9708	714	15.9295	1057	343	1.04133
OG0000025	Q2YLH5	BAB1_1819	acsA	16.9687	715	17.6772	610	-105	-0.708541
OG0001435	Q2YK85	BAB2_0780	BAB2_0780	16.9655	716	16.1245	1033	317	0.840921
OG0001097	Q2YIG4	BAB2_0338	BAB2_0338	16.9649	717	18.1426	460	-257	-1.17767
OG0002442	Q2YR84	BAB1_1985	BAB1_1985	16.964	718	16.7809	872	154	0.1831
OG0000246	Q2YML4	BAB1_0540	wbkC	16.9632	719	20.5819	63	-656	-3.61866
OG0002268	Q2YQ68	BAB1_1022	BAB1_1022	16.9579	720	15.9704	1049	329	0.98749
OG0000291	Q2YNN5	BAB1_0932	BAB1_0932	16.9551	721	17.3274	716	-5	-0.372359
OG0000893	Q2YPT4	BAB1_1429	BAB1_1429	16.9538	722	17.2739	735	13	-0.320079
OG0000360	Q2YQH8	BAB1_1702	glmM	16.9537	723	17.1415	780	57	-0.187741
OG0000955	Q2YQR7	BAB1_2165	infB	16.9505	724	18.4774	363	-361	-1.52695
OG0000309	Q2YP33	BAB1_0172	rph	16.9497	725	17.9419	519	-206	-0.992202
OG0000226	Q2YM82	BAB1_0392	ccoN	16.9489	726	18.3627	398	-328	-1.41377
OG0000096	Q2YM22	BAB1_1502	carA	16.945	727	17.7187	596	-131	-0.773696
OG0002223	Q2YPW6	BAB1_1138	BAB1_1138	16.9449	728	18.3227	411	-317	-1.37782
OG0000788	Q2YNC7	BAB1_0824	nuoC	16.9432	729	17.7914	571	-158	-0.848213
OG0000271	Q2YNC4	BAB1_0793	hppA	16.9428	730	18.3551	401	-329	-1.41232
OG0002049	Q2YNV1	BAB1_0076	BAB1_0076	16.9426	731	16.3758	986	255	0.566804
OG0000447	Q2YIM6	BAB2_0261	pntA	16.9416	732	18.0087	494	-238	-1.06704
OG0000365	Q2YQL7	BAB1_1316	cobB	16.9368	733	16.9096	835	102	0.0272533
OG0000670	Q2YLW8	BAB1_1770	thiB	16.9338	734	18.1951	443	-291	-1.26136
OG0000444	Q2YIL0	BAB2_0311	dadA	16.9323	735	18.1358	463	-272	-1.20349
OG0001582	Q2YL07	BAB2_0483	BAB2_0483	16.9312	736	16.5798	945	209	0.351373
OG0000380	Q2YQW8	BAB1_2109	accD	16.9284	737	17.8738	538	-199	-0.945465
OG0000454	Q2YIQ3	BAB2_0370	eryC	16.9276	738	16.453	977	239	0.474654
OG0001610	Q2YL54	BAB2_0350	BAB2_0350	16.923	739	14.9441	1135	396	1.97895
OG0001158	Q2YIT0	BAB2_0074	BAB2_0074	16.9222	740	17.6831	606	-134	-0.760919
OG0002424	Q2YR49	BAB1_2023	BAB1_2023	16.9215	741	17.6841	605	-136	-0.762619
OG0000895	Q2YPU5	BAB1_1160	BAB1_1160	16.9196	742	19.1164	216	-526	-2.19688
OG0000270	Q2YNC0	BAB1_0797	plsX	16.918	743	16.7493	883	140	0.168724
OG0000300	Q2YNT7	BAB1_0973	moaA	16.9171	744	16.731	888	144	0.186152
OG0001613	Q2YL60	BAB2_0344	BAB2_0344	16.9151	745	17.3871	703	-42	-0.472041
OG0000267	Q2YNA7	BAB1_0775	aspS	16.9135	746	17.8133	564	-182	-0.899773
OG0002498	Q2YRL1	BAB1_1541	csaA	16.9134	747	16.6442	927	180	0.269168
OG0000247	Q2YMP8	BAB1_0576	betB	16.91	748	17.3692	711	-37	-0.459145
OG0001024	Q2YRD4	BAB1_1712	tolQ	16.9098	749	17.2471	748	-1	-0.337326
OG0002593	Q2YK69	BAB2_0809	nanM	16.9089	750	15.9063	1061	311	1.00258
OG0002278	Q2YQ94	BAB1_0991	BAB1_0991	16.9054	751	20.1171	93	-658	-3.21176
OG0000075	Q2YME2	BAB1_0433	glyS	16.9052	752	17.8167	563	-189	-0.911496
OG0000697	Q2YM26	BAB1_1498	rpoD	16.8995	753	18.56	336	-417	-1.66048
OG0000175	Q2YL58	BAB2_0346	leuB	16.8947	754	17.8037	567	-187	-0.909023
OG0000409	Q2YRK3	BAB1_1665	rpoH	16.8947	755	17.4532	675	-80	-0.558468
OG0001141	Q2YIP7	BAB2_0077	BAB2_0077	16.8932	756	17.4019	699	-57	-0.508703
OG0000627	Q2YLE0	BAB1_1778	fdxA	16.8902	757	18.8802	256	-501	-1.99009
OG0001818	Q2YMH6	BAB1_0473	BAB1_0473	16.8901	758	18.9361	248	-510	-2.04598
OG0001708	Q2YLQ3	BAB1_1899	BAB1_1899	16.889	759	16.1747	1025	266	0.714319
OG0000789	Q2YND6	BAB1_0813	BAB1_0813	16.889	760	18.9701	242	-518	-2.08114
OG0000880	Q2YPM5	BAB1_0034	pheA	16.8874	761	17.4975	661	-100	-0.610072
OG0001081	Q2YRY9	BAB1_1757	purE	16.8873	762	18.3689	395	-367	-1.48158
OG0001684	Q2YLJ8	BAB1_1840	mmsA	16.887	763	18.1022	473	-290	-1.21523
OG0001861	Q2YMR9	BAB1_0588	BAB1_0588	16.8848	764	18.581	332	-432	-1.69612
OG0000072	Q2YKL3	BAB2_0646	gatA	16.8843	765	17.2063	760	-5	-0.321936
OG0001911	Q2YN14	BAB1_0669	BAB1_0669	16.8835	766	17.8532	547	-219	-0.969699
OG0001400	Q2YK11	BAB2_0869	BAB2_0869	16.8833	767	17.538	646	-121	-0.654731
OG0002029	Q2YNQ7	BAB1_0946	BAB1_0946	16.8829	768	17.663	615	-153	-0.780014
OG0001641	Q2YLA8	BAB2_0138	BAB2_0138	16.8818	769	15.548	1105	336	1.33374
OG0000165	Q2YKM3	BAB2_0636	topA	16.8813	770	17.7571	585	-185	-0.875858
OG0000758	Q2YMW4	BAB1_0647	amn	16.8803	771	18.079	476	-295	-1.19877
OG0000423	Q2YRV3	BAB1_1218	trmJ	16.8757	772	17.0416	801	29	-0.165914
OG0000361	Q2YQI1	BAB1_1699	serC	16.875	773	17.4142	696	-77	-0.539132
OG0000253	Q2YN11	BAB1_0672	rsh	16.8718	774	17.6382	619	-155	-0.766401
OG0000889	Q2YPQ5	BAB1_0035	kdsB	16.8704	775	17.3727	708	-67	-0.502302
OG0001071	Q2YRU1	BAB1_1230	rplQ	16.8702	776	19.1213	215	-561	-2.25107
OG0000323	Q2YPH2	BAB1_0332	arcB	16.8669	777	16.1851	1021	244	0.681745
OG0000967	Q2YQU6	BAB1_2135	gshb	16.8644	778	17.4212	689	-89	-0.556857
OG0000132	Q2YJ87	BAB2_0053	gltB	16.861	779	16.3645	992	213	0.496502
OG0000726	Q2YMG7	BAB1_0482	fabD	16.8602	780	18.1817	448	-332	-1.32152
OG0000606	Q2YL31	BAB2_0459	pgl	16.8576	781	18.9225	251	-530	-2.06483
OG0000237	Q2YMG5	BAB1_0484	acpP	16.8571	782	19.8783	114	-668	-3.02122
OG0000119	Q2YIK0	BAB2_0243	msrP	16.8565	783	18.1239	466	-317	-1.26736
OG0000578	Q2YKJ2	BAB2_0667	ubiH	16.8557	784	17.7048	598	-186	-0.849194
OG0001573	Q2YKZ2	BAB2_0502	BAB2_0502	16.8545	785	17.7371	589	-196	-0.882624
OG0002332	Q2YQK5	BAB1_1327	BAB1_1327	16.8532	786	17.6468	617	-169	-0.793679
OG0000415	Q2YRQ9	BAB1_1169	gltX2	16.8528	787	18.1424	461	-326	-1.2896
OG0000558	Q2YK77	BAB2_0792	msrB	16.8484	788	16.1631	1029	241	0.685235
OG0002093	Q2YP37	BAB1_0168	BAB1_0168	16.8482	789	15.7837	1086	297	1.06451
OG0000407	Q2YRG0	BAB1_1300	map	16.8477	790	17.5346	649	-141	-0.686907
OG0000324	Q2YPH3	BAB1_0331	argD	16.8476	791	17.821	560	-231	-0.973401
OG0000340	Q2YPX2	BAB1_1131	clpX	16.8472	792	17.2962	727	-65	-0.449008
OG0002650	Q2YJI9	BAB2_1062	BAB2_1062	16.8421	793	16.0324	1040	247	0.809675
OG0000436	Q2YIG5	BAB2_0337	rocF	16.8401	794	18.3626	399	-395	-1.52255
OG0001636	Q2YL99	BAB2_0010	BAB2_0010	16.8373	795	18.5292	351	-444	-1.69189
OG0001935	Q2YN57	BAB1_0733	BAB1_0733	16.8369	796	15.37	1119	323	1.46691
OG0001001	Q2YR68	BAB1_2001	aqpZ	16.8339	797	18.6826	296	-501	-1.84871
OG0000767	Q2YMZ0	BAB1_0657	BAB1_0657	16.8324	798	17.973	512	-286	-1.14051
OG0001249	Q2YJ97	BAB2_0099	BAB2_0099	16.8277	799	17.7337	591	-208	-0.906039
OG0001129	Q2YIM1	BAB2_0266	BAB2_0266	16.8254	800	18.7566	278	-522	-1.93118
OG0000113	P0C124	BAB2_0194	ileS	16.8234	801	17.226	756	-45	-0.402588
OG0000122	Q2YIM0	BAB2_0301	BAB2_0301	16.8216	802	17.7688	580	-222	-0.947148
OG0000793	Q2YNE3	BAB1_0842	proS	16.8206	803	17.7627	584	-219	-0.94209
OG0000693	Q2YM12	BAB1_1267	rplA	16.8201	804	18.1444	458	-346	-1.32423
OG0000100	Q2YNC6	BAB1_0791	ribH1	16.8187	805	16.2784	1003	198	0.540262
OG0000700	Q2YM41	BAB1_1462	BAB1_1462	16.8168	806	15.8197	1081	275	0.997108
OG0001213	Q2YJ20	BAB2_0295	BAB2_0295	16.8151	807	18.3004	416	-391	-1.48535
OG0000033	Q2YKF7	BAB2_0703	BAB2_0703	16.8075	808	17.8907	535	-273	-1.08319
OG0000114	P0C145	BAB1_0301	ureE1	16.7994	809	17.0124	808	-1	-0.212974
OG0000337	Q2YPW1	BAB1_1143	ispDF	16.7981	810	16.2138	1015	205	0.584213
OG0000315	Q2YPB6	BAB1_0287	murA	16.7902	811	17.2036	761	-50	-0.413435
OG0002559	Q2YRZ3	BAB1_1751	BAB1_1751	16.7897	812	18.392	387	-425	-1.60237
OG0002157	Q2YPI7	BAB1_0353	BAB1_0353	16.787	813	15.9878	1044	231	0.79928
OG0001061	Q2YRR5	BAB1_1163	trpD	16.7869	814	17.6319	624	-190	-0.84493
OG0001773	Q2YM73	BAB1_1294	BAB1_1294	16.7869	815	16.408	983	168	0.378904
OG0001880	Q2YMU8	BAB1_0631	BAB1_0631	16.7804	816	16.9013	838	22	-0.120997
OG0000170	Q2YKX6	BAB2_0518	BAB2_0518	16.7797	817	17.4458	679	-138	-0.666083
OG0002596	Q2YNX3	BAB1_0128	BAB1_0128	16.7787	818	17.9585	516	-302	-1.17976
OG0000024	Q2YNX7	BAB1_0122	parE	16.7705	819	18.0072	495	-324	-1.23669
OG0002457	Q2YRC6	BAB1_1720	BAB1_1720	16.769	820	16.4824	971	151	0.286634
OG0000384	Q2YQZ3	BAB1_2081	hslV	16.7667	821	18.5944	326	-495	-1.82767
OG0001138	Q2YIP4	BAB2_0080	pepF	16.7618	822	17.7669	581	-241	-1.0051
OG0000220	Q2YM57	BAB1_1556	apt	16.7605	823	16.3512	993	170	0.409238
OG0000938	Q2YQI3	BAB1_1697	BAB1_1697	16.7585	824	18.1492	455	-369	-1.39075
OG0000219	Q2YM51	BAB1_1562	trmL	16.7521	825	15.5637	1103	278	1.1884
OG0000808	Q2YNI4	BAB1_0873	BAB1_0873	16.7499	826	18.5946	325	-501	-1.84473
OG0000867	Q2YPG0	BAB1_0344	pip	16.7491	827	17.4149	693	-134	-0.665821
OG0000879	Q2YPM4	BAB1_0002	dnaN	16.7487	828	17.9533	518	-310	-1.20463
OG0000377	Q2YQV1	BAB1_2130	dnaJ	16.7483	829	16.9487	821	-8	-0.200356
OG0002152	Q2YPH5	BAB1_0329	BAB1_0329	16.7471	830	16.1248	1032	202	0.622366
OG0001021	Q2YRC3	BAB1_1723	BAB1_1723	16.7469	831	17.6807	609	-222	-0.933768
OG0002244	Q2YQ16	BAB1_1077	BAB1_1077	16.7405	832	17.4144	695	-137	-0.673829
OG0000010	Q2YPN9	BAB1_0018	accC	16.7378	833	17.9021	530	-303	-1.16429
OG0002913	Q2YRF1	BAB1_1730	BAB1_1730	16.7337	834	15.9946	1043	209	0.739032
OG0000425	Q2YRY8	BAB1_1758	purK	16.7312	835	16.5379	959	124	0.193367
OG0000306	Q2YNZ1	BAB1_0143	glnD	16.7304	836	14.9893	1132	296	1.74111
OG0002141	Q2YPF9	BAB1_0345	BAB1_0345	16.7302	837	16.1732	1026	189	0.557056
OG0002612	Q2YQJ3	BAB1_1342	BAB1_1342	16.7294	838	17.3243	717	-121	-0.594926
OG0001447	Q2YK97	BAB2_0767	BAB2_0767	16.7267	839	17.0007	809	-30	-0.273996
OG0000652	Q2YLP3	BAB1_1867	BAB1_1867	16.7245	840	17.3726	709	-131	-0.648074
OG0000782	Q2YNA1	BAB1_0781	BAB1_0781	16.7245	841	16.6106	938	97	0.113813
OG0000240	Q2YMI0	BAB1_0469	psd	16.7196	842	17.9732	511	-331	-1.25361
OG0000701	Q2YM44	BAB1_1484	BAB1_1484	16.7195	843	14.9634	1134	291	1.75611
OG0002688	Q2YKP6	BAB2_0610	BAB2_0610	16.7195	844	17.262	742	-102	-0.542585
OG0001991	Q2YNH8	BAB1_0880	BAB1_0880	16.7167	845	17.4304	686	-159	-0.713682
OG0000797	Q2YNF4	BAB1_0831	nuoJ	16.7106	846	18.5422	343	-503	-1.83161
OG0000417	Q2YRR3	BAB1_1165	moaC	16.7069	847	15.9826	1045	198	0.724295
OG0000212	Q2YLZ1	BAB1_1444	ftsZ	16.7061	848	17.0612	795	-53	-0.35512
OG0002068	Q2YNZ4	BAB1_0140	BAB1_0140	16.7034	849	16.5145	965	116	0.18895
OG0000598	Q2YKY1	BAB2_0513	gcvT	16.7029	850	17.7746	579	-271	-1.07167
OG0001519	Q2YKN9	BAB2_0618	BAB2_0618	16.7015	851	15.6758	1094	243	1.02575
OG0000002	Q2YQB6	BAB1_1650	xylG	16.6998	852	16.7699	876	24	-0.0701779
OG0000416	Q2YRR1	BAB1_1167	lexA	16.6969	853	17.7251	593	-260	-1.02815
OG0001602	Q2YL40	BAB2_0450	BAB2_0450	16.6963	854	16.6178	935	81	0.078566
OG0000523	Q2YJM5	BAB2_1025	ubiB	16.6956	855	17.3966	700	-155	-0.700965
OG0000086	Q2YQA5	BAB1_1613	chpT	16.6895	856	18.1161	468	-388	-1.42663
OG0001286	Q2YJE9	BAB2_1108	BAB2_1108	16.6862	857	18.0361	488	-369	-1.34996
OG0002169	Q2YPL1	BAB1_0016	BAB1_0016	16.6818	858	18.603	321	-537	-1.92114
OG0001011	Q2YRA0	BAB1_1250	rplV	16.6775	859	18.2978	417	-442	-1.6203
OG0001254	Q2YJA3	BAB2_1163	BAB2_1163	16.6739	860	17.4394	682	-178	-0.765543
OG0000266	Q2YNA5	BAB1_0777	parC	16.6738	861	18.722	286	-575	-2.04817
OG0001380	Q2YJX1	BAB2_0919	BAB2_0919	16.6711	862	16.9451	825	-37	-0.273931
OG0001208	Q2YJ13	BAB2_0323	nagB	16.6701	863	17.7807	574	-289	-1.11066
OG0000010	Q2YNP3	BAB1_0924	accC	16.6694	864	17.9059	529	-335	-1.2365
OG0001007	Q2YR95	BAB1_1974	BAB1_1974	16.6686	865	17.2736	737	-128	-0.60493
OG0000143	Q2YJQ6	BAB2_0993	dapE	16.6686	866	18.2925	419	-447	-1.62384
OG0000333	Q2YPS5	BAB1_0054	BAB1_0054	16.6678	867	16.6768	913	46	-0.0089773
OG0002561	Q2YRZ6	BAB1_1748	BAB1_1748	16.6655	868	15.6893	1093	225	0.976192
OG0002534	Q2YRV2	BAB1_1219	BAB1_1219	16.6599	869	18.4471	375	-494	-1.78727
OG0002758	Q2YMG3	BAB1_0449	BAB1_0449	16.6527	870	16.5476	954	84	0.105111
OG0000774	Q2YN31	BAB1_0688	pyrC-1	16.6492	871	18.4606	371	-500	-1.8114
OG0001681	Q2YLJ2	BAB1_1846	BAB1_1846	16.6454	872	16.6905	904	32	-0.0451025
OG0002178	Q2YPN1	BAB1_0028	BAB1_0028	16.6422	873	15.9605	1053	180	0.681723
OG0000745	Q2YMM9	BAB1_0525	ppdK	16.6359	874	17.9227	524	-350	-1.28684
OG0001941	Q2YN67	BAB1_0723	BAB1_0723	16.6329	875	17.8653	542	-333	-1.23234
OG0001897	Q2YMY4	BAB1_0663	BAB1_0663	16.6281	876	18.0258	491	-385	-1.39768
OG0000522	Q2YJM3	BAB2_1027	BAB2_1027	16.6251	877	17.0918	790	-87	-0.466717
OG0000351	Q2YQ60	BAB1_1030	BAB1_1030	16.6239	878	18.2109	435	-443	-1.587
OG0000801	Q2YNG0	BAB1_0825	nuoD	16.6166	879	17.4718	666	-213	-0.855296
OG0000910	Q2YQ11	BAB1_1089	BAB1_1089	16.6132	880	16.4819	972	92	0.131243
OG0000296	Q2YNQ9	BAB1_0944	anmK	16.6119	881	16.5432	956	75	0.0686239
OG0000741	Q2YMK8	BAB1_0510	BAB1_0510	16.6084	882	18.3398	406	-476	-1.73142
OG0000214	Q2YLZ6	BAB1_1439	ligA	16.6076	883	17.5967	632	-251	-0.989112
OG0000568	Q2YKD5	BAB2_0727	cydB	16.6073	884	18.2962	418	-466	-1.68886
OG0000218	Q2YM29	BAB1_1474	ettA	16.6028	885	17.437	685	-200	-0.834116
OG0002313	Q2YQF8	BAB1_1345	BAB1_1345	16.602	886	15.9771	1047	161	0.624895
OG0000137	Q2YJM4	BAB2_1026	ubiE	16.6011	887	16.9112	833	-54	-0.31005
OG0001426	Q2YK67	BAB2_0811	BAB2_0811	16.5979	888	17.7192	595	-293	-1.12135
OG0000749	Q2YMQ2	BAB1_0570	xylA	16.5964	889	16.9001	839	-50	-0.303781
OG0001233	Q2YJ56	BAB2_0230	BAB2_0230	16.5927	890	17.2822	733	-157	-0.689473
OG0000292	Q2YNN7	BAB1_0930	rne	16.5884	891	17.5378	647	-244	-0.949397
OG0000597	Q2YKY0	BAB2_0514	gcvH	16.5848	892	18.4284	380	-512	-1.84356
OG0000430	P0C0Z4	BAB1_1248	rplP	16.5831	893	17.2301	751	-142	-0.646999
OG0000139	Q2YJN7	BAB2_1012	dapB	16.5825	894	18.1981	440	-454	-1.61554
OG0002104	Q2YP63	BAB1_0211	BAB1_0211	16.5806	895	17.9686	514	-381	-1.38803
OG0000203	Q2YLU0	BAB1_1946	secA	16.5803	896	17.5538	638	-258	-0.973535
OG0000223	Q2YM69	BAB1_1452	murD	16.5791	897	17.0582	797	-100	-0.479032
OG0001801	Q2YMD9	BAB1_0436	BAB1_0436	16.5785	898	15.4091	1117	219	1.16933
OG0001079	Q2YRY5	BAB1_1761	pyk	16.578	899	17.6177	626	-273	-1.03974
OG0000610	Q2YL46	BAB2_0358	dcp	16.5735	900	17.6967	603	-297	-1.12321
OG0000456	Q2YIT3	BAB2_0070	galU	16.5691	901	17.7775	577	-324	-1.20842
OG0001731	Q2YLV6	BAB1_1964	BAB1_1964	16.5645	902	17.2884	730	-172	-0.72385
OG0000974	Q2YQW5	BAB1_2112	trpB	16.5626	903	17.1408	781	-122	-0.578153
OG0002281	Q2YQ97	BAB1_1634	BAB1_1634	16.5587	904	17.6339	623	-281	-1.07527
OG0001592	Q2YL21	BAB2_0469	BAB2_0469	16.5512	905	16.1754	1024	119	0.375787
OG0000379	Q2YQV5	BAB1_2126	pheS	16.5492	906	17.0851	791	-115	-0.535875
OG0000759	Q2YMW6	BAB1_0645	BAB1_0645	16.5472	907	18.051	485	-422	-1.50382
OG0000385	Q2YQZ4	BAB1_2080	hslU	16.5456	908	18.075	477	-431	-1.52943
OG0000428	Q2YS31	BAB1_1409	miaA	16.5455	909	14.9339	1136	227	1.61159
OG0002347	Q2YQN1	BAB1_1400	BAB1_1400	16.5387	910	16.9683	815	-95	-0.429618
OG0002027	Q2YNQ4	BAB1_0949	BAB1_0949	16.537	911	17.0923	789	-122	-0.555265
OG0000475	Q2YJ35	BAB2_0432	BAB2_0432	16.535	912	15.6446	1099	187	0.890317
OG0001218	Q2YJ26	BAB2_0205	pmbA	16.5337	913	17.2292	753	-160	-0.695443
OG0000761	Q2YMX0	BAB1_0641	pepN	16.5309	914	17.5474	641	-273	-1.01651
OG0000059	Q2YQ54	BAB1_1036	BAB1_1036	16.5299	915	17.8509	549	-366	-1.32094
OG0001438	Q2YK88	BAB2_0777	BAB2_0777	16.5214	916	16.6876	909	-7	-0.166187
OG0001004	Q2YR81	BAB1_1988	hisC	16.5206	917	17.8576	545	-372	-1.33702
OG0001665	Q2YLF0	BAB1_1803	BAB1_1803	16.52	918	17.4243	688	-230	-0.90431
OG0000233	Q2YMD1	BAB1_0444	pdxH	16.5125	919	17.878	536	-383	-1.36549
OG0000533	Q2YJQ8	BAB2_0990	BAB2_0990	16.5119	920	17.3903	702	-218	-0.878414
OG0000209	Q2YLY6	BAB1_1449	murC	16.5081	921	17.916	526	-395	-1.40782
OG0000123	Q2YIQ1	BAB2_0372	eryA	16.5072	922	16.2751	1004	82	0.232119
OG0000869	Q2YPH7	BAB1_0327	BAB1_0327	16.4978	923	17.8964	533	-390	-1.39861
OG0002355	Q2YQP5	BAB1_1386	BAB1_1386	16.4918	924	17.2402	750	-174	-0.748408
OG0002361	Q2YQQ5	BAB1_2177	BAB1_2177	16.4917	925	15.4148	1116	191	1.07691
OG0001493	Q2YKI2	BAB2_0677	BAB2_0677	16.4907	926	17.5262	650	-276	-1.03552
OG0002310	Q2YQF0	BAB1_1353	BAB1_1353	16.4889	927	16.6949	900	-27	-0.205976
OG0000346	Q2YQ07	BAB1_1093	thrS	16.4886	928	16.9519	820	-108	-0.463307
OG0001253	Q2YJA2	BAB2_1164	BAB2_1164	16.4839	929	17.3355	715	-214	-0.851574
OG0000722	Q2YME1	BAB1_0434	BAB1_0434	16.4814	930	15.7836	1087	157	0.697765
OG0000094	Q2YL55	BAB2_0349	asd	16.4805	931	17.0243	803	-128	-0.543771
OG0002177	Q2YPM7	BAB1_0032	BAB1_0032	16.4669	932	17.5112	654	-278	-1.04423
OG0002005	Q2YNK1	BAB1_0894	BAB1_0894	16.4661	933	14.3629	1144	211	2.10315
OG0000382	Q2YQY8	BAB1_2086	hisF	16.4642	934	16.6954	899	-35	-0.231202
OG0002594	Q2YKS6	BAB2_0572	BAB2_0572	16.4623	935	18.7877	271	-664	-2.3254
OG0000785	Q2YNA8	BAB1_0774	rnd	16.4617	936	17.931	522	-414	-1.46927
OG0000896	Q2YPU6	BAB1_1159	BAB1_1159	16.4571	937	15.4623	1110	173	0.994771
OG0001784	Q2YMA3	BAB1_0400	BAB1_0400	16.4546	938	17.1751	767	-171	-0.720429
OG0002418	Q2YR37	BAB1_2035	BAB1_2035	16.4521	939	13.7561	1151	212	2.696
OG0001240	Q2YJ84	BAB2_0056	BAB2_0056	16.4472	940	13.7397	1152	212	2.70745
OG0002609	Q2YNN4	BAB1_0933	prfB	16.4458	941	16.7518	882	-59	-0.306034
OG0002367	Q2YQS7	BAB1_2155	BAB1_2155	16.4395	942	17.2845	732	-210	-0.845047
OG0001590	Q2YL19	BAB2_0471	BAB2_0471	16.4392	943	16.6314	931	-12	-0.192114
OG0000913	Q2YQ30	BAB1_1063	BAB1_1063	16.435	944	17.1836	765	-179	-0.748565
OG0000854	Q2YP74	BAB1_0228	BAB1_0228	16.4338	945	18.6695	304	-641	-2.23564
OG0000039	Q2YMC8	BAB1_0447	fabI-1	16.43	946	18.0715	479	-467	-1.64143
OG0000022	Q2YIQ2	BAB2_0371	eryB	16.4254	947	17.6729	612	-335	-1.24751
OG0000147	Q2YJW2	BAB2_0928	nosZ	16.4252	948	18.5418	345	-603	-2.11656
OG0002518	Q2YRP4	BAB1_1517	BAB1_1517	16.4213	949	17.1267	783	-166	-0.705387
OG0000244	Q2YMJ4	BAB1_0487	mltG	16.4102	950	17.2678	740	-210	-0.85765
OG0001178	Q2YIW7	BAB2_0396	hsdS	16.4098	951	16.8495	849	-102	-0.439703
OG0002592	Q2YIL5	BAB2_0306	hutI	16.4071	952	17.1605	773	-179	-0.753394
OG0000089	Q2YIQ6	BAB2_0367	eryH	16.4055	953	16.9649	816	-137	-0.559395
OG0002114	Q2YP78	BAB1_0224	BAB1_0224	16.4015	954	16.7944	866	-88	-0.392846
OG0000109	Q2YQN2	BAB1_1399	ilvC	16.3993	955	17.0779	792	-163	-0.678603
OG0000322	Q2YPG9	BAB1_0335	metZ	16.3949	956	17.1169	785	-171	-0.721992
OG0002456	Q2YRC1	BAB1_1725	BAB1_1725	16.3878	957	17.7935	570	-387	-1.40573
OG0000792	Q2YNE1	BAB1_0808	argC	16.3871	958	17.2294	752	-206	-0.842291
OG0001392	Q2YK00	BAB2_0882	minE	16.3823	959	15.2934	1122	163	1.08884
OG0000770	Q2YN04	BAB1_0679	acpS	16.3816	960	16.7214	892	-68	-0.339827
OG0002108	Q2YP69	BAB1_0236	BAB1_0236	16.375	961	16.781	871	-90	-0.406019
OG0000093	Q2YKK2	BAB2_0657	glmU	16.3729	962	17.3772	706	-256	-1.00426
OG0002391	Q2YQY5	BAB1_2089	BAB1_2089	16.3677	963	15.4578	1111	148	0.909948
OG0001029	Q2YRE6	BAB1_1735	BAB1_1735	16.3643	964	16.7235	891	-73	-0.359171
OG0001598	Q2YL29	BAB2_0461	BAB2_0461	16.3544	965	16.6895	906	-59	-0.335179
OG0001509	Q2YKL9	BAB2_0640	BAB2_0640	16.3529	966	17.2991	725	-241	-0.946243
OG0000730	Q2YMH3	BAB1_0476	cfa	16.3466	967	17.7016	600	-367	-1.35506
OG0000032	Q2YLQ7	BAB1_1895	BAB2_0709	16.3458	968	15.0163	1129	161	1.32952
OG0001205	Q2YJ08	BAB2_0244	BAB2_0244	16.3429	969	17.049	799	-170	-0.70611
OG0001003	Q2YR80	BAB1_1989	BAB1_1989	16.3423	970	16.7981	864	-106	-0.455753
OG0000194	Q2YLP7	BAB1_1905	leuC	16.3409	971	17.7396	588	-383	-1.39867
OG0000718	Q2YMA9	BAB1_0429	BAB1_0429	16.3368	972	16.9996	810	-162	-0.662799
OG0000002	Q2YIY4	BAB2_0375	xylG	16.3341	973	17.2934	728	-245	-0.959376
OG0002506	Q2YRM7	BAB1_1513	BAB1_1513	16.3253	974	17.8075	565	-409	-1.48223
OG0000030	Q2YK24	BAB2_0856	BAB2_0856	16.3246	975	16.8117	861	-114	-0.487152
OG0000367	Q2YQM7	BAB1_1404	pdxJ	16.3243	976	17.897	532	-444	-1.57273
OG0002673	Q2YK98	BAB2_0766	BAB2_0766	16.3218	977	15.6599	1097	120	0.66197
OG0001140	Q2YIP6	BAB2_0078	BAB2_0078	16.3215	978	16.5509	952	-26	-0.229462
OG0002341	Q2YQM0	BAB1_1313	BAB1_1313	16.3198	979	15.0765	1127	148	1.24335
OG0001082	Q2YS23	BAB1_1417	folA	16.3197	980	16.6604	919	-61	-0.34073
OG0002168	Q2YPK8	BAB1_0364	BAB1_0364	16.3156	981	17.3752	707	-274	-1.05956
OG0002275	Q2YQ88	BAB1_1000	BAB1_1000	16.3139	982	17.0564	798	-184	-0.742495
OG0000841	Q2YP13	BAB1_0157	rpoN	16.3139	983	15.1793	1123	140	1.13459
OG0002256	Q2YQ37	BAB1_1055	BAB1_1055	16.3106	984	15.8932	1065	81	0.417379
OG0000538	Q2YJU8	BAB2_0943	BAB2_0943	16.309	985	16.8107	863	-122	-0.501691
OG0002205	Q2YPS6	BAB1_1437	BAB1_1437	16.3069	986	16.9619	817	-169	-0.655024
OG0000043	Q2YQF3	BAB1_1350	BAB1_0105	16.3056	987	15.5371	1106	119	0.768472
OG0001385	Q2YJY2	BAB2_0906	narJ	16.305	988	15.6628	1096	108	0.642145
OG0000087	P0DOA0	BAB1_1059	cckA	16.2972	989	17.2102	758	-231	-0.912955
OG0000102	Q2YP32	BAB1_0175	BAB1_0175	16.2872	990	16.689	907	-83	-0.401754
OG0000825	Q2YNS8	BAB1_0955	BAB1_0955	16.2857	991	17.5045	658	-333	-1.21881
OG0001126	Q2YIL4	BAB2_0307	BAB2_0307	16.2838	992	16.9786	813	-179	-0.694746
OG0002599	Q2YIP1	BAB2_0083	BAB2_0083	16.271	993	15.9079	1060	67	0.363107
OG0000144	Q2YJR0	BAB2_0988	argB	16.2682	994	16.5268	963	-31	-0.258556
OG0000330	Q2YPN6	BAB1_0023	aroA	16.2657	995	18.5996	323	-672	-2.33393
OG0001501	Q2YKJ6	BAB2_0663	BAB2_0663	16.2641	996	16.9447	826	-170	-0.680594
OG0000909	Q2YQ06	BAB1_1094	BAB1_1094	16.2596	997	21.5794	23	-974	-5.31987
OG0002555	Q2YRY6	BAB1_1760	BAB1_1760	16.2594	998	14.3549	1145	147	1.90448
OG0000495	Q2YJ78	BAB2_0061	virB8	16.2587	999	16.8886	841	-158	-0.629862
OG0000703	Q2YM55	BAB1_1558	petB	16.2579	1000	18.164	453	-547	-1.90617
OG0001561	Q2YKW6	BAB2_0528	BAB2_0528	16.2565	1001	16.6314	930	-71	-0.374921
OG0002542	Q2YRW8	BAB1_1201	BAB1_1201	16.2562	1002	17.0412	802	-200	-0.785034
OG0001508	Q2YKL7	BAB2_0642	BAB2_0642	16.2561	1003	17.4413	681	-322	-1.18528
OG0000902	Q2YPW4	BAB1_1140	ntrC	16.2551	1004	17.069	794	-210	-0.813912
OG0000028	Q2YNM0	BAB1_0910	secF	16.2545	1005	17.2288	754	-251	-0.974395
OG0000290	Q2YNM6	BAB1_0904	serS	16.2539	1006	16.6572	921	-85	-0.403341
OG0000207	Q2YLX5	BAB1_1552	pth	16.2478	1007	16.4179	980	-27	-0.17004
OG0002445	Q2YR89	BAB1_1980	BAB1_1980	16.2368	1008	16.0179	1041	33	0.21886
OG0001043	Q2YRL3	BAB1_1539	BAB1_1539	16.2296	1009	15.3068	1121	112	0.922808
OG0001926	Q2YN43	BAB1_0712	BAB1_0712	16.2288	1010	17.3958	701	-309	-1.16705
OG0001164	Q2YIU2	BAB2_0319	BAB2_0319	16.227	1011	15.7734	1088	77	0.453552
OG0002060	Q2YNX0	BAB1_0095	BAB1_0095	16.2203	1012	17.4871	663	-349	-1.26684
OG0001351	Q2YJT1	BAB2_0960	BAB2_0960	16.2202	1013	17.2993	724	-289	-1.07905
OG0002376	Q2YQU7	BAB1_2134	BAB1_2134	16.2201	1014	16.657	922	-92	-0.436846
OG0002360	Q2YQQ4	BAB1_2178	BAB1_2178	16.2149	1015	16.535	960	-55	-0.320175
OG0000198	Q2YLR4	BAB1_1932	dapF	16.2081	1016	16.5436	955	-61	-0.335531
OG0000013	Q2YK04	BAB2_0878	potA	16.2043	1017	16.1128	1034	17	0.0915011
OG0001686	Q2YLK0	BAB1_1838	BAB1_1838	16.1978	1018	16.2031	1020	2	-0.00529279
OG0000619	Q2YL97	BAB2_0012	BAB2_0012	16.1966	1019	14.9744	1133	114	1.22216
OG0002214	Q2YPU0	BAB1_1423	BAB1_1423	16.1932	1020	17.6024	631	-389	-1.40919
OG0000963	Q2YQT7	BAB1_2145	phoU	16.1837	1021	17.5172	653	-368	-1.33348
OG0001025	Q2YRD5	BAB1_1711	BAB1_1711	16.1762	1022	17.1498	776	-246	-0.973566
OG0000275	Q2YNF3	BAB1_0832	nuoK	16.174	1023	16.5941	942	-81	-0.420137
OG0002283	Q2YQA3	BAB1_1615	BAB1_1615	16.1733	1024	15.953	1055	31	0.220348
OG0000673	Q2YLX4	BAB1_1553	ychF	16.1673	1025	16.6624	918	-107	-0.495103
OG0001226	Q2YJ42	BAB2_0423	BAB2_0423	16.1666	1026	17.4546	672	-354	-1.28798
OG0000221	Q2YM67	BAB1_1454	murF	16.1646	1027	17.417	690	-337	-1.25242
OG0001752	Q2YM28	BAB1_1496	BAB1_1496	16.1598	1028	15.0111	1130	102	1.14862
OG0001034	Q2YRH0	BAB1_1680	BAB1_1680	16.1586	1029	15.8413	1077	48	0.317354
OG0000191	Q2YLM5	BAB1_1887	hemC	16.1486	1030	17.8372	555	-475	-1.68862
OG0000104	Q2YPU8	BAB1_1157	pyrG	16.1458	1031	17.8361	556	-475	-1.69038
OG0000790	Q2YND8	BAB1_0811	rplM	16.1443	1032	17.86	544	-488	-1.71565
OG0001702	Q2YLN3	BAB1_1878	BAB1_1878	16.1424	1033	16.8467	850	-183	-0.704315
OG0001334	Q2YJP7	BAB2_1002	BAB2_1002	16.1332	1034	18.2348	432	-602	-2.10168
OG0002276	Q2YQ89	BAB1_0999	BAB1_0999	16.127	1035	16.5727	947	-88	-0.445742
OG0002433	Q2YR63	BAB1_2006	BAB1_2006	16.1266	1036	17.9128	527	-509	-1.78621
OG0002607	Q2YMM8	BAB1_0526	BAB1_0526	16.1233	1037	15.5064	1108	71	0.6169
OG0002017	Q2YNM2	BAB1_0908	BAB1_0908	16.1197	1038	16.2448	1011	-27	-0.125094
OG0002280	Q2YQ96	BAB1_1635	BAB1_1635	16.1183	1039	16.6414	929	-110	-0.523043
OG0000904	Q2YPX0	BAB1_1133	hflX	16.1075	1040	16.1433	1030	-10	-0.0357765
OG0000765	Q2YMX7	BAB1_0634	BAB1_0634	16.1001	1041	17.017	805	-236	-0.916885
OG0000115	Q2YIH5	BAB2_0209	kdtA	16.0996	1042	17.2497	745	-297	-1.15003
OG0000171	Q2YKX9	BAB2_0515	gcvP	16.0989	1043	17.9786	507	-536	-1.87973
OG0000764	Q2YMX5	BAB1_0636	BAB1_0636	16.0922	1044	17.0769	793	-251	-0.984687
OG0001350	Q2YJT0	BAB2_0961	BAB2_0961	16.0799	1045	18.1071	471	-574	-2.02715
OG0000783	Q2YNA2	BAB1_0780	hemB	16.0759	1046	17.545	642	-404	-1.46912
OG0002067	Q2YNY7	BAB1_0112	cscK	16.0709	1047	16.6231	933	-114	-0.552215
OG0000305	Q2YNY9	BAB1_0147	olsB	16.0704	1048	17.5012	660	-388	-1.43081
OG0000424	Q2YRW5	BAB1_1206	queF	16.0697	1049	15.8057	1083	34	0.264002
OG0000181	Q2YLG1	BAB1_1791	pyc	16.062	1050	17.1094	786	-264	-1.04732
OG0000028	Q2YQF9	BAB1_1344	secF	16.0502	1051	17.4812	664	-387	-1.43105
OG0000981	Q2YQY3	BAB1_2093	BAB1_2093	16.0408	1052	17.9687	513	-539	-1.92796
OG0000871	Q2YPJ0	BAB1_0350	BAB1_0350	16.0357	1053	16.9079	836	-217	-0.872221
OG0002009	Q2YNK6	BAB1_0887	BAB1_0887	16.0333	1054	17.5221	652	-402	-1.48873
OG0002176	Q2YPM1	BAB1_0005	BAB1_0005	16.0326	1055	17.8255	559	-496	-1.79295
OG0001640	Q2YLA4	BAB2_0142	BAB2_0142	16.0263	1056	16.5985	941	-115	-0.572107
OG0002754	Q2YMC0	BAB1_0418	BAB1_0418	16.0231	1057	15.8996	1063	6	0.123562
OG0000128	Q2YIR7	BAB2_0004	rbsK	16.0118	1058	16.824	854	-204	-0.812144
OG0000235	Q2YMF7	BAB1_0455	ribB	16.0024	1059	16.766	878	-181	-0.763518
OG0000466	Q2YIX0	BAB2_0395	hsdR	15.995	1060	16.6532	924	-136	-0.658193
OG0000473	Q2YJ30	BAB2_0198	BAB2_0198	15.9934	1061	17.775	578	-483	-1.78158
OG0001712	Q2YLR1	BAB1_1891	BAB1_1891	15.9877	1062	15.5125	1107	45	0.475261
OG0002298	Q2YQC8	BAB1_1371	BAB1_1371	15.9819	1063	15.3541	1120	57	0.627777
OG0002119	Q2YP92	BAB1_0244	BAB1_0244	15.9802	1064	17.1521	774	-290	-1.17189
OG0000769	Q2YN03	BAB1_0680	BAB1_0680	15.9774	1065	18.1268	464	-601	-2.14938
OG0000550	Q2YJZ8	BAB2_0884	minC	15.9716	1066	16.2711	1006	-60	-0.299446
OG0002423	Q2YR47	BAB1_2025	BAB1_2025	15.9716	1067	14.5132	1142	75	1.45834
OG0000526	Q2YJN9	BAB2_1010	glk	15.9699	1068	17.6824	607	-461	-1.71257
OG0002552	Q2YRY2	BAB1_1591	BAB1_1591	15.9684	1069	16.7184	896	-173	-0.749983
OG0000030	Q2YMQ9	BAB1_0561	BAB2_0856	15.957	1070	16.3359	996	-74	-0.378916
OG0000003	Q2YPZ1	BAB1_1112	BAB1_0323	15.9545	1071	16.7725	875	-196	-0.817969
OG0002437	Q2YR73	BAB1_1996	BAB1_1996	15.9529	1072	16.5606	948	-124	-0.607698
OG0000706	Q2YM63	BAB1_1458	rsmH	15.9367	1073	17.1832	766	-307	-1.24645
OG0001646	Q2YLC0	BAB2_0281	BAB2_0281	15.9365	1074	17.995	501	-573	-2.05855
OG0000804	Q2YNG9	BAB1_0854	BAB1_0854	15.9352	1075	16.6956	898	-177	-0.760384
OG0000604	Q2YL14	BAB2_0476	BAB2_0476	15.9332	1076	16.4553	976	-100	-0.522046
OG0001055	Q2YRQ3	BAB1_1175	lpxD	15.9329	1077	16.5601	949	-128	-0.627233
OG0000715	Q2YM93	BAB1_0410	BAB1_0410	15.9304	1078	17.1056	787	-291	-1.17526
OG0000463	Q2YIU5	BAB2_0315	lldD	15.9203	1079	17.5489	640	-439	-1.62868
OG0002291	Q2YQB9	BAB1_1647	BAB1_1647	15.9141	1080	17.2068	759	-321	-1.29269
OG0000883	Q2YPN0	BAB1_0029	recR	15.9089	1081	16.2688	1007	-74	-0.35991
OG0000020	Q2YPD5	BAB1_0300	ureC1	15.9086	1082	16.5908	944	-138	-0.682291
OG0000467	Q2YJ00	BAB2_0252	BAB2_0252	15.9034	1083	15.8744	1070	-13	0.0289525
OG0000375	Q2YQT8	BAB1_2144	pstB	15.8865	1084	16.2834	1002	-82	-0.396939
OG0000559	Q2YK82	BAB2_0783	serA-2	15.8729	1085	17.9844	503	-582	-2.11146
OG0002062	Q2YNX8	BAB1_0121	BAB1_0121	15.8718	1086	15.7975	1085	-1	0.074324
OG0000388	Q2YR04	BAB1_2070	aroE	15.869	1087	16.5237	964	-123	-0.654666
OG0002260	Q2YQ45	BAB1_1045	BAB1_1045	15.8661	1088	15.7673	1089	1	0.0987893
OG0001068	Q2YRT6	BAB1_1235	secY	15.8518	1089	16.7523	881	-208	-0.900555
OG0000321	Q2YPG3	BAB1_0341	pyrD	15.8459	1090	16.1828	1022	-68	-0.336907
OG0002023	Q2YNP8	BAB1_0919	BAB1_0919	15.8314	1091	15.8916	1066	-25	-0.0601686
OG0000738	Q2YMJ2	BAB1_0489	gmk	15.8233	1092	17.7398	587	-505	-1.91644
OG0000899	Q2YPV4	BAB1_1151	BAB1_1151	15.8128	1093	19.8013	119	-974	-3.98847
OG0001188	Q2YIY3	BAB2_0376	BAB2_0376	15.7622	1094	16.9154	831	-263	-1.15322
OG0000826	Q2YNT5	BAB1_0977	BAB1_0977	15.7537	1095	16.7949	865	-230	-1.04113
OG0002530	Q2YRS7	BAB1_1587	lrp-2	15.7179	1096	16.8929	840	-256	-1.17504
OG0000915	Q2YQ39	BAB1_1053	BAB1_1053	15.7135	1097	15.4088	1118	21	0.304676
OG0000831	Q2YNV6	BAB1_0109	pncB	15.7101	1098	16.2132	1016	-82	-0.503116
OG0002316	Q2YQG4	BAB1_1282	BAB1_1282	15.703	1099	17.1993	762	-337	-1.49631
OG0000482	Q2YJ50	BAB2_0118	vjbR	15.6755	1100	17.8283	557	-543	-2.15277
OG0000095	Q2YLX8	BAB1_1549	prs	15.6747	1101	16.8612	847	-254	-1.18652
OG0000066	Q2YMK9	BAB1_0509	BAB1_0509	15.6707	1102	17.1669	770	-332	-1.49621
OG0001850	Q2YMP6	BAB1_0542	BAB1_0542	15.6523	1103	17.2927	729	-374	-1.64038
OG0000497	Q2YJ80	BAB2_0051	BAB2_0051	15.605	1104	17.0138	807	-297	-1.40877
OG0000872	Q2YPJ1	BAB1_0349	BAB1_0349	15.5952	1105	16.7786	874	-231	-1.18337
OG0000404	Q2YRD2	BAB1_1714	ruvB	15.5939	1106	15.9101	1059	-47	-0.316206
OG0002044	Q2YNU3	BAB1_0088	BAB1_0088	15.563	1107	14.0649	1149	42	1.49804
OG0000570	Q2YKE7	BAB2_0713	BAB2_0713	15.5608	1108	15.8667	1071	-37	-0.305879
OG0002127	Q2YPB9	BAB1_0284	BAB1_0284	15.5587	1109	16.6863	910	-199	-1.12759
OG0001085	Q2YS30	BAB1_1410	BAB1_1410	15.5429	1110	15.7981	1084	-26	-0.255157
OG0001203	Q2YJ06	BAB2_0246	BAB2_0246	15.5169	1111	16.2861	1001	-110	-0.769168
OG0002121	Q2YP94	BAB1_0242	BAB1_0242	15.514	1112	17.7907	572	-540	-2.27666
OG0001927	Q2YN44	BAB1_0711	BAB1_0711	15.5053	1113	15.8442	1076	-37	-0.338984
OG0001006	Q2YR93	BAB1_1976	BAB1_1976	15.5023	1114	17.2248	757	-357	-1.72253
OG0000259	Q2YN50	BAB1_0705	pdxA	15.501	1115	16.5585	951	-164	-1.05748
OG0000052	Q2YN82	BAB1_0769	BAB1_1960	15.4976	1116	14.8575	1138	22	0.640141
OG0000129	Q2YIS9	BAB2_0075	hemH	15.4889	1117	16.8216	856	-261	-1.33275
OG0000942	Q2YQL5	BAB1_1318	cbiD	15.475	1118	15.9544	1054	-64	-0.479478
OG0001957	Q2YN89	BAB1_0758	BAB1_0758	15.4662	1119	14.2048	1148	29	1.26138
OG0000666	Q2YLU8	BAB1_1936	gloB	15.4553	1120	16.677	912	-208	-1.22174
OG0000531	Q2YJQ3	BAB2_0996	fmt	15.4533	1121	17.1441	778	-343	-1.69078
OG0000856	Q2YP88	BAB1_0248	BAB1_0248	15.4527	1122	16.0391	1039	-83	-0.586377
OG0000402	Q2YRB4	BAB1_1621	pdhS	15.4392	1123	15.9313	1056	-67	-0.492144
OG0001201	Q2YJ02	BAB2_0250	BAB2_0250	15.4155	1124	17.9114	528	-596	-2.49583
OG0001545	Q2YKT8	BAB2_0560	BAB2_0560	15.3785	1125	17.6983	601	-524	-2.31974
OG0002379	Q2YQV3	BAB1_2128	BAB1_2128	15.3724	1126	16.0535	1037	-89	-0.681135
OG0000187	Q2YLK4	BAB1_1834	ffh	15.3619	1127	16.9591	818	-309	-1.59721
OG0002491	Q2YRJ7	BAB1_1188	BAB1_1188	15.3493	1128	16.6505	926	-202	-1.30123
OG0000465	Q2YIW6	BAB2_0397	hsdM	15.3424	1129	17.0601	796	-333	-1.71775
OG0000972	Q2YQW1	BAB1_2120	BAB1_2120	15.3331	1130	16.6158	936	-194	-1.2827
OG0000707	Q2YM74	BAB1_1293	BAB1_1293	15.3325	1131	17.7787	576	-555	-2.44616
OG0001210	Q2YJ15	BAB2_0328	BAB2_0328	15.2887	1132	18.0708	481	-651	-2.78209
OG0002364	Q2YQR8	BAB1_2164	BAB1_2164	15.2762	1133	16.5111	967	-166	-1.23492
OG0000376	Q2YQU9	BAB1_2132	pyrF	15.2518	1134	16.8824	843	-291	-1.63059
OG0001135	Q2YIN4	BAB2_0090	BAB2_0090	15.2128	1135	17.3822	705	-430	-2.16941
OG0000355	Q2YQ76	BAB1_1014	metG	15.1861	1136	16.2748	1005	-131	-1.08869
OG0002608	Q2YNM8	BAB1_0902	tatB	15.1709	1137	17.323	718	-419	-2.15206
OG0000383	Q2YQZ0	BAB1_2084	hisH	15.1657	1138	16.367	990	-148	-1.20129
OG0000426	Q2YS10	BAB1_1566	hemF	15.1038	1139	16.9777	814	-325	-1.87384
OG0000411	Q2YRM2	BAB1_1530	uvrB	15.0978	1140	16.6685	915	-225	-1.57072
OG0002149	Q2YPH0	BAB1_0334	apaG	14.9857	1141	15.4258	1114	-27	-0.440071
OG0002352	Q2YQN9	BAB1_1392	BAB1_1392	14.8097	1142	16.5589	950	-192	-1.74925
OG0001679	Q2YLI3	BAB1_1811	BAB1_1811	14.7952	1143	15.8131	1082	-61	-1.01796
OG0000907	Q2YPY7	BAB1_1116	queA	14.793	1144	16.2642	1008	-136	-1.4712
OG0000973	Q2YQW4	BAB1_2113	trpF	14.7288	1145	15.8353	1078	-67	-1.10645
OG0002321	Q2YQI0	BAB1_1700	BAB1_1700	14.7235	1146	14.7918	1139	-7	-0.0683046
OG0000150	Q2YK38	BAB2_0842	guaA	14.6854	1147	17.1747	768	-379	-2.48933
OG0001216	Q2YJ23	BAB2_0292	BAB2_0292	14.6251	1148	16.3411	995	-153	-1.71601
OG0000433	Q2YIF5	BAB2_0044	BAB2_0044	14.586	1149	15.9768	1048	-101	-1.39089
OG0001932	Q2YN54	BAB1_0736	BAB1_0736	14.541	1150	17.1311	782	-368	-2.59007
OG0001405	Q2YK25	BAB2_0855	BAB2_0855	14.5106	1151	15.8304	1079	-72	-1.31981
OG0001575	Q2YKZ6	BAB2_0494	BAB2_0494	14.4471	1152	19.4869	161	-991	-5.03983
OG0000988	Q2YR05	BAB1_2069	BAB1_2069	13.5737	1153	16.374	988	-165	-2.80031

## Sheet: Marker Rank Difference
Orthogroup	UniProt Accession	Gene Names (ordered locus)	Unique Gene Name	mean OMV Abundance	OMV Rank	mean Whole Cell Abundance	Whole Cell Rank	Rank Difference (Whole Cell - OMV)	log2 Fold Change (OMV - Whole Cell)	Marker
OG0000141	Q2YJP8	BAB2_1001	lepA	18.1109	306	16.5333	961	655	1.57756	Cytosol
OG0002608	Q2YNM8	BAB1_0902	tatB	15.1709	1137	17.323	718	-419	-2.15206	Inner Membrane
OG0001016	Q2YRA6	BAB1_1244	rplX	19.4664	116	18.5434	340	224	0.923026	Cytosol
OG0000981	Q2YQY3	BAB1_2093	bvrS	16.0408	1052	17.9687	513	-539	-1.92796	Inner Membrane
OG0000648	Q2YLN2	BAB1_1879	grxC	18.4695	235	18.3756	392	157	0.0939453	Cytosol
OG0001850	Q2YMP6	BAB1_0542	wzt	15.6523	1103	17.2927	729	-374	-1.64038	Inner Membrane
OG0000028	Q2YQF9	BAB1_1344	secF	16.0502	1051	17.4812	664	-387	-1.43105	Inner Membrane
OG0001069	Q2YRT8	BAB1_1233	rpsM	18.8315	183	18.8066	266	83	0.0249826	Cytosol
OG0000814	Q2YNM1	BAB1_0909	yajC	17.8739	368	19.2907	188	-180	-1.41678	Inner Membrane
OG0000817	Q2YNM9	BAB1_0901	tatA	18.4417	241	19.7154	133	-108	-1.27366	Inner Membrane
OG0000203	Q2YLU0	BAB1_1946	secA	16.5803	896	17.5538	638	-258	-0.973535	Inner Membrane
OG0000041	Q2YMY7	BAB1_0660	omp2b	20.956	26	22.8688	4	-22	-1.91279	Outer Membrane
OG0000087	P0DOA0	BAB1_1059	cckA	16.2972	989	17.2102	758	-231	-0.912955	Inner Membrane
OG0000333	Q2YPS5	BAB1_0054	icsA	16.6678	867	16.6768	913	46	-0.0089773	Cytosol
OG0002575	Q2YS14	BAB1_1494	omp28	18.3634	255	20.2058	84	-171	-1.84233	Outer Membrane
OG0000338	Q2YPW9	BAB1_1134	hfq	18.4843	231	18.6707	302	71	-0.186396	Cytosol
OG0000377	Q2YQV1	BAB1_2130	dnaJ	16.7483	829	16.9487	821	-8	-0.200356	Cytosol
OG0000522	Q2YJM3	BAB2_1027	uprt	16.6251	877	17.0918	790	-87	-0.466717	Cytosol
OG0001068	Q2YRT6	BAB1_1235	secY	15.8518	1089	16.7523	881	-208	-0.900555	Inner Membrane
OG0002067	Q2YNY7	BAB1_0112	cscK	16.0709	1047	16.6231	933	-114	-0.552215	Cytosol
OG0000437	Q2YIH2	BAB2_0212	mutL	17.2076	603	17.7971	569	-34	-0.589502	Cytosol
OG0002592	Q2YIL5	BAB2_0306	hutI	16.4071	952	17.1605	773	-179	-0.753394	Cytosol
OG0000355	Q2YQ76	BAB1_1014	metG	15.1861	1136	16.2748	1005	-131	-1.08869	Cytosol
OG0000309	Q2YP33	BAB1_0172	bmaA, rph	16.9497	725	17.9419	519	-206	-0.992202	Outer Membrane
OG0000297	Q2YNR0	BAB1_0943	tyrS	16.9743	712	18.3698	394	-318	-1.39543	Cytosol
OG0000199	Q2YLR6	BAB1_1930	omp19	21.1348	21	21.7194	18	-3	-0.584655	Outer Membrane
OG0000068	Q2YQC2	BAB1_1639	omp31-1	21.8918	11	22.4735	5	-6	-0.581729	Outer Membrane
OG0001054	Q2YRQ2	BAB1_1176	bamA	20.1118	66	20.6112	62	-4	-0.49937	Outer Membrane
OG0002035	Q2YNS2	BAB1_0963	bepC	18.2893	274	17.9968	500	226	0.292472	Outer Membrane
OG0000086	Q2YQA5	BAB1_1613	chpT	16.6895	856	18.1161	468	-388	-1.42663	Cytosol
OG0000832	Q2YNV7	BAB1_0108	cgs	17.5379	475	17.8756	537	62	-0.337641	Inner Membrane
OG0000385	Q2YQZ4	BAB1_2080	hslU	16.5456	908	18.075	477	-431	-1.52943	Cytosol
OG0002472	Q2YRF8	BAB1_1302	omp22	20.433	46	19.7883	120	74	0.644656	Outer Membrane
OG0000215	Q2YM08	BAB1_1257; BAB1_1271	tuf1	18.9308	172	20.9779	46	-126	-2.04707	Cytosol
OG0000118	Q2YIJ3	BAB2_0189	groEL	19.6243	99	21.7389	16	-83	-2.11465	Cytosol
OG0002278	Q2YQ94	BAB1_0991	dnaK	16.9054	751	20.1171	93	-658	-3.21176	Cytosol
OG0001142	Q2YIP8	BAB2_0076	omp10	23.0873	3	22.2115	7	4	0.875741	Outer Membrane
OG0002535	Q2YRV5	BAB1_1216	clpA	19.6392	98	22.9836	3	-95	-3.34441	Cytosol
OG0000017	Q2YJF0	BAB2_1107	bmaC	18.1096	307	15.5527	1104	797	2.55692	Outer Membrane
OG0000929	Q2YQA1	BAB1_1628	BAB1_1628	17.9141	350	19.6761	139	-211	-1.76198	Periplasm
OG0002055	Q2YNW3	BAB1_0102	phiA	17.3238	558	18.1659	452	-106	-0.842097	Periplasm
OG0001804	Q2YME6	BAB1_0466	pliC	19.3004	125	20.8376	55	-70	-1.53718	Periplasm
OG0001187	Q2YIY2	BAB2_0377	rbsB-2	20.1666	62	22.0378	10	-52	-1.87117	Periplasm
OG0001788	Q2YMA8	BAB1_0430	ttpA	17.0718	661	17.6343	622	-39	-0.562506	Periplasm
OG0002284	Q2YQA6	BAB1_1612	eipA	18.128	299	18.7067	292	-7	-0.57871	Periplasm
OG0000581	Q2YKK5	BAB2_0654	virJ	17.0215	681	17.4392	683	2	-0.417637	Periplasm
OG0002318	Q2YQG8	BAB1_1280	romA	20.3749	47	20.8319	56	9	-0.457083	Periplasm
OG0000026	Q2YS27	BAB1_1413	htrA	18.5471	223	18.3251	410	187	0.221939	Periplasm
OG0000110	Q2YRJ0	BAB1_1186	eipB	18.5834	219	18.2476	429	210	0.335775	Periplasm
OG0001547	Q2YKU0	BAB2_0558	fliY	18.4778	232	17.5903	634	402	0.887508	Periplasm

## Sheet: T4SSE Rank and FC
Orthogroup	UniProt Accession	Gene Names (ordered locus)	Unique Gene Name	mean OMV Abundance	OMV Rank	mean Whole Cell Abundance	Whole Cell Rank	Rank Difference (Whole Cell - OMV)	log2 Fold Change (OMV - Whole Cell)	Effector
OG0001334	Q2YJP7	BAB2_1002	RS15060	16.1332	1034	18.2348	432	-602	-2.10168	RS15060
OG0001213	Q2YJ20	BAB2_0295	RS14565	16.8151	807	18.3004	416	-391	-1.48535	RS14565
OG0001926	Q2YN43	BAB1_0712	BspB	16.2288	1010	17.3958	701	-309	-1.16705	BspB
OG0002485	Q2YRI6	BAB1_1652	VceA	17.6607	438	19.665	143	-295	-2.00423	VceA
OG0002314	Q2YQG1	BAB1_1279	RicA	17.0767	657	18.3081	415	-242	-1.23141	RicA
OG0001158	Q2YIT0	BAB2_0074	RS10635	16.9222	740	17.6831	606	-134	-0.760919	RS10635
OG0000919	Q2YQ47	BAB1_1043	BPE043	17.7435	413	18.6784	299	-114	-0.934883	BPE043
OG0000030	Q2YK24	BAB2_0856	CstA	16.3246	975	16.8117	861	-114	-0.487152	CstA
OG0002255	Q2YQ34	BAB1_1058	VceC	18.0529	315	19.0448	229	-86	-0.991906	VceC
OG0000593	Q2YKV9	BAB2_0535	sodC	19.965	75	24.4902	1	-74	-4.52522	SodC
OG0002477	Q2YRH5	BAB1_1675	BspE	19.6765	96	21.5615	25	-71	-1.88506	BspE
OG0001221	Q2YJ33	BAB2_0195	NpeA	19.6404	97	18.4986	359	262	1.14186	NpeA
OG0001989	Q2YNH3	BAB1_0847	BspC	19.1485	145	18.2824	421	276	0.866046	BspC
OG0002611	Q2YQA7	BAB1_1611	BspD	17.2839	578	16.5008	968	390	0.783113	BspD
