# Supplementary material for: A subset of type 4 secretion system effectors of Brucella spp. associates to outer membrane vesicles
Source: Microlife. 2026 Jan 2;7:uqaf046. doi: 10.1093/femsml/uqaf046 (PMC12794620; doi:10.1093/femsml/uqaf046)
Supplement: uqaf046_Supplemental_Files [file uqaf046_supplemental_files.zip › Data S5_SupplementaryData.xlsx]

## Sheet: T4SS Identifications and Quanti
Effector	UniProt Accession	Orthogroup	Primary Gene Name	OMV Identified	OMV Quantified	Whole Cell Identified	Whole Cell Quantified
BPE005	Q2YR64	OG0002434	BAB1_2005	0	0	3	3
BPE043	Q2YQ47	OG0000919	BAB1_1043	3	3	3	3
BPE159	Q2YJ64	OG0001237	BAB2_0159	0	0	2	2
BPE275	Q2YQG9	OG0002319	BAB1_1275	0	0	1	0
BPE865/BspI	Q2YLL0	OG0001692	BAB1_1865	0	0	3	3
BspB	Q2YN43	OG0001926	BAB1_0712	1	1	3	3
BspC	Q2YNH3	OG0001989	BAB1_0847	3	3	3	3
BspD	Q2YQA7	OG0002611	BAB1_1611	3	3	3	3
BspE	Q2YRH5	OG0002477	BAB1_1675	3	3	3	3
BspF	Q2YLT8	OG0001725	BAB1_1948	1	0	1	0
BspH	Q2YLL1	OG0001693	BAB1_1864	0	0	3	2
BtpA	Q2YPC4	OG0002591	btp1	0	0	3	3
BtpB	Q2YN91	OG0001959	BAB1_0756	0	0	1	0
CstA	Q2YK24	OG0000030	BAB2_0856	1	1	3	3
NpeA	Q2YJ33	OG0001221	BAB2_0195	3	3	3	3
RicA	Q2YQG1	OG0002314	BAB1_1279	3	3	3	3
RS10635	Q2YIT0	OG0001158	BAB2_0074	3	3	3	3
RS14565	Q2YJ20	OG0001213	BAB2_0295	3	3	3	3
RS15060	Q2YJP7	OG0001334	BAB2_1002	2	2	3	3
SepA	Q2YS16	OG0002577	BAB1_1492	0	0	2	2
SodC	Q2YKV9	OG0000593	sodC	3	3	3	3
VceA	Q2YRI6	OG0002485	BAB1_1652	3	3	3	3
VceC	Q2YQ34	OG0002255	BAB1_1058	3	3	3	3
