# Supplementary material for: A subset of type 4 secretion system effectors of Brucella spp. associates to outer membrane vesicles
Source: Microlife. 2026 Jan 2;7:uqaf046. doi: 10.1093/femsml/uqaf046 (PMC12794620; doi:10.1093/femsml/uqaf046)
Supplement: uqaf046_Supplemental_Files [file uqaf046_supplemental_files.zip › Data S6_SupplementaryData.xlsx]

## Sheet: Shared T4SS per Species
Effector	Orthogroup	Abortus	Melitensis	Suis	Quantitative Abortus	Enriched Abortus	Depleted Abortus
VceA	OG0002485	TRUE	FALSE	FALSE	TRUE	FALSE	TRUE
VceC	OG0002255	FALSE	FALSE	FALSE	TRUE	FALSE	TRUE
RicA	OG0002314	FALSE	FALSE	FALSE	TRUE	FALSE	TRUE
BPE043	OG0000919	FALSE	TRUE	FALSE	TRUE	FALSE	TRUE
BspB	OG0001926	FALSE	FALSE	FALSE	TRUE	FALSE	TRUE
BspC	OG0001989	TRUE	TRUE	FALSE	TRUE	TRUE	FALSE
BspD	OG0002611	FALSE	FALSE	TRUE	TRUE	TRUE	FALSE
BspE	OG0002477	FALSE	FALSE	TRUE	TRUE	FALSE	TRUE
BspF	OG0001725	FALSE	FALSE	FALSE	TRUE	FALSE	FALSE
BspL	OG0001045	TRUE	FALSE	TRUE	FALSE	FALSE	FALSE
NpeA	OG0001221	TRUE	TRUE	FALSE	TRUE	TRUE	FALSE
RS14565	OG0001213	FALSE	FALSE	FALSE	TRUE	FALSE	TRUE
RS15060	OG0001334	FALSE	FALSE	FALSE	TRUE	FALSE	TRUE
RS10635	OG0001158	FALSE	FALSE	FALSE	TRUE	FALSE	TRUE
CstA	OG0000030	FALSE	FALSE	FALSE	TRUE	FALSE	TRUE
SodC	OG0000593	TRUE	TRUE	TRUE	TRUE	FALSE	TRUE
