# Supplementary material for: A subset of type 4 secretion system effectors of Brucella spp. associates to outer membrane vesicles
Source: Microlife. 2026 Jan 2;7:uqaf046. doi: 10.1093/femsml/uqaf046 (PMC12794620; doi:10.1093/femsml/uqaf046)
Supplement: uqaf046_Supplemental_Files [file uqaf046_supplemental_files.zip › Data S1_SupplementaryData.xlsx]

## Sheet: OrthogroupAnnotations
Orthogroup	Prefered Gene Name	Abortus Gene Name	Abortus UniProt Accession	Abortus locus	Melitensis UniProt Gene Name	Melitensis UniProt Accession	Melitensis locus	Suis UniProt Gene Name	Suis UniProt Accession	Suis locus
OG0000000	ugpC	ugpC; BAB2_0493; BAB2_0899; BAB2_0717; BAB2_0551; BAB1_0241	Q2YKR8; Q2YKZ7; Q2YJY5; Q2YKE3; Q2YKU7; Q2YP95	BAB2_0582; BAB2_0493; BAB2_0899; BAB2_0717; BAB2_0551; BAB1_0241	ugpC; BMEII0941; BMEII0940; BMEII0750; BMEII0593; BMEII0544; BMEI1713	Q8YCB1; Q8YBF9; Q8YBG0; Q8YBY6; Q8YCD9; Q8YCI4; Q8YF14	BMEII0621; BMEII0941; BMEII0940; BMEII0750; BMEII0593; BMEII0544; BMEI1713	ugpC; BRA0745; BS1330_I0238; BS1330_II0517; BS1330_II0304	Q8FW07; Q8FVT0; A0A0H3G509; A0A0H3G6G0; A0A0H3GA41	BRA0658 BS1330_II0652; BRA0745 BS1330_II0738; BS1330_I0238; BS1330_II0517; BS1330_II0304
OG0000001	BAB2_0277	BAB2_0277; BAB2_0824; BAB1_0577; BAB1_2042; BAB1_1653	Q2YIV2; Q2YK56; Q2YMS7; Q2YR30; Q2YRI5	BAB2_0277; BAB2_0824; BAB1_0577; BAB1_2042; BAB1_1653	betA; BMEII0870; BMEII0339; BMEI1381; BMEI0388; BMEI0029; BMEI0028	Q8YFY2; Q8YBM9; Q8YD38; Q8YFY1; Q8YIQ5; Q8YJQ3; Q8YJQ4	BMEI1380; BMEII0870; BMEII0339; BMEI1381; BMEI0388; BMEI0029; BMEI0028	betA; BS1330_II0950; BS1330_I2036; BS1330_II0395	Q8G1Z8; A0A0H3G7J3; A0A0H3G9J2; A0A0H3GAT7	BR0553 BS1330_I0549; BS1330_II0950; BS1330_I2036; BS1330_II0395
OG0000002	xylG	xylG; rbsA-3; BAB2_0299; BAB1_0565; BAB1_1650	Q2YJE7; Q2YIY4; Q2YJ18; Q2YMQ6; Q2YQB6	BAB2_1110; BAB2_0375; BAB2_0299; BAB1_0565; BAB1_1650	xylG; BMEII0432; BMEII0361; BMEI1392; BMEI0391	Q8YDN0; Q8YCU6; Q8YD16; Q8YFX0; Q8YIQ2	BMEII0145; BMEII0432; BMEII0361; BMEI1392; BMEI0391	xylG; rbsA-2; rbsA-1; rbsA-3; BS1330_II0928	Q8FUR8; A0A0H3G4W1; A0A0H3G6E0; A0A0H3G7B6; A0A0H3G7H3	BRA1151 BS1330_II1142; BS1330_I1626; BS1330_I0538; BS1330_II0853; BS1330_II0928
OG0000003	BAB1_0323	BAB1_0323; BAB1_0307; BAB1_1112	Q2YPE6; Q2YPC8; Q2YPZ1	BAB1_0323; BAB1_0307; BAB1_1112	BMEI1629; BMEII0916; BMEII0915; BMEII0473; BMEI1645; BMEI0893	Q8YF93; Q8YBI4; Q8YBI5; Q8YCQ5; Q8YF77; Q8YHA9	BMEI1629; BMEII0916; BMEII0915; BMEII0473; BMEI1645; BMEI0893	bepG; bepE; BS1330_I0278; BS1330_I1084	Q8FWV9; Q8G2M6; A0A0H3G1R6; A0A0H3G714	BRA0334 BS1330_II0331; BR0292 BS1330_I0293; BS1330_I0278; BS1330_I1084
OG0000004	BAB2_1052	BAB2_1052; BAB2_0817; BAB2_1038; BAB2_0971	Q2YJJ9; Q2YK63; Q2YJL2; Q2YJS5	BAB2_1052; BAB2_0817; BAB2_1038; BAB2_0971	BMEII0863; BMEII0206; BMEII0222; BMEII0287	Q8YBN6; Q8YDH0; Q7CNS5; Q8YD90	BMEII0863; BMEII0206; BMEII0222; BMEII0287	BRA1094; BRA0405; BS1330_II1001; BS1330_II1071	Q8FUW8; Q8FWP1; A0A0H3GG69; A0A0H3GGB0	BRA1094 BS1330_II1086; BRA0405 BS1330_II0402; BS1330_II1001; BS1330_II1071
OG0000005	BAB2_0791	BAB2_0791; BAB2_0214; BAB2_1047	Q2YK78; Q2YIH0; Q2YJK4	BAB2_0791; BAB2_0214; BAB2_1047	BMEII0818; BMEII1023; BMEII0213	Q8YBR8; Q8YB77; Q8YDG3	BMEII0818; BMEII1023; BMEII0213	BS1330_II0444; BS1330_II1080; BS1330_II0217	A0A0H3G703; A0A0H3GBW6; A0A0H3GEE8	BS1330_II0444; BS1330_II1080; BS1330_II0217
OG0000006	phbA-2	phbA-2; phbA-1; pcaF	Q2YK79; Q2YLD5; Q2YKP8	BAB2_0790; BAB1_1783; BAB2_0606	BMEII0817; BMEII0646; BMEI0274	Q8YBR9; Q8YC86; Q8YJ12	BMEII0817; BMEII0646; BMEI0274	pcaF; phbA-1; phbA-2	A0A0H3GFD8; A0A0H3G910; A0A0H3GEZ0	BS1330_II0630; BS1330_I1766; BS1330_II0445
OG0000007	BAB2_0566	BAB2_0566; BAB2_1130; BAB2_1119	Q2YKT2; Q2YJC9; Q2YJD8	BAB2_0566; BAB2_1130; BAB2_1119	BMEII0608; BMEII0135; BMEII0125	Q8YCC4; Q8YDP0; Q8YDQ0	BMEII0608; BMEII0135; BMEII0125	BS1330_II1152; BS1330_II0666; BS1330_II1162	A0A0H3G7W4; A0A0H3GBE2; A0A0H3GGG2	BS1330_II1152; BS1330_II0666; BS1330_II1162
OG0000008	BAB1_1792	BAB1_1792; BAB1_1794	Q2YLG0; Q2YLF8	BAB1_1792; BAB1_1794	BMEI0264; BMEI0263; BMEI1930; BMEI0265	Q8YJ22; Q8YJ23; Q8YEE8; Q8YJ21	BMEI0264; BMEI0263; BMEI1930; BMEI0265	BR1785; BR1782; BR0014	Q8FYS6; Q8FYS9; Q8G3D4	BR1785 BS1330_I1779; BR1782 BS1330_I1776; BR0014 BS1330_I0014
OG0000009	BAB1_0589	BAB1_0589; BAB1_0138; BAB1_0047	Q2YMR8; Q2YNZ6; Q2YPP6	BAB1_0589; BAB1_0138; BAB1_0047	BMEI1893; BMEI1809; BMEI1369	Q8YEI5; Q8YER8; Q8YFZ3	BMEI1893; BMEI1809; BMEI1369	BS1330_I0560; BS1330_I0050; BS1330_I0139	A0A0H3G2C1; A0A0H3G4L6; A0A0H3G9L2	BS1330_I0560; BS1330_I0050; BS1330_I0139
OG0000010	accC	accC; BAB1_1211; BAB1_0018	Q2YNP3; Q2YRW0; Q2YPN9	BAB1_0924; BAB1_1211; BAB1_0018	BMEI1063; BMEI0800; BMEI1925	Q8YGU4; Q8YHJ8; Q8YEF3	BMEI1063; BMEI0800; BMEI1925	pccA; accC; BS1330_I0018	A0A0H3G435; A0A0H3G6I9; A0A0H3G186	BS1330_I1185; BS1330_I0902; BS1330_I0018
OG0000011	gabD	gabD; BAB2_1035; BAB2_0823	Q2YRI3; Q2YJL5; Q2YK57	BAB1_1655; BAB2_1035; BAB2_0823	BMEII0869; BMEII0225; BMEI0386	Q8YBN0; Q8YDF1; Q8YIQ7	BMEII0869; BMEII0225; BMEI0386	gabD; BS1330_II0396; BS1330_II1068	A0A0H3G445; A0A0H3G6X6; A0A0H3GBV8	BS1330_I1634; BS1330_II0396; BS1330_II1068
OG0000012	BAB2_1053	BAB2_1053; BAB2_1037; BAB2_0818	Q2YJJ8; Q2YJL3; Q2YK62	BAB2_1053; BAB2_1037; BAB2_0818	BMEII0864; BMEII0205; BMEII0223	Q8YBN5; Q8YDH1; Q8YDF3	BMEII0864; BMEII0205; BMEII0223	BS1330_II1070; BRA0404	A0A0H3G8D3; Q8FWP2	BS1330_II1070; BRA0404 BS1330_II0401
OG0000013	potA	potA; BAB2_1065	Q2YK04; Q2YQA2; Q2YJI6	BAB2_0878; BAB1_1627; BAB2_1065	potA; BMEII0193	Q8YBH8; Q8YIN1; Q8YDI3	BMEII0922; BMEI0412; BMEII0193	potA	A0A0H3G6S8; A0A0H3GCT1	BS1330_II0324; BS1330_I1605
OG0000014	BAB2_0390	BAB2_0390; BAB1_0551; BAB1_0134	Q2YIX3; Q2YMN7; Q2YNN2	BAB2_0390; BAB1_0551 BAB1_0937; BAB1_0134 BAB1_0935 BAB2_0705	BMEI1163; BMEI1052; BMEI1814; BMEI1001	Q8XFQ1; Q8XFQ2; Q8YER3; Q8YH03	BMEI1163 BMEI1406; BMEI1052 BMEII0719; BMEI1814; BMEI1001	BS1330_I0135	A0A0H3G1G8	BS1330_I0135 BS1330_I0525 BS1330_I1667 BS1330_II0840
OG0000015	BAB2_0612	BAB2_0612; BAB2_0611; BAB1_0881	Q2YKP4; Q2YKP5; Q2YNH7	BAB2_0612; BAB2_0611; BAB1_0881	BMEI1104; BMEI1022	Q8YGQ4; Q8YGY3	BMEI1104; BMEI1022	BS1330_I0951; BS1330_II0626; BS1330_II0625	A0A0H3G6N1; A0A0H3G6N4; A0A0H3GFD2	BS1330_I0951; BS1330_II0626; BS1330_II0625
OG0000016	BAB1_0116	BAB1_0116; BAB1_0115	Q2YNY3; Q2YNY4	BAB1_0116; BAB1_0115	BMEI1830; BMEI1829; BMEI1007	Q8YEP8; Q8YEP9; Q8YGZ8	BMEI1830; BMEI1829; BMEI1007	BS1330_I0118; BS1330_I0967; BS1330_I0119	A0A0H3G1F5; A0A0H3G313; A0A0H3G4S3	BS1330_I0118; BS1330_I0967; BS1330_I0119
OG0000017	BAB2_1107	BAB2_1107	Q2YJF0	BAB2_1107	BMEII1069; BMEII0148; BMEI0058	Q8YB32; Q8YDM7; Q8YJM4	BMEII1069; BMEII0148; BMEI0058	bmaC; BS1330_I2007; BS1330_II0170	A0A0H3GGE2; A0A0H3G5Q1; A0A0H3G6E1	BRA1148 BS1330_II1139; BS1330_I2007; BS1330_II0170
OG0000018	BAB2_1075	BAB2_1075; BAB2_1032	Q2YJH9; Q2YJL8	BAB2_1075; BAB2_1032	BMEII0228; BMEII0183; BMEI1401	Q8YDE9; Q8YDJ2; Q8YFW2	BMEII0228; BMEII0183; BMEI1401	BS1330_II1108; BS1330_II1064	A0A0H3G7T8; A0A0H3GC93	BS1330_II1108; BS1330_II1064
OG0000019	BAB2_1036	BAB2_1036	Q2YJL4	BAB2_1036	BMEII1019; BMEII0224; BMEI0898	Q8YB81; Q8YDF2; Q8YHA4	BMEII1019; BMEII0224; BMEI0898	BS1330_II0221; BS1330_I1080; BS1330_II1069	A0A0H3G6H4; A0A0H3G7M3; A0A0H3GC97	BS1330_II0221; BS1330_I1080; BS1330_II1069
OG0000020	ureC1	ureC1; ureC2	Q2YPD5; Q2YQD8	BAB1_0300; BAB1_1378	ureC1; ureC2	Q8YF72; Q8YHZ8	BMEI1652; BMEI0647	ureC2; ureC1	Q8FZW2; Q8G2P8	BR1358 BS1330_I1353; BR0270 BS1330_I0271
OG0000021	fumC	fumC; aspA	Q2YIJ6; Q2YLW1	BAB2_0186; BAB1_1959	fumC; BMEI0109	Q8YB50; Q8YJH4	BMEII1051; BMEI0109	fumC; aspA	Q8FX90; A0A0H3G4S6	BRA0192 BS1330_II0189; BS1330_I1952
OG0000022	eryB	eryB; glpD	Q2YIQ2; Q2YP39	BAB2_0371; BAB1_0200	BMEII0429; BMEI1749	Q8YCU9; Q8YEX8	BMEII0429; BMEI1749	glpD; eryB	A0A0H3G5J6; A0A0H3G7C1	BS1330_I0200; BS1330_II0858
OG0000023	hemN-2	hemN-2; BAB1_0675	Q2YJA5; Q2YN08	BAB2_1161; BAB1_0675	BMEII0096; BMEI1293	Q8YDS9; Q8YG68	BMEII0096; BMEI1293	hemN-1; hemN-2	A0A0H3GAS8; A0A0H3GC52	BS1330_I0651; BS1330_II1190
OG0000024	parE	parE; gyrB	Q2YKL0; Q2YNX7	BAB2_0649; BAB1_0122	parE; gyrB	Q8YC56; Q8YEQ5	BMEII0676; BMEI1823	gyrB; parE	A0A0H3G5C9; A0A0H3GFA4	BS1330_I0125; BS1330_II0586
OG0000025	acsA	acsA; BAB1_1744	Q2YLH5; Q2YRZ8	BAB1_1819; BAB1_1744	acsA; BMEI0307	Q8YJ48; Q8YIY2	BMEI0238; BMEI0307	acsA; prpE	Q8FYQ3; A0A0H3G526	BR1811 BS1330_I1805; BS1330_I1725
OG0000026	htrA	htrA; BAB1_1413	Q2YMX6; Q2YS27	BAB1_0635; BAB1_1413	htrA; BMEI0613	Q8YG32; Q8YI32	BMEI1330; BMEI0613	BS1330_I1388; htrA	A0A0H3G3M6; P0A3Z5	BS1330_I1388; BR0611 BS1330_I0607
OG0000027	ureG1	ureG1; ureG2	Q2YPD2; Q2YQD6	BAB1_0303; BAB1_1381	ureG1; ureG2	Q7CNT4; Q8YI01	BMEI1649; BMEI0644	ureG2; ureG1	Q8FZV9; Q8G2P5	BR1361 BS1330_I1356; BR0273 BS1330_I0274
OG0000028	secF	secF; secDF	Q2YQF9; Q2YNM0	BAB1_1344; BAB1_0910	secF; secD	Q8YGT1; Q8YHW6	BMEI1076; BMEI0680	secF; secD	A0A0H3G2X5; A0A0H3G7J5	BS1330_I0887; BS1330_I1320
OG0000029	BAB2_0970	BAB2_0970; BAB1_1596	Q2YJS6; Q2YRX7	BAB2_0970; BAB1_1596	BMEII0288; BMEI0438	Q8YD89; Q8YIK6	BMEII0288; BMEI0438	BS1330_II1000; BS1330_I1576	A0A0H3G884; A0A0H3GCQ6	BS1330_II1000; BS1330_I1576
OG0000030	BAB2_0856	BAB2_0856; BAB1_0561	Q2YK24; Q2YMQ9	BAB2_0856; BAB1_0561	BMEII0900; BMEI1395	Q8YBK0; Q8YFW7	BMEII0900; BMEI1395	BS1330_I0534; BS1330_II0344	A0A0H3G2E6; A0A0H3GAQ1	BS1330_I0534; BS1330_II0344
OG0000031	BAB2_0825	BAB2_0825; BAB2_0033	Q2YK55; Q2YL77	BAB2_0825; BAB2_0033	BMEII0871; BMEII0059	Q8YBM8; Q8YDW5	BMEII0871; BMEII0059	BS1330_II0034; BS1330_II0394	A0A0H3G9X1; A0A0H3GAA1	BS1330_II0034; BS1330_II0394
OG0000032	BAB2_0709	BAB2_0709; BAB1_1895	Q2YKF1; Q2YLQ7	BAB2_0709; BAB1_1895	ftsK; BMEII0742	Q8YJB8; Q8YBZ4	BMEI0168; BMEII0742	ftsK; BS1330_II0525	Q8FYI0; A0A0H3G763	BS1330_I1889 BR1895; BS1330_II0525
OG0000033	BAB2_0703	BAB2_0703; BAB1_0006	Q2YKF7; Q2YPM0	BAB2_0703; BAB1_0006	BMEII0738; BMEI1938	Q8YBZ7; Q8YEE0	BMEII0738; BMEI1938	BS1330_I0006; BS1330_II0529	A0A0H3G181; A0A0H3GB48	BS1330_I0006; BS1330_II0529
OG0000034	BAB2_0664	BAB2_0664; BAB1_0010	Q2YKJ5; Q2YPL6	BAB2_0664; BAB1_0010	BMEII0691; BMEI1934	Q8YC41; Q8YEE4	BMEII0691; BMEI1934	BRA0576; BS1330_I0010	Q8FW84; A0A0H3G9B9	BRA0576 BS1330_II0571; BS1330_I0010
OG0000035	BAB2_0442	BAB2_0442; BAB1_0440	Q2YL66; Q2YMD5	BAB2_0442; BAB1_0440	BMEII0495; BMEI1521	Q8YCN3; Q8YFJ9	BMEII0495; BMEI1521	BS1330_I0413; BS1330_II0788	A0A0H3GA72; A0A0H3GBN0	BS1330_I0413; BS1330_II0788
OG0000036	BAB2_0032	BAB2_0032; aceF	Q2YL78; Q2YPV5	BAB2_0032; BAB1_1150	BMEII0060; BMEI0856	Q8YDW4; Q8YHE5	BMEII0060; BMEI0856	aceF; BS1330_II0033	A0A0H3G3X3; A0A0H3G9D7	BS1330_I1123; BS1330_II0033
OG0000037	clpB	clpB; clpA	Q2YLP2; Q2YRJ4	BAB1_1868; BAB1_1191	clpB; BMEI0816	Q8YJ91; Q9K5F1	BMEI0195; BMEI0816	clpB; clpA	Q7CEG6; A0A0H3G798	BR1864 BS1330_I1858; BS1330_I1165
OG0000038	BAB1_1561	BAB1_1561; BAB1_1560	Q2YM52; Q2YM53	BAB1_1561; BAB1_1560	BMEI0471; BMEI1743; BMEI1742; BMEI0472	Q8YIH3; Q8YEY4; Q8YEY5; Q8YIH2	BMEI0471; BMEI1743; BMEI1742; BMEI0472	NA	NA	NA
OG0000039	fabI-1	fabI-1; fabI-2	Q2YMC8; Q2YQR0	BAB1_0447; BAB1_2172	BMEI1958; BMEI1512	Q8YEC0; Q8YFK8	BMEI1958; BMEI1512	fabI-2; fabI-1	A0A0H3G604; A0A0H3GA76	BS1330_I2165; BS1330_I0421
OG0000040	BAB1_0607	BAB1_0607; BAB1_0114	Q2YMT5; Q2YNY5	BAB1_0607; BAB1_0114	BMEI1831; BMEI1351	Q8YEP7; Q8YG11	BMEI1831; BMEI1351	BS1330_I0117; BS1330_I0579	A0A0H3G9J4; A0A0H3GAM1	BS1330_I0117; BS1330_I0579
OG0000041	omp2b	omp2b; omp2a	Q2YMY7; Q2YMY8	BAB1_0660; BAB1_0659	omp2a; omp2b	Q7CNU3; Q8YG56	BMEI1306; BMEI1305	omp2a; omp2b	P0DI93; P0DI95	BR0637 BS1330_I0633; BR0639 BS1330_I0635
OG0000042	cysW-1	cysW-1; cysW-2	Q2YNV9; Q2YQF4	BAB1_0106; BAB1_1349	BMEI1839; BMEI0675	Q8YEN9; Q8YHX1	BMEI1839; BMEI0675	cysW-1; cysW-2	A0A0H3G1D5; A0A0H3G3J7	BS1330_I0109; BS1330_I1324
OG0000043	BAB1_0105	BAB1_0105; BAB1_1350	Q2YNW0; Q2YQF3	BAB1_0105; BAB1_1350	BMEI1840; BMEI0674	Q8YEN8; Q8YHX2	BMEI1840; BMEI0674	BS1330_I0108; BS1330_I1325	A0A0H3G5B2; A0A0H3G7K0	BS1330_I0108; BS1330_I1325
OG0000044	ppi	ppi; BAB1_1117	Q2YPY5; Q2YPY6	BAB1_1118; BAB1_1117	BMEI0888; ppi	Q8YHB4; Q8YHB5	BMEI0888; BMEI0887	BS1330_I1089; ppi	A0A0H3GBS5; Q8G0J9	BS1330_I1089; BR1094 BS1330_I1090
OG0000045	BAB2_0165	BAB2_0165; BAB2_0196	Q2YIS3; Q2YJ32	BAB2_0165; BAB2_0196	BMEII1073; BMEII1041	Q8YB28; Q8YB59	BMEII1073; BMEII1041	BS1330_II0167; BS1330_II0201	A0A0H3G5K7; A0A0H3G9S1	BS1330_II0167; BS1330_II0201
OG0000046	BAB2_0941	BAB2_0941; nnrR	Q2YJV0; Q2YJW8	BAB2_0941; BAB2_0922	BMEII0986; BMEII0966	Q8YBB4; Q8YBD4	BMEII0986; BMEII0966	nnrR; BS1330_II0259	A0A0H3G5Y2; A0A0H3G6M8	BS1330_II0278; BS1330_II0259
OG0000047	BAB2_0831	BAB2_0831; BAB1_1750	Q2YK49; Q2YRZ4	BAB2_0831; BAB1_1750	BMEII0876; BMEI0302	Q8YBM3; Q8YIY7	BMEII0876; BMEI0302	BS1330_I1732; BS1330_II0388	A0A0H3G4B4; A0A0H3GAT2	BS1330_I1732; BS1330_II0388
OG0000048	BAB2_0830	BAB2_0830; BAB2_0822	Q2YK50; Q2YK58	BAB2_0830; BAB2_0822	BMEII0875; BMEII0868	Q8YBM4; Q8YBN1	BMEII0875; BMEII0868	BRA0400; BRA0392	Q8FWP6; Q8FWQ3	BRA0400 BS1330_II0397; BRA0392 BS1330_II0389
OG0000049	BAB2_0700	BAB2_0700; BAB2_0699	Q2YKG0; Q2YKG1	BAB2_0700; BAB2_0699	BMEII0735; BMEII0734	Q8YC00; Q8YC01	BMEII0735; BMEII0734	BS1330_II0532; BS1330_II0533	A0A0H3G6H2; A0A0H3GAL2	BS1330_II0532; BS1330_II0533
OG0000050	BAB2_0681	BAB2_0681; BAB1_0557; BAB1_0546	Q2YKH8; Q2YMN2; Q2YMP2	BAB2_0681; BAB1_0557; BAB1_0546	BMEI1400; BMEII0710	Q8XGQ7; Q8YC23	BMEI1400 BMEI1412; BMEII0710	BS1330_I0522	A0A0H3G2D9	BS1330_I0522 BS1330_I0530
OG0000051	BAB2_0557	BAB2_0557	Q2YKU1	BAB2_0557	BMEI0113; BMEII0600	Q8YJH0; Q8YCD2	BMEI0113; BMEII0600	BS1330_I0948; BS1330_II0676; BS1330_I0949	A0A0H3G3F8; A0A0H3GBF2; A0A0H3GBF8	BS1330_I0948; BS1330_II0676; BS1330_I0949
OG0000052	BAB1_1960	BAB1_1960; BAB1_0769	Q2YLW0; Q2YN82	BAB1_1960; BAB1_0769	BMEI1208; BMEI0108	Q8YGF1; Q8YJH5	BMEI1208; BMEI0108	BS1330_I0741; BS1330_I1953	A0A0H3G664; A0A0H3G8W1	BS1330_I0741; BS1330_I1953
OG0000053	BAB1_1503	BAB1_1503; BAB1_1585	Q2YM21; Q2YRS9	BAB1_1503; BAB1_1585	BMEI0416	Q8YIM7	BMEI0416	BS1330_I1478; BS1330_I0914; BS1330_I1563	A0A0H3G3T7; A0A0H3G6K2; A0A0H3G823	BS1330_I1478; BS1330_I0914; BS1330_I1563
OG0000054	BAB1_0875	BAB1_0875; BAB1_1002	Q2YNI2; Q2YQ86	BAB1_0875; BAB1_1002	BMEI1110; BMEI0995	Q8YGP8; Q8YH09	BMEI1110; BMEI0995	BS1330_I0980; BS1330_I0852	A0A0H3G6R1; A0A0H3GB88	BS1330_I0980; BS1330_I0852
OG0000055	BAB1_0104	BAB1_0104; BAB1_1351	Q2YNW1; Q2YQF2	BAB1_0104; BAB1_1351	BMEI1841; BMEI0673	Q8YEN7; Q8YHX3	BMEI1841; BMEI0673	BS1330_I0107; BS1330_I1326	A0A0H3G4R4; A0A0H3G825	BS1330_I0107; BS1330_I1326
OG0000056	BAB1_0296	BAB1_0296; BAB1_1101	Q2YPD9; Q2YPZ9	BAB1_0296; BAB1_1101	BMEI1656; BMEI0906	Q8YF69; Q8YH98	BMEI1656; BMEI0906	BS1330_I0266; BS1330_I1075	A0A0H3G1Q9; A0A0H3G7L8	BS1330_I0266; BS1330_I1075
OG0000057	BAB1_1278	BAB1_1278; BAB1_2137	Q2YQG3; Q2YQU5	BAB1_1278; BAB1_2137	BMEI1993; BMEI0737	Q8YE85; Q8YHQ9	BMEI1993; BMEI0737	BS1330_I1255; BS1330_I2127	A0A0H3G7X6; A0A0H3G977	BS1330_I1255; BS1330_I2127
OG0000058	gmd	gmd	Q2YMP3	BAB1_0545	gmd	F8WJP4; F8WJX8	BMEII0848; BMEI1413	gmd	A0A0H3G687; A0A0H3G6C6	BS1330_II0416; BS1330_I0521
OG0000059	BAB1_1036	BAB1_1036	Q2YQ54	BAB1_1036	BMEI1802; BMEI0967; BMEI1803	Q8YES5; Q8YH37; Q8YES4	BMEI1802; BMEI0967; BMEI1803	maeB	A0A0H3GBL4	BS1330_I1013
OG0000060	BAB2_1046	BAB2_1046	Q2YJK5	BAB2_1046	BMEII1021; BMEII0214	Q8YB79; Q8YDG2	BMEII1021; BMEII0214	BS1330_II1079; BS1330_II0219	A0A0H3G7S2; A0A0H3G9T6	BS1330_II1079; BS1330_II0219
OG0000061	BAB2_1045	BAB2_1045	Q2YJK6	BAB2_1045	BMEII1020; BMEII0215	Q8YB80; Q8YDG1	BMEII1020; BMEII0215	BS1330_II0220; BS1330_II1078	A0A0H3GAB5; A0A0H3GGB4	BS1330_II0220; BS1330_II1078
OG0000062	BAB2_0706	BAB2_0706; BAB1_0133; BAB1_0550	Q2YKF4; Q2YP01; Q2YQ90	BAB2_0706; BAB1_0133 BAB1_0934; BAB1_0550 BAB1_0936 BAB1_0996 BAB2_0391	BS1330_I0524; BS1330_I0134	A0A0H3G2A0; A0A0H3G9K9	BS1330_I0524 BS1330_I0915 BS1330_I0973 BS1330_I1666 BS1330_II0547; BS1330_I0134 BS1330_II0839	NA	NA	NA
OG0000063	BAB2_0136	BAB2_0136	Q2YLB0	BAB2_0136	BMEII1098; BMEI1384	Q8YB03; Q8YFX8	BMEII1098; BMEI1384	BS1330_I0546; BS1330_II0138	A0A0H3GAJ0; A0A0H3GE93	BS1330_I0546; BS1330_II0138
OG0000064	BAB2_0286	BAB2_0286	Q2YLB5	BAB2_0286	BMEII0349; BMEI1211	Q8YD28; Q8YGE8	BMEII0349; BMEI1211	BS1330_I0737; BS1330_II0940	A0A0H3G6U1; A0A0H3G7I2	BS1330_I0737; BS1330_II0940
OG0000065	BAB1_1465	BAB1_1465	Q2YM38	BAB1_1465	BMEII0782; BMEI0562	Q8YBV4; Q8YI83	BMEII0782; BMEI0562	BS1330_II0483; BS1330_I1441	A0A0H3G734; A0A0H3GCG2	BS1330_II0483; BS1330_I1441
OG0000066	BAB1_0509	BAB1_0509	Q2YMK9	BAB1_0509	BMEII1037; BMEII1036; BMEI1451	Q8YB63; Q8YB64; Q8YFR9	BMEII1037; BMEII1036; BMEI1451	BS1330_I0484	A0A0H3GAB4	BS1330_I0484
OG0000067	BAB1_0643	BAB1_0643	Q2YMW8	BAB1_0643	BMEI1322; BMEI0300	Q8YG40; Q8YIY9	BMEI1322; BMEI0300	BS1330_I0615; BS1330_I1734	A0A0H3G2F9; A0A0H3G8Y4	BS1330_I0615; BS1330_I1734
OG0000068	omp31-1	omp31-1	Q2YQC2	BAB1_1639	omp31; BMEI0402	P0A3U4; Q8YIP1	BMEII0844; BMEI0402	omp31; omp31-1	P0A3U5; A0A0H3G433	BRA0423 BS1330_II0420; BS1330_I1616
OG0000069	tgt	tgt	Q2YPY8	BAB1_1115	tgt; BMEI1003	Q8YHB2; Q8YH02	BMEI0890; BMEI1003	tgt	Q8G0K1	BR1091 BS1330_I1087
OG0000070	hutH	hutH	Q2YIL6	BAB2_0305	hutIH; BMEII0367	Q8YD09; Q8YD10	BMEII0368; BMEII0367	hutH	Q8FVB4	BRA0930 BS1330_II0922
OG0000071	BAB2_0828	BAB2_0828; BAB2_0829	Q2YK52; Q2YK51	BAB2_0828; BAB2_0829	BMEII0874	Q8YBM5	BMEII0874	BS1330_II0390	A0A0H3G6X3	BS1330_II0390
OG0000072	gatA	gatA	Q2YKL3	BAB2_0646	gatA; BMEII0289	Q8YC57; Q8YD88	BMEII0675; BMEII0289	gatA	Q8FW67	BRA0594 BS1330_II0589
OG0000073	ugpE	ugpE	Q2YKR7	BAB2_0583	ugpE	Q8YCA9; Q8YCB0	BMEII0623; BMEII0622	ugpE	Q8FW08	BRA0657 BS1330_II0651
OG0000074	BAB2_0023	BAB2_0023	Q2YL86	BAB2_0023	BMEII0070; BMEII0069	Q8YDV4; Q8YDV5	BMEII0070; BMEII0069	BRA0024	Q8FXP1	BRA0024 BS1330_II0024
OG0000075	glyS	glyS; BAB1_0432	Q2YME2; Q2YME3	BAB1_0433; BAB1_0432	glyS	Q8YFJ1	BMEI1529	glyS	A0A0H3G5C7	BS1330_I0405
OG0000076	BAB2_0336	BAB2_0336	Q2YIG6	BAB2_0336	BMEII0395	Q8YCY2	BMEII0395	BS1330_II0628; BS1330_II0893	A0A0H3GBB7; A0A0H3GBY6	BS1330_II0628; BS1330_II0893
OG0000077	BAB2_0849	BAB2_0849	Q2YK31	BAB2_0849	BMEII0894; BMEII0493	Q8YBK6; Q8YCN5	BMEII0894; BMEII0493	oxyR	A0A0H3GES8	BS1330_II0351
OG0000078	BAB2_0764	BAB2_0764	Q2YKA0	BAB2_0764	BMEII1118; BMEII0793	Q8YAY3; Q8YBU3	BMEII1118; BMEII0793	BS1330_II0469	A0A0H3G6C1	BS1330_II0469
OG0000079	BAB2_0548	BAB2_0548	Q2YKU8	BAB2_0548	BMEII0591	Q8YCE1	BMEII0591	BS1330_I1509; BS1330_II0685	A0A0H3G4M3; A0A0H3GFI0	BS1330_I1509; BS1330_II0685
OG0000080	BAB2_0031	BAB2_0031	Q2YL79	BAB2_0031	BMEII0216; BMEII0061	Q8YDG0; Q8YDW3	BMEII0216; BMEII0061	BS1330_II0032	A0A0H3G594	BS1330_II0032
OG0000081	BAB1_0699	BAB1_0699; BAB1_0698	Q2YN20; Q2YN21	BAB1_0699; BAB1_0698 BAB1_0700	BMEI1271	Q8YG90	BMEI1271	BS1330_I0674	A0A0H3G6N5	BS1330_I0674
OG0000082	BAB1_0069	BAB1_0069	Q2YPR0	BAB1_0069	BMEI1873; BMEI1872	Q8YEK5; Q8YEK6	BMEI1873; BMEI1872	btaE	A0A0H3G586	BR0072 BS1330_I0072
OG0000083	BAB1_1648	BAB1_1648	Q2YQB8	BAB1_1648	BMEI0393	Q8YIQ0	BMEI0393	BS1330_I1624; rbsB-3	A0A0H3G872; A0A0H3GC54	BS1330_I1624; BS1330_II0988
OG0000084	BAB1_1332	BAB1_1332	Q2YQK1	BAB1_1332	BS1330_I1308; BS1330_I0486; BS1330_II1148	A0A0H3G4A4; A0A0H3G5I9; A0A0H3GCF5	BS1330_I1308; BS1330_I0486; BS1330_II1148	NA	NA	NA
OG0000085	ribH2	ribH2	Q2YKV1	BAB2_0545	ribH2	P61712	BMEII0589	ribH2	P61713	BRA0695 BS1330_II0688
OG0000086	chpT	chpT	Q2YQA5	BAB1_1613	BMEI0424	Q8YIM0	BMEI0424	BS1330_I1592	A0A0H3G4T4	BS1330_I1592
OG0000087	cckA	cckA	P0DOA0	BAB1_1059	BMEI0947	Q8YH57	BMEI0947	BS1330_I1035	A0A0H3GBN2	BS1330_I1035
OG0000088	cpdR	cpdR	Q2YIF7	BAB2_0042	BMEII0050	Q8YDX4	BMEII0050	BS1330_II0043	A0A0H3G5A2	BS1330_II0043
OG0000089	eryH	eryH	Q2YIQ6	BAB2_0367	eryH	Q8YCV3	BMEII0425	eryH	Q8FVH2	BRA0869 BS1330_II0862
OG0000090	coaBC	coaBC	Q2YJM6	BAB2_1024	coaBC	Q8YDE2	BMEII0235	coaBC	A0A0H3G8C3	BS1330_II1056
OG0000091	queG	queG	Q2YJP3	BAB2_1006	queG	Q8YDC3	BMEII0255	queG	A0A0H3G8A9	BS1330_II1037
OG0000092	cydX	cydX	Q2YKD6	BAB2_0726	BMEII0758	Q8YBX8	BMEII0758	ybgT	A0A0H3GAI7	BS1330_II0508
OG0000093	glmU	glmU	Q2YKK2	BAB2_0657	glmU	Q8YC48	BMEII0684	glmU	Q8FW78	BRA0583 BS1330_II0578
OG0000094	asd	asd	Q2YL55	BAB2_0349	asd	Q8YCX1	BMEII0407	asd	A0A0H3G7Z7	BS1330_II0880
OG0000095	prs	prs	Q2YLX8	BAB1_1549	prs	Q8YIG1	BMEI0483	prs	Q8FZF0	BR1533 BS1330_I1527
OG0000096	carA	carA	Q2YM22	BAB1_1502	carA	Q8YIB8	BMEI0526	carA	Q8FZJ8	BR1483 BS1330_I1477
OG0000097	murE	murE	Q2YM66	BAB1_1455	murE	Q8YI71	BMEI0574	murE	Q8FZP0	BR1436 BS1330_I1430
OG0000098	ccrM	ccrM	Q2YMK2	BAB1_0516	ccrM	Q8YFS6	BMEI1444	ccrM	Q8G242	BR0491 BS1330_I0492
OG0000099	ribE	ribE	Q2YN92	BAB1_0790	BMEI1188	Q8YGH1	BMEI1188	ribE	A0A0H3G2Q7	BS1330_I0764
OG0000100	ribH1	ribH1	Q2YNC6	BAB1_0791	ribH1	Q8YGH2	BMEI1187	ribH1	Q8G1E8	BR0769 BS1330_I0765
OG0000101	rlmN	rlmN	Q2YNV3	BAB1_0074	rlmN	Q8YEL1	BMEI1867	rlmN	Q8G374	BR0077 BS1330_I0077
OG0000102	BAB1_0175	BAB1_0175	Q2YP32	BAB1_0175	BMEI1772	P64305	BMEI1772	BR0175	P64306	BR0175 BS1330_I0175
OG0000103	cysN	cysN	Q2YP45	BAB1_0194	cysC	Q8YEX3	BMEI1754	cysNC	A0A0H3G5J0	BS1330_I0194
OG0000104	pyrG	pyrG	Q2YPU8	BAB1_1157	pyrG	Q8YHF2	BMEI0849	pyrG	Q8G0G1	BR1134 BS1330_I1130
OG0000105	lon	lon	Q2YPX3	BAB1_1130	lon	Q8YHC6	BMEI0876	lon	Q8G0I7	BR1106 BS1330_I1102
OG0000106	gpt	gpt	Q2YQ27	BAB1_1066	gpt	Q8YH64	BMEI0940	gpt	Q8G0P3	BR1046 BS1330_I1042
OG0000107	nnrD	nnrD	Q2YQ65	BAB1_1025	nnrE	Q8YH27	BMEI0977	nnrE	A0A0H3G327	BS1330_I1002
OG0000108	ctrA	ctrA	Q2YQA4	BAB1_1614	ctrA	Q7CNV1	BMEI0423	ctrA	Q8FZ93	BR1599 BS1330_I1593
OG0000109	ilvC	ilvC	Q2YQN2	BAB1_1399	ilvC	Q8YI21	BMEI0624	ilvC	Q8FZU1	BR1380 BS1330_I1374
OG0000110	eipB	eipB	Q2YRJ0	BAB1_1186	BMEI0821	Q8YHH8	BMEI0821	BS1330_I1160	A0A0H3G794	BS1330_I1160
OG0000111	carB	carB	Q2YRN2	BAB1_1508	carB	Q8YIC2	BMEI0522	carB	Q8FZJ3	BR1488 BS1330_I1482
OG0000112	recA	recA	Q2YRU7	BAB1_1224	recA	P65975	BMEI0787	recA	P65976	BR1202 BS1330_I1198
OG0000113	ileS	ileS	P0C124	BAB2_0194	ileS	Q8YB57	BMEII1043	ileS	Q8FX81	BRA0202 BS1330_II0199
OG0000114	ureE1	ureE1	P0C145	BAB1_0301	ureE	Q7CNT3	BMEI1651	ureE1	Q8G2P7	BR0271 BS1330_I0272
OG0000115	kdtA	kdtA	Q2YIH5	BAB2_0209	BMEII1029	Q8YB71	BMEII1029	kdtA	A0A0H3G9T1	BS1330_II0212
OG0000116	BAB2_0193	BAB2_0193	Q2YII9	BAB2_0193	BMEII1044	Q8YB56	BMEII1044	ribF	A0A0H3GED6	BS1330_II0198
OG0000117	groES	groES	Q2YIJ2	BAB2_0190	groES	P0A342	BMEII1047	groES	P0A343	BRA0196 BS1330_II0193
OG0000118	groEL	groEL	Q2YIJ3	BAB2_0189	groEL	Q8YB53	BMEII1048	groEL	Q8FX87	BRA0195 BS1330_II0192
OG0000119	msrP	msrP	Q2YIK0	BAB2_0243	msrP	P0A4R0	BMEII0305	msrP	P0A4R1	BRA0990 BS1330_II0982
OG0000120	msrQ	msrQ	Q2YIK1	BAB2_0242	msrQ	Q8YD73	BMEII0304	msrQ	Q8FV59	BRA0991 BS1330_II0983
OG0000121	hutU	hutU	Q2YIL8	BAB2_0303	hutU	Q8YD12	BMEII0365	hutU	Q8FVB2	BRA0932 BS1330_II0924
OG0000122	BAB2_0301	BAB2_0301	Q2YIM0	BAB2_0301	BMEII0363	Q8YD14	BMEII0363	BS1330_II0926	A0A0H3G826	BS1330_II0926
OG0000123	eryA	eryA	Q2YIQ1	BAB2_0372	BMEII0430	Q8YCU8	BMEII0430	eryA	A0A0H3GFW7	BS1330_II0857
OG0000124	eryD	eryD	Q2YIQ4	BAB2_0369	BMEII0427	Q8YCV1	BMEII0427	eryD	A0A0H3GBW4	BS1330_II0860
OG0000125	fbaA	fbaA	Q2YIQ8	BAB2_0365	BMEII0423	Q8YCV5	BMEII0423	fbaA	A0A0H3G7C6	BS1330_II0864
OG0000126	fbp	fbp	Q2YIQ9	BAB2_0364	fbp	Q8YCV6	BMEII0422	fbp	Q8FVG9	BRA0872 BS1330_II0865
OG0000127	bipA	bipA	Q2YIR2	BAB2_0361	bipA	Q8YCV9	BMEII0419	bipA	A0A0H3G7Y9	BS1330_II0868
OG0000128	rbsK	rbsK	Q2YIR7	BAB2_0004	rbsK	Q8YDT6	BMEII0089	rbsK	A0A0H3GDY9	BS1330_II0005
OG0000129	hemH	hemH	Q2YIS9	BAB2_0075	hemH	P0A3D6	BMEII0018	hemH	P0A3D7	BRA0076 BS1330_II0076
OG0000130	alr	alr	Q2YIU9	BAB2_0312	alr	Q8YD03	BMEII0374	alr	Q8FVC1	BRA0923 BS1330_II0915
OG0000131	metN	metN	Q2YIV5	BAB2_0274	metN	Q8YD40	BMEII0337	metN	Q8FV85	BRA0961 BS1330_II0953
OG0000132	gltB	gltB	Q2YJ87	BAB2_0053	BMEII0040	Q8YDY4	BMEII0040	gltB	A0A0H3G9F3	BS1330_II0054
OG0000133	gnd	gnd	Q2YJ89	BAB2_0109	BMEII1124	Q8YAX7	BMEII1124	gnd	A0A0H3GE70	BS1330_II0110
OG0000134	bhuA	bhuA	Q2YJB2	BAB2_1150	bhuA	Q8YDS0	BMEII0105	bhuA	Q8FUN0	BRA1190 BS1330_II1181
OG0000135	znuC	znuC	Q2YJH4	BAB2_1080	znuC	Q8YDJ8	BMEII0177	znuC	Q8FUU5	BRA1123 BS1330_II1114
OG0000136	znuA	znuA	Q2YJH5	BAB2_1079	znuA	Q8YDJ7	BMEII0178	znuA	Q8FUU6	BRA1122 BS1330_II1113
OG0000137	ubiE	ubiE	Q2YJM4	BAB2_1026	ubiE	Q8YDE4	BMEII0233	ubiE	Q8FUZ3	BRA1066 BS1330_II1058
OG0000138	gpmA	gpmA	Q2YJN6	BAB2_1013	gpmA	Q8YDC9	BMEII0248	gpmA	P59160	BRA1052 BS1330_II1044
OG0000139	dapB	dapB	Q2YJN7	BAB2_1012	dapB	Q8YDC8	BMEII0249	dapB	Q8FV07	BRA1051 BS1330_II1043
OG0000140	uppP	uppP	Q2YJP6	BAB2_1003	uppP	P67384	BMEII0258	uppP	P67385	BRA1042 BS1330_II1034
OG0000141	lepA	lepA	Q2YJP8	BAB2_1001	lepA	Q8YDB8	BMEII0260	lepA	Q8FV17	BRA1039 BS1330_II1031
OG0000142	truA	truA	Q2YJQ4	BAB2_0995	truA	Q8YDB2	BMEII0266	truA	Q60CV4	BRA1033 BS1330_II1025
OG0000143	dapE	dapE	Q2YJQ6	BAB2_0993	dapE	Q8YDB0	BMEII0268	dapE	Q8FV22	BRA1031 BS1330_II1023
OG0000144	argB	argB	Q2YJR0	BAB2_0988	argB	Q8YDA5	BMEII0273	argB	P59296	BRA1025 BS1330_II1017
OG0000145	yidC	yidC	Q2YJR2	BAB2_0986	yidC	Q8YDA3	BMEII0275	yidC	Q8FV29	BRA1023 BS1330_II1015
OG0000146	rnpA	rnpA	Q2YJR3	BAB2_0985	rnpA	Q8YDA2	BMEII0276	rnpA	Q8FV30	BRA1022 BS1330_II1014
OG0000147	nosZ	nosZ	Q2YJW2	BAB2_0928	nosZ	Q8YBC6	BMEII0973/BMEII0974	nosZ	Q8FX16	BRA0275 BS1330_II0272
OG0000148	guaB	guaB	Q2YK29	BAB2_0851	guaB	Q8YBK4	BMEII0896	guaB	A0A0H3GAQ6	BS1330_II0349
OG0000149	BAB2_0848	BAB2_0848	Q2YK32	BAB2_0848	katA	P0A326	BMEII0893	katA	Q8FWU0	BRA0355 BS1330_II0352
OG0000150	guaA	guaA	Q2YK38	BAB2_0842	guaA	Q8YBL2	BMEII0887	guaA	Q8FWT4	BRA0361 BS1330_II0358
OG0000151	ackA	ackA	Q2YK45	BAB2_0835	ackA	Q8YBL9	BMEII0880	ackA	A0A0H3GAS9	BS1330_II0383
OG0000152	nanE	nanE	Q2YK68	BAB2_0810	nanEK	Q8YBP2	BMEII0857	nanEK	Q8FWN5	BRA0411 BS1330_II0408
OG0000153	metAA	metAA	Q2YKB2	BAB2_0751	metAA	Q8YBV5	BMEII0781	metAA	Q8FWG9	BRA0486 BS1330_II0482
OG0000154	bioZ	bioZ	Q2YKB4	BAB2_0748	bioZ	Q8YBV7	BMEII0779	bioZ	A0A0H3GF23	BS1330_II0484
OG0000155	bioA	bioA	Q2YKB5	BAB2_0747	bioA	Q8YBV8	BMEII0778	bioA	A0A0H3G6D3	BS1330_II0485
OG0000156	bioD	bioD	Q2YKB6	BAB2_0746	bioD	Q8YBV9	BMEII0777	bioD	Q8FWG5	BRA0490 BS1330_II0486
OG0000157	bioB	bioB	Q2YKB8	BAB2_0744	bioB	Q8YBW1	BMEII0775	bioB	Q8FWG3	BRA0492 BS1330_II0488
OG0000158	alkB	alkB	Q2YKF6	BAB2_0704	BMEII0739	F8WJP0	BMEII0739	alkB	A0A0H3GAK7	BS1330_II0528
OG0000159	rimO	rimO	Q2YKI5	BAB2_0674	rimO	Q8YC29	BMEII0703	rimO	Q8FW94	BRA0566 BS1330_II0561
OG0000160	glmS	glmS	Q2YKK1	BAB2_0658	glmS	Q8YC47	BMEII0685	glmS	Q8CY30	BRA0582 BS1330_II0577
OG0000161	BAB2_0652	BAB2_0652	Q2YKK7	BAB2_0652	BMEII0679	Q8YC53	BMEII0679	BRA0588	Q8FW73	BRA0588 BS1330_II0583
OG0000162	lipB	lipB	Q2YKK8	BAB2_0651	lipB	Q8YC54	BMEII0678	lipB	Q8FW72	BRA0589 BS1330_II0584
OG0000163	pyrB	pyrB	Q2YKL8	BAB2_0641	pyrB	P65611	BMEII0670	pyrB	P65612	BRA0599 BS1330_II0594
OG0000164	plsY	plsY	Q2YKM0	BAB2_0639	plsY	Q8YC64	BMEII0668	plsY	P59246	BRA0601 BS1330_II0596
OG0000165	topA	topA	Q2YKM3	BAB2_0636	topA	Q8YC66	BMEII0666	topA	A0A0H3GAR6	BS1330_II0599
OG0000166	dinB	dinB	Q2YKN4	BAB2_0625	dinB	Q8YC76	BMEII0656	dinB	Q8FW50	BRA0615 BS1330_II0610
OG0000167	rlmE	rlmE	Q2YKU4	BAB2_0554	rlmE	Q8YCD5	BMEII0597	rlmE	Q8FVY1	BRA0686 BS1330_II0679
OG0000168	ahpD	ahpD	Q2YKW2	BAB2_0532	ahpD	Q8YCF2	BMEII0578	ahpD	Q8FVW4	BRA0707 BS1330_II0700
OG0000169	ahpC	ahpC	Q2YKW3	BAB2_0531	BMEII0577	Q8YCF3	BMEII0577	ahpC	A0A0H3G6V2	BS1330_II0701
OG0000170	BAB2_0518	BAB2_0518	Q2YKX6	BAB2_0518	BMEII0564	Q8YCG6	BMEII0564	putA	A0A0H3GB19	BS1330_II0715
OG0000171	gcvP	gcvP	Q2YKX9	BAB2_0515	gcvP	P62921	BMEII0561	gcvP	Q8FVU9	BRA0725 BS1330_II0718
OG0000172	BAB2_0505	BAB2_0505	Q2YKY9	BAB2_0505	BMEII0552	Q7CNS4	BMEII0552	BRA0735	Q8FVU0	BRA0735 BS1330_II0728
OG0000173	zwf	zwf	Q2YL30	BAB2_0460	zwf	Q8YCL5	BMEII0513	zwf	A0A0H3GFP6	BS1330_II0771
OG0000174	folD	folD	Q2YL33	BAB2_0457	folD	Q8YCL8	BMEII0510	folD	Q8FVP6	BRA0781 BS1330_II0774
OG0000175	leuB	leuB	Q2YL58	BAB2_0346	leuB	Q8YCX4	BMEII0404	leuB	Q8FVF3	BRA0890 BS1330_II0883
OG0000176	nikE	nikE	Q2YL69	BAB2_0438	nikE	Q8YCN7	BMEII0491	nikE	Q8FVN0	BRA0800 BS1330_II0793
OG0000177	nikD	nikD	Q2YL70	BAB2_0437	nikD	Q8YCN8	BMEII0490	nikD	Q8FVM9	BRA0801 BS1330_II0794
OG0000178	BAB2_0011	BAB2_0011	Q2YL98	BAB2_0011	BMEII0081	Q8YDU4	BMEII0081	BS1330_II0012	A0A0H3G9B8	BS1330_II0012
OG0000179	atpD	atpD	Q2YLE6	BAB1_1807	atpD	Q8YJ35	BMEI0251	atpD	Q8FYR5	BR1799 BS1330_I1793
OG0000180	prpA	prpA	Q2YLF3	BAB1_1800	BMEI0257	Q8YJ29	BMEI0257	BR1792	Q8FYS0	BR1792 BS1330_I1786
OG0000181	pyc	pyc	Q2YLG1	BAB1_1791	BMEI0266	Q8YJ20	BMEI0266	pyc	A0A0H3G916	BS1330_I1775
OG0000182	ispG	ispG	Q2YLG4	BAB1_1788	ispG	Q8YJ17	BMEI0269	ispG	Q8FYT2	BR1778 BS1330_I1772
OG0000183	mtgA	mtgA	Q2YLG6	BAB1_1786	mtgA	Q8YJ15	BMEI0271	mtgA	Q8FYT4	BR1776 BS1330_I1770
OG0000184	purH	purH	Q2YLH0	BAB1_1824	purH	P67539	BMEI0233	purH	P67540	BR1816 BS1330_I1810
OG0000185	priA	priA	Q2YLI2	BAB1_1812	BMEI0246	Q8YJ40	BMEI0246	priA	A0A0H3G4H4	BS1330_I1798
OG0000186	atpA	atpA	Q2YLI5	BAB1_1809	atpA	Q8YJ37	BMEI0249	atpA	Q8FYR3	BR1801 BS1330_I1795
OG0000187	ffh	ffh	Q2YLK4	BAB1_1834	ffh	Q8YJ61	BMEI0225	ffh	A0A0H3G8P3	BS1330_I1820
OG0000188	obg	obg	Q2YLM2	BAB1_1853	obg	Q8YJ80	BMEI0206	obg	Q8FYM2	BR1845 BS1330_I1839
OG0000189	proB	proB	Q2YLM3	BAB1_1852	proB	P65790	BMEI0207	proB	P65791	BR1844 BS1330_I1838
OG0000190	tsaD	tsaD	Q2YLM4	BAB1_1888	tsaD	Q8YJB1	BMEI0175	tsaD	Q8FYI5	BR1888 BS1330_I1882
OG0000191	hemC	hemC	Q2YLM5	BAB1_1887	hemC	Q8YJB0	BMEI0176	hemC	Q8FYI6	BR1887 BS1330_I1881
OG0000192	ubiG	ubiG	Q2YLN5	BAB1_1875	ubiG	Q8YJ98	BMEI0188	ubiG	Q8FYK0	BR1872 BS1330_I1866
OG0000193	BAB1_1874	BAB1_1874	Q2YLN6	BAB1_1874	BMEI0189	Q8YJ97	BMEI0189	BS1330_I1865	A0A0H3G8R4	BS1330_I1865
OG0000194	leuC	leuC	Q2YLP7	BAB1_1905	leuC	Q8YJC9	BMEI0157	leuC	Q8FYG9	BR1906 BS1330_I1900
OG0000195	BAB1_1901	BAB1_1901	Q2YLQ1	BAB1_1901	BMEI0161	Q8YJC5	BMEI0161	sdhA	A0A0H3G4N8	BS1330_I1896
OG0000196	BAB1_1900	BAB1_1900	Q2YLQ2	BAB1_1900	BMEI0162	Q8YJC4	BMEI0162	sdhB	A0A0H3GDE8	BS1330_I1895
OG0000197	gpsA	gpsA	Q2YLR3	BAB1_1889	gpsA	P64186	BMEI0174	gpsA	P64187	BR1889 BS1330_I1883
OG0000198	dapF	dapF	Q2YLR4	BAB1_1932	dapF	Q8YJF0	BMEI0133	dapF	Q8FYF0	BR1932 BS1330_I1926
OG0000199	omp19	omp19	Q2YLR6	BAB1_1930	omp19	P0A3P1	BMEI0135	omp19	P0A3P2	BR1930 BS1330_I1924
OG0000200	sucC	sucC	Q2YLS0	BAB1_1926	sucC	P66867	BMEI0138	sucC	P66868	BR1926 BS1330_I1920
OG0000201	sucD	sucD	Q2YLS1	BAB1_1925	sucD	Q8YJE5	BMEI0139	sucD	A0A0H3G8U3	BS1330_I1919
OG0000202	sucA	sucA	Q2YLS2	BAB1_1923	sucA	Q8YJE4	BMEI0140	sucA	Q8FYF7	BR1923 BS1330_I1917
OG0000203	secA	secA	Q2YLU0	BAB1_1946	secA	Q8YJG2	BMEI0121	secA	Q8FYD8	BR1945 BS1330_I1939
OG0000204	argJ	argJ	Q2YLU4	BAB1_1942	argJ	Q8YJF9	BMEI0124	argJ	Q8FYE2	BR1941 BS1330_I1935
OG0000205	ftsY	ftsY	Q2YLV0	BAB1_1934	ftsY	Q8YJF2	BMEI0131	ftsY	A0A0H3G8U6	BS1330_I1928
OG0000206	thiQ	thiQ	Q2YLW6	BAB1_1772	thiQ	Q8YJ04	BMEI0283	thiQ	Q8FYU9	BR1759 BS1330_I1753
OG0000207	pth	pth	Q2YLX5	BAB1_1552	pth	P65863	BMEI0480	pth	P65864	BR1536 BS1330_I1530
OG0000208	murG	murG	Q2YLY5	BAB1_1450	murG	Q8YI66	BMEI0579	murG	Q8CY39	BR1431 BS1330_I1425
OG0000209	murC	murC	Q2YLY6	BAB1_1449	murC	P65468	BMEI0580	murC	P65469	BR1430 BS1330_I1424
OG0000210	murB	murB	Q2YLY7	BAB1_1448	murB	Q8YI64	BMEI0581	murB	Q8FZP4	BR1429 BS1330_I1423
OG0000211	ddl	ddl	Q2YLY8	BAB1_1447	ddlB	Q8YI63	BMEI0582	ddlB	Q8FZP5	BR1428 BS1330_I1422
OG0000212	ftsZ	ftsZ	Q2YLZ1	BAB1_1444	ftsZ	Q8YI60	BMEI0585	ftsZ	A0A0H3G7S8	BS1330_I1419
OG0000213	lpxC	lpxC	Q2YLZ2	BAB1_1443	lpxC	Q8YI59	BMEI0586	lpxC	Q8FZP9	BR1424 BS1330_I1418
OG0000214	ligA	ligA	Q2YLZ6	BAB1_1439	ligA	Q8YI56	BMEI0589	ligA	Q8FZQ3	BR1420 BS1330_I1414
OG0000215	tuf1	tuf1	Q2YM08	BAB1_1257; BAB1_1271	tufA	P64024	BMEI0742; BMEI0755	tufA	P64025	BR1251 BS1330_I1247; BR1235 BS1330_I1231
OG0000216	rpoC	rpoC	Q2YM16	BAB1_1263	rpoC	Q8YHP7	BMEI0750	rpoC	Q8G070	BR1242 BS1330_I1238
OG0000217	dnaG	dnaG	Q2YM25	BAB1_1499	dnaG	Q8YIB4	BMEI0530	dnaG	A0A0H3G8D6	BS1330_I1474
OG0000218	ettA	ettA	Q2YM29	BAB1_1474	ettA	Q8YI92	BMEI0553	ettA	A0A0H3G3R8	BS1330_I1450
OG0000219	trmL	trmL	Q2YM51	BAB1_1562	trmL	Q8YIH4	BMEI0470	trmL	A0A0H3G8J1	BS1330_I1540
OG0000220	apt	apt	Q2YM57	BAB1_1556	apt	P63542	BMEI0476	apt	P63543	BR1540 BS1330_I1534
OG0000221	murF	murF	Q2YM67	BAB1_1454	murF	Q8YI70	BMEI0575	murF	A0A0H3G3Q1	BS1330_I1429
OG0000222	mraY	mraY	Q2YM68	BAB1_1453	mraY	P64255	BMEI0576	mraY	P64256	BR1434 BS1330_I1428
OG0000223	murD	murD	Q2YM69	BAB1_1452	murD	Q8YI68	BMEI0577	murD	Q8FZP2	BR1433 BS1330_I1427
OG0000224	ftsW	ftsW	Q2YM70	BAB1_1451	BMEI0578	Q8YI67	BMEI0578	ftsW	A0A0H3GCF1	BS1330_I1426
OG0000225	ddl	ddl	Q2YM76	BAB1_1291	ddlA	Q8YHR9	BMEI0727	ddlA	Q8G044	BR1271 BS1330_I1267
OG0000226	ccoN	ccoN	Q2YM82	BAB1_0392	BMEI1564	Q8YFF8	BMEI1564	ccoN	A0A0H3GA33	BS1330_I0364
OG0000227	BAB1_0389	BAB1_0389	Q2YM85	BAB1_0389	BMEI1566	Q8YFF6	BMEI1566	ccoP	A0A0H3G593	BS1330_I0361
OG0000228	nhaA	nhaA	Q2YMB3	BAB1_0425	nhaA	Q8YFI5	BMEI1535	nhaA	Q8G2C7	BR0397 BS1330_I0398
OG0000229	ispE	ispE	Q2YMB5	BAB1_0423	ispE	Q8YFI3	BMEI1537	ispE	Q8G2D0	BR0394 BS1330_I0395
OG0000230	rnhB	rnhB	Q2YMC3	BAB1_0415	rnhB	P0A4D9	BMEI1542	rnhB	P0A4E0	BR0386 BS1330_I0387
OG0000231	atpF1	atpF1	Q2YMC5	BAB1_0413	atpF	Q8YFH7	BMEI1544	atpF1	Q8G2D9	BR0384 BS1330_I0385
OG0000232	atpE	atpE	Q2YMC6	BAB1_0412	atpE	F8WJP7	BMEI1545	atpE	A0A0H3G5B1	BS1330_I0384
OG0000233	pdxH	pdxH	Q2YMD1	BAB1_0444	pdxH	Q8YFK3	BMEI1517	pdxH	Q8G2A9	BR0416 BS1330_I0417
OG0000234	dxs	dxs	Q2YMF0	BAB1_0462	dxs	Q8YFM2	BMEI1498	dxs	Q8G292	BS1330_I0437 BR0436
OG0000235	ribB	ribB	Q2YMF7	BAB1_0455	ribB	Q8YFL5	BMEI1505	ribAB	A0A0H3G208	BS1330_I0430
OG0000236	aroC	aroC	Q2YMF8	BAB1_0454	aroC	P63607	BMEI1506	aroC	P63608	BR0428 BS1330_I0429
OG0000237	acpP	acpP	Q2YMG5	BAB1_0484	acpP	P63437	BMEI1475	acpP	P63438	BR0459 BS1330_I0460
OG0000238	fabG	fabG	Q2YMG6	BAB1_0483	BMEI1477	Q8YFP3	BMEI1477	fabG	A0A0H3G648	BS1330_I0459
OG0000239	radA	radA	Q2YMH5	BAB1_0474	radA	Q8YFN4	BMEI1486	radA	A0A0H3G5G2	BS1330_I0450
OG0000240	psd	psd	Q2YMI0	BAB1_0469	psd	Q8YFM9	BMEI1491	psd	Q8G285	BR0443 BS1330_I0444
OG0000241	rnhA	rnhA	Q2YMI3	BAB1_0503	rnhA	P66673	BMEI1457	rnhA	P66674	BR0477 BS1330_I0478
OG0000242	lytB	lytB	Q2YMI5	BAB1_0501	ispH	Q8YFR1	BMEI1459	ispH	Q8G257	BR0475 BS1330_I0476
OG0000243	coxA	coxA	Q2YMI8	BAB1_0493	BMEI1465	Q8YFQ5	BMEI1465	coxA	A0A0H3G233	BS1330_I0469
OG0000244	mltG	mltG	Q2YMJ4	BAB1_0487	mltG	Q8YFP9	BMEI1471	mltG	A0A0H3G228	BS1330_I0463
OG0000245	smc	smc	Q2YMJ6	BAB1_0522	smc	Q8YFT1	BMEI1439	smc	A0A0H3G682	BS1330_I0498
OG0000246	wbkC	wbkC	Q2YML4	BAB1_0540	wbkC	F8WJP6	BMEI1418	BS1330_I0516	A0A0H3G698	BS1330_I0516
OG0000247	betB	betB	Q2YMP8	BAB1_0576	betB	Q8YFY0	BMEI1382	betB	Q8G1Z9	BR0552 BS1330_I0548
OG0000248	glnE	glnE	Q2YMX3	BAB1_0638	glnE	Q8YG35	BMEI1327	glnE	Q8G1U0	BR0614 BS1330_I0610
OG0000249	dapA	dapA	Q2YMY1	BAB1_0666	dapA	Q8YG60	BMEI1301	dapA	Q8G1R0	BR0646 BS1330_I0642
OG0000250	era	era	Q2YN00	BAB1_0683	era	Q8YG75	BMEI1286	era	Q8G1P9	BR0663 BS1330_I0659
OG0000251	rnc	rnc	Q2YN02	BAB1_0681	rnc	P66664	BMEI1287	rnc	P66665	BS1330_I0657 BR0661
OG0000252	pyrE	pyrE	Q2YN10	BAB1_0673	pyrE	P65910	BMEI1295	pyrE	P65911	BR0653 BS1330_I0649
OG0000253	rsh	rsh	Q2YN11	BAB1_0672	rsh	Q8YG65	BMEI1296	rsh	Q8CY42	BR0652 BS1330_I0648
OG0000254	rsmA	rsmA	Q2YN15	BAB1_0704	rsmA	Q8YG94	BMEI1267	rsmA	Q8G1N0	BR0682 BS1330_I0678
OG0000255	cysS	cysS	Q2YN22	BAB1_0697	cysS	Q8YG89	BMEI1272	cysS	Q8G1N5	BR0677 BS1330_I0673
OG0000256	moaE	moaE	Q2YN38	BAB1_0717	moaE	P65396	BMEI1254	moaE	P65397	BR0696 BS1330_I0692
OG0000257	ndk	ndk	Q2YN40	BAB1_0715	ndk	Q8YGA4	BMEI1256	ndk	Q8G1L9	BR0694 BS1330_I0690
OG0000258	pepA	pepA	Q2YN45	BAB1_0710	pepA	Q8YG99	BMEI1261	pepA	Q8G1M4	BR0689 BS1330_I0685
OG0000259	pdxA	pdxA	Q2YN50	BAB1_0705	pdxA	P65680	BMEI1266	pdxA	P65681	BR0683 BS1330_I0679
OG0000260	purM	purM	Q2YN59	BAB1_0731	purM	Q8YGB9	BMEI1240	purM	Q8G1K5	BR0710 BS1330_I0706
OG0000261	purN	purN	Q2YN60	BAB1_0730	purN	Q8YGB8	BMEI1241	purN	A0A0H3G630	BS1330_I0705
OG0000262	rlmJ	rlmJ	Q2YN64	BAB1_0726	rlmJ	Q8YGB4	BMEI1245	rlmJ	A0A0H3G6Q4	BS1330_I0701
OG0000263	ppk	ppk	Q2YN79	BAB1_0772	ppk	Q8YGF4	BMEI1205	ppk	A0A0H3GB06	BS1330_I0744
OG0000264	ribD	ribD	Q2YN93	BAB1_0789	BMEI1189	Q8YGH0	BMEI1189	ribD	A0A0H3GB22	BS1330_I0763
OG0000265	glyA	glyA	Q2YN95	BAB1_0787	glyA	Q8YGG7	BMEI1192/BMEI1191	glyA	Q8G1F1	BS1330_I0761 BR0765
OG0000266	parC	parC	Q2YNA5	BAB1_0777	parC	Q8YGF9	BMEI1200	parC	A0A0H3GB12	BS1330_I0750
OG0000267	aspS	aspS	Q2YNA7	BAB1_0775	aspS	P67012	BMEI1202	aspS	P67013	BR0751 BS1330_I0747
OG0000268	ctaA	ctaA	Q2YNB0	BAB1_0807	ctaA	Q8YGI7	BMEI1172	ctaA	Q8G1D1	BR0787 BS1330_I0783
OG0000269	fabH	fabH	Q2YNB9	BAB1_0798	fabH	Q8YGH9	BMEI1180	fabH	Q8G1E0	BR0777 BS1330_I0773
OG0000270	plsX	plsX	Q2YNC0	BAB1_0797	plsX	Q8YGH8	BMEI1181	plsX	Q8G1E1	BR0776 BS1330_I0772
OG0000271	hppA	hppA	Q2YNC4	BAB1_0793	hppA	Q8YGH4	BMEI1185	hppA	Q8G1E6	BR0771 BS1330_I0767
OG0000272	nuoB	nuoB	Q2YNC8	BAB1_0823	nuoB	Q8YGK1	BMEI1157	nuoB	Q8G1B6	BR0803 BS1330_I0799
OG0000273	nuoA	nuoA	Q2YNC9	BAB1_0822	nuoA	Q8YGK0	BMEI1158	nuoA	A0A0H3GB49	BS1330_I0798
OG0000274	nuoN	nuoN	Q2YNF0	BAB1_0835	nuoN	Q8YGL3	BMEI1145	nuoN	A0A0H3G6B4	BS1330_I0811
OG0000275	nuoK	nuoK	Q2YNF3	BAB1_0832	nuoK	Q8YGL0	BMEI1148	nuoK	Q8G1A7	BR0812 BS1330_I0808
OG0000276	nuoI	nuoI	Q2YNF5	BAB1_0830	nuoI	Q8YGK8	BMEI1150	nuoI	Q8G1A9	BR0810 BS1330_I0806
OG0000277	nuoH	nuoH	Q2YNF6	BAB1_0829	nuoH	Q8YGK7	BMEI1151	nuoH	Q8G1B0	BR0809 BS1330_I0805
OG0000278	purQ	purQ	Q2YNG3	BAB1_0860	purQ	Q8YGN4	BMEI1124	purQ	Q8G180	BR0840 BS1330_I0836
OG0000279	purL	purL	Q2YNG6	BAB1_0857	purL	Q8YGN1	BMEI1127	purL	Q8G183	BR0837 BS1330_I0833
OG0000280	ttcA	ttcA	Q2YNH1	BAB1_0852	ttcA	Q8YGM6	BMEI1132	ttcA	Q8G189	BR0831 BS1330_I0827
OG0000281	rpsD	rpsD	Q2YNH2	BAB1_0851	rpsD	Q8YGM5	BMEI1133	rpsD	P59128	BR0830 BS1330_I0826
OG0000282	lolD	lolD	Q2YNH6	BAB1_0844	lolD	Q8YGM0	BMEI1138	lolD	Q8G195	BR0824 BS1330_I0820
OG0000283	rpe	rpe	Q2YNI8	BAB1_0869	rpe	Q8YGP2	BMEI1116	rpe	A0A0H3GB83	BS1330_I0846
OG0000284	purB	purB	Q2YNI9	BAB1_0868	BMEI1117	Q8YGP1	BMEI1117	purB	A0A0H3G370	BS1330_I0845
OG0000285	cobS	cobS	Q2YNK8	BAB1_0885	cobS	Q8YGQ8	BMEI1100	cobS	Q8G156	BR0866 BS1330_I0862
OG0000286	dusA	dusA	Q2YNL1	BAB1_0882	dusA	Q8YGQ5	BMEI1103	dusA	A0A0H3G2W3	BS1330_I0859
OG0000287	tig	tig	Q2YNL3	BAB1_0917	tig	Q8YGT8	BMEI1069	tig	Q8G129	BR0898 BS1330_I0894
OG0000288	trmFO	trmFO	Q2YNL7	BAB1_0913	trmFO	P64232	BMEI1073	trmFO	P64233	BR0894 BS1330_I0890
OG0000289	surE	surE	Q2YNM5	BAB1_0905	surE	P66879	BMEI1081	surE	P66880	BR0886 BS1330_I0882
OG0000290	serS	serS	Q2YNM6	BAB1_0904	serS	Q8YGS6	BMEI1082	serS	Q8G139	BR0885 BS1330_I0881
OG0000291	BAB1_0932	BAB1_0932	Q2YNN5	BAB1_0932	BMEI1055	Q8YGV2	BMEI1055	BS1330_I0912	A0A0H3G2Y6	BS1330_I0912
OG0000292	rne	rne	Q2YNN7	BAB1_0930	rne	Q8YGV0	BMEI1057	rne	A0A0H3G6J7	BS1330_I0908
OG0000293	aroQ	aroQ	Q2YNP1	BAB1_0926	aroQ	Q8YGU6	BMEI1061	aroQ	Q8G120	BR0908 BS1330_I0904
OG0000294	aat	aat	Q2YNP4	BAB1_0923	aat	P0A4S7	BMEI1064	aat	P0A4S8	BR0905 BS1330_I0901
OG0000295	nadK	nadK	Q2YNP9	BAB1_0954	nadK	Q8YGW9	BMEI1036	nadK	Q8G0Z4	BR0937 BS1330_I0933
OG0000296	anmK	anmK	Q2YNQ9	BAB1_0944	anmK	Q8YGV9	BMEI1046	anmK	Q8G104	BR0927 BS1330_I0923
OG0000297	tyrS	tyrS	Q2YNR0	BAB1_0943	tyrS	Q8YGV8	BMEI1047	tyrS	Q8G105	BR0926 BS1330_I0922
OG0000298	mobA	mobA	Q2YNR6	BAB1_0972	mobA	Q8YGY5	BMEI1020	mobA	Q8G0X5	BS1330_I0953 BR0957
OG0000299	valS	valS	Q2YNR9	BAB1_0966	valS	Q8YGX8	BMEI1027	valS	Q8G0Y3	BR0948 BS1330_I0944
OG0000300	moaA	moaA	Q2YNT7	BAB1_0973	moaA	Q8YGY6	BMEI1019	moaA	Q8G0X4	BR0958 BS1330_I0954
OG0000301	ccmA	ccmA	Q2YNU0	BAB1_0091	ccmA	Q8YEM5	BMEI1853	ccmA	Q8G358	BR0094 BS1330_I0094
OG0000302	BAB1_0090	BAB1_0090	Q2YNU1	BAB1_0090	BMEI1855	Q8YEM3	BMEI1855	acnA	A0A0H3G9H5	BS1330_I0093
OG0000303	ilvD	ilvD	Q2YNW9	BAB1_0096	ilvD	Q8YEN0	BMEI1848	ilvD	Q8G353	BR0099 BS1330_I0099
OG0000304	lspA	lspA	Q2YNY8	BAB1_0148	lspA	Q8YES8	BMEI1799	lspA	Q8G308	BR0149 BS1330_I0149
OG0000305	olsB	olsB	Q2YNY9	BAB1_0147	BMEI1800	Q8YES7	BMEI1800	BS1330_I0148	A0A0H3G9L7	BS1330_I0148
OG0000306	glnD	glnD	Q2YNZ1	BAB1_0143	glnD	Q8YES3	BMEI1804	glnD	Q8G312	BR0144 BS1330_I0144
OG0000307	nth	nth	Q2YP05	BAB1_0165	nth	Q8YEU5	BMEI1782	nth	A0A0H3G1I8	BS1330_I0166
OG0000308	cysH	cysH	Q2YP25	BAB1_0182	cysH	Q8YEW2	BMEI1765	cysH	A0A0H3G4W7	BS1330_I0182
OG0000309	rph	rph	Q2YP33	BAB1_0172	rph	Q8YEV2	BMEI1775	rph	Q8G2Y5	BR0173 BS1330_I0173
OG0000310	grpE	grpE	Q2YP35	BAB1_0170	grpE	Q8YEV0	BMEI1777	grpE	Q8G2Y6	BR0171 BS1330_I0171
OG0000311	cysQ	cysQ	Q2YP44	BAB1_0195	cysQ	Q8YEX4	BMEI1753	cysQ	A0A0H3G1K6	BS1330_I0195
OG0000312	cysD	cysD	Q2YP46	BAB1_0193	cysD	Q8YEX2	BMEI1755	cysD	Q8G2W6	BR0193 BS1330_I0193
OG0000313	BAB1_0188	BAB1_0188	Q2YP51	BAB1_0188	BMEI1759	Q8YEW8	BMEI1759	metH	A0A0H3G5I3	BS1330_I0188
OG0000314	thiG	thiG	Q2YP58	BAB1_0216	thiG	Q8YEZ2	BMEI1735	thiG	Q8G2U9	BR0215 BS1330_I0215
OG0000315	murA	murA	Q2YPB6	BAB1_0287	murA	P65452	BMEI1666	murA	P65453	BR0254 BS1330_I0255
OG0000316	hisD	hisD	Q2YPB8	BAB1_0285	hisD	Q8YF59	BMEI1668	hisD	Q8G2R2	BR0252 BS1330_I0253
OG0000317	BAB1_0281	BAB1_0281	Q2YPC2	BAB1_0281	BMEI1672	Q8YF55	BMEI1672	maf-1	Q8G2R6	BR0248 BS1330_I0249
OG0000318	ureB1	ureB1	Q2YPD6	BAB1_0299	ureB1	Q7CNT2	BMEI1653	ureB1	Q8G2P9	BR0269 BS1330_I0270
OG0000319	ureA1	ureA1	Q2YPD7	BAB1_0298	ureA1	Q8YF71	BMEI1654	ureA1	Q8G2Q0	BR0268 BS1330_I0269
OG0000320	pgi	pgi	Q2YPF3	BAB1_0316	pgi	Q8YF86	BMEI1636	pgi	Q8G2N3	BR0285 BS1330_I0286
OG0000321	pyrD	pyrD	Q2YPG3	BAB1_0341	pyrD	Q8YFB1	BMEI1611	pyrD	Q8G2K8	BR0311 BS1330_I0312
OG0000322	metZ	metZ	Q2YPG9	BAB1_0335	metZ	Q8YFA5	BMEI1617	metZ	A0A0H3G9Y7	BS1330_I0306
OG0000323	arcB	arcB	Q2YPH2	BAB1_0332	argF	Q8YFA2	BMEI1620	argF	Q8G2L7	BR0302 BS1330_I0303
OG0000324	argD	argD	Q2YPH3	BAB1_0331	argD	P63566	BMEI1621	argD	P63567	BR0301 BS1330_I0302
OG0000325	nspC	nspC	Q2YPH8	BAB1_0363	BMEI1589	Q8YFD3	BMEI1589	nspC	A0A0H3GA12	BS1330_I0335
OG0000326	panB	panB	Q2YPI1	BAB1_0360	panB	P65654	BMEI1592	panB	P65655	BR0330 BS1330_I0331
OG0000327	panC	panC	Q2YPI2	BAB1_0359	panC	Q8YFC9	BMEI1593	panC	Q8G2J0	BR0329 BS1330_I0330
OG0000328	dnaA	dnaA	Q2YPK9	BAB1_0001	dnaA	Q8YED5	BMEI1943	dnaA	Q8G3E7	BR0001 BS1330_I0001
OG0000329	dnaX	dnaX	Q2YPM8	BAB1_0031	dnaX	Q8YEH0	BMEI1908	dnaX	A0A0H3G4K3	BS1330_I0034
OG0000330	aroA	aroA	Q2YPN6	BAB1_0023	aroA	Q8YEG1	BMEI1917	aroA	Q8G3C4	BR0025 BS1330_I0025
OG0000331	qoxD	qoxD	Q2YPQ0	BAB1_0042	BMEI1898	Q8YEI0	BMEI1898	qoxD	A0A0H3G4L3	BS1330_I0045
OG0000332	argG	argG	Q2YPQ8	BAB1_0071	argG	Q8YEK8	BMEI1870	argG	Q8G376	BR0074 BS1330_I0074
OG0000333	BAB1_0054	BAB1_0054	Q2YPS5	BAB1_0054	BMEI1887	Q8YEJ1	BMEI1887	BS1330_I0057	A0A0H3G192	BS1330_I0057
OG0000334	BAB1_1432	BAB1_1432	Q2YPT1	BAB1_1432	BMEI0596	Q8YI49	BMEI0596	BS1330_I1407	A0A0H3G883	BS1330_I1407
OG0000335	eno	eno	Q2YPV0	BAB1_1155	eno	Q8YHF0	BMEI0851	eno	Q8G0G3	BR1132 BS1330_I1128
OG0000336	lipA	lipA	Q2YPV8	BAB1_1147	lipA	P65281	BMEI0859	lipA	P65282	BR1124 BS1330_I1120
OG0000337	ispDF	ispDF	Q2YPW1	BAB1_1143	ispDF	Q8YHD8	BMEI0863	ispDF	Q8G0H4	BR1120 BS1330_I1116
OG0000338	hfq	hfq	Q2YPW9	BAB1_1134	hfq	P0A3G7	BMEI0872	hfq	P0A3G8	BR1111 BS1330_I1107
OG0000339	clpP	clpP	Q2YPX1	BAB1_1132	clpP	Q8YHC8	BMEI0874	clpP	Q8G0I4	BR1109 BS1330_I1105
OG0000340	clpX	clpX	Q2YPX2	BAB1_1131	clpX	Q8YHC7	BMEI0875	clpX	Q8G0I5	BR1108 BS1330_I1104
OG0000341	uvrA	uvrA	Q2YPX5	BAB1_1128	uvrA	Q8YHC4	BMEI0878	uvrA	Q8G0I9	BR1104 BS1330_I1100
OG0000342	gyrA	gyrA	Q2YPY2	BAB1_1121	gyrA	Q8YHB8	BMEI0884	gyrA	A0A0H3G719	BS1330_I1093
OG0000343	coaD	coaD	Q2YPY4	BAB1_1119	coaD	P63814	BMEI0886	coaD	P63815	BR1095 BS1330_I1091
OG0000344	hisI	hisI	Q2YQ02	BAB1_1098	hisI	Q8YH95	BMEI0909	hisI	Q8G0L3	BR1076 BS1330_I1072
OG0000345	folE	folE	Q2YQ03	BAB1_1097	folE	Q8YH94	BMEI0910	folE	Q8G0L4	BR1075 BS1330_I1071
OG0000346	thrS	thrS	Q2YQ07	BAB1_1093	thrS	Q8YH89	BMEI0915	thrS	Q8G0L8	BR1071 BS1330_I1067
OG0000347	BAB1_1070	BAB1_1070	Q2YQ23	BAB1_1070	BMEI0936	Q8YH68	BMEI0936	BR1049	Q8G0P0	BR1049 BS1330_I1045
OG0000348	gltX1	gltX1	Q2YQ56	BAB1_1034	gltX2	Q8YH36	BMEI0968	gltX1	Q8G0S1	BR1016 BS1330_I1012
OG0000349	nadE	nadE	Q2YQ57	BAB1_1033	nadE	Q8YH35	BMEI0969	nadE	A0A0H3G3M0	BS1330_I1011
OG0000350	BAB1_1032	BAB1_1032	Q2YQ58	BAB1_1032	BMEI0970	Q8YH34	BMEI0970	dgkA	A0A0H3G7F8	BS1330_I1010
OG0000351	BAB1_1030	BAB1_1030	Q2YQ60	BAB1_1030	BMEI0972	Q8YH32	BMEI0972	gor	A0A0H3G329	BS1330_I1008
OG0000352	cbbZ	cbbZ	Q2YQ63	BAB1_1027	gph	Q8YH29	BMEI0975	cbbZ	A0A0H3G7F3	BS1330_I1004
OG0000353	glnA	glnA	Q2YQ67	BAB1_1023	BMEI0979	Q8YH25	BMEI0979	glnA	A0A0H3G3L3	BS1330_I1000
OG0000354	ndvA	ndvA	Q2YQ73	BAB1_1017	ndvA	Q8YH20	BMEI0984	ndvA	Q8G0T8	BR0998 BS1330_I0994
OG0000355	metG	metG	Q2YQ76	BAB1_1014	metG	Q8YH17	BMEI0987	metG	P59078	BR0995 BS1330_I0991
OG0000356	mnmA	mnmA	Q2YQB2	BAB1_1607	mnmA	Q8YIL6	BMEI0428	mnmA	Q8CY38	BR1591 BS1330_I1585
OG0000357	ureB2	ureB2	Q2YQD9	BAB1_1377	ureB2	Q8YHZ7	BMEI0648	ureB2	Q8FZW3	BR1357 BS1330_I1352
OG0000358	ureA2	ureA2	Q2YQE0	BAB1_1376	ureA2	Q8YHZ6	BMEI0649	ureA2	Q8FZW4	BR1356 BS1330_I1351
OG0000359	ftsH	ftsH	Q2YQH7	BAB1_1703	ftsH	Q8YIU9	BMEI0343	ftsH	A0A0H3GCZ6	BS1330_I1685
OG0000360	glmM	glmM	Q2YQH8	BAB1_1702	glmM	Q8YIU8	BMEI0344	glmM	Q8FZ13	BR1690 BS1330_I1684
OG0000361	serC	serC	Q2YQI1	BAB1_1699	BMEI0347	Q8YIU5	BMEI0347	serC	A0A0H3G8C2	BS1330_I1681
OG0000362	purA	purA	Q2YQI5	BAB1_1695	purA	P65878	BMEI0351	purA	P65879	BR1683 BS1330_I1677
OG0000363	cobU	cobU	Q2YQK4	BAB1_1328	BMEI0693	Q8YHV3	BMEI0693	cobU	A0A0H3G3I7	BS1330_I1304
OG0000364	cobO	cobO	Q2YQK7	BAB1_1325	BMEI0696	Q8YHV0	BMEI0696	cobO	A0A0H3G812	BS1330_I1301
OG0000365	cobB	cobB	Q2YQL7	BAB1_1316	cobB	Q8YHU1	BMEI0705	cobB	Q8G020	BR1296 BS1330_I1292
OG0000366	ilvN	ilvN	Q2YQM4	BAB1_1407	BMEI0618	Q8YI27	BMEI0618	ilvH	A0A0H3G3M3	BS1330_I1382
OG0000367	pdxJ	pdxJ	Q2YQM7	BAB1_1404	pdxJ	Q8YI24	BMEI0621	pdxJ	Q8FZT6	BR1385 BS1330_I1379
OG0000368	mutM	mutM	Q2YQP8	BAB1_2184	mutM	Q8YED2	BMEI1946	mutM	Q8FXR6	BR2183 BS1330_I2177
OG0000369	fabA	fabA	Q2YQQ8	BAB1_2174	fabA	P64103	BMEI1956	fabA	P64104	BR2173 BS1330_I2167
OG0000370	pnp	pnp	Q2YQR3	BAB1_2169	pnp	Q8YEB7	BMEI1961	pnp	Q8FXS9	BR2169 BS1330_I2163
OG0000371	truB	truB	Q2YQR5	BAB1_2167	truB	Q8YEB5	BMEI1963	truB	P59876	BR2167 BS1330_I2161
OG0000372	trmB	trmB	Q2YQS1	BAB1_2161	trmB	Q8YEA9	BMEI1969	trmB	Q8FXT6	BR2161 BS1330_I2155
OG0000373	miaB	miaB	Q2YQS8	BAB1_2154	miaB	Q8YEA2	BMEI1976	miaB	Q8FXU4	BR2153 BS1330_I2147
OG0000374	olsA	olsA	Q2YQS9	BAB1_2153	BMEI1977	Q8YEA1	BMEI1977	BS1330_I2146	A0A0H3GDW1	BS1330_I2146
OG0000375	pstB	pstB	Q2YQT8	BAB1_2144	pstB	P63361	BMEI1986	pstB	P63362	BR2141 BS1330_I2135
OG0000376	pyrF	pyrF	Q2YQU9	BAB1_2132	pyrF	Q8YE79	BMEI1999	pyrF	Q8FXW9	BR2128 BS1330_I2122
OG0000377	dnaJ	dnaJ	Q2YQV1	BAB1_2130	dnaJ	Q8YE77	BMEI2001	dnaJ	Q8FXX1	BR2126 BS1330_I2120
OG0000378	pheT	pheT	Q2YQV4	BAB1_2127	pheT	Q8YE74	BMEI2004	pheT	Q8FXX4	BR2123 BS1330_I2117
OG0000379	pheS	pheS	Q2YQV5	BAB1_2126	pheS	Q8YE73	BMEI2005	pheS	Q8FXX5	BR2122 BS1330_I2116
OG0000380	accD	accD	Q2YQW8	BAB1_2109	accD	Q8YE58	BMEI2020	accD	Q8FXY7	BR2107 BS1330_I2101
OG0000381	ahcY	ahcY	Q2YQX8	BAB1_2099	ahcY	Q8YE49	BMEI2029	ahcY	Q8FXZ7	BR2097 BS1330_I2091
OG0000382	hisF	hisF	Q2YQY8	BAB1_2086	hisF	Q8YE37	BMEI2041	hisF	Q8FY07	BR2085 BS1330_I2079
OG0000383	hisH	hisH	Q2YQZ0	BAB1_2084	hisH	Q8YE35	BMEI2043	hisH	Q8FY09	BR2083 BS1330_I2077
OG0000384	hslV	hslV	Q2YQZ3	BAB1_2081	hslV	Q8YE31	BMEI2047	hslV	Q8FY11	BR2080 BS1330_I2074
OG0000385	hslU	hslU	Q2YQZ4	BAB1_2080	hslU	Q8YE30	BMEI2048	hslU	Q8FY12	BR2079 BS1330_I2073
OG0000386	dnaQ	dnaQ	Q2YR02	BAB1_2072	dnaQ	Q8YE22	BMEI2056	dnaQ	A0A0H3G5U1	BS1330_I2065
OG0000387	coaE	coaE	Q2YR03	BAB1_2071	coaE	P63824	BMEI2057	coaE	P63825	BR2070 BS1330_I2064
OG0000388	aroE	aroE	Q2YR04	BAB1_2070	aroE	Q8YE20	BMEI2058	aroE	Q8FY21	BR2069 BS1330_I2063
OG0000389	hemE	hemE	Q2YR07	BAB1_2067	hemE	Q8YJT1	BMEI0001	hemE	Q8FY24	BR2066 BS1330_I2060
OG0000390	BAB1_2066	BAB1_2066	Q2YR08	BAB1_2066	BMEI0002	Q8YJT0	BMEI0002	BS1330_I2059	A0A0H3G9L4	BS1330_I2059
OG0000391	rho	rho	Q2YR09	BAB1_2065	rho	Q8YJS9	BMEI0003	rho	A0A0H3G939	BS1330_I2058
OG0000392	mnmE	mnmE	Q2YR11	BAB1_2063	mnmE	Q8YJS6	BMEI0006	mnmE	Q8CY34	BR2062 BS1330_I2056
OG0000393	accA	accA	Q2YR39	BAB1_2033	accA	Q8YJP3	BMEI0039	accA	Q8FY57	BR2032 BS1330_I2026
OG0000394	xerD	xerD	Q2YR40	BAB1_2032	xerD	Q8YJP2	BMEI0040	xerD	Q7ZAN6	BR2031 BS1330_I2025
OG0000395	aroK	aroK	Q2YR42	BAB1_2030	aroK	Q8YJP0	BMEI0042	aroK	Q8FY59	BR2029 BS1330_I2023
OG0000396	aroB	aroB	Q2YR43	BAB1_2029	aroB	P63615	BMEI0043	aroB	P63616	BR2028 BS1330_I2022
OG0000397	ppa	ppa	Q2YR76	BAB1_1993	ppa	P65744	BMEI0076	ppa	P65745	BR1993 BS1330_I1987
OG0000398	hpt	hpt	Q2YR83	BAB1_1986	BMEI0082	Q8YJK1	BMEI0082	hpt	A0A0H3G5N1	BS1330_I1979
OG0000399	lysA	lysA	Q2YR85	BAB1_1984	lysA	Q8YJJ9	BMEI0084	lysA	A0A0H3G8X9	BS1330_I1977
OG0000400	queE	queE	Q2YR94	BAB1_1975	queE	Q8YJJ0	BMEI0093	queE	A0A0H3GDJ4	BS1330_I1968
OG0000401	queC	queC	Q2YR96	BAB1_1973	queC	Q8YJI8	BMEI0095	queC	Q8FYB3	BR1972 BS1330_I1966
OG0000402	pdhS	pdhS	Q2YRB4	BAB1_1621	pdhS	Q8YIM6	BMEI0417	pdhS	Q8FZ86	BR1606 BS1330_I1600
OG0000403	ruvC	ruvC	Q2YRD0	BAB1_1716	ruvC	Q8YIV7	BMEI0332	ruvC	Q8FZ01	BR1704 BS1330_I1698
OG0000404	ruvB	ruvB	Q2YRD2	BAB1_1714	ruvB	Q8YIV5	BMEI0334	ruvB	Q8FZ02	BR1702 BS1330_I1696
OG0000405	pgk	pgk	Q2YRD9	BAB1_1742	pgk	Q8YIY0	BMEI0309	pgk	Q8FYX8	BR1729 BS1330_I1723
OG0000406	tkt	tkt	Q2YRE1	BAB1_1740	BMEI0311	Q8YIX8	BMEI0311	tkt	A0A0H3G4A3	BS1330_I1721
OG0000407	map	map	Q2YRG0	BAB1_1300	map	Q8YHS7	BMEI0719	map	A0A0H3G480	BS1330_I1278
OG0000408	dut	dut	Q2YRG4	BAB1_1687	dut	P64004	BMEI0358	dut	P64005	BR1675 BS1330_I1669
OG0000409	rpoH	rpoH	Q2YRK3	BAB1_1665	rpoH	Q8YIR5	BMEI0378	rpoH	A0A0H3GCW0	BS1330_I1644
OG0000410	glcB	glcB	Q2YRK5	BAB1_1663	glcB	Q8YIR3	BMEI0380	glcB	Q8FZ50	BR1648 BS1330_I1642
OG0000411	uvrB	uvrB	Q2YRM2	BAB1_1530	uvrB	Q8YIE3	BMEI0501	uvrB	A0A0H3G7Y3	BS1330_I1506
OG0000412	pyrH	pyrH	Q2YRP6	BAB1_1182	pyrH	Q8YHH4	BMEI0825	pyrH	Q8G0D7	BR1160 BS1330_I1156
OG0000413	cdsA	cdsA	Q2YRP9	BAB1_1179	cdsA	Q8YHH2	BMEI0828	cdsA	Q8G0E0	BR1157 BS1330_I1153
OG0000414	lpxA	lpxA	Q2YRQ5	BAB1_1173	lpxA	P65320	BMEI0833	lpxA	P65321	BR1151 BS1330_I1147
OG0000415	gltX2	gltX2	Q2YRQ9	BAB1_1169	gltX1	Q8YHG4	BMEI0837	gltX2	Q8G0E8	BR1147 BS1330_I1143
OG0000416	lexA	lexA	Q2YRR1	BAB1_1167	lexA	Q8YHG1	BMEI0840	lexA	Q8G0F1	BR1144 BS1330_I1140
OG0000417	moaC	moaC	Q2YRR3	BAB1_1165	moaC	Q8YHF9	BMEI0842	moaC	Q8G0F3	BR1142 BS1330_I1138
OG0000418	tpiA-1	tpiA-1	Q2YRR7	BAB1_1161	tpiA	Q8YHF5	BMEI0846	tpiA	Q8G0F7	BR1138 BS1330_I1134
OG0000419	leuA	leuA	Q2YRT1	BAB1_1583	leuA	Q8YIJ3	BMEI0451	leuA	Q8FZC4	BR1566 BS1330_I1560
OG0000420	adk	adk	Q2YRT7	BAB1_1234	adk	Q8YHL9	BMEI0778	adk	Q8G092	BR1212 BS1330_I1208
OG0000421	rpoA	rpoA	Q2YRU0	BAB1_1231	rpoA	Q8YHL6	BMEI0781	rpoA	Q8G094	BR1209 BS1330_I1205
OG0000422	alaS	alaS	Q2YRU8	BAB1_1223	alaS	P67008	BMEI0789	alaS	P67009	BR1201 BS1330_I1197
OG0000423	trmJ	trmJ	Q2YRV3	BAB1_1218	trmJ	Q8YHK3	BMEI0794	trmJ	A0A0H3GC21	BS1330_I1192
OG0000424	queF	queF	Q2YRW5	BAB1_1206	queF	Q8YHJ4	BMEI0804	queF	Q8G0B6	BR1183 BS1330_I1179
OG0000425	purK	purK	Q2YRY8	BAB1_1758	purK	P52559	BMEI0295	purK	A0A0H3G8G9	BS1330_I1739
OG0000426	hemF	hemF	Q2YS10	BAB1_1566	hemF	P63850	BMEI0467	hemF	P63851	BR1550 BS1330_I1544
OG0000427	thyA	thyA	Q2YS22	BAB1_1418	thyA	P67042	BMEI0608	thyA	P67043	BR1399 BS1330_I1393
OG0000428	miaA	miaA	Q2YS31	BAB1_1409	miaA	Q8YI29	BMEI0616	miaA	Q8CY40	BR1390 BS1330_I1384
OG0000429	eryI	eryI	Q9ZB26	BAB2_0366	BMEII0424	Q8YCV4	BMEII0424	BS1330_II0863	A0A0H3GFW9	BS1330_II0863
OG0000430	rplP	rplP	P0C0Z4	BAB1_1248	rplP	Q8YHN3	BMEI0764	rplP	Q8G081	BR1226 BS1330_I1222
OG0000431	rpsO	rpsO	P0C0Z6	BAB1_2168	rpsO	Q8YEB6	BMEI1962	rpsO	Q8FXT0	BR2168 BS1330_I2162
OG0000432	secB	secB	P0C126	BAB1_2073	secB	Q8YE23	BMEI2055	secB	Q8FY19	BR2072 BS1330_I2066
OG0000433	BAB2_0044	BAB2_0044	Q2YIF5	BAB2_0044	BMEII0048	Q8YDX6	BMEII0048	BS1330_II0045	A0A0H3G9Y1	BS1330_II0045
OG0000434	BAB2_0040	BAB2_0040	Q2YIF9	BAB2_0040	BMEII0052	Q8YDX2	BMEII0052	BS1330_II0041	A0A0H3G652	BS1330_II0041
OG0000435	mgtC	mgtC	Q2YIG0	BAB2_0039	mgtC	Q8YDX1	BMEII0053	mgtC	Q8FXM5	BRA0040 BS1330_II0040
OG0000436	rocF	rocF	Q2YIG5	BAB2_0337	arcB	P0A2X9	BMEII0396	arcB	P0A2Y0	BRA0900 BS1330_II0892
OG0000437	mutL	mutL	Q2YIH2	BAB2_0212	mutL	P65489	BMEII1026	mutL	P65490	BRA0218 BS1330_II0215
OG0000438	lpxK	lpxK	Q2YIH4	BAB2_0210	lpxK	P65325	BMEII1028	lpxK	P65326	BRA0216 BS1330_II0213
OG0000439	hisZ	hisZ	Q2YIH8	BAB2_0182	hisZ	P64377	BMEII1055	hisZ	P64378	BRA0188 BS1330_II0185
OG0000440	hisS	hisS	Q2YIH9	BAB2_0181	hisS	Q8YB45	BMEII1056	hisS	Q8FX93	BRA0187 BS1330_II0184
OG0000441	BAB2_0177	BAB2_0177	Q2YII2	BAB2_0177	BMEII1060	Q8YB41	BMEII1060	BS1330_II0180	A0A0H3G6E9	BS1330_II0180
OG0000442	glcF	glcF	Q2YII3	BAB2_0176	BMEII1061	Q8YB40	BMEII1061	glcF	A0A0H3GA88	BS1330_II0179
OG0000443	hisG	hisG	Q2YIJ9	BAB2_0183	hisG	Q8YB47	BMEII1054	hisG	Q8FX92	BRA0189 BS1330_II0186
OG0000444	dadA	dadA	Q2YIL0	BAB2_0311	dadA	Q8YD04	BMEII0373	dadA	Q8FVC0	BRA0924 BS1330_II0916
OG0000445	pntB	pntB	Q2YIM4	BAB2_0263	BMEII0325	Q8YD52	BMEII0325	pntB	A0A0H3GBN9	BS1330_II0963
OG0000446	pntAB	pntAB	Q2YIM5	BAB2_0262	BMEII0324	Q8YD53	BMEII0324	pntAB	A0A0H3GC38	BS1330_II0964
OG0000447	pntA	pntA	Q2YIM6	BAB2_0261	BMEII0323	Q8YD54	BMEII0323	pntA	A0A0H3G855	BS1330_II0965
OG0000448	BAB2_0094	BAB2_0094	Q2YIN1	BAB2_0094	BMEII1137	Q8YAW4	BMEII1137	BS1330_II0095	A0A0H3GE54	BS1330_II0095
OG0000449	modC	modC	Q2YIN5	BAB2_0089	modC	Q8YE15	BMEII0003	modC	Q8FXI7	BRA0090 BS1330_II0090
OG0000450	modB	modB	Q2YIN6	BAB2_0088	BMEII0004	Q8YE14	BMEII0004	modB	A0A0H3GE48	BS1330_II0089
OG0000451	modA	modA	Q2YIN7	BAB2_0087	BMEII0005	Q8YE13	BMEII0005	modA	A0A0H3G678	BS1330_II0088
OG0000452	trhO	trhO	Q2YIN9	BAB2_0085	trhO	Q8YE11	BMEII0007	trhO	Q8FXJ1	BRA0086 BS1330_II0086
OG0000453	BAB2_0081	BAB2_0081	Q2YIP3	BAB2_0081	BMEII0011	Q8YE07	BMEII0011	BS1330_II0082	A0A0H3G5C8	BS1330_II0082
OG0000454	eryC	eryC	Q2YIQ3	BAB2_0370	BMEII0428	Q8YCV0	BMEII0428	eryC	A0A0H3GBG3	BS1330_II0859
OG0000455	mgtE	mgtE	Q2YIR3	BAB2_0360	BMEII0418	Q8YCW0	BMEII0418	mgtE	A0A0H3GFX2	BS1330_II0869
OG0000456	galU	galU	Q2YIT3	BAB2_0070	BMEII0023	Q8YDZ7	BMEII0023	galU	A0A0H3G9F7	BS1330_II0071
OG0000457	virB1	virB1	Q2YIT5	BAB2_0068	virB1	Q8YDZ5	BMEII0025	virB1	Q9RPY4	BRA0069 BS1330_II0069
OG0000458	virB2	virB2	Q2YIT6	BAB2_0067	virB2	Q9RPY3	BMEII0026	virB2	Q7CEG0	BRA0068 BS1330_II0068
OG0000459	virB3	virB3	Q2YIT7	BAB2_0066	virB3	Q9RPY2	BMEII0027	virB3	Q7CEG1	BRA0067 BS1330_II0067
OG0000460	virB4	virB4	Q2YIT8	BAB2_0065	virB4	Q8YDZ4	BMEII0028	virB4	Q9RPY1	BRA0066 BS1330_II0066
OG0000461	BAB2_0072	BAB2_0072	Q2YIT9	BAB2_0072	BMEII0021	Q8YDZ9	BMEII0021	BS1330_II0073	A0A0H3G668	BS1330_II0073
OG0000462	BAB2_0316	BAB2_0316	Q2YIU4	BAB2_0316	BMEII0378	Q8YCZ9	BMEII0378	BS1330_II0911	A0A0H3GFZ8	BS1330_II0911
OG0000463	lldD	lldD	Q2YIU5	BAB2_0315	BMEII0377	Q8YD00	BMEII0377	lldD	A0A0H3G7G4	BS1330_II0912
OG0000464	rpsU	rpsU	Q2YIW0	BAB2_0269	rpsU	P66514	BMEII0332	rpsU	P66515	BRA0966 BS1330_II0958
OG0000465	hsdM	hsdM	Q2YIW6	BAB2_0397	BMEII0451	Q8YCS7	BMEII0451	hsdM	A0A0H3GBA7	BS1330_II0833
OG0000466	hsdR	hsdR	Q2YIX0	BAB2_0395	BMEII0449	Q8YCS9	BMEII0449	hsdR	A0A0H3G7T4	BS1330_II0835
OG0000467	BAB2_0252	BAB2_0252	Q2YJ00	BAB2_0252	BMEII0314	Q8YD63	BMEII0314	BS1330_II0974	A0A0H3GBQ0	BS1330_II0974
OG0000468	purU	purU	Q2YJ10	BAB2_0326	purU	Q8YCZ0	BMEII0387	purU	A0A0H3G7F5	BS1330_II0901
OG0000469	BAB2_0324	BAB2_0324	Q2YJ12	BAB2_0324	BMEII0385	Q8YCZ2	BMEII0385	nagA	A0A0H3GBJ6	BS1330_II0903
OG0000470	BAB2_0327	BAB2_0327	Q2YJ16	BAB2_0327	BMEII0388	Q8YCY9	BMEII0388	BS1330_II0900	A0A0H3GFZ0	BS1330_II0900
OG0000471	BAB2_0206	BAB2_0206	Q2YJ25	BAB2_0206	BMEII1032	Q8YB68	BMEII1032	BS1330_II0209	A0A0H3G6G7	BS1330_II0209
OG0000472	BAB2_0204	BAB2_0204	Q2YJ27	BAB2_0204	BMEII1034	Q8YB66	BMEII1034	BS1330_II0207	A0A0H3G9S6	BS1330_II0207
OG0000473	BAB2_0198	BAB2_0198	Q2YJ30	BAB2_0198	BMEII1039	Q8YB61	BMEII1039	BS1330_II0203	A0A0H3G6G3	BS1330_II0203
OG0000474	tadA	tadA	Q2YJ31	BAB2_0197	tadA	Q8YB60	BMEII1040	tadA	A0A0H3GAA0	BS1330_II0202
OG0000475	BAB2_0432	BAB2_0432	Q2YJ35	BAB2_0432	nikR	Q8YCP2	BMEII0486	nikR	Q9AL83	BRA0805 BS1330_II0798
OG0000476	uxuA	uxuA	Q2YJ43	BAB2_0422	uxuA	Q8YCQ4	BMEII0474	uxuA	Q8FVM2	BRA0814 BS1330_II0807
OG0000477	fluC	fluC	Q2YJ44	BAB2_0417	fluC4	Q8YCQ8	BMEII0470	fluC3	Q8FVM0	BRA0817 BS1330_II0810
OG0000478	fluC	fluC	Q2YJ45	BAB2_0416	fluC3	Q8YCQ9	BMEII0469	fluC4	Q8FVL9	BRA0818 BS1330_II0811
OG0000479	BAB2_0122	BAB2_0122	Q2YJ46	BAB2_0122	BMEII1112	Q8YAY9	BMEII1112	BS1330_II0122	A0A0H3G6A5	BS1330_II0122
OG0000480	flhB	flhB	Q2YJ47	BAB2_0120	flhB	Q8YAY7	BMEII1114	flhB	A0A0H3GA36	BS1330_II0120
OG0000481	potA	potA	Q2YJ49	BAB2_0110	potA	Q8YAX8	BMEII1123	potA	A0A0H3G5F4	BS1330_II0111
OG0000482	vjbR	vjbR	Q2YJ50	BAB2_0118	vjbR	Q8YAY5	BMEII1116	vjbR	Q8FXF9	BRA0119 BS1330_II0118
OG0000483	BAB2_0227	BAB2_0227	Q2YJ57	BAB2_0227	BMEII1010	Q8YB90	BMEII1010	BS1330_II0231	A0A0H3G9U6	BS1330_II0231
OG0000484	BAB2_0221	BAB2_0221	Q2YJ61	BAB2_0221	BMEII1015	Q8YB85	BMEII1015	BS1330_II0225	A0A0H3G9U1	BS1330_II0225
OG0000485	fliP	fliP	Q2YJ65	BAB2_0158	fliP	Q8YB21	BMEII1080	fliP	A0A0H3GA73	BS1330_II0159
OG0000486	BAB2_0157	BAB2_0157	Q2YJ66	BAB2_0157	BMEII1081	Q8YB20	BMEII1081	BS1330_II0158	A0A0H3G9N3	BS1330_II0158
OG0000487	flgH	flgH	Q2YJ67	BAB2_0156	flgH	Q8YB19	BMEII1082	flgH	Q8FXC2	BRA0158 BS1330_II0157
OG0000488	BAB2_0152	BAB2_0152	Q2YJ69	BAB2_0152	BMEII1085	Q8YB16	BMEII1085	flgA	A0A0H3G6C7	BS1330_II0154
OG0000489	flgG	flgG	Q2YJ70	BAB2_0151	BMEII1086	Q8YB15	BMEII1086	flgG	A0A0H3GA69	BS1330_II0153
OG0000490	fliE	fliE	Q2YJ71	BAB2_0150	fliE	P67706	BMEII1087	fliE	P67707	BRA0153 BS1330_II0152
OG0000491	flgB	flgB	Q2YJ73	BAB2_0148	BMEII1089	Q8YB12	BMEII1089	flgB	A0A0H3G5J2	BS1330_II0150
OG0000492	virB5	virB5	Q2YJ75	BAB2_0064	virB5	Q8YDZ3	BMEII0029	virB5	Q9RPY0	BRA0065 BS1330_II0065
OG0000493	virB6	virB6	Q2YJ76	BAB2_0063	virB6	Q8YDZ2	BMEII0030	virB6	Q9RPX9	BRA0064 BS1330_II0064
OG0000494	virB7	virB7	Q2YJ77	BAB2_0062	virB7	P0C537	BMEII0031	virB7	Q7CEG2	BRA0063 BS1330_II0063
OG0000495	virB8	virB8	Q2YJ78	BAB2_0061	virB8	Q9RPX7	BMEII0032	virB8	Q7CEG3	BRA0062 BS1330_II0062
OG0000496	virB9	virB9	Q2YJ79	BAB2_0060	virB9	Q8YDZ1	BMEII0033	virB9	Q9RPX6	BRA0061 BS1330_II0061
OG0000497	BAB2_0051	BAB2_0051	Q2YJ80	BAB2_0051	BMEII0041	Q8YDY3	BMEII0041	BS1330_II0052	A0A0H3GE31	BS1330_II0052
OG0000498	virB10	virB10	Q2YJ81	BAB2_0059	virB10	Q8YDZ0	BMEII0034	virB10	Q9RPX5	BRA0060 BS1330_II0060
OG0000499	virB11	virB11	Q2YJ82	BAB2_0058	virB11	Q8YDY9	BMEII0035	virB11	Q8FXK7	BRA0059 BS1330_II0059
OG0000500	BAB2_0057	BAB2_0057	Q2YJ83	BAB2_0057	BMEII0036	Q8YDY8	BMEII0036	BRA0058	Q9RPX3	BRA0058 BS1330_II0058
OG0000501	BAB2_0098	BAB2_0098	Q2YJ98	BAB2_0098	BMEII1133	Q8YAW8	BMEII1133	BS1330_II0099	A0A0H3G686	BS1330_II0099
OG0000502	BAB2_1157	BAB2_1157	Q2YJA7	BAB2_1157	BMEII0099	Q8YDS6	BMEII0099	BS1330_II1187	A0A0H3G8L7	BS1330_II1187
OG0000503	BAB2_1148	BAB2_1148	Q2YJB4	BAB2_1148	BMEII0107	Q8YDR8	BMEII0107	BRA1188	Q8FUN2	BRA1188 BS1330_II1179
OG0000504	BAB2_1147	BAB2_1147	Q2YJB5	BAB2_1147	BMEII0108	Q8YDR7	BMEII0108	BRA1187	Q8FUN3	BRA1187 BS1330_II1178
OG0000505	BAB2_1146	BAB2_1146	Q2YJB6	BAB2_1146	BMEII0109	Q8YDR6	BMEII0109	BRA1186	Q8FUN4	BRA1186 BS1330_II1177
OG0000506	xylF	xylF	Q2YJE8	BAB2_1109	BMEII0146	Q8YDM9	BMEII0146	xylF	A0A0H3GC09	BS1330_II1141
OG0000507	BAB2_1106	BAB2_1106	Q2YJF1	BAB2_1106	fliC	Q8YDM5	BMEII0150	BS1330_II1138	A0A0H3G8I1	BS1330_II1138
OG0000508	fliF	fliF	Q2YJF2	BAB2_1105	fliF	Q8YDM4	BMEII0151/BMEII0152	fliF	Q8FUS3	BRA1146 BS1330_II1137
OG0000509	ftcR	ftcR	Q2YJF8	BAB2_1099	ftcR	Q8YDL7	BMEII0158	ftcR	Q8FUS8	BRA1140 BS1330_II1131
OG0000510	BAB2_1098	BAB2_1098	Q2YJF9	BAB2_1098	flgE	Q8YDL6	BMEII0159	flgE	Q8FUS9	BRA1139 BS1330_II1130
OG0000511	BAB2_1096	BAB2_1096	Q2YJG1	BAB2_1096	BMEII0161	Q8YDL4	BMEII0161	flgL	A0A0H3GCE0	BS1330_II1128
OG0000512	flbT	flbT	Q2YJG3	BAB2_1094	flbT	Q8YDL2	BMEII0163	flbT	Q8FUT3	BRA1135 BS1330_II1126
OG0000513	fliQ	fliQ	Q2YJG5	BAB2_1092	fliQ	Q8YDL0	BMEII0165	fliQ	A0A0H3GGD6	BS1330_II1124
OG0000514	BAB2_1088	BAB2_1088	Q2YJG6	BAB2_1088	BMEII0168	Q8YDK7	BMEII0168	fliR	A0A0H3GCD5	BS1330_II1122
OG0000515	BAB2_1082	BAB2_1082	Q2YJH2	BAB2_1082	BMEII0175	Q8YDK0	BMEII0175	BS1330_II1116	A0A0H3GBY7	BS1330_II1116
OG0000516	znuB	znuB	Q2YJH3	BAB2_1081	BMEII0176	Q8YDJ9	BMEII0176	znuB	A0A0H3G7U2	BS1330_II1115
OG0000517	BAB2_1059	BAB2_1059	Q2YJJ2	BAB2_1059	BMEII0199	Q8YDH7	BMEII0199	BS1330_II1093	A0A0H3G8E7	BS1330_II1093
OG0000518	BAB2_1051	BAB2_1051	Q2YJK0	BAB2_1051	BMEII0207/BMEII0208	Q8YDG8	BMEII0207/BMEII0208	BRA1093	Q8FUW9	BRA1093 BS1330_II1085
OG0000519	BAB2_1050	BAB2_1050	Q2YJK1	BAB2_1050	BMEII0209	Q8YDG7	BMEII0209	BRA1092	Q8FUX0	BRA1092 BS1330_II1084
OG0000520	BAB2_1049	BAB2_1049	Q2YJK2	BAB2_1049	BMEII0210	Q8YDG6	BMEII0210	BRA1090	Q8FUX2	BRA1090 BS1330_II1082
OG0000521	msrA	msrA	Q2YJM1	BAB2_1029	msrA	Q8YDE7	BMEII0230	msrA	Q8FUZ0	BRA1069 BS1330_II1061
OG0000522	BAB2_1027	BAB2_1027	Q2YJM3	BAB2_1027	upp	Q8YDE5	BMEII0232	upp	Q8FUZ2	BRA1067 BS1330_II1059
OG0000523	ubiB	ubiB	Q2YJM5	BAB2_1025	BMEII0234	Q8YDE3	BMEII0234	ubiB	A0A0H3GGA2	BS1330_II1057
OG0000524	prfC	prfC	Q2YJM7	BAB2_1023	prfC	Q8YDE1	BMEII0236	prfC	A0A0H3GC89	BS1330_II1055
OG0000525	cls	cls	Q2YJM8	BAB2_1021	BMEII0239	Q8YDD8	BMEII0239	cls	A0A0H3GG97	BS1330_II1052
OG0000526	glk	glk	Q2YJN9	BAB2_1010	glk	Q8YDC6	BMEII0251	glk	Q8FV09	BRA1049 BS1330_II1041
OG0000527	mgsA	mgsA	Q2YJP0	BAB2_1009	mgsA	P0A3Q2	BMEII0252	mgsA	P0A3Q3	BRA1048 BS1330_II1040
OG0000528	mepA	mepA	Q2YJP1	BAB2_1008	BMEII0253	Q8YDC5	BMEII0253	mepA	A0A0H3G7Q1	BS1330_II1039
OG0000529	BAB2_0998	BAB2_0998	Q2YJQ1	BAB2_0998	BMEII0263	Q8YDB5	BMEII0263	BS1330_II1028	A0A0H3GBT8	BS1330_II1028
OG0000530	def-2	def-2	Q2YJQ2	BAB2_0997	def	P63913	BMEII0264	def	P63914	BRA1035 BS1330_II1027
OG0000531	fmt	fmt	Q2YJQ3	BAB2_0996	fmt	P64132	BMEII0265	fmt	P64133	BRA1034 BS1330_II1026
OG0000532	dapD	dapD	Q2YJQ7	BAB2_0991	dapD	Q8YDA8	BMEII0270	dapD	Q8FV25	BRA1028 BS1330_II1020
OG0000533	BAB2_0990	BAB2_0990	Q2YJQ8	BAB2_0990	BMEII0271	Q8YDA7	BMEII0271	BS1330_II1019	A0A0H3GC73	BS1330_II1019
OG0000534	engB	engB	Q2YJR1	BAB2_0987	engB	P64066	BMEII0274	engB	P64067	BRA1024 BS1330_II1016
OG0000535	rpmH	rpmH	Q2YJR4	BAB2_0984	rpmH	P66242	BMEI0276	rpmH	P66243	BRA1021 BS1330_II1013
OG0000536	BAB2_0967	BAB2_0967	Q2YJS7	BAB2_0967	BMEII0290	Q8YD87	BMEII0290	BS1330_II0998	A0A0H3GC62	BS1330_II0998
OG0000537	norD	norD	Q2YJT9	BAB2_0952	norD	Q8YBA4	BMEII0996	norD	Q8FX38	BRA0251 BS1330_II0248
OG0000538	BAB2_0943	BAB2_0943	Q2YJU8	BAB2_0943	BMEII0988	Q8YBB2	BMEII0988	BS1330_II0257	A0A0H3G9Z9	BS1330_II0257
OG0000539	BAB2_0923	BAB2_0923	Q2YJW7	BAB2_0923	BMEII0967	Q8YBD3	BMEII0967	BS1330_II0277	A0A0H3GEM2	BS1330_II0277
OG0000540	BAB2_0921	BAB2_0921	Q2YJW9	BAB2_0921	BMEII0965	Q8YBD5	BMEII0965	BS1330_II0279	A0A0H3GA18	BS1330_II0279
OG0000541	ubiV	ubiV	Q2YJX5	BAB2_0915	ubiV	Q8YBE0	BMEII0960	ubiV	A0A0H3G6Q1	BS1330_II0286
OG0000542	ubiU	ubiU	Q2YJX6	BAB2_0914	ubiU	Q8YBE1	BMEII0959	ubiU	A0A0H3GEN0	BS1330_II0287
OG0000543	ubiX	ubiX	Q2YJX8	BAB2_0910	ubiX	Q8YBE4	BMEII0956	ubiX	A0A0H3GAK9	BS1330_II0290
OG0000544	BAB2_0908	BAB2_0908	Q2YJY0	BAB2_0908	BMEII0954	Q8YBE6	BMEII0954	BS1330_II0292	A0A0H3GEN5	BS1330_II0292
OG0000545	BAB2_0907	BAB2_0907	Q2YJY1	BAB2_0907	BMEII0953	Q8YBE7	BMEII0953	narI	A0A0H3G5Z6	BS1330_II0293
OG0000546	narH	narH	Q2YJY3	BAB2_0905	BMEII0951	Q8YBE9	BMEII0951	narH	A0A0H3GAL3	BS1330_II0295
OG0000547	narG	narG	Q2YJY4	BAB2_0904	BMEII0950	Q8YBF0	BMEII0950	narG	A0A0H3G6Q9	BS1330_II0296
OG0000548	nrdE	nrdE	Q2YJZ3	BAB2_0889	BMEII0930	Q8YBH0	BMEII0930	nrdE	A0A0H3GEQ1	BS1330_II0313
OG0000549	nrdF	nrdF	Q2YJZ4	BAB2_0888	BMEII0929	Q8YBH1	BMEII0929	nrdF	A0A0H3G616	BS1330_II0314
OG0000550	minC	minC	Q2YJZ8	BAB2_0884	minC	Q8YBH3	BMEII0927	minC	Q8FWX2	BRA0321 BS1330_II0318
OG0000551	minD	minD	Q2YJZ9	BAB2_0883	BMEII0926	Q8YBH4	BMEII0926	minD	A0A0H3GEQ5	BS1330_II0319
OG0000552	glsA	glsA	Q2YK17	BAB2_0863	BMEII0908	Q8YBJ2	BMEII0908	glsA	Q8FWV5	BRA0340 BS1330_II0337
OG0000553	hdeA	hdeA	Q2YK18	BAB2_0862	hdeA	Q8YBJ4	BMEII0906	hdeA	Q8FWV4	BRA0341 BS1330_II0338
OG0000554	BAB2_0859	BAB2_0859	Q2YK21	BAB2_0859	BMEII0904	Q8YBJ6	BMEII0904	BS1330_II0341	A0A0H3GER8	BS1330_II0341
OG0000555	BAB2_0844	BAB2_0844	Q2YK36	BAB2_0844	BMEII0889	Q8YBL0	BMEII0889	BS1330_II0356	A0A0H3G6V0	BS1330_II0356
OG0000556	BAB2_0815	BAB2_0815	Q2YK65	BAB2_0815	BMEII0861	Q8YBN8	BMEII0861	BRA0407	Q8FWN9	BRA0407 BS1330_II0404
OG0000557	BAB2_0812	BAB2_0812	Q2YK66	BAB2_0812	BMEII0859	Q8YBP0	BMEII0859	BRA0409	Q8FWN7	BRA0409 BS1330_II0406
OG0000558	msrB	msrB	Q2YK77	BAB2_0792	msrB	P65447	BMEII0819	msrB	P65448	BRA0446 BS1330_II0443
OG0000559	serA-2	serA-2	Q2YK82	BAB2_0783	BMEII0813	Q8YBS3	BMEII0813	serA-2	A0A0H3GEZ5	BS1330_II0450
OG0000560	def-1	def-1	Q2YK83	BAB2_0782	BMEII0812	P63919	BMEII0812	def	P63920	BRA0454 BS1330_II0451
OG0000561	BAB2_0763	BAB2_0763	Q2YKA1	BAB2_0763	BMEII0792	Q8YBU4	BMEII0792	BS1330_II0470	A0A0H3GAF7	BS1330_II0470
OG0000562	BAB2_0762	BAB2_0762	Q2YKA2	BAB2_0762	BMEII0791	Q8YBU5	BMEII0791	BS1330_II0471	A0A0H3GAZ6	BS1330_II0471
OG0000563	BAB2_0758	BAB2_0758	Q2YKA6	BAB2_0758	BMEII0786	Q8YBV0	BMEII0786	BS1330_II0476	A0A0H3GB00	BS1330_II0476
OG0000564	BAB2_0741	BAB2_0741	Q2YKC1	BAB2_0741	BMEII0773	Q8YBW3	BMEII0773	mogA	A0A0H3G6D8	BS1330_II0492
OG0000565	BAB2_0730	BAB2_0730	Q2YKD2	BAB2_0730	BMEII0762	Q8YBX4	BMEII0762	cydD	A0A0H3GB25	BS1330_II0504
OG0000566	BAB2_0729	BAB2_0729	Q2YKD3	BAB2_0729	BMEII0761	Q8YBX5	BMEII0761	BS1330_II0505	A0A0H3G749	BS1330_II0505
OG0000567	cydA	cydA	Q2YKD4	BAB2_0728	BMEII0760	Q8YBX6	BMEII0760	cydA	A0A0H3GF39	BS1330_II0506
OG0000568	cydB	cydB	Q2YKD5	BAB2_0727	BMEII0759	Q8YBX7	BMEII0759	cydB	A0A0H3G6F1	BS1330_II0507
OG0000569	BAB2_0715	BAB2_0715	Q2YKE5	BAB2_0715	BMEII0748	Q8YBY8	BMEII0748	BS1330_II0519	A0A0H3GB39	BS1330_II0519
OG0000570	BAB2_0713	BAB2_0713	Q2YKE7	BAB2_0713	BMEII0746	Q8YBZ0	BMEII0746	BS1330_II0521	A0A0H3GF53	BS1330_II0521
OG0000571	lpdA-3	lpdA-3	Q2YKE8	BAB2_0712	BMEII0745	Q8YBZ1	BMEII0745	lpdA-3	A0A0H3G6G4	BS1330_II0522
OG0000572	BAB2_0702	BAB2_0702	Q2YKF8	BAB2_0702	BMEII0737	Q8YBZ8	BMEII0737	BS1330_II0530	A0A0H3G767	BS1330_II0530
OG0000573	galE-2	galE-2	Q2YKG6	BAB2_0694	BMEII0730	Q8YC05	BMEII0730	galE-2	A0A0H3GAL7	BS1330_II0538
OG0000574	ugd	ugd	Q2YKG8	BAB2_0692	BMEII0727	Q8YC08	BMEII0727	ugd	A0A0H3G774	BS1330_II0540
OG0000575	bfr	bfr	Q2YKI4	BAB2_0675	bfr	P49944	BMEII0704	bfr	Q8FW95	BRA0565 BS1330_II0560
OG0000576	BAB2_0673	BAB2_0673	Q2YKI6	BAB2_0673	BMEII0702	Q8YC30	BMEII0702	BS1330_II0562	A0A0H3G6J0	BS1330_II0562
OG0000577	BAB2_0668	BAB2_0668	Q2YKJ1	BAB2_0668	pcs	D0B707	BMEII0695	pcs	A0A0H3G6J4	BS1330_II0567
OG0000578	ubiH	ubiH	Q2YKJ2	BAB2_0667	BMEII0694	Q8YC38	BMEII0694	ubiH	A0A0H3GAP4	BS1330_II0568
OG0000579	mfd	mfd	Q2YKJ8	BAB2_0661	mfd	Q8YC44	BMEII0688	mfd	A0A0H3GAQ0	BS1330_II0574
OG0000580	recG	recG	Q2YKK0	BAB2_0659	BMEII0686	Q8YC46	BMEII0686	recG	A0A0H3G795	BS1330_II0576
OG0000581	BAB2_0654	BAB2_0654	Q2YKK5	BAB2_0654	BMEII0681	Q8YC51	BMEII0681	BS1330_II0581	A0A0H3GAQ5	BS1330_II0581
OG0000582	gatC	gatC	Q2YKL4	BAB2_0645	gatC	P64203	BMEII0674	gatC	P64204	BRA0595 BS1330_II0590
OG0000583	BAB2_0643	BAB2_0643	Q2YKL6	BAB2_0643	BMEII0672	Q8YC60	BMEII0672	BRA0597	Q8FW65	BRA0597 BS1330_II0592
OG0000584	rnr	rnr	Q2YKM4	BAB2_0635	rnr	Q8YC67	BMEII0665	rnr	A0A0H3GB93	BS1330_II0600
OG0000585	rpmG	rpmG	Q2YKM8	BAB2_0631	rpmG	P66215	BMEII0661	rpmG	P66216	BRA0609 BS1330_II0604
OG0000586	BAB2_0630	BAB2_0630	Q2YKM9	BAB2_0630	BMEII0660	Q8YC72	BMEII0660	pleD	A0A0H3GAS1	BS1330_II0605
OG0000587	divK	divK	Q2YKN1	BAB2_0628	divK	Q8YC73	BMEII0659	divK	Q8FW53	BRA0612 BS1330_II0607
OG0000588	BAB2_0617	BAB2_0617	Q2YKP0	BAB2_0617	BMEII0650	Q8YC82	BMEII0650	BS1330_II0620	A0A0H3GFC7	BS1330_II0620
OG0000589	BAB2_0599	BAB2_0599	Q2YKQ3	BAB2_0599	BMEII0639	Q8YC93	BMEII0639	pcaQ	A0A0H3G6P7	BS1330_II0636
OG0000590	ade	ade	Q2YKR3	BAB2_0587	ade	Q8YCA5	BMEII0627	ade	Q8FW12	BRA0653 BS1330_II0647
OG0000591	ugpB	ugpB	Q2YKR5	BAB2_0585	ugpB	Q8YCA7	BMEII0625	ugpB	Q8FW10	BRA0655 BS1330_II0649
OG0000592	ugpA	ugpA	Q2YKR6	BAB2_0584	ugpA	Q8YCA8	BMEII0624	ugpA	Q8FW09	BRA0656 BS1330_II0650
OG0000593	sodC	sodC	Q2YKV9	BAB2_0535	sodC	P66826	BMEII0581	sodC	P66827	BRA0703 BS1330_II0696
OG0000594	BAB2_0525	BAB2_0525	Q2YKW9	BAB2_0525	BMEII0571	Q8YCF9	BMEII0571	iolD	A0A0H3G6V9	BS1330_II0707
OG0000595	BAB2_0522	BAB2_0522	Q2YKX2	BAB2_0522	BMEII0568	Q8YCG2	BMEII0568	BS1330_II0710	A0A0H3GBH5	BS1330_II0710
OG0000596	fbpC	fbpC	Q2YKX3	BAB2_0521	fbpC	Q8YCG3	BMEII0567	fbpC	Q8FVV5	BRA0718 BS1330_II0711
OG0000597	gcvH	gcvH	Q2YKY0	BAB2_0514	gcvH	P64211	BMEII0560	gcvH	P64212	BRA0726 BS1330_II0719
OG0000598	gcvT	gcvT	Q2YKY1	BAB2_0513	BMEII0559	Q8YCH0	BMEII0559	gcvT	A0A0H3GFK4	BS1330_II0720
OG0000599	BAB2_0506	BAB2_0506	Q2YKY8	BAB2_0506	BMEII0553	Q8YCH6	BMEII0553	BS1330_II0727	A0A0H3GB27	BS1330_II0727
OG0000600	BAB2_0500	BAB2_0500	Q2YKZ4	BAB2_0500	BMEII0548	Q8YCI0	BMEII0548	BS1330_II0733	A0A0H3GB32	BS1330_II0733
OG0000601	BAB2_0491	BAB2_0491	Q2YKZ9	BAB2_0491	BMEII0542	Q8YCI6	BMEII0542	BRA0748	Q8FVS7	BRA0748 BS1330_II0741
OG0000602	BAB2_0489	BAB2_0489	Q2YL01	BAB2_0489	BMEII0541	Q8YCI7	BMEII0541	BS1330_II0743	A0A0H3G7L2	BS1330_II0743
OG0000603	BAB2_0477	BAB2_0477	Q2YL13	BAB2_0477	BMEII0529	Q8YCJ9	BMEII0529	BS1330_II0755	A0A0H3G706	BS1330_II0755
OG0000604	BAB2_0476	BAB2_0476	Q2YL14	BAB2_0476	BMEII0528	Q8YCK0	BMEII0528	BS1330_II0756	A0A0H3GB51	BS1330_II0756
OG0000605	xseA	xseA	Q2YL15	BAB2_0475	xseA	Q8YCK1	BMEII0527	xseA	Q8FVR1	BRA0764 BS1330_II0757
OG0000606	pgl	pgl	Q2YL31	BAB2_0459	pgl	Q8YCL6	BMEII0512	pgl	A0A0H3G722	BS1330_II0772
OG0000607	proC	proC	Q2YL34	BAB2_0456	proC	Q8YCL9	BMEII0509	proC	A0A0H3GB64	BS1330_II0775
OG0000608	BAB2_0449	BAB2_0449	Q2YL41	BAB2_0449	BMEII0502	Q8YCM6	BMEII0502	BS1330_II0781	A0A0H3GB68	BS1330_II0781
OG0000609	lysS	lysS	Q2YL43	BAB2_0447	lysS	Q8YCM8	BMEII0500	lysS	P59225	BRA0790 BS1330_II0783
OG0000610	dcp	dcp	Q2YL46	BAB2_0358	BMEII0416	Q8YCW2	BMEII0416	dcp	A0A0H3GBH2	BS1330_II0871
OG0000611	leuD	leuD	Q2YL51	BAB2_0353	leuD	P65275	BMEII0411	leuD	P65276	BRA0883 BS1330_II0876
OG0000612	BAB2_0347	BAB2_0347	Q2YL57	BAB2_0347	BMEII0405	Q8YCX3	BMEII0405	BS1330_II0882	A0A0H3G7E2	BS1330_II0882
OG0000613	BAB2_0444	BAB2_0444	Q2YL64	BAB2_0444	BMEII0497	Q8YCN1	BMEII0497	fadB	A0A0H3G733	BS1330_II0786
OG0000614	nikC	nikC	Q2YL71	BAB2_0436	BMEII0489	Q8YCN9	BMEII0489	nikC	A0A0H3GB76	BS1330_II0795
OG0000615	nikB	nikB	Q2YL72	BAB2_0435	BMEII0488	Q8YCP0	BMEII0488	nikB	A0A0H3GBN5	BS1330_II0796
OG0000616	BAB2_0036	BAB2_0036	Q2YL75	BAB2_0036	BMEII0056	Q8YDW8	BMEII0056	BS1330_II0037	A0A0H3G597	BS1330_II0037
OG0000617	BAB2_0015	BAB2_0015	Q2YL94	BAB2_0015	BMEII0077	Q8YDU7	BMEII0077	entC	A0A0H3G581	BS1330_II0016
OG0000618	BAB2_0013	BAB2_0013	Q2YL96	BAB2_0013	BMEII0079	Q7CNT0	BMEII0079	entB	A0A0H3G629	BS1330_II0014
OG0000619	BAB2_0012	BAB2_0012	Q2YL97	BAB2_0012	BMEII0080	Q8YDU5	BMEII0080	entA	A0A0H3G9U9	BS1330_II0013
OG0000620	BAB2_0145	BAB2_0145	Q2YLA1	BAB2_0145	otnK	Q8YB10	BMEII1091	BS1330_II0147	A0A0H3G6C4	BS1330_II0147
OG0000621	BAB2_0141	BAB2_0141	Q2YLA5	BAB2_0141	BMEII1095	Q8YB06	BMEII1095	BS1330_II0143	A0A0H3GE94	BS1330_II0143
OG0000622	BAB2_0140	BAB2_0140	Q2YLA6	BAB2_0140	BMEII1096	Q8YB05	BMEII1096	BS1330_II0142	A0A0H3G6C0	BS1330_II0142
OG0000623	BAB2_0289	BAB2_0289	Q2YLB2	BAB2_0289	BMEII0351	Q8YD26	BMEII0351	BS1330_II0937	A0A0H3G836	BS1330_II0937
OG0000624	dap	dap	Q2YLB4	BAB2_0287	dap	Q8YD27	BMEII0350	dap	Q8FV99	BRA0947 BS1330_II0939
OG0000625	fliI	fliI	Q2YLC8	BAB2_0129	BMEII1105	Q8YAZ6	BMEII1105	fliI	A0A0H3GE83	BS1330_II0128
OG0000626	rpmF	rpmF	Q2YLD3	BAB1_1785	rpmF	P66205	BMEI0272	rpmF	P66206	BR1775 BS1330_I1769
OG0000627	fdxA	fdxA	Q2YLE0	BAB1_1778	BMEI0278	Q8YJ09	BMEI0278	fdxA	A0A0H3G552	BS1330_I1761
OG0000628	atpC	atpC	Q2YLE7	BAB1_1806	atpC	P63660	BMEI0252	atpC	P63661	BR1798 BS1330_I1792
OG0000629	BAB1_1799	BAB1_1799	Q2YLF4	BAB1_1799	BMEI0258	Q8YJ28	BMEI0258	BS1330_I1785	A0A0H3GD58	BS1330_I1785
OG0000630	sun	sun	Q2YLH2	BAB1_1822	BMEI0235	Q8YJ51	BMEI0235	sun	A0A0H3G8N5	BS1330_I1808
OG0000631	htpX	htpX	Q2YLH3	BAB1_1821	htpX	Q8YJ50	BMEI0236	htpX	Q8FYQ1	BR1813 BS1330_I1807
OG0000632	BAB1_1816	BAB1_1816	Q2YLH8	BAB1_1816	BMEI0241	Q8YJ45	BMEI0241	BS1330_I1802	A0A0H3G948	BS1330_I1802
OG0000633	leuS	leuS	Q2YLH9	BAB1_1815	leuS	Q8YJ44	BMEI0242	leuS	Q8FYQ7	BR1807 BS1330_I1801
OG0000634	tal	tal	Q2YLI1	BAB1_1813	tal	Q8YJ42	BMEI0244	tal	Q8FYQ9	BR1805 BS1330_I1799
OG0000635	atpH	atpH	Q2YLI4	BAB1_1810	atpH	Q8YJ38	BMEI0248	atpH	Q8FYR2	BR1802 BS1330_I1796
OG0000636	atpG	atpG	Q2YLI6	BAB1_1808	atpG	Q8YJ36	BMEI0250	atpG	Q8FYR4	BR1800 BS1330_I1794
OG0000637	proA	proA	Q2YLI7	BAB1_1851	proA	Q8YJ78	BMEI0208	proA	Q8FYM3	BR1843 BS1330_I1837
OG0000638	nadD	nadD	Q2YLI8	BAB1_1850	nadD	Q8YJ77	BMEI0209	nadD	Q8CY36	BR1842 BS1330_I1836
OG0000639	rsfS	rsfS	Q2YLI9	BAB1_1849	rsfS	Q8YJ76	BMEI0210	rsfS	A0A0H3GDB4	BS1330_I1835
OG0000640	rlmH	rlmH	Q2YLJ0	BAB1_1848	rlmH	P67516	BMEI0211	rlmH	P67517	BR1840 BS1330_I1834
OG0000641	BAB1_1845	BAB1_1845	Q2YLJ3	BAB1_1845	BMEI0214	Q8YJ72	BMEI0214	BS1330_I1831	A0A0H3G8P9	BS1330_I1831
OG0000642	rppH	rppH	Q2YLJ4	BAB1_1844	rppH	Q8YJ71	BMEI0215	rppH	Q8FYM9	BR1836 BS1330_I1830
OG0000643	BAB1_1837	BAB1_1837	Q2YLK1	BAB1_1837	BMEI0222	Q8YJ64	BMEI0222	BS1330_I1823	A0A0H3GDA4	BS1330_I1823
OG0000644	rpsP	rpsP	Q2YLK6	BAB1_1832	rpsP	P66433	BMEI0227	rpsP	P66434	BR1824 BS1330_I1818
OG0000645	rplU	rplU	Q2YLL7	BAB1_1858	rplU	Q8YJ85	BMEI0201	rplU	Q8FYL7	BR1850 BS1330_I1844
OG0000646	rpmA	rpmA	Q2YLL8	BAB1_1857	rpmA	Q8YJ84	BMEI0202	rpmA	Q8FYL8	BR1849 BS1330_I1843
OG0000647	hemD	hemD	Q2YLM6	BAB1_1886	BMEI0177	Q8YJA9	BMEI0177	hemD	A0A0H3GDE1	BS1330_I1880
OG0000648	grxC	grxC	Q2YLN2	BAB1_1879	BMEI0184	Q8YJA2	BMEI0184	grxC	A0A0H3G4M0	BS1330_I1870
OG0000649	ptsP	ptsP	Q2YLN7	BAB1_1873	BMEI0190	Q8YJ96	BMEI0190	ptsP	A0A0H3G4L5	BS1330_I1864
OG0000650	prfA	prfA	Q2YLN8	BAB1_1872	prfA	Q8YJ95	BMEI0191	prfA	Q8FYK3	BR1869 BS1330_I1863
OG0000651	prmC	prmC	Q2YLN9	BAB1_1871	prmC	Q8YJ94	BMEI0192	prmC	A0A0H3GDD3	BS1330_I1862
OG0000652	BAB1_1867	BAB1_1867	Q2YLP3	BAB1_1867	BMEI0196	Q8YJ90	BMEI0196	BS1330_I1856	A0A0H3GDC7	BS1330_I1856
OG0000653	rplS	rplS	Q2YLP6	BAB1_1906	rplS	P66078	BMEI0156	rplS	P66079	BR1907 BS1330_I1901
OG0000654	sdhC	sdhC	Q2YLP9	BAB1_1903	BMEI0159	Q8YJC7	BMEI0159	sdhC	A0A0H3G9A0	BS1330_I1898
OG0000655	BAB1_1902	BAB1_1902	Q2YLQ0	BAB1_1902	BMEI0160	Q8YJC6	BMEI0160	BS1330_I1897	A0A0H3G8T2	BS1330_I1897
OG0000656	BAB1_1897	BAB1_1897	Q2YLQ5	BAB1_1897	BMEI0166	Q8YJC0	BMEI0166	tesB	A0A0H3G8S8	BS1330_I1892
OG0000657	amt	amt	Q2YLQ6	BAB1_1896	BMEI0167	Q8YJB9	BMEI0167	amt	A0A0H3GDE4	BS1330_I1890
OG0000658	mdh	mdh	Q2YLR9	BAB1_1927	mdh	Q8YJE7	BMEI0137	mdh	Q8FYF4	BR1927 BS1330_I1921
OG0000659	sucB	sucB	Q2YLS3	BAB1_1922	BMEI0141	F8WJX2	BMEI0141	sucB	A0A0H3GDF8	BS1330_I1916
OG0000660	lpdA-2	lpdA-2	Q2YLS7	BAB1_1918	BMEI0145	Q8YJE1	BMEI0145	lpdA-2	A0A0H3G4P8	BS1330_I1912
OG0000661	xerC	xerC	Q2YLS9	BAB1_1916	xerC	Q8YJD9	BMEI0147	xerC	Q7ZAN7	BR1916 BS1330_I1910
OG0000662	rimM	rimM	Q2YLT0	BAB1_1915	rimM	P66651	BMEI0148	rimM	P66652	BR1915 BS1330_I1909
OG0000663	trmD	trmD	Q2YLT1	BAB1_1914	trmD	Q8YJD7	BMEI0149	trmD	Q8CY35	BR1914 BS1330_I1908
OG0000664	BAB1_1944	BAB1_1944	Q2YLU2	BAB1_1944	BMEI0123	Q8YJG0	BMEI0123	BS1330_I1937	A0A0H3G9C1	BS1330_I1937
OG0000665	BAB1_1940	BAB1_1940	Q2YLU6	BAB1_1940	BMEI0126	Q8YJF7	BMEI0126	BS1330_I1933	A0A0H3GDG8	BS1330_I1933
OG0000666	gloB	gloB	Q2YLU8	BAB1_1936	gloB	Q8YJF4	BMEI0129	gloB	Q8FYE7	BR1936 BS1330_I1930
OG0000667	yciB	yciB	Q2YLU9	BAB1_1935	yciB	Q8YJF3	BMEI0130	yciB	P59363	BR1935 BS1330_I1929
OG0000668	BAB1_1966	BAB1_1966	Q2YLV4	BAB1_1966	BMEI0103	Q8YJI0	BMEI0103	BS1330_I1959	A0A0H3G9D5	BS1330_I1959
OG0000669	thiP	thiP	Q2YLW7	BAB1_1771	thiP	Q8YJ03	BMEI0284	thiP	Q8FYV0	BR1758 BS1330_I1752
OG0000670	thiB	thiB	Q2YLW8	BAB1_1770	thiB	Q8YJ02	BMEI0285	thiB	Q8FYV1	BR1757 BS1330_I1751
OG0000671	BAB1_1769	BAB1_1769	Q2YLW9	BAB1_1769	BMEI0286	Q8YJ01	BMEI0286	BS1330_I1750	A0A0H3G4C9	BS1330_I1750
OG0000672	BAB1_1766	BAB1_1766	Q2YLX1	BAB1_1766	BMEI0288	Q8YIZ9	BMEI0288	BS1330_I1747	A0A0H3G8Z3	BS1330_I1747
OG0000673	ychF	ychF	Q2YLX4	BAB1_1553	ychF	Q8YIG5	BMEI0479	ychF	A0A0H3G801	BS1330_I1531
OG0000674	rplY	rplY	Q2YLX6	BAB1_1551	rplY	Q8YIG3	BMEI0481	rplY	Q8FZE8	BR1535 BS1330_I1529
OG0000675	BAB1_1546	BAB1_1546	Q2YLY1	BAB1_1546	BMEI0486	Q8YIF8	BMEI0486	BS1330_I1524	A0A0H3G8I0	BS1330_I1524
OG0000676	lgt	lgt	Q2YLY3	BAB1_1544	lgt	Q8YIF6	BMEI0488	lgt	Q8FZF5	BR1528 BS1330_I1522
OG0000677	ftsQ	ftsQ	Q2YLY9	BAB1_1446	ftsQ	Q8YI62	BMEI0583	ftsQ	A0A0H3G4G7	BS1330_I1421
OG0000678	ftsA	ftsA	Q2YLZ0	BAB1_1445	ftsA	Q8YI61	BMEI0584	ftsA	A0A0H3G893	BS1330_I1420
OG0000679	bamD	bamD	Q2YLZ4	BAB1_1441	bamD	Q8YI58	BMEI0587	bamD	A0A0H3GCE7	BS1330_I1416
OG0000680	recN	recN	Q2YLZ5	BAB1_1440	BMEI0588	Q8YI57	BMEI0588	recN	A0A0H3G4G4	BS1330_I1415
OG0000681	rpsL	rpsL	Q2YLZ8	BAB1_1260	rpsL	Q8GH23	BMEI0752	rpsL	P63194	BR1238 BS1330_I1234
OG0000682	rpsG	rpsG	Q2YLZ9	BAB1_1259	rpsG	Q8YHP4	BMEI0753	rpsG	Q8G074	BR1237 BS1330_I1233
OG0000683	fusA	fusA	Q2YM00	BAB1_1258	fusA	Q8YHP3	BMEI0754	fusA	Q8G075	BR1236 BS1330_I1232
OG0000684	rpsJ	rpsJ	Q2YM02	BAB1_1256	rpsJ	P66324	BMEI0756	rpsJ	P66325	BR1234 BS1330_I1230
OG0000685	rplC	rplC	Q2YM03	BAB1_1255	rplC	Q8YHP0	BMEI0757	rplC	Q8G076	BR1233 BS1330_I1229
OG0000686	rplD	rplD	Q2YM04	BAB1_1254	rplD	Q8YHN9	BMEI0758	rplD	Q8G077	BR1232 BS1330_I1228
OG0000687	rplW	rplW	Q2YM05	BAB1_1253	rplW	Q8YHN8	BMEI0759	rplW	Q8G078	BR1231 BS1330_I1227
OG0000688	rplB	rplB	Q2YM06	BAB1_1252	rplB	Q8YHN7	BMEI0760	rplB	Q8G079	BR1230 BS1330_I1226
OG0000689	rpsS	rpsS	Q2YM07	BAB1_1251	rpsS	P66489	BMEI0761	rpsS	P66490	BR1229 BS1330_I1225
OG0000690	secE	secE	Q2YM09	BAB1_1270	secE	Q8YHQ3	BMEI0743	secE	A0A0H3G3F4	BS1330_I1246
OG0000691	nusG	nusG	Q2YM10	BAB1_1269	nusG	Q8YHQ2	BMEI0744	nusG	A0A0H3GC37	BS1330_I1245
OG0000692	rplK	rplK	Q2YM11	BAB1_1268	rplK	Q8YHQ1	BMEI0745	rplK	Q8G065	BR1248 BS1330_I1244
OG0000693	rplA	rplA	Q2YM12	BAB1_1267	rplA	Q8YHQ0	BMEI0746	rplA	Q8G066	BR1247 BS1330_I1243
OG0000694	rplJ	rplJ	Q2YM13	BAB1_1266	rplJ	Q8YHP9	BMEI0747	rplJ	Q8G067	BR1246 BS1330_I1242
OG0000695	rplL	rplL	Q2YM14	BAB1_1265	rplL	P0A468	BMEI0748	rplL	P0A469	BR1245 BS1330_I1241
OG0000696	rpoB	rpoB	Q2YM15	BAB1_1264	rpoB	Q8YHP8	BMEI0749	rpoB	Q8G069	BR1243 BS1330_I1239
OG0000697	rpoD	rpoD	Q2YM26	BAB1_1498	rpoD	Q8YIB2	BMEI0532	rpoD	A0A0H3G7W3	BS1330_I1473
OG0000698	BAB1_1471	BAB1_1471	Q2YM32	BAB1_1471	BMEI0556	Q8YI89	BMEI0556	BS1330_I1447	A0A0H3G4H6	BS1330_I1447
OG0000699	metF	metF	Q2YM35	BAB1_1468	BMEI0559	Q8YI86	BMEI0559	metF	A0A0H3G3R1	BS1330_I1444
OG0000700	BAB1_1462	BAB1_1462	Q2YM41	BAB1_1462	BMEI0565	Q8YI80	BMEI0565	BS1330_I1438	A0A0H3G7T6	BS1330_I1438
OG0000701	BAB1_1484	BAB1_1484	Q2YM44	BAB1_1484	BMEI0546	Q8YI99	BMEI0546	pncA	A0A0H3G4I3	BS1330_I1458
OG0000702	BAB1_1559	BAB1_1559	Q2YM54	BAB1_1559	BMEI0473	Q8YIH1	BMEI0473	BS1330_I1537	A0A0H3G806	BS1330_I1537
OG0000703	petB	petB	Q2YM55	BAB1_1558	BMEI0474	Q8YIH0	BMEI0474	petB	A0A0H3G3X7	BS1330_I1536
OG0000704	BAB1_1557	BAB1_1557	Q2YM56	BAB1_1557	BMEI0475	Q8YIG9	BMEI0475	BS1330_I1535	A0A0H3GCM8	BS1330_I1535
OG0000705	mntH	mntH	Q2YM61	BAB1_1460	mntH	P65544	BMEI0569	mntH	P65545	BR1441 BS1330_I1435
OG0000706	rsmH	rsmH	Q2YM63	BAB1_1458	rsmH	P65427	BMEI0571	rsmH	P65428	BR1439 BS1330_I1433
OG0000707	BAB1_1293	BAB1_1293	Q2YM74	BAB1_1293	BMEI0725	Q8YHS1	BMEI0725	hom	A0A0H3G7F0	BS1330_I1270
OG0000708	glpX	glpX	Q2YM75	BAB1_1292	BMEI0726	Q8YHS0	BMEI0726	glpX	A0A0H3G3G7	BS1330_I1269
OG0000709	recJ	recJ	Q2YM77	BAB1_1290	BMEI0728	Q8YHR8	BMEI0728	recJ	A0A0H3G470	BS1330_I1266
OG0000710	gloA	gloA	Q2YM78	BAB1_1286	BMEI0730	Q8YHR6	BMEI0730	gloA	A0A0H3G7E5	BS1330_I1264
OG0000711	fur	fur	Q2YM81	BAB1_0393	fur	Q8YFF9	BMEI1563	fur	A0A0H3G1W8	BS1330_I0365
OG0000712	BAB1_0386	BAB1_0386	Q2YM88	BAB1_0386	BMEI1569	Q8YFF3	BMEI1569	BS1330_I0358	A0A0H3G1Y1	BS1330_I0358
OG0000713	BAB1_0383	BAB1_0383	Q2YM91	BAB1_0383	BMEI1571	Q8YFF1	BMEI1571	BS1330_I0355	A0A0H3G1W0	BS1330_I0355
OG0000714	atpB	atpB	Q2YM92	BAB1_0411	atpB	Q8YFH6	BMEI1546	atpB	Q8G2E1	BR0382 BS1330_I0383
OG0000715	BAB1_0410	BAB1_0410	Q2YM93	BAB1_0410	BMEI1547	Q8YFH5	BMEI1547	BS1330_I0382	A0A0H3G1X9	BS1330_I0382
OG0000716	der	der	Q2YM98	BAB1_0405	der	Q8YFH2	BMEI1550	der	Q8G2E8	BR0375 BS1330_I0376
OG0000717	BAB1_0398	BAB1_0398	Q2YMA5	BAB1_0398	BMEI1558	Q8YFG4	BMEI1558	ada	A0A0H3GA38	BS1330_I0369
OG0000718	BAB1_0429	BAB1_0429	Q2YMA9	BAB1_0429	BMEI1532	Q8YFI8	BMEI1532	BS1330_I0402	A0A0H3GA64	BS1330_I0402
OG0000719	atpF2	atpF2	Q2YMC4	BAB1_0414	BMEI1543	Q8YFH8	BMEI1543	atpF2	Q8G2D8	BR0385 BS1330_I0386
OG0000720	ubiA	ubiA	Q2YMD2	BAB1_0443	ubiA	Q8YFK2	BMEI1518	ubiA	A0A0H3G200	BS1330_I0416
OG0000721	purD	purD	Q2YMD3	BAB1_0442	purD	Q8YFK1	BMEI1519	purD	Q8G2B1	BR0414 BS1330_I0415
OG0000722	BAB1_0434	BAB1_0434	Q2YME1	BAB1_0434	BMEI1528	Q8YFJ2	BMEI1528	BS1330_I0406	A0A0H3G605	BS1330_I0406
OG0000723	glyQ	glyQ	Q2YME4	BAB1_0431	glyQ	Q8YFJ0	BMEI1530	glyQ	Q8G2C1	BR0403 BS1330_I0404
OG0000724	BAB1_0465	BAB1_0465	Q2YME7	BAB1_0465	BMEI1495	Q8YFM5	BMEI1495	BS1330_I0440	A0A0H3G631	BS1330_I0440
OG0000725	xseB	xseB	Q2YMF5	BAB1_0457	xseB	P67454	BMEI1503	xseB	P67455	BR0431 BS1330_I0432
OG0000726	fabD	fabD	Q2YMG7	BAB1_0482	BMEI1478	Q8YFP2	BMEI1478	fabD	A0A0H3G5G8	BS1330_I0458
OG0000727	rpsF	rpsF	Q2YMG9	BAB1_0480	rpsF	Q8YFP0	BMEI1480	rpsF	Q8G274	BR0455 BS1330_I0456
OG0000728	rpsR	rpsR	Q2YMH0	BAB1_0479	rpsR	P66453	BMEI1481	rpsR	P66454	BR0454 BS1330_I0455
OG0000729	rplI	rplI	Q2YMH2	BAB1_0477	rplI	Q8YFN7	BMEI1483	rplI	Q8G276	BR0452 BS1330_I0453
OG0000730	cfa	cfa	Q2YMH3	BAB1_0476	BMEI1484	Q8YFN6	BMEI1484	cfa	A0A0H3G247	BS1330_I0452
OG0000731	BAB1_0475	BAB1_0475	Q2YMH4	BAB1_0475	BMEI1485	Q8YFN5	BMEI1485	dnaB	A0A0H3G641	BS1330_I0451
OG0000732	purF	purF	Q2YMH7	BAB1_0472	purF	Q8YFN2	BMEI1488	purF	A0A0H3G239	BS1330_I0447
OG0000733	pssA	pssA	Q2YMH9	BAB1_0470	BMEI1490	Q8YFN0	BMEI1490	pssA	A0A0H3G5F7	BS1330_I0445
OG0000734	BAB1_0504	BAB1_0504	Q2YMI2	BAB1_0504	BMEI1456	Q8YFR4	BMEI1456	BS1330_I0479	A0A0H3G238	BS1330_I0479
OG0000735	thrB	thrB	Q2YMI4	BAB1_0502	thrB	Q8YFR2	BMEI1458	thrB	Q8G256	BR0476 BS1330_I0477
OG0000736	coxC	coxC	Q2YMI7	BAB1_0497	BMEI1462	Q8YFQ8	BMEI1462	coxC	A0A0H3G661	BS1330_I0473
OG0000737	BAB1_0492	BAB1_0492	Q2YMI9	BAB1_0492	BMEI1466	Q8YFQ4	BMEI1466	coxB	A0A0H3GAA7	BS1330_I0468
OG0000738	gmk	gmk	Q2YMJ2	BAB1_0489	gmk	P65217	BMEI1469	gmk	P65218	BR0464 BS1330_I0465
OG0000739	BAB1_0486	BAB1_0486	Q2YMJ5	BAB1_0486	BMEI1473	Q8YFP7	BMEI1473	fabF	A0A0H3GAA3	BS1330_I0462
OG0000740	BAB1_0518	BAB1_0518	Q2YMK0	BAB1_0518	BMEI1442	Q8YFS8	BMEI1442	mutY	A0A0H3G280	BS1330_I0494
OG0000741	BAB1_0510	BAB1_0510	Q2YMK8	BAB1_0510	BMEI1450	Q8YFS0	BMEI1450	thrC	A0A0H3G243	BS1330_I0485
OG0000742	BAB1_0535	BAB1_0535	Q2YML9	BAB1_0535	BMEI1426	Q8YFU4	BMEI1426	BS1330_I0512	A0A0H3G295	BS1330_I0512
OG0000743	BAB1_0532	BAB1_0532	Q2YMM2	BAB1_0532	BMEI1429	Q8YFU1	BMEI1429	BR0508	Q8G228	BR0508 BS1330_I0509
OG0000744	allA	allA	Q2YMM3	BAB1_0531	allA	Q8YFU0	BMEI1430	allA	P59284	BR0507 BS1330_I0508
OG0000745	ppdK	ppdK	Q2YMM9	BAB1_0525	BMEI1436	Q8YFT4	BMEI1436	ppdK	A0A0H3G261	BS1330_I0501
OG0000746	BAB1_0544	BAB1_0544	Q2YMP4	BAB1_0544	BMEI1414	Q8YFV3	BMEI1414	BS1330_I0520	A0A0H3G5P2	BS1330_I0520
OG0000747	rfbD	rfbD	Q2YMP5	BAB1_0543	BMEI1415	Q8YFV2	BMEI1415	rfbD	A0A0H3G296	BS1330_I0519
OG0000748	xylB	xylB	Q2YMQ1	BAB1_0571	xylB	Q8YFX6	BMEI1386	xylB	A0A0H3G6E5	BS1330_I0544
OG0000749	xylA	xylA	Q2YMQ2	BAB1_0570	xylA	Q8YFX5	BMEI1387	xylA	Q8G204	BR0547 BS1330_I0543
OG0000750	BAB1_0591	BAB1_0591	Q2YMR6	BAB1_0591	BMEI1367	Q8YFZ5	BMEI1367	BS1330_I0562	A0A0H3G6F7	BS1330_I0562
OG0000751	BAB1_0590	BAB1_0590	Q2YMR7	BAB1_0590	BMEI1368	Q8YFZ4	BMEI1368	BS1330_I0561	A0A0H3G5S2	BS1330_I0561
OG0000752	BAB1_0583	BAB1_0583	Q2YMS1	BAB1_0583	BMEI1374	Q8YFY8	BMEI1374	BS1330_I0555	A0A0H3G2B7	BS1330_I0555
OG0000753	betI	betI	Q2YMS6	BAB1_0578	betI	Q8YFY3	BMEI1379	betI	Q8G1Z7	BR0554 BS1330_I0550
OG0000754	BAB1_0601	BAB1_0601	Q2YMU1	BAB1_0601	BMEI1357	Q8YG05	BMEI1357	BS1330_I0573	A0A0H3G2I5	BS1330_I0573
OG0000755	ccmE	ccmE	Q2YMU7	BAB1_0632	ccmE	Q8YG29	BMEI1333	ccmE	Q8G1U5	BR0608 BS1330_I0604
OG0000756	BAB1_0629	BAB1_0629	Q2YMV0	BAB1_0629	BMEI1336	Q8YG26	BMEI1336	BS1330_I0601	A0A0H3GAP1	BS1330_I0601
OG0000757	BAB1_0628	BAB1_0628	Q2YMV1	BAB1_0628	BMEI1337	Q7CNU2	BMEI1337	BS1330_I0600	A0A0H3G2K9	BS1330_I0600
OG0000758	amn	amn	Q2YMW4	BAB1_0647	amn	Q8YG44	BMEI1318	amn	A0A0H3GAQ7	BS1330_I0619
OG0000759	BAB1_0645	BAB1_0645	Q2YMW6	BAB1_0645	BMEI1320	Q8YG42	BMEI1320	BS1330_I0617	A0A0H3G6J6	BS1330_I0617
OG0000760	BAB1_0644	BAB1_0644	Q2YMW7	BAB1_0644	BMEI1321	Q8YG41	BMEI1321	BS1330_I0616	A0A0H3G5W0	BS1330_I0616
OG0000761	pepN	pepN	Q2YMX0	BAB1_0641	BMEI1324	Q8YG38	BMEI1324	pepN	A0A0H3G2L9	BS1330_I0613
OG0000762	BAB1_0640	BAB1_0640	Q2YMX1	BAB1_0640	BMEI1325	Q8YG37	BMEI1325	BS1330_I0612	A0A0H3G6J2	BS1330_I0612
OG0000763	BAB1_0637	BAB1_0637	Q2YMX4	BAB1_0637	BMEI1328	Q8YG34	BMEI1328	BS1330_I0609	A0A0H3G2F4	BS1330_I0609
OG0000764	BAB1_0636	BAB1_0636	Q2YMX5	BAB1_0636	BMEI1329	Q8YG33	BMEI1329	BS1330_I0608	A0A0H3GAP6	BS1330_I0608
OG0000765	BAB1_0634	BAB1_0634	Q2YMX7	BAB1_0634	BMEI1331	Q8YG31	BMEI1331	ccmh	A0A0H3G2L3	BS1330_I0606
OG0000766	smpB	smpB	Q2YMY0	BAB1_0667	smpB	P66858	BMEI1300	smpB	P66859	BR0647 BS1330_I0643
OG0000767	BAB1_0657	BAB1_0657	Q2YMZ0	BAB1_0657	BMEI1309	Q8YG53	BMEI1309	BS1330_I0631	A0A0H3G5X4	BS1330_I0631
OG0000768	recO	recO	Q2YMZ9	BAB1_0684	recO	Q8YG76	BMEI1285	recO	Q8G1P8	BR0664 BS1330_I0660
OG0000769	BAB1_0680	BAB1_0680	Q2YN03	BAB1_0680	BMEI1288	Q8YG73	BMEI1288	BS1330_I0656	A0A0H3G2Q4	BS1330_I0656
OG0000770	acpS	acpS	Q2YN04	BAB1_0679	acpS	P63464	BMEI1289	acpS	P63465	BR0659 BS1330_I0655
OG0000771	rpoZ	rpoZ	Q2YN12	BAB1_0671	rpoZ	Q8YG64	BMEI1297	rpoZ	Q8G1Q6	BR0651 BS1330_I0647
OG0000772	BAB1_0701	BAB1_0701	Q2YN18	BAB1_0701	BMEI1270	Q8YG91	BMEI1270	BS1330_I0675	A0A0H3G2S0	BS1330_I0675
OG0000773	BAB1_0693	BAB1_0693	Q2YN26	BAB1_0693	BMEI1275	Q8YG86	BMEI1275	BS1330_I0669	A0A0H3G2R5	BS1330_I0669
OG0000774	pyrC-1	pyrC-1	Q2YN31	BAB1_0688	BMEI1281	Q8YG80	BMEI1281	pyrC-1	A0A0H3G2Q9	BS1330_I0664
OG0000775	uvrC	uvrC	Q2YN35	BAB1_0720	uvrC	Q8YGA9	BMEI1251	uvrC	Q8G1L5	BR0699 BS1330_I0695
OG0000776	pgsA	pgsA	Q2YN36	BAB1_0719	BMEI1252	Q8YGA8	BMEI1252	pgsA	A0A0H3G6Q0	BS1330_I0694
OG0000777	lptD	lptD	Q2YN48	BAB1_0707	lptD	Q8YG96	BMEI1264	lptD	A0A0H3G6P0	BS1330_I0681
OG0000778	lldP	lldP	Q2YN52	BAB1_0738	BMEI1233	Q8YGC6	BMEI1233	lldP	A0A0H3G640	BS1330_I0716
OG0000779	BAB1_0760	BAB1_0760	Q2YN87	BAB1_0760	BMEI1213	Q8YGE6	BMEI1213	metC	A0A0H3G2N6	BS1330_I0735
OG0000780	nrdR	nrdR	Q2YN94	BAB1_0788	nrdR	P67311	BMEI1190	nrdR	P67312	BR0766 BS1330_I0762
OG0000781	BAB1_0785	BAB1_0785	Q2YN97	BAB1_0785	BMEI1193	Q8YGG6	BMEI1193	BS1330_I0758	A0A0H3G680	BS1330_I0758
OG0000782	BAB1_0781	BAB1_0781	Q2YNA1	BAB1_0781	BMEI1196	Q8YGG3	BMEI1196	BS1330_I0754	A0A0H3G6V8	BS1330_I0754
OG0000783	hemB	hemB	Q2YNA2	BAB1_0780	BMEI1197	Q8YGG2	BMEI1197	hemB	A0A0H3G674	BS1330_I0753
OG0000784	bpt	bpt	Q2YNA4	BAB1_0778	bpt	P63646	BMEI1199	bpt	P63647	BR0755 BS1330_I0751
OG0000785	rnd	rnd	Q2YNA8	BAB1_0774	rnd	Q8YGF6	BMEI1203	rnd	A0A0H3G670	BS1330_I0746
OG0000786	ihfA	ihfA	Q2YNB8	BAB1_0799	ihfA	P64390	BMEI1179	ihfA	P64391	BR0778 BS1330_I0774
OG0000787	nusB	nusB	Q2YNC5	BAB1_0792	nusB	Q8YGH3	BMEI1186	nusB	Q8G1E7	BR0770 BS1330_I0766
OG0000788	nuoC	nuoC	Q2YNC7	BAB1_0824	nuoC	Q8YGK2	BMEI1156	nuoC	Q8G1B5	BR0804 BS1330_I0800
OG0000789	BAB1_0813	BAB1_0813	Q2YND6	BAB1_0813	BMEI1166	Q8YGJ3	BMEI1166	BS1330_I0789	A0A0H3G2R9	BS1330_I0789
OG0000790	rplM	rplM	Q2YND8	BAB1_0811	rplM	Q8YGJ1	BMEI1168	rplM	Q8G1C8	BR0791 BS1330_I0787
OG0000791	rpsI	rpsI	Q2YND9	BAB1_0810	rpsI	Q8YGJ0	BMEI1169	rpsI	Q8G1C9	BR0790 BS1330_I0786
OG0000792	argC	argC	Q2YNE1	BAB1_0808	argC	Q8YGI8	BMEI1171	argC	P59314	BR0788 BS1330_I0784
OG0000793	proS	proS	Q2YNE3	BAB1_0842	proS	Q8YGL8	BMEI1140	proS	Q8G197	BR0822 BS1330_I0818
OG0000794	BAB1_0838	BAB1_0838	Q2YNE7	BAB1_0838	BMEI1142	Q8YGL6	BMEI1142	BS1330_I0814	A0A0H3GB60	BS1330_I0814
OG0000795	nuoM	nuoM	Q2YNF1	BAB1_0834	BMEI1146	Q8YGL2	BMEI1146	nuoM	A0A0H3G2T1	BS1330_I0810
OG0000796	BAB1_0833	BAB1_0833	Q2YNF2	BAB1_0833	BMEI1147	Q8YGL1	BMEI1147	nuoL	A0A0H3GB54	BS1330_I0809
OG0000797	nuoJ	nuoJ	Q2YNF4	BAB1_0831	BMEI1149	Q8YGK9	BMEI1149	nuoJ	A0A0H3G337	BS1330_I0807
OG0000798	nuoG	nuoG	Q2YNF7	BAB1_0828	BMEI1152	Q8YGK6	BMEI1152	nuoG	A0A0H3G6Z7	BS1330_I0804
OG0000799	BAB1_0827	BAB1_0827	Q2YNF8	BAB1_0827	BMEI1153	Q8YGK5	BMEI1153	nuoF	A0A0H3G6A7	BS1330_I0803
OG0000800	nuoE	nuoE	Q2YNF9	BAB1_0826	BMEI1154	Q8YGK4	BMEI1154	nuoE	A0A0H3G2S7	BS1330_I0802
OG0000801	nuoD	nuoD	Q2YNG0	BAB1_0825	nuoD	Q8YGK3	BMEI1155	nuoD	Q8G1B4	BR0805 BS1330_I0801
OG0000802	purC	purC	Q2YNG1	BAB1_0862	purC	Q8YGN6	BMEI1122	purC	Q8G178	BR0842 BS1330_I0838
OG0000803	purS	purS	Q2YNG2	BAB1_0861	purS	Q8YGN5	BMEI1123	purS	A0A0H3G6D4	BS1330_I0837
OG0000804	BAB1_0854	BAB1_0854	Q2YNG9	BAB1_0854	BMEI1130	Q8YGM8	BMEI1130	BS1330_I0829	A0A0H3G2U4	BS1330_I0829
OG0000805	BAB1_0845	BAB1_0845	Q2YNH5	BAB1_0845	BMEI1137	Q8YGM1	BMEI1137	dnaE	A0A0H3GB65	BS1330_I0821
OG0000806	galM	galM	Q2YNI1	BAB1_0876	BMEI1109	Q8YGP9	BMEI1109	galM	A0A0H3G2W2	BS1330_I0853
OG0000807	BAB1_0874	BAB1_0874	Q2YNI3	BAB1_0874	acpXL	P63450	BMEI1111	acpXL	P63451	BR0855 BS1330_I0851
OG0000808	BAB1_0873	BAB1_0873	Q2YNI4	BAB1_0873	BMEI1112	Q8YGP6	BMEI1112	BS1330_I0850	A0A0H3G375	BS1330_I0850
OG0000809	BAB1_0898	BAB1_0898	Q2YNJ7	BAB1_0898	BMEI1087	Q8YGS1	BMEI1087	BS1330_I0875	A0A0H3G754	BS1330_I0875
OG0000810	argS	argS	Q2YNJ9	BAB1_0896	argS	Q8YGR9	BMEI1089	argS	Q8G146	BR0877 BS1330_I0873
OG0000811	xth-1	xth-1	Q2YNK3	BAB1_0892	BMEI1093	Q8YGR5	BMEI1093	xth-1	A0A0H3G390	BS1330_I0869
OG0000812	cobT	cobT	Q2YNK7	BAB1_0886	cobT	Q8YGQ9	BMEI1099	cobT	Q8G155	BR0867 BS1330_I0863
OG0000813	gatB	gatB	Q2YNL2	BAB1_0918	gatB	P64197	BMEI1068	gatB	P64198	BR0899 BS1330_I0895
OG0000814	yajC	yajC	Q2YNM1	BAB1_0909	yajC	P0A4Q1	BMEI1077	yajC	P0A4Q2	BR0890 BS1330_I0886
OG0000815	BAB1_0906	BAB1_0906	Q2YNM4	BAB1_0906	BMEI1080	Q8YGS8	BMEI1080	pcm	A0A0H3G759	BS1330_I0883
OG0000816	tatC	tatC	Q2YNM7	BAB1_0903	tatC	Q8YGS5	BMEI1083	tatC	A0A0H3G6H6	BS1330_I0880
OG0000817	tatA	tatA	Q2YNM9	BAB1_0901	tatA	P66887	BMEI1084	tatA	P66888	BR0882 BS1330_I0878
OG0000818	BAB1_0931	BAB1_0931	Q2YNN6	BAB1_0931	BMEI1056	Q8YGV1	BMEI1056	BS1330_I0911	A0A0H3GBD3	BS1330_I0911
OG0000819	BAB1_0929	BAB1_0929	Q2YNN8	BAB1_0929	BMEI1058	Q8YGU9	BMEI1058	BS1330_I0907	A0A0H3G2Y2	BS1330_I0907
OG0000820	accB	accB	Q2YNP2	BAB1_0925	BMEI1062	Q8YGU5	BMEI1062	accB	A0A0H3G773	BS1330_I0903
OG0000821	BAB1_0951	BAB1_0951	Q2YNQ2	BAB1_0951	BMEI1039	Q8YGW6	BMEI1039	BS1330_I0930	A0A0H3GBE5	BS1330_I0930
OG0000822	BAB1_0947	BAB1_0947	Q2YNQ6	BAB1_0947	BMEI1043	Q8YGW2	BMEI1043	BS1330_I0926	A0A0H3G2Z1	BS1330_I0926
OG0000823	qacH	qacH	Q2YNQ8	BAB1_0945	BMEI1045	Q8YGW0	BMEI1045	qacH	A0A0H3G3C9	BS1330_I0924
OG0000824	bcp	bcp	Q2YNR2	BAB1_0941	BMEI1049	Q8YGV6	BMEI1049	bcp	A0A0H3G6K6	BS1330_I0920
OG0000825	BAB1_0955	BAB1_0955	Q2YNS8	BAB1_0955	BMEI1035	Q8YGX0	BMEI1035	BS1330_I0934	A0A0H3G796	BS1330_I0934
OG0000826	BAB1_0977	BAB1_0977	Q2YNT5	BAB1_0977	BMEI1016	Q8YGY9	BMEI1016	fumB	A0A0H3G307	BS1330_I0957
OG0000827	ccmC	ccmC	Q2YNT8	BAB1_0093	ccmC	Q8YEM7	BMEI1851	ccmC	A0A0H3G4Q4	BS1330_I0096
OG0000828	ccmB	ccmB	Q2YNT9	BAB1_0092	BMEI1852	Q8YEM6	BMEI1852	ccmB	A0A0H3G1D8	BS1330_I0095
OG0000829	BAB1_0080	BAB1_0080	Q2YNU9	BAB1_0080	BMEI1862	Q8YEL6	BMEI1862	BS1330_I0084	A0A0H3G1D1	BS1330_I0084
OG0000830	BAB1_0077	BAB1_0077	Q2YNV0	BAB1_0077	phhB	P65722	BMEI1864	phhB	P65723	BR0082 BS1330_I0082
OG0000831	pncB	pncB	Q2YNV6	BAB1_0109	pncB	Q8YEP2	BMEI1836	pncB	Q8G340	BR0112 BS1330_I0112
OG0000832	BAB1_0108	BAB1_0108	Q2YNV7	BAB1_0108	BMEI1837	Q8YEP1	BMEI1837	BS1330_I0111	A0A0H3G9I9	BS1330_I0111
OG0000833	BAB1_0094	BAB1_0094	Q2YNX1	BAB1_0094	BMEI1850	Q8YEM8	BMEI1850	BS1330_I0097	A0A0H3G5A3	BS1330_I0097
OG0000834	BAB1_0124	BAB1_0124	Q2YNX5	BAB1_0124	BMEI1822	Q8YEQ6	BMEI1822	BS1330_I0127	A0A0H3G9K4	BS1330_I0127
OG0000835	polA	polA	Q2YNX9	BAB1_0120	polA	Q8YEQ3	BMEI1825	polA	A0A0H3G1F9	BS1330_I0123
OG0000836	mutS	mutS	Q2YNZ0	BAB1_0146	mutS	Q8YES6	BMEI1801	mutS	Q8G310	BR0147 BS1330_I0147
OG0000837	mviN	mviN	Q2YNZ2	BAB1_0142	murJ	Q8YES2	BMEI1805	mviN	A0A0H3G5E5	BS1330_I0143
OG0000838	trpS	trpS	Q2YNZ3	BAB1_0141	trpS	P67586	BMEI1806	trpS	P67587	BR0142 BS1330_I0142
OG0000839	BAB1_0132	BAB1_0132	Q2YP02	BAB1_0132	BMEI1816	Q8YER2	BMEI1816	BS1330_I0133	A0A0H3G1F4	BS1330_I0133
OG0000840	hpf	hpf	Q2YP11	BAB1_0159	hpf	Q8YEU0	BMEI1787	yfiA	A0A0H3G9M7	BS1330_I0160
OG0000841	rpoN	rpoN	Q2YP13	BAB1_0157	BMEI1789	Q8YET8	BMEI1789	rpoN	A0A0H3G5F6	BS1330_I0158
OG0000842	BAB1_0156	BAB1_0156	Q2YP14	BAB1_0156	BMEI1790	Q8YET7	BMEI1790	BS1330_I0157	A0A0H3G4V0	BS1330_I0157
OG0000843	ihfB	ihfB	Q2YP18	BAB1_0152	ihfB	Q8YET3	BMEI1794	ihfB	Q8G304	BR0153 BS1330_I0153
OG0000844	BAB1_0185	BAB1_0185	Q2YP22	BAB1_0185	BMEI1762	Q8YEW5	BMEI1762	ogt	A0A0H3G9P6	BS1330_I0185
OG0000845	cysG	cysG	Q2YP28	BAB1_0179	BMEI1768	Q8YEV9	BMEI1768	cysG	A0A0H3G1J0	BS1330_I0179
OG0000846	rsmI	rsmI	Q2YP30	BAB1_0177	rsmI	Q8YEV7	BMEI1770	rsmI	A0A0H3G5H2	BS1330_I0177
OG0000847	BAB1_0176	BAB1_0176	Q2YP31	BAB1_0176	BMEI1771	Q8YEV6	BMEI1771	BS1330_I0176	A0A0H3G4W4	BS1330_I0176
OG0000848	BAB1_0187	BAB1_0187	Q2YP52	BAB1_0187	BMEI1760	Q8YEW7	BMEI1760	BS1330_I0187	A0A0H3G4X2	BS1330_I0187
OG0000849	BAB1_0219	BAB1_0219	Q2YP55	BAB1_0219	BMEI1732	Q8YEZ5	BMEI1732	thiD	A0A0H3G4Z0	BS1330_I0218
OG0000850	BAB1_0218	BAB1_0218	Q2YP56	BAB1_0218	BMEI1733	Q8YEZ4	BMEI1733	BS1330_I0217	A0A0H3G1M2	BS1330_I0217
OG0000851	BAB1_0215	BAB1_0215	Q2YP59	BAB1_0215	BMEI1736	Q8YEZ1	BMEI1736	thiE	A0A0H3G1M1	BS1330_I0214
OG0000852	BAB1_0213	BAB1_0213	Q2YP61	BAB1_0213	BMEI1738	Q8YEY9	BMEI1738	BS1330_I0212	A0A0H3G4Y6	BS1330_I0212
OG0000853	BAB1_0230	BAB1_0230	Q2YP72	BAB1_0230	BMEI1722	Q8YF05	BMEI1722	soxB	A0A0H3G5M1	BS1330_I0229
OG0000854	BAB1_0228	BAB1_0228	Q2YP74	BAB1_0228	BMEI1723	Q8YF04	BMEI1723	BS1330_I0227	A0A0H3G1M9	BS1330_I0227
OG0000855	BAB1_0222	BAB1_0222	Q2YP80	BAB1_0222	BMEI1729	Q8YEZ8	BMEI1729	BS1330_I0221	A0A0H3G9S9	BS1330_I0221
OG0000856	BAB1_0248	BAB1_0248	Q2YP88	BAB1_0248	BMEI1707	Q8YF20	BMEI1707	BS1330_I0245	A0A0H3G1P8	BS1330_I0245
OG0000857	infA	infA	Q2YPC1	BAB1_0282	infA	P62923	BMEI1671	infA	Q8G2R5	BR0249 BS1330_I0250
OG0000858	yacG	yacG	Q2YPC3	BAB1_0280	yacG	P67479	BMEI1673	yacG	P67480	BR0247 BS1330_I0248
OG0000859	BAB1_0304	BAB1_0304	Q2YPD1	BAB1_0304	BMEI1648	Q8YF74	BMEI1648	BS1330_I0275	A0A0H3G1Q4	BS1330_I0275
OG0000860	ureF1	ureF1	Q2YPD3	BAB1_0302	ureF2	Q8YF73	BMEI1650	ureF1	Q8G2P6	BR0272 BS1330_I0273
OG0000861	ureD1	ureD1	Q2YPD8	BAB1_0297	ureD1	Q8YF70	BMEI1655	ureD1	Q8G2Q1	BR0267 BS1330_I0268
OG0000862	BAB1_0322	BAB1_0322	Q2YPE7	BAB1_0322	BMEI1630	Q8YF92	BMEI1630	bepD	Q8G2M7	BR0291 BS1330_I0292
OG0000863	fadD	fadD	Q2YPE9	BAB1_0320	BMEI1632	Q8YF90	BMEI1632	fadD	A0A0H3G9Y0	BS1330_I0290
OG0000864	BAB1_0318	BAB1_0318	Q2YPF1	BAB1_0318	BMEI1634	Q8YF88	BMEI1634	BS1330_I0288	A0A0H3G5R7	BS1330_I0288
OG0000865	BAB1_0314	BAB1_0314	Q2YPF5	BAB1_0314	BMEI1638	Q8YF84	BMEI1638	BS1330_I0284	A0A0H3G9X6	BS1330_I0284
OG0000866	BAB1_0313	BAB1_0313	Q2YPF6	BAB1_0313	BMEI1639	Q8YF83	BMEI1639	BS1330_I0283	A0A0H3G1S0	BS1330_I0283
OG0000867	pip	pip	Q2YPG0	BAB1_0344	BMEI1608	Q8YFB4	BMEI1608	pip	A0A0H3G5T6	BS1330_I0315
OG0000868	BAB1_0328	BAB1_0328	Q2YPH6	BAB1_0328	BMEI1624	Q8YF98	BMEI1624	BS1330_I0299	A0A0H3G1R8	BS1330_I0299
OG0000869	BAB1_0327	BAB1_0327	Q2YPH7	BAB1_0327	BMEI1625	Q8YF97	BMEI1625	BS1330_I0298	A0A0H3G9Y4	BS1330_I0298
OG0000870	fpr	fpr	Q2YPI0	BAB1_0361	BMEI1591	Q8YFD1	BMEI1591	fpr	A0A0H3G569	BS1330_I0332
OG0000871	BAB1_0350	BAB1_0350	Q2YPJ0	BAB1_0350	BMEI1603	Q8YFB9	BMEI1603	BS1330_I0321	A0A0H3G5U0	BS1330_I0321
OG0000872	BAB1_0349	BAB1_0349	Q2YPJ1	BAB1_0349	BMEI1604	Q8YFB8	BMEI1604	hemA	A0A0H3G555	BS1330_I0320
OG0000873	mscL	mscL	Q2YPJ2	BAB1_0348	mscL	Q8YFB7	BMEI1605	mscL	Q8G2K1	BR0318 BS1330_I0319
OG0000874	BAB1_0346	BAB1_0346	Q2YPJ4	BAB1_0346	BMEI1606	Q8YFB6	BMEI1606	BS1330_I0317	A0A0H3G9Z6	BS1330_I0317
OG0000875	BAB1_0375	BAB1_0375	Q2YPJ9	BAB1_0375	BMEI1577	Q8YFE5	BMEI1577	BS1330_I0348	A0A0H3G1X3	BS1330_I0348
OG0000876	BAB1_0372	BAB1_0372	Q2YPK2	BAB1_0372	BMEI1580	Q8YFE2	BMEI1580	BS1330_I0345	A0A0H3G1V0	BS1330_I0345
OG0000877	BAB1_0004	BAB1_0004	Q2YPM2	BAB1_0004	BMEI1940	Q8YED8	BMEI1940	moeB	A0A0H3G149	BS1330_I0004
OG0000878	recF	recF	Q2YPM3	BAB1_0003	recF	Q8YED7	BMEI1941	recF	Q8G3E5	BR0003 BS1330_I0003
OG0000879	dnaN	dnaN	Q2YPM4	BAB1_0002	BMEI1942	Q8YED6	BMEI1942	dnaN	A0A0H3G532	BS1330_I0002
OG0000880	pheA	pheA	Q2YPM5	BAB1_0034	BMEI1905	Q8YEH3	BMEI1905	pheA	A0A0H3G9D6	BS1330_I0037
OG0000881	BAB1_0033	BAB1_0033	Q2YPM6	BAB1_0033	BMEI1906	Q8YEH2	BMEI1906	BS1330_I0036	A0A0H3G173	BS1330_I0036
OG0000882	BAB1_0030	BAB1_0030	Q2YPM9	BAB1_0030	BMEI1909	P67260	BMEI1909	BR0033	P67261	BR0033 BS1330_I0033
OG0000883	recR	recR	Q2YPN0	BAB1_0029	recR	Q8YEG8	BMEI1910	recR	Q8G3B7	BR0032 BS1330_I0032
OG0000884	rpsA	rpsA	Q2YPN4	BAB1_0025	BMEI1915	Q8YEG3	BMEI1915	rpsA	A0A0H3G548	BS1330_I0027
OG0000885	cmk	cmk	Q2YPN5	BAB1_0024	cmk	Q8YEG2	BMEI1916	cmk	Q8G3C3	BR0026 BS1330_I0026
OG0000886	BAB1_0053	BAB1_0053	Q2YPP0	BAB1_0053	BMEI1888	Q8YEJ0	BMEI1888	BS1330_I0056	A0A0H3G572	BS1330_I0056
OG0000887	BAB1_0041	BAB1_0041	Q2YPQ1	BAB1_0041	BMEI1899	Q8YEH9	BMEI1899	BS1330_I0044	A0A0H3G1A1	BS1330_I0044
OG0000888	BAB1_0038	BAB1_0038	Q2YPQ2	BAB1_0038	BMEI1901	Q8YEH7	BMEI1901	cyoA	A0A0H3G175	BS1330_I0042
OG0000889	kdsB	kdsB	Q2YPQ5	BAB1_0035	kdsB	Q8YEH4	BMEI1904	kdsB	Q8G3B2	BR0038 BS1330_I0038
OG0000890	dnaE2	dnaE2	Q2YPR3	BAB1_0066	dnaE2	Q8YEK2	BMEI1876	dnaE2	Q8G381	BR0069 BS1330_I0069
OG0000891	pgm	pgm	Q2YPS4	BAB1_0055	BMEI1886	Q8YEJ2	BMEI1886	pgm	A0A0H3G9F1	BS1330_I0058
OG0000892	prmA	prmA	Q2YPS7	BAB1_1436	prmA	Q8YI53	BMEI0592	prmA	Q8FZQ6	BR1417 BS1330_I1411
OG0000893	BAB1_1429	BAB1_1429	Q2YPT4	BAB1_1429	BMEI0599	Q8YI46	BMEI0599	BS1330_I1404	A0A0H3G3P0	BS1330_I1404
OG0000894	BAB1_1420	BAB1_1420	Q2YPU3	BAB1_1420	BMEI0605	Q8YI40	BMEI0605	tcaB	A0A0H3G7Q7	BS1330_I1395
OG0000895	BAB1_1160	BAB1_1160	Q2YPU5	BAB1_1160	BMEI0847	Q8YHF4	BMEI0847	secG	A0A0H3G3B9	BS1330_I1133
OG0000896	BAB1_1159	BAB1_1159	Q2YPU6	BAB1_1159	BMEI0848	Q8YHF3	BMEI0848	BS1330_I1132	A0A0H3GBX8	BS1330_I1132
OG0000897	kdsA	kdsA	Q2YPU9	BAB1_1156	kdsA	Q8YHF1	BMEI0850	kdsA	Q8G0G2	BR1133 BS1330_I1129
OG0000898	pdhA	pdhA	Q2YPV3	BAB1_1152	pdhA	Q8YHE7	BMEI0854	pdhA	A0A0H3G396	BS1330_I1125
OG0000899	BAB1_1151	BAB1_1151	Q2YPV4	BAB1_1151	BMEI0855	Q8YHE6	BMEI0855	pdhB	A0A0H3GBU9	BS1330_I1124
OG0000900	BAB1_1149	BAB1_1149	Q2YPV6	BAB1_1149	BMEI0857	Q8YHE4	BMEI0857	lpdA-1	A0A0H3G7Q4	BS1330_I1122
OG0000901	BAB1_1142	BAB1_1142	Q2YPW2	BAB1_1142	BMEI0864	Q8YHD7	BMEI0864	nifR3	A0A0H3G7Q0	BS1330_I1115
OG0000902	ntrC	ntrC	Q2YPW4	BAB1_1140	ntrC	Q8YHD5	BMEI0866	ntrC	A0A0H3G391	BS1330_I1113
OG0000903	ntrY	ntrY	Q2YPW5	BAB1_1139	BMEI0867	Q8YHD4	BMEI0867	ntrY	A0A0H3GBT9	BS1330_I1112
OG0000904	hflX	hflX	Q2YPX0	BAB1_1133	hflX	Q8YHC9	BMEI0873	hflX	A0A0H3GBT5	BS1330_I1106
OG0000905	ssb	ssb	Q2YPX7	BAB1_1126	ssb	Q8YHC2	BMEI0880	ssb	Q8G0J1	BR1102 BS1330_I1098
OG0000906	phnN	phnN	Q2YPY0	BAB1_1123	phnN	Q8YHC0	BMEI0882	phnN	A0A0H3G3U8	BS1330_I1095
OG0000907	queA	queA	Q2YPY7	BAB1_1116	queA	P65948	BMEI0889	queA	P65949	BR1092 BS1330_I1088
OG0000908	BAB1_1109	BAB1_1109	Q2YPZ4	BAB1_1109	BMEI0897	Q8YHA5	BMEI0897	BS1330_I1081	A0A0H3G3T5	BS1330_I1081
OG0000909	BAB1_1094	BAB1_1094	Q2YQ06	BAB1_1094	BMEI0913	Q8YH91	BMEI0913	BS1330_I1068	A0A0H3G3S0	BS1330_I1068
OG0000910	BAB1_1089	BAB1_1089	Q2YQ11	BAB1_1089	BMEI0920	Q8YH84	BMEI0920	mazG	A0A0H3GBQ6	BS1330_I1063
OG0000911	galE-1	galE-1	Q2YQ12	BAB1_1088	BMEI0921	Q8YH83	BMEI0921	galE-1	A0A0H3G3R5	BS1330_I1062
OG0000912	BAB1_1074	BAB1_1074	Q2YQ19	BAB1_1074	BMEI0932	Q8YH72	BMEI0932	BS1330_I1050	A0A0H3G6Y4	BS1330_I1050
OG0000913	BAB1_1063	BAB1_1063	Q2YQ30	BAB1_1063	BMEI0943	Q8YH61	BMEI0943	BS1330_I1039	A0A0H3G7I5	BS1330_I1039
OG0000914	dksA	dksA	Q2YQ36	BAB1_1056	dksA	Q8YH55	BMEI0949	dksA	A0A0H3G6W7	BS1330_I1032
OG0000915	BAB1_1053	BAB1_1053	Q2YQ39	BAB1_1053	BMEI0952	Q8YH52	BMEI0952	BR1033	Q8G0Q5	BR1033 BS1330_I1029
OG0000916	folK	folK	Q2YQ41	BAB1_1051	BMEI0954	Q8YH50	BMEI0954	folK	A0A0H3G7H4	BS1330_I1027
OG0000917	BAB1_1050	BAB1_1050	Q2YQ42	BAB1_1050	BMEI0955	Q8YH49	BMEI0955	folB	A0A0H3G6W0	BS1330_I1026
OG0000918	BAB1_1049	BAB1_1049	Q2YQ43	BAB1_1049	BMEI0956	Q8YH48	BMEI0956	folP	A0A0H3G338	BS1330_I1025
OG0000919	BAB1_1043	BAB1_1043	Q2YQ47	BAB1_1043	BMEI0961	Q8YH43	BMEI0961	BS1330_I1020	A0A0H3G6V5	BS1330_I1020
OG0000920	BAB1_1037	BAB1_1037	Q2YQ53	BAB1_1037	BMEI0966	Q8YH38	BMEI0966	BS1330_I1014	A0A0H3G332	BS1330_I1014
OG0000921	BAB1_1031	BAB1_1031	Q2YQ59	BAB1_1031	BMEI0971	Q8YH33	BMEI0971	dhs	A0A0H3G6U3	BS1330_I1009
OG0000922	glnB	glnB	Q2YQ66	BAB1_1024	BMEI0978	Q8YH26	BMEI0978	glnB	A0A0H3GBK4	BS1330_I1001
OG0000923	BAB1_1019	BAB1_1019	Q2YQ71	BAB1_1019	BMEI0983	Q8YH21	BMEI0983	rluC	A0A0H3GBJ8	BS1330_I0996
OG0000924	tmk	tmk	Q2YQ79	BAB1_1011	tmk	Q8YH15	BMEI0989	tmk	Q8G0U3	BR0992 BS1330_I0988
OG0000925	BAB1_1010	BAB1_1010	Q2YQ80	BAB1_1010	BMEI0990	Q8YH14	BMEI0990	BS1330_I0987	A0A0H3G3K5	BS1330_I0987
OG0000926	rlpA	rlpA	Q2YQ81	BAB1_1009	rlpA	Q8YH13	BMEI0991	rlpA	A0A0H3G7D7	BS1330_I0986
OG0000927	BAB1_1008	BAB1_1008	Q2YQ82	BAB1_1008	BMEI0992	Q8YH12	BMEI0992	BS1330_I0985	A0A0H3G6R8	BS1330_I0985
OG0000928	BAB1_1631	BAB1_1631	Q2YQA0	BAB1_1631	BMEI0409	Q8YIN4	BMEI0409	aceA	A0A0H3G8P2	BS1330_I1608
OG0000929	BAB1_1628	BAB1_1628	Q2YQA1	BAB1_1628	BMEI0411	Q8YIN2	BMEI0411	BS1330_I1606	A0A0H3G425	BS1330_I1606
OG0000930	BAB1_1367	BAB1_1367	Q2YQD0	BAB1_1367	BMEI0657	Q8YHY8	BMEI0657	BS1330_I1342	A0A0H3G4D1	BS1330_I1342
OG0000931	BAB1_1383	BAB1_1383	Q2YQD4	BAB1_1383	BMEI0642	Q8YI03	BMEI0642	BS1330_I1358	A0A0H3G4D8	BS1330_I1358
OG0000932	ureD2	ureD2	Q2YQD5	BAB1_1382	ureD2	Q8YI02	BMEI0643	ureD2	Q8FZV8	BR1362 BS1330_I1357
OG0000933	ureF2	ureF2	Q2YQD7	BAB1_1380	ureF1	Q8YI00	BMEI0645	ureF2	Q8FZW0	BR1360 BS1330_I1355
OG0000934	BAB1_1281	BAB1_1281	Q2YQG6	BAB1_1281	BMEI0734	Q8YHR2	BMEI0734	cysE	A0A0H3G3G0	BS1330_I1258
OG0000935	pal	pal	Q2YQH3	BAB1_1707	pal	P0A3S7	BMEI0340	pal	P0A3S8	BR1695 BS1330_I1689
OG0000936	cpoB	cpoB	Q2YQH5	BAB1_1705	BMEI0341	Q8YIV1	BMEI0341	cpoB	A0A0H3G484	BS1330_I1687
OG0000937	tilS	tilS	Q2YQH6	BAB1_1704	tilS	Q8YIV0	BMEI0342	tilS	Q8FZ11	BR1692 BS1330_I1686
OG0000938	BAB1_1697	BAB1_1697	Q2YQI3	BAB1_1697	BMEI0349	Q8YIU3	BMEI0349	serA-1	A0A0H3GCZ2	BS1330_I1679
OG0000939	BAB1_1691	BAB1_1691	Q2YQI9	BAB1_1691	BMEI0354	Q8YIT8	BMEI0354	BS1330_I1673	A0A0H3GCY6	BS1330_I1673
OG0000940	BAB1_1334	BAB1_1334	Q2YQJ9	BAB1_1334	BMEI0688	Q8YHV8	BMEI0688	mmsB	A0A0H3GC79	BS1330_I1310
OG0000941	cobQ	cobQ	Q2YQK2	BAB1_1331	cobQ	Q8YHV6	BMEI0690	cobQ	Q8G005	BR1311 BS1330_I1307
OG0000942	cbiD	cbiD	Q2YQL5	BAB1_1318	cbiD	Q8YHU3	BMEI0703	cbiD	Q8G018	BR1298 BS1330_I1294
OG0000943	BAB1_1317	BAB1_1317	Q2YQL6	BAB1_1317	BMEI0704	Q8YHU2	BMEI0704	cobA	A0A0H3G3I0	BS1330_I1293
OG0000944	cobC	cobC	Q2YQL8	BAB1_1315	BMEI0706	Q8YHU0	BMEI0706	cobC	A0A0H3GC71	BS1330_I1291
OG0000945	cobD	cobD	Q2YQL9	BAB1_1314	cobD	Q8YHT9	BMEI0707	cobD	Q8G022	BR1294 BS1330_I1290
OG0000946	kup	kup	Q2YQM9	BAB1_1402	kup	Q8YI23	BMEI0622	kup	Q8FZT8	BR1383 BS1330_I1377
OG0000947	crcB	crcB	Q2YQP1	BAB1_1390	fluC1	Q8YI12	BMEI0633	fluC2	Q8FZV0	BR1370 BS1330_I1365
OG0000948	fluC	fluC	Q2YQP2	BAB1_1389	fluC2	Q8YI11	BMEI0634	fluC1	Q8FZV1	BR1369 BS1330_I1364
OG0000949	BAB1_1388	BAB1_1388	Q2YQP3	BAB1_1388	BMEI0635	Q8YI10	BMEI0635	BR1368	Q8FZV2	BR1368 BS1330_I1363
OG0000950	rpsT	rpsT	Q2YQP6	BAB1_2186	rpsT	P66501	BMEI1944	rpsT	P66502	BR2185 BS1330_I2179
OG0000951	BAB1_2185	BAB1_2185	Q2YQP7	BAB1_2185	BMEI1945	Q8YED3	BMEI1945	BS1330_I2178	A0A0H3GDY2	BS1330_I2178
OG0000952	fur	fur	Q2YQQ7	BAB1_2175	fur	Q8YEC3	BMEI1955	fur	A0A0H3G558	BS1330_I2168
OG0000953	fabB	fabB	Q2YQQ9	BAB1_2173	BMEI1957	Q8YEC1	BMEI1957	fabB	A0A0H3GDX0	BS1330_I2166
OG0000954	rbfA	rbfA	Q2YQR6	BAB1_2166	rbfA	Q8YEB4	BMEI1964	rbfA	Q8FXT1	BR2166 BS1330_I2160
OG0000955	infB	infB	Q2YQR7	BAB1_2165	infB	Q8YEB3	BMEI1965	infB	Q8FXT2	BR2165 BS1330_I2159
OG0000956	nusA	nusA	Q2YQR9	BAB1_2163	nusA	Q8YEB1	BMEI1967	nusA	A0A0H3G551	BS1330_I2157
OG0000957	rimP	rimP	Q2YQS0	BAB1_2162	rimP	P67212	BMEI1968	rimP	P67213	BR2162 BS1330_I2156
OG0000958	BAB1_2160	BAB1_2160	Q2YQS2	BAB1_2160	BMEI1970	Q8YEA8	BMEI1970	metK	A0A0H3GDW5	BS1330_I2154
OG0000959	lnt	lnt	Q2YQS4	BAB1_2158	lnt	Q8YEA6	BMEI1972	lnt	Q8FXT9	BR2158 BS1330_I2152
OG0000960	ybeY	ybeY	Q2YQS6	BAB1_2156	ybeY	P67132	BMEI1974	ybeY	P67133	BR2156 BS1330_I2150
OG0000961	pepS	pepS	Q2YQT3	BAB1_2149	BMEI1981	Q8YE97	BMEI1981	pepS	A0A0H3G543	BS1330_I2142
OG0000962	phoB	phoB	Q2YQT6	BAB1_2146	BMEI1984	Q8YE94	BMEI1984	phoB	A0A0H3G538	BS1330_I2137
OG0000963	phoU	phoU	Q2YQT7	BAB1_2145	BMEI1985	Q8YE93	BMEI1985	phoU	A0A0H3GDU9	BS1330_I2136
OG0000964	BAB1_2143	BAB1_2143	Q2YQT9	BAB1_2143	BMEI1987	Q8YE91	BMEI1987	BS1330_I2134	A0A0H3G5Y3	BS1330_I2134
OG0000965	BAB1_2142	BAB1_2142	Q2YQU0	BAB1_2142	BMEI1988	Q8YE90	BMEI1988	pstC	A0A0H3G9Q6	BS1330_I2133
OG0000966	rlpA	rlpA	Q2YQU4	BAB1_2138	rlpA	Q8YE86	BMEI1992	rlpA	A0A0H3G5X8	BS1330_I2129
OG0000967	gshb	gshb	Q2YQU6	BAB1_2135	gshB	Q8YE82	BMEI1996	gshb	Q8FXW6	BR2131 BS1330_I2125
OG0000968	dnaK	dnaK	Q2YQV2	BAB1_2129	dnaK	Q8YE76	BMEI2002	dnaK	Q8FXX2	BR2125 BS1330_I2119
OG0000969	rplT	rplT	Q2YQV7	BAB1_2124	rplT	P66101	BMEI2007	rplT	P66102	BR2120 BS1330_I2114
OG0000970	rpmI	rpmI	Q2YQV8	BAB1_2123	rpmI	P66265	BMEI2008	rpmI	P66266	BR2119 BS1330_I2113
OG0000971	infC	infC	Q2YQW0	BAB1_2121	infC	P0A3K8	BMEI2010	infC	P0A3K9	BR2117 BS1330_I2111
OG0000972	BAB1_2120	BAB1_2120	Q2YQW1	BAB1_2120	BMEI2011	Q8YE67	BMEI2011	BS1330_I2110	A0A0H3G5W8	BS1330_I2110
OG0000973	trpF	trpF	Q2YQW4	BAB1_2113	trpF	P67003	BMEI2017	trpF	P67004	BR2111 BS1330_I2105
OG0000974	trpB	trpB	Q2YQW5	BAB1_2112	trpB	Q8YE60	BMEI2018	trpB	Q8FXY4	BR2110 BS1330_I2104
OG0000975	trpA	trpA	Q2YQW7	BAB1_2110	trpA	Q8YE59	BMEI2019	trpA	Q8FXY6	BR2108 BS1330_I2102
OG0000976	folC	folC	Q2YQW9	BAB1_2108	BMEI2021	Q8YE57	BMEI2021	folC	A0A0H3G9N9	BS1330_I2100
OG0000977	trx-1	trx-1	Q2YQX0	BAB1_2107	BMEI2022	Q8YE56	BMEI2022	trx-1	A0A0H3G964	BS1330_I2099
OG0000978	BAB1_2105	BAB1_2105	Q2YQX2	BAB1_2105	BMEI2023	Q8YE55	BMEI2023	BS1330_I2097	A0A0H3GDS7	BS1330_I2097
OG0000979	BAB1_2102	BAB1_2102	Q2YQX5	BAB1_2102	BMEI2026	Q8YE52	BMEI2026	BS1330_I2094	A0A0H3G959	BS1330_I2094
OG0000980	BAB1_2101	BAB1_2101	Q2YQX6	BAB1_2101	BMEI2027	Q8YE51	BMEI2027	BS1330_I2093	A0A0H3G518	BS1330_I2093
OG0000981	BAB1_2093	BAB1_2093	Q2YQY3	BAB1_2093	BMEI2035	Q8YE43	BMEI2035	BS1330_I2085	A0A0H3G5U9	BS1330_I2085
OG0000982	BAB1_2092	BAB1_2092	Q2YQY4	BAB1_2092	BMEI2036	Q8YE42	BMEI2036	BS1330_I2084	A0A0H3G9M4	BS1330_I2084
OG0000983	coaA	coaA	Q2YQY6	BAB1_2088	coaA	P63808	BMEI2039	coaA	P63809	BR2087 BS1330_I2081
OG0000984	hisE	hisE	Q2YQY7	BAB1_2087	hisE	P64351	BMEI2040	hisE	P64352	BR2086 BS1330_I2080
OG0000985	hisA	hisA	Q2YQY9	BAB1_2085	hisA	Q8YE36	BMEI2042	hisA	Q8FY08	BR2084 BS1330_I2078
OG0000986	hisB	hisB	Q2YQZ2	BAB1_2082	hisB	P64366	BMEI2045	hisB	P64367	BR2081 BS1330_I2075
OG0000987	BAB1_2076	BAB1_2076	Q2YQZ8	BAB1_2076	BMEI2052	Q8YE26	BMEI2052	BS1330_I2069	A0A0H3G944	BS1330_I2069
OG0000988	BAB1_2069	BAB1_2069	Q2YR05	BAB1_2069	BMEI2059	Q8YE19	BMEI2059	maf-2	Q8FY22	BR2068 BS1330_I2062
OG0000989	BAB1_2068	BAB1_2068	Q2YR06	BAB1_2068	BMEI2060	P67193	BMEI2060	BS1330_I2061	P67194	BS1330_I2061 BR2067
OG0000990	mnmG	mnmG	Q2YR12	BAB1_2062	mnmG	Q8YJS5	BMEI0007	mnmG	Q8FY28	BR2061 BS1330_I2055
OG0000991	rsmG	rsmG	Q2YR13	BAB1_2061	rsmG	Q8YJS4	BMEI0008	rsmG	Q8FY29	BR2060 BS1330_I2054
OG0000992	BAB1_2059	BAB1_2059	Q2YR15	BAB1_2059	BMEI0010	Q8YJS2	BMEI0010	parB	A0A0H3G5T7	BS1330_I2052
OG0000993	BAB1_2058	BAB1_2058	Q2YR16	BAB1_2058	BMEI0011	Q8YJS1	BMEI0011	holA	A0A0H3G9K8	BS1330_I2051
OG0000994	BAB1_2037	BAB1_2037	Q2YR35	BAB1_2037	BMEI0035	Q8YJP7	BMEI0035	BS1330_I2030	A0A0H3G918	BS1330_I2030
OG0000995	BAB1_2034	BAB1_2034	Q2YR38	BAB1_2034	BMEI0038	Q8YJP4	BMEI0038	BS1330_I2027	A0A0H3G5R6	BS1330_I2027
OG0000996	cadA-1	cadA-1	Q2YR53	BAB1_2019	BMEI0053	Q8YJM9	BMEI0053	cadA-1	A0A0H3G9H1	BS1330_I2012
OG0000997	rpmB	rpmB	Q2YR56	BAB1_2016	rpmB	P66140	BMEI0056	rpmB	P66141	BR2015 BS1330_I2009
OG0000998	BAB1_2015	BAB1_2015	Q2YR57	BAB1_2015	BMEI0057	Q8YJM5	BMEI0057	BS1330_I2008	A0A0H3GDM0	BS1330_I2008
OG0000999	BAB1_2007	BAB1_2007	Q2YR62	BAB1_2007	BMEI0065	Q8YJL7	BMEI0065	BS1330_I2001	A0A0H3G9G3	BS1330_I2001
OG0001000	BAB1_2004	BAB1_2004	Q2YR65	BAB1_2004	BMEI0068	Q8YJL4	BMEI0068	xth-2	A0A0H3GDL2	BS1330_I1998
OG0001001	aqpZ	aqpZ	Q2YR68	BAB1_2001	aqpZ	Q9L772	BMEI0070	aqpZ	Q8FY85	BR2001 BS1330_I1995
OG0001002	ftsE	ftsE	Q2YR72	BAB1_1997	ftsE	Q8YJL1	BMEI0072	ftsE	A0A0H3G5N7	BS1330_I1991
OG0001003	BAB1_1989	BAB1_1989	Q2YR80	BAB1_1989	BMEI0079	Q8YJK4	BMEI0079	tyrC	A0A0H3G4U8	BS1330_I1982
OG0001004	hisC	hisC	Q2YR81	BAB1_1988	hisC	Q8YJK3	BMEI0080	hisC	Q8FY98	BR1987 BS1330_I1981
OG0001005	argH	argH	Q2YR87	BAB1_1982	argH	Q8YJJ7	BMEI0086	argH	Q8FYA4	BR1981 BS1330_I1975
OG0001006	BAB1_1976	BAB1_1976	Q2YR93	BAB1_1976	BMEI0092	Q8YJJ1	BMEI0092	BS1330_I1969	A0A0H3G4U0	BS1330_I1969
OG0001007	BAB1_1974	BAB1_1974	Q2YR95	BAB1_1974	BMEI0094	Q8YJI9	BMEI0094	BS1330_I1967	A0A0H3G5M4	BS1330_I1967
OG0001008	etfB	etfB	Q2YR97	BAB1_1972	BMEI0096	Q8YJI7	BMEI0096	etfB	A0A0H3G9D9	BS1330_I1965
OG0001009	etfA	etfA	Q2YR98	BAB1_1971	BMEI0097	Q8YJI6	BMEI0097	etfA	A0A0H3G8X0	BS1330_I1964
OG0001010	BAB1_1970	BAB1_1970	Q2YR99	BAB1_1970	BMEI0099	Q8YJI4	BMEI0099	hbd	A0A0H3G4T5	BS1330_I1963
OG0001011	rplV	rplV	Q2YRA0	BAB1_1250	rplV	Q8YHN5	BMEI0762	rplV	Q8G080	BR1228 BS1330_I1224
OG0001012	rpsC	rpsC	Q2YRA1	BAB1_1249	rpsC	Q8YHN4	BMEI0763	rpsC	P59180	BR1227 BS1330_I1223
OG0001013	rpmC	rpmC	Q2YRA3	BAB1_1247	rpmC	P66164	BMEI0765	rpmC	P66165	BR1225 BS1330_I1221
OG0001014	rpsQ	rpsQ	Q2YRA4	BAB1_1246	rpsQ	Q8YHN1	BMEI0766	rpsQ	Q8G082	BR1224 BS1330_I1220
OG0001015	rplN	rplN	Q2YRA5	BAB1_1245	rplN	Q8YHN0	BMEI0767	rplN	Q8G083	BR1223 BS1330_I1219
OG0001016	rplX	rplX	Q2YRA6	BAB1_1244	rplX	Q8YHM9	BMEI0768	rplX	Q8G084	BR1222 BS1330_I1218
OG0001017	rplE	rplE	Q2YRA7	BAB1_1243	rplE	Q8YHM8	BMEI0769	rplE	Q8G085	BR1221 BS1330_I1217
OG0001018	rpsN	rpsN	Q2YRA8	BAB1_1242	rpsN	P66399	BMEI0770	rpsN	P66400	BR1220 BS1330_I1216
OG0001019	rpsH	rpsH	Q2YRA9	BAB1_1241	rpsH	Q8YHM6	BMEI0771	rpsH	Q8G086	BR1219 BS1330_I1215
OG0001020	rplF	rplF	Q2YRB0	BAB1_1240	rplF	Q8YHM5	BMEI0772	rplF	Q8G087	BR1218 BS1330_I1214
OG0001021	BAB1_1723	BAB1_1723	Q2YRC3	BAB1_1723	BMEI0326	Q8YIW3	BMEI0326	BS1330_I1705	A0A0H3G8V9	BS1330_I1705
OG0001022	efp	efp	Q2YRC4	BAB1_1722	efp	Q8YIW2	BMEI0327	efp	Q8FYZ5	BR1710 BS1330_I1704
OG0001023	ruvA	ruvA	Q2YRD1	BAB1_1715	ruvA	P66742	BMEI0333	ruvA	P66743	BR1703 BS1330_I1697
OG0001024	tolQ	tolQ	Q2YRD4	BAB1_1712	tolQ	F8WJN8	BMEI0336	tolQ	A0A0H3G487	BS1330_I1694
OG0001025	BAB1_1711	BAB1_1711	Q2YRD5	BAB1_1711	BMEI0337	Q8YIV3	BMEI0337	BS1330_I1693	A0A0H3GCZ9	BS1330_I1693
OG0001026	tolB	tolB	Q2YRD7	BAB1_1709	tolB	Q93TG4	BMEI0339	tolB	Q8FZ07	BR1697 BS1330_I1691
OG0001027	gap	gap	Q2YRE0	BAB1_1741	BMEI0310	Q8YIX9	BMEI0310	gap	A0A0H3G8F4	BS1330_I1722
OG0001028	BAB1_1737	BAB1_1737	Q2YRE4	BAB1_1737	BMEI0313	Q8YIX6	BMEI0313	BS1330_I1718	A0A0H3G8W9	BS1330_I1718
OG0001029	BAB1_1735	BAB1_1735	Q2YRE6	BAB1_1735	BMEI0315	Q8YIX4	BMEI0315	BS1330_I1717	A0A0H3G8E9	BS1330_I1717
OG0001030	rpmE	rpmE	Q2YRF3	BAB1_1728	rpmE	P66183	BMEI0322	rpmE	P66184	BR1716 BS1330_I1710
OG0001031	BAB1_1727	BAB1_1727	Q2YRF4	BAB1_1727	BMEI0323	Q8YIW6	BMEI0323	BS1330_I1709	A0A0H3G8E4	BS1330_I1709
OG0001032	BAB1_1301	BAB1_1301	Q2YRF9	BAB1_1301	BMEI0718	P65955	BMEI0718	radC	P65956	BR1283 BS1330_I1279
OG0001033	BAB1_1685	BAB1_1685	Q2YRG6	BAB1_1685	BMEI0359	Q8YIT3	BMEI0359	BS1330_I1665	A0A0H3G8T7	BS1330_I1665
OG0001034	BAB1_1680	BAB1_1680	Q2YRH0	BAB1_1680	BMEI0364	F8WJP5	BMEI0364	BS1330_I1661	A0A0H3GCX6	BS1330_I1661
OG0001035	exbB	exbB	Q2YRH1	BAB1_1679	BMEI0365	Q8YIS8	BMEI0365	exbB	A0A0H3G4Y7	BS1330_I1660
OG0001036	BAB1_1673	BAB1_1673	Q2YRH7	BAB1_1673	BMEI0370	Q8YIS3	BMEI0370	BS1330_I1653	A0A0H3G897	BS1330_I1653
OG0001037	rpsB	rpsB	Q2YRJ1	BAB1_1184	rpsB	Q8YHH6	BMEI0823	rpsB	Q8G0D6	BR1162 BS1330_I1158
OG0001038	BAB1_1193	BAB1_1193	Q2YRJ2	BAB1_1193	BMEI0814	Q8YHI4	BMEI0814	BS1330_I1168	A0A0H3G424	BS1330_I1168
OG0001039	clpS	clpS	Q2YRJ3	BAB1_1192	clpS	Q8YHI3	BMEI0815	clpS	Q8G0C9	BR1170 BS1330_I1166
OG0001040	fur	fur	Q2YRK0	BAB1_1668	fur	Q8YIR8	BMEI0375	fur	Q8FZ45	BR1654 BS1330_I1648
OG0001041	BAB1_1666	BAB1_1666	Q2YRK2	BAB1_1666	BMEI0377	Q8YIR6	BMEI0377	BS1330_I1645	A0A0H3G454	BS1330_I1645
OG0001042	BAB1_1661	BAB1_1661	Q2YRK7	BAB1_1661	BMEI0382	Q8YIR1	BMEI0382	BS1330_I1640	A0A0H3G887	BS1330_I1640
OG0001043	BAB1_1539	BAB1_1539	Q2YRL3	BAB1_1539	BMEI0492	Q8YIF2	BMEI0492	BS1330_I1516	A0A0H3G3W4	BS1330_I1516
OG0001044	BAB1_1538	BAB1_1538	Q2YRL4	BAB1_1538	BMEI0493	Q8YIF1	BMEI0493	BS1330_I1515	A0A0H3GCL5	BS1330_I1515
OG0001045	BAB1_1533	BAB1_1533	Q2YRL9	BAB1_1533	BMEI0497	Q8YIE7	BMEI0497	BS1330_I1510	A0A0H3GCL1	BS1330_I1510
OG0001046	aspC	aspC	Q2YRM6	BAB1_1514	BMEI0516	Q8YIC8	BMEI0516	aspC	A0A0H3G3U5	BS1330_I1489
OG0001047	greA	greA	Q2YRN8	BAB1_1523	greA	P64271	BMEI0508	greA	P64272	BR1504 BS1330_I1498
OG0001048	BAB1_1519	BAB1_1519	Q2YRP2	BAB1_1519	BMEI0511	Q8YID3	BMEI0511	BS1330_I1494	A0A0H3G3U9	BS1330_I1494
OG0001049	trxB	trxB	Q2YRP3	BAB1_1518	BMEI0512	Q8YID2	BMEI0512	trxB	A0A0H3GCJ9	BS1330_I1493
OG0001050	tsf	tsf	Q2YRP5	BAB1_1183	tsf	P64048	BMEI0824	tsf	P64049	BR1161 BS1330_I1157
OG0001051	frr	frr	Q2YRP7	BAB1_1181	frr	P94340	BMEI0826	frr	Q8G0D8	BR1159 BS1330_I1155
OG0001052	BAB1_1180	BAB1_1180	Q2YRP8	BAB1_1180	uppS	Q8YHH3	BMEI0827	uppS	Q8G0D9	BR1158 BS1330_I1154
OG0001053	BAB1_1178	BAB1_1178	Q2YRQ0	BAB1_1178	BMEI0829	Q8YHH1	BMEI0829	BR1156	Q8G0E1	BR1156 BS1330_I1152
OG0001054	bamA	bamA	Q2YRQ2	BAB1_1176	bamA	Q8YHH0	BMEI0830	bamA	A0A0H3G415	BS1330_I1150
OG0001055	lpxD	lpxD	Q2YRQ3	BAB1_1175	lpxD	P0A3P4	BMEI0831	lpxD	P0A3P5	BR1153 BS1330_I1149
OG0001056	fabZ	fabZ	Q2YRQ4	BAB1_1174	fabZ	Q8YHG9	BMEI0832	fabZ	Q8G0E4	BR1152 BS1330_I1148
OG0001057	lpxB	lpxB	Q2YRQ7	BAB1_1171	BMEI0835	Q8YHG6	BMEI0835	lpxB	A0A0H3G790	BS1330_I1145
OG0001058	gltA	gltA	Q2YRQ8	BAB1_1170	BMEI0836	Q8YHG5	BMEI0836	gltA	A0A0H3G3C1	BS1330_I1144
OG0001059	moeA	moeA	Q2YRR2	BAB1_1166	BMEI0841	Q8YHG0	BMEI0841	moeA	A0A0H3G7T7	BS1330_I1139
OG0001060	trpC	trpC	Q2YRR4	BAB1_1164	trpC	P66988	BMEI0843	trpC	P66989	BR1141 BS1330_I1137
OG0001061	trpD	trpD	Q2YRR5	BAB1_1163	trpD	Q8YHF7	BMEI0844	trpD	Q8G0F5	BR1140 BS1330_I1136
OG0001062	BAB1_1162	BAB1_1162	Q2YRR6	BAB1_1162	BMEI0845	Q8YHF6	BMEI0845	BS1330_I1135	A0A0H3G786	BS1330_I1135
OG0001063	BAB1_1586	BAB1_1586	Q2YRS8	BAB1_1586	BMEI0449	Q8YIJ5	BMEI0449	trpE	A0A0H3G8L0	BS1330_I1564
OG0001064	rplR	rplR	Q2YRT2	BAB1_1239	rplR	Q8YHM4	BMEI0773	rplR	Q8G088	BR1217 BS1330_I1213
OG0001065	rpsE	rpsE	Q2YRT3	BAB1_1238	rpsE	P66570	BMEI0774	rpsE	P66571	BR1216 BS1330_I1212
OG0001066	rpmD	rpmD	Q2YRT4	BAB1_1237	rpmD	Q8YHM2	BMEI0775	rpmD	Q8G089	BR1215 BS1330_I1211
OG0001067	rplO	rplO	Q2YRT5	BAB1_1236	rplO	Q8YHM1	BMEI0776	rplO	Q8G090	BR1214 BS1330_I1210
OG0001068	secY	secY	Q2YRT6	BAB1_1235	secY	Q8YHM0	BMEI0777	secY	A0A0H3GC31	BS1330_I1209
OG0001069	rpsM	rpsM	Q2YRT8	BAB1_1233	rpsM	P66381	BMEI0779	rpsM	P66382	BR1211 BS1330_I1207
OG0001070	rpsK	rpsK	Q2YRT9	BAB1_1232	rpsK	P66350	BMEI0780	rpsK	P66351	BR1210 BS1330_I1206
OG0001071	rplQ	rplQ	Q2YRU1	BAB1_1230	rplQ	Q8YHL5	BMEI0782	rplQ	Q8G095	BR1208 BS1330_I1204
OG0001072	BAB1_1229	BAB1_1229	Q2YRU2	BAB1_1229	BMEI0783	Q8YHL4	BMEI0783	BS1330_I1203	A0A0H3G451	BS1330_I1203
OG0001073	BAB1_1228	BAB1_1228	Q2YRU3	BAB1_1228	BMEI0784	Q8YHL3	BMEI0784	BS1330_I1202	A0A0H3G7W8	BS1330_I1202
OG0001074	BAB1_1222	BAB1_1222	Q2YRU9	BAB1_1222	BMEI0790	Q8YHK7	BMEI0790	phoA	A0A0H3G446	BS1330_I1196
OG0001075	BAB1_1221	BAB1_1221	Q2YRV0	BAB1_1221	BMEI0791	Q8YHK6	BMEI0791	BS1330_I1195	A0A0H3G7W5	BS1330_I1195
OG0001076	murI	murI	Q2YRV4	BAB1_1217	murI	P63631	BMEI0795	murI	P63632	BR1195 BS1330_I1191
OG0001077	bhbA	bhbA	Q2YRV9	BAB1_1212	BMEI0799	Q8YHJ9	BMEI0799	bhbA	A0A0H3GC16	BS1330_I1186
OG0001078	BAB1_1595	BAB1_1595	Q2YRX8	BAB1_1595	BMEI0439	Q8YIK5	BMEI0439	BS1330_I1575	A0A0H3G4S0	BS1330_I1575
OG0001079	pyk	pyk	Q2YRY5	BAB1_1761	BMEI0292	Q8YIZ5	BMEI0292	pyk	A0A0H3G536	BS1330_I1742
OG0001080	rpmJ	rpmJ	Q2YRY7	BAB1_1759	rpmJ	P66286	BMEI0294	rpmJ	P66287	BR1746 BS1330_I1740
OG0001081	purE	purE	Q2YRY9	BAB1_1757	purE	P52558	BMEI0296	purE	Q8FYW3	BR1744 BS1330_I1738
OG0001082	folA	folA	Q2YS23	BAB1_1417	BMEI0609	Q8YI36	BMEI0609	folA	A0A0H3GCC8	BS1330_I1392
OG0001083	BAB1_1416	BAB1_1416	Q2YS24	BAB1_1416	BMEI0610	Q8YI35	BMEI0610	hflK	A0A0H3G4F4	BS1330_I1391
OG0001084	hflC	hflC	Q2YS25	BAB1_1415	BMEI0611	Q8YI34	BMEI0611	hflC	A0A0H3G868	BS1330_I1390
OG0001085	BAB1_1410	BAB1_1410	Q2YS30	BAB1_1410	BMEI0615	Q8YI30	BMEI0615	serB	A0A0H3G862	BS1330_I1385
OG0001086	ilvB	ilvB	Q2YS32	BAB1_1408	BMEI0617	Q8YI28	BMEI0617	ilvB	A0A0H3G7P7	BS1330_I1383
OG0001087	BAB2_0050	BAB2_0050	Q2YIE9	BAB2_0050	BMEII0042	Q8YDY2	BMEII0042	ibpA	A0A0H3G662	BS1330_II0051
OG0001088	BAB2_0049	BAB2_0049	Q2YIF0	BAB2_0049	BMEII0043	Q8YDY1	BMEII0043	BS1330_II0050	A0A0H3G9Y5	BS1330_II0050
OG0001089	BAB2_0048	BAB2_0048	Q2YIF1	BAB2_0048	BMEII0044	Q8YDY0	BMEII0044	BS1330_II0049	A0A0H3G9E9	BS1330_II0049
OG0001090	BAB2_0047	BAB2_0047	Q2YIF2	BAB2_0047	BMEII0045	Q8YDX9	BMEII0045	BS1330_II0048	A0A0H3G5A8	BS1330_II0048
OG0001091	BAB2_0046	BAB2_0046	Q2YIF3	BAB2_0046	BMEII0046	Q8YDX8	BMEII0046	BS1330_II0047	A0A0H3GE27	BS1330_II0047
OG0001092	BAB2_0045	BAB2_0045	Q2YIF4	BAB2_0045	BMEII0047	Q8YDX7	BMEII0047	BS1330_II0046	A0A0H3G657	BS1330_II0046
OG0001093	BAB2_0043	BAB2_0043	Q2YIF6	BAB2_0043	BMEII0049	Q8YDX5	BMEII0049	BS1330_II0044	A0A0H3G9E4	BS1330_II0044
OG0001094	BAB2_0041	BAB2_0041	Q2YIF8	BAB2_0041	BMEII0051	Q8YDX3	BMEII0051	BS1330_II0042	A0A0H3GE23	BS1330_II0042
OG0001095	BAB2_0340	BAB2_0340	Q2YIG2	BAB2_0340	BMEII0399	Q8YCX9	BMEII0399	BS1330_II0889	A0A0H3G7E7	BS1330_II0889
OG0001096	BAB2_0339	BAB2_0339	Q2YIG3	BAB2_0339	BMEII0398	Q8YCY0	BMEII0398	BS1330_II0890	A0A0H3GBI7	BS1330_II0890
OG0001097	BAB2_0338	BAB2_0338	Q2YIG4	BAB2_0338	ocd	Q8YCY1	BMEII0397	ocd	Q8FVE4	BRA0899 BS1330_II0891
OG0001098	BAB2_0335	BAB2_0335	Q2YIG7	BAB2_0335	BMEII0394	Q8YCY3	BMEII0394	BS1330_II0894	A0A0H3G805	BS1330_II0894
OG0001099	BAB2_0334	BAB2_0334	Q2YIG8	BAB2_0334	BMEII0393	Q8YCY4	BMEII0393	BS1330_II0895	A0A0H3GFY6	BS1330_II0895
OG0001100	BAB2_0215	BAB2_0215	Q2YIG9	BAB2_0215	BMEII1022	Q8YB78	BMEII1022	BS1330_II0218	A0A0H3G5P5	BS1330_II0218
OG0001101	mucK	mucK	Q2YIH1	BAB2_0213	BMEII1024	Q8YB76	BMEII1024	mucK	A0A0H3G6H0	BS1330_II0216
OG0001102	BAB2_0211	BAB2_0211	Q2YIH3	BAB2_0211	BMEII1027	Q8YB73	BMEII1027	BS1330_II0214	A0A0H3GAB0	BS1330_II0214
OG0001103	BAB2_0208	BAB2_0208	Q2YIH6	BAB2_0208	BMEII1030	Q8YB70	BMEII1030	BS1330_II0211	A0A0H3G5N9	BS1330_II0211
OG0001104	BAB2_0207	BAB2_0207	Q2YIH7	BAB2_0207	BMEII1031	Q8YB69	BMEII1031	BS1330_II0210	A0A0H3GEE4	BS1330_II0210
OG0001105	BAB2_0180	BAB2_0180	Q2YII0	BAB2_0180	BMEII1057	Q8YB44	BMEII1057	BS1330_II0183	A0A0H3G9Q9	BS1330_II0183
OG0001106	tag	tag	Q2YII1	BAB2_0179	BMEII1058	Q8YB43	BMEII1058	tag	A0A0H3G5M2	BS1330_II0182
OG0001107	glcE	glcE	Q2YII4	BAB2_0175	BMEII1062	Q8YB39	BMEII1062	glcE	A0A0H3G9Q3	BS1330_II0178
OG0001108	BAB2_0174	BAB2_0174	Q2YII5	BAB2_0174	BMEII1064	Q8YB37	BMEII1064	glcD	A0A0H3G5L8	BS1330_II0177
OG0001109	BAB2_0173	BAB2_0173	Q2YII6	BAB2_0173	BMEII1065	Q8YB36	BMEII1065	BS1330_II0175	A0A0H3G6E4	BS1330_II0175
OG0001110	BAB2_0172	BAB2_0172	Q2YII7	BAB2_0172	BMEII1066	Q8YB35	BMEII1066	BS1330_II0174	A0A0H3GA84	BS1330_II0174
OG0001111	BAB2_0191	BAB2_0191	Q2YIJ1	BAB2_0191	BMEII1045	Q8YB55	BMEII1045	BS1330_II0196	A0A0H3GA96	BS1330_II0196
OG0001112	BAB2_0188	BAB2_0188	Q2YIJ4	BAB2_0188	BMEII1049	Q8YB52	BMEII1049	BS1330_II0191	A0A0H3GED2	BS1330_II0191
OG0001113	BAB2_0187	BAB2_0187	Q2YIJ5	BAB2_0187	BMEII1050	Q8YB51	BMEII1050	BS1330_II0190	A0A0H3G6F4	BS1330_II0190
OG0001114	BAB2_0185	BAB2_0185	Q2YIJ7	BAB2_0185	BMEII1052	Q8YB49	BMEII1052	BS1330_II0188	A0A0H3GA93	BS1330_II0188
OG0001115	BAB2_0241	BAB2_0241	Q2YIK2	BAB2_0241	BMEII0303	Q8YD74	BMEII0303	BS1330_II0984	A0A0H3G869	BS1330_II0984
OG0001116	rbsC-4	rbsC-4	Q2YIK3	BAB2_0240	BMEII0302	Q8YD75	BMEII0302	rbsC-4	A0A0H3GG56	BS1330_II0985
OG0001117	rbsC-5	rbsC-5	Q2YIK4	BAB2_0239	BMEII0301	Q8YD76	BMEII0301	rbsC-5	A0A0H3G7L9	BS1330_II0986
OG0001118	rbsA-4	rbsA-4	Q2YIK5	BAB2_0238	BMEII0300	Q8YD77	BMEII0300	rbsA-4	A0A0H3GBQ8	BS1330_II0987
OG0001119	BAB2_0235	BAB2_0235	Q2YIK6	BAB2_0235	BMEII0299	Q8YD78	BMEII0299	BS1330_II0989	A0A0H3G874	BS1330_II0989
OG0001120	BAB2_0234	BAB2_0234	Q2YIK7	BAB2_0234	BMEII0298	Q8YD79	BMEII0298	BS1330_II0990	A0A0H3GG61	BS1330_II0990
OG0001121	BAB2_0233	BAB2_0233	Q2YIK8	BAB2_0233	BMEII0297	Q8YD80	BMEII0297	BS1330_II0991	A0A0H3G7M4	BS1330_II0991
OG0001122	BAB2_0232	BAB2_0232	Q2YIK9	BAB2_0232	BMEII0296	Q8YD81	BMEII0296	BS1330_II0992	A0A0H3GBR4	BS1330_II0992
OG0001123	BAB2_0310	BAB2_0310	Q2YIL1	BAB2_0310	BMEII0372	Q8YD05	BMEII0372	BS1330_II0917	A0A0H3GC02	BS1330_II0917
OG0001124	BAB2_0309	BAB2_0309	Q2YIL2	BAB2_0309	BMEII0371	Q8YD06	BMEII0371	BS1330_II0918	A0A0H3G822	BS1330_II0918
OG0001125	hutC	hutC	Q2YIL3	BAB2_0308	BMEII0370	Q8YD07	BMEII0370	hutC	A0A0H3GG02	BS1330_II0919
OG0001126	BAB2_0307	BAB2_0307	Q2YIL4	BAB2_0307	BMEII0369	Q8YD08	BMEII0369	BS1330_II0920	A0A0H3G7H0	BS1330_II0920
OG0001127	BAB2_0304	BAB2_0304	Q2YIL7	BAB2_0304	BMEII0366	Q8YD11	BMEII0366	hutG	A0A0H3GBL1	BS1330_II0923
OG0001128	BAB2_0302	BAB2_0302	Q2YIL9	BAB2_0302	BMEII0364	Q8YD13	BMEII0364	BS1330_II0925	A0A0H3GC06	BS1330_II0925
OG0001129	BAB2_0266	BAB2_0266	Q2YIM1	BAB2_0266	BMEII0328	Q8YD49	BMEII0328	BS1330_II0960	A0A0H3G851	BS1330_II0960
OG0001130	BAB2_0265	BAB2_0265	Q2YIM2	BAB2_0265	BMEII0327	Q8YD50	BMEII0327	BS1330_II0961	A0A0H3GG37	BS1330_II0961
OG0001131	BAB2_0264	BAB2_0264	Q2YIM3	BAB2_0264	BMEII0326	Q8YD51	BMEII0326	BS1330_II0962	A0A0H3G7K4	BS1330_II0962
OG0001132	BAB2_0260	BAB2_0260	Q2YIM7	BAB2_0260	BMEII0322	Q8YD55	BMEII0322	BS1330_II0966	A0A0H3GG40	BS1330_II0966
OG0001133	BAB2_0259	BAB2_0259	Q2YIM8	BAB2_0259	BMEII0321	Q8YD56	BMEII0321	BS1330_II0968	A0A0H3GBP5	BS1330_II0968
OG0001134	BAB2_0091	BAB2_0091	Q2YIN3	BAB2_0091	BMEII0001	Q8YE17	BMEII0001	BS1330_II0092	A0A0H3G9H0	BS1330_II0092
OG0001135	BAB2_0090	BAB2_0090	Q2YIN4	BAB2_0090	BMEII0002	Q8YE16	BMEII0002	BS1330_II0091	A0A0H3G5D2	BS1330_II0091
OG0001136	BAB2_0086	BAB2_0086	Q2YIN8	BAB2_0086	BMEII0006	Q8YE12	BMEII0006	BS1330_II0087	A0A0H3GA03	BS1330_II0087
OG0001137	BAB2_0082	BAB2_0082	Q2YIP2	BAB2_0082	BMEII0010	Q8YE08	BMEII0010	BS1330_II0083	A0A0H3G9G4	BS1330_II0083
OG0001138	pepF	pepF	Q2YIP4	BAB2_0080	BMEII0012	Q8YE06	BMEII0012	pepF	A0A0H3GE43	BS1330_II0081
OG0001139	BAB2_0079	BAB2_0079	Q2YIP5	BAB2_0079	BMEII0013	Q8YE05	BMEII0013	BS1330_II0080	A0A0H3G675	BS1330_II0080
OG0001140	BAB2_0078	BAB2_0078	Q2YIP6	BAB2_0078	BMEII0014	Q8YE04	BMEII0014	BS1330_II0079	A0A0H3G9Z8	BS1330_II0079
OG0001141	BAB2_0077	BAB2_0077	Q2YIP7	BAB2_0077	BMEII0016	Q8YE02	BMEII0016	BS1330_II0078	A0A0H3G9G1	BS1330_II0078
OG0001142	omp10	omp10	Q2YIP8	BAB2_0076	omp10	P0A3N8	BMEII0017	omp10	P0A3N9	BRA0077 BS1330_II0077
OG0001143	BAB2_0374	BAB2_0374	Q2YIP9	BAB2_0374	BMEII0431	Q8YCU7	BMEII0431	BS1330_II0854	A0A0H3GBF7	BS1330_II0854
OG0001144	BAB2_0368	BAB2_0368	Q2YIQ5	BAB2_0368	BMEII0426	Q8YCV2	BMEII0426	BS1330_II0861	A0A0H3G7Y2	BS1330_II0861
OG0001145	BAB2_0363	BAB2_0363	Q2YIR0	BAB2_0363	BMEII0421	Q8YCV7	BMEII0421	BS1330_II0866	A0A0H3GBG8	BS1330_II0866
OG0001146	BAB2_0362	BAB2_0362	Q2YIR1	BAB2_0362	BMEII0420	Q8YCV8	BMEII0420	BS1330_II0867	A0A0H3GBW8	BS1330_II0867
OG0001147	BAB2_0008	BAB2_0008	Q2YIR4	BAB2_0008	BMEII0085	Q8YDU0	BMEII0085	BS1330_II0009	A0A0H3G623	BS1330_II0009
OG0001148	BAB2_0007	BAB2_0007	Q2YIR5	BAB2_0007	BMEII0086	Q8YDT9	BMEII0086	BS1330_II0008	A0A0H3G9U5	BS1330_II0008
OG0001149	BAB2_0005	BAB2_0005	Q2YIR6	BAB2_0005	BMEII0088	Q8YDT7	BMEII0088	iunH	A0A0H3G571	BS1330_II0006
OG0001150	repC	repC	Q2YIS0	BAB2_0001	BMEII0091	Q8YDT4	BMEII0091	repC	A0A0H3G567	BS1330_II0001
OG0001151	BAB2_0170	BAB2_0170	Q2YIS1	BAB2_0170	BMEII1067	Q8YB34	BMEII1067	BS1330_II0172	A0A0H3G5L3	BS1330_II0172
OG0001152	cycA	cycA	Q2YIS2	BAB2_0169	BMEII1068	Q8YB33	BMEII1068	cycA	A0A0H3GEB8	BS1330_II0171
OG0001153	BAB2_0164	BAB2_0164	Q2YIS4	BAB2_0164	BMEII1074	Q8YB27	BMEII1074	BS1330_II0165	A0A0H3G6D6	BS1330_II0165
OG0001154	BAB2_0163	BAB2_0163	Q2YIS5	BAB2_0163	BMEII1075	Q8YB26	BMEII1075	BS1330_II0164	A0A0H3GA77	BS1330_II0164
OG0001155	BAB2_0162	BAB2_0162	Q2YIS6	BAB2_0162	BMEII1076	Q8YB25	BMEII1076	BS1330_II0163	A0A0H3G9N8	BS1330_II0163
OG0001156	BAB2_0161	BAB2_0161	Q2YIS7	BAB2_0161	BMEII1077	Q8YB24	BMEII1077	BS1330_II0162	A0A0H3G5K2	BS1330_II0162
OG0001157	BAB2_0160	BAB2_0160	Q2YIS8	BAB2_0160	BMEII1078	Q8YB23	BMEII1078	BS1330_II0161	A0A0H3GEA9	BS1330_II0161
OG0001158	BAB2_0074	BAB2_0074	Q2YIT0	BAB2_0074	BMEII0019	Q8YE01	BMEII0019	BS1330_II0075	A0A0H3G5C3	BS1330_II0075
OG0001159	BAB2_0073	BAB2_0073	Q2YIT1	BAB2_0073	BMEII0020	Q8YE00	BMEII0020	BS1330_II0074	A0A0H3GE41	BS1330_II0074
OG0001160	BAB2_0071	BAB2_0071	Q2YIT2	BAB2_0071	BMEII0022	Q8YDZ8	BMEII0022	BS1330_II0072	A0A0H3G9Z4	BS1330_II0072
OG0001161	BAB2_0069	BAB2_0069	Q2YIT4	BAB2_0069	BMEII0024	Q8YDZ6	BMEII0024	BS1330_II0070	A0A0H3G5B8	BS1330_II0070
OG0001162	BAB2_0322	BAB2_0322	Q2YIU0	BAB2_0322	BMEII0383	Q8YCZ4	BMEII0383	BS1330_II0905	A0A0H3G813	BS1330_II0905
OG0001163	BAB2_0321	BAB2_0321	Q2YIU1	BAB2_0321	BMEII0382	Q8YCZ5	BMEII0382	BS1330_II0906	A0A0H3GFZ4	BS1330_II0906
OG0001164	BAB2_0319	BAB2_0319	Q2YIU2	BAB2_0319	BMEII0380	Q8YCZ7	BMEII0380	BS1330_II0908	A0A0H3GBK2	BS1330_II0908
OG0001165	BAB2_0317	BAB2_0317	Q2YIU3	BAB2_0317	BMEII0379	Q8YCZ8	BMEII0379	BS1330_II0910	A0A0H3G818	BS1330_II0910
OG0001166	BAB2_0314	BAB2_0314	Q2YIU6	BAB2_0314	BMEII0376	Q8YD01	BMEII0376	BRA0921	Q8FVC3	BRA0921 BS1330_II0913
OG0001167	BAB2_0313	BAB2_0313	Q2YIU7	BAB2_0313	BMEII0375	Q8YD02	BMEII0375	BS1330_II0914	A0A0H3GBK7	BS1330_II0914
OG0001168	BAB2_0279	BAB2_0279	Q2YIV0	BAB2_0279	BMEII0341	Q8YD36	BMEII0341	BS1330_II0948	A0A0H3G843	BS1330_II0948
OG0001169	BAB2_0278	BAB2_0278	Q2YIV1	BAB2_0278	BMEII0340	Q8YD37	BMEII0340	BS1330_II0949	A0A0H3GG27	BS1330_II0949
OG0001170	BAB2_0275	BAB2_0275	Q2YIV4	BAB2_0275	BMEII0338	Q8YD39	BMEII0338	BS1330_II0952	A0A0H3GC28	BS1330_II0952
OG0001171	BAB2_0273	BAB2_0273	Q2YIV6	BAB2_0273	BMEII0336	Q8YD41	BMEII0336	BS1330_II0954	A0A0H3G847	BS1330_II0954
OG0001172	BAB2_0272	BAB2_0272	Q2YIV7	BAB2_0272	BMEII0335	Q8YD42	BMEII0335	BS1330_II0955	A0A0H3GG33	BS1330_II0955
OG0001173	BAB2_0271	BAB2_0271	Q2YIV8	BAB2_0271	BMEII0334	Q8YD43	BMEII0334	BS1330_II0956	A0A0H3G7J9	BS1330_II0956
OG0001174	BAB2_0270	BAB2_0270	Q2YIV9	BAB2_0270	BMEII0333	Q8YD44	BMEII0333	BS1330_II0957	A0A0H3GBN6	BS1330_II0957
OG0001175	BAB2_0402	BAB2_0402	Q2YIW1	BAB2_0402	BMEII0456	Q8YCS2	BMEII0456	BS1330_II0827	A0A0H3G765	BS1330_II0827
OG0001176	BAB2_0400	BAB2_0400	Q2YIW3	BAB2_0400	BMEII0454	Q8YCS4	BMEII0454	BS1330_II0829	A0A0H3GBR0	BS1330_II0829
OG0001177	BAB2_0398	BAB2_0398	Q2YIW5	BAB2_0398	BMEII0452	Q8YCS6	BMEII0452	BS1330_II0832	A0A0H3G770	BS1330_II0832
OG0001178	hsdS	hsdS	Q2YIW7	BAB2_0396	BMEII0450	Q8YCS8	BMEII0450	hsdS	A0A0H3GBR5	BS1330_II0834
OG0001179	BAB2_0393	BAB2_0393	Q2YIW8	BAB2_0393	BMEII0447	Q8YCT1	BMEII0447	BS1330_II0837	A0A0H3G775	BS1330_II0837
OG0001180	BAB2_0392	BAB2_0392	Q2YIW9	BAB2_0392	BMEII0446	Q8YCT2	BMEII0446	BS1330_II0838	A0A0H3GBB2	BS1330_II0838
OG0001181	BAB2_0394	BAB2_0394	Q2YIX1	BAB2_0394	BMEII0448	Q8YCT0	BMEII0448	BS1330_II0836	A0A0H3GFU0	BS1330_II0836
OG0001182	BAB2_0388	BAB2_0388	Q2YIX5	BAB2_0388	BMEII0443	Q8YCT5	BMEII0443	BS1330_II0842	A0A0H3G778	BS1330_II0842
OG0001183	BAB2_0385	BAB2_0385	Q2YIX6	BAB2_0385	BMEII0441	Q8YCT7	BMEII0441	BS1330_II0844	A0A0H3GBS6	BS1330_II0844
OG0001184	BAB2_0384	BAB2_0384	Q2YIX7	BAB2_0384	BMEII0440	Q8YCT8	BMEII0440	BS1330_II0845	A0A0H3G7U7	BS1330_II0845
OG0001185	BAB2_0383	BAB2_0383	Q2YIX8	BAB2_0383	BMEII0439	Q8YCT9	BMEII0439	BS1330_II0846	A0A0H3GFU9	BS1330_II0846
OG0001186	BAB2_0378	BAB2_0378	Q2YIY1	BAB2_0378	BMEII0436	Q8YCU2	BMEII0436	BS1330_II0850	A0A0H3GBT1	BS1330_II0850
OG0001187	rbsB-2	rbsB-2	Q2YIY2	BAB2_0377	BMEII0435	Q8YCU3	BMEII0435	rbsB-2	A0A0H3G7V2	BS1330_II0851
OG0001188	BAB2_0376	BAB2_0376	Q2YIY3	BAB2_0376	BMEII0433	Q8YCU5	BMEII0433	rbsC-3	A0A0H3GFW5	BS1330_II0852
OG0001189	BAB2_0415	BAB2_0415	Q2YIY5	BAB2_0415	BMEII0468	Q8YCR0	BMEII0468	BS1330_II0812	A0A0H3G750	BS1330_II0812
OG0001190	BAB2_0414	BAB2_0414	Q2YIY6	BAB2_0414	BMEII0467	Q8YCR1	BMEII0467	BS1330_II0813	A0A0H3GB86	BS1330_II0813
OG0001191	BAB2_0413	BAB2_0413	Q2YIY7	BAB2_0413	BMEII0466	Q8YCR2	BMEII0466	BS1330_II0815	A0A0H3G7R9	BS1330_II0815
OG0001192	BAB2_0412	BAB2_0412	Q2YIY8	BAB2_0412	BMEII0465	Q8YCR3	BMEII0465	BS1330_II0816	A0A0H3GFS2	BS1330_II0816
OG0001193	BAB2_0411	BAB2_0411	Q2YIY9	BAB2_0411	BMEII0464	Q8YCR4	BMEII0464	BS1330_II0817	A0A0H3G756	BS1330_II0817
OG0001194	BAB2_0410	BAB2_0410	Q2YIZ0	BAB2_0410	BMEII0463	Q8YCR5	BMEII0463	BS1330_II0818	A0A0H3GB90	BS1330_II0818
OG0001195	BAB2_0409	BAB2_0409	Q2YIZ1	BAB2_0409	BMEII0462	Q8YCR6	BMEII0462	BS1330_II0819	A0A0H3GBP8	BS1330_II0819
OG0001196	BAB2_0407	BAB2_0407	Q2YIZ3	BAB2_0407	BMEII0461	Q8YCR7	BMEII0461	BS1330_II0821	A0A0H3GFS7	BS1330_II0821
OG0001197	BAB2_0405	BAB2_0405	Q2YIZ5	BAB2_0405	BMEII0460	Q8YCR8	BMEII0460	BS1330_II0824	A0A0H3GBQ5	BS1330_II0824
OG0001198	BAB2_0403	BAB2_0403	Q2YIZ7	BAB2_0403	BMEII0457	Q8YCS1	BMEII0457	BS1330_II0826	A0A0H3GFT0	BS1330_II0826
OG0001199	BAB2_0253	BAB2_0253	Q2YIZ9	BAB2_0253	BMEII0316	Q8YD61	BMEII0316	BS1330_II0973	A0A0H3G7L0	BS1330_II0973
OG0001200	BAB2_0251	BAB2_0251	Q2YJ01	BAB2_0251	BMEII0313	Q8YD64	BMEII0313	BS1330_II0975	A0A0H3GC47	BS1330_II0975
OG0001201	BAB2_0250	BAB2_0250	Q2YJ02	BAB2_0250	BMEII0312	Q8YD65	BMEII0312	BS1330_II0976	A0A0H3G864	BS1330_II0976
OG0001202	BAB2_0247	BAB2_0247	Q2YJ05	BAB2_0247	BMEII0309	Q8YD68	BMEII0309	BS1330_II0978	A0A0H3GG50	BS1330_II0978
OG0001203	BAB2_0246	BAB2_0246	Q2YJ06	BAB2_0246	BMEII0308	Q8YD69	BMEII0308	BS1330_II0979	A0A0H3G7L4	BS1330_II0979
OG0001204	BAB2_0245	BAB2_0245	Q2YJ07	BAB2_0245	BMEII0307	Q8YD70	BMEII0307	BS1330_II0980	A0A0H3GBQ4	BS1330_II0980
OG0001205	BAB2_0244	BAB2_0244	Q2YJ08	BAB2_0244	BMEII0306	Q8YD71	BMEII0306	BS1330_II0981	A0A0H3GC50	BS1330_II0981
OG0001206	BAB2_0330	BAB2_0330	Q2YJ09	BAB2_0330	BMEII0391	Q8YCY6	BMEII0391	BS1330_II0897	A0A0H3GBJ0	BS1330_II0897
OG0001207	BAB2_0325	BAB2_0325	Q2YJ11	BAB2_0325	BMEII0386	Q8YCZ1	BMEII0386	BRA0910	Q8FVD4	BRA0910 BS1330_II0902
OG0001208	nagB	nagB	Q2YJ13	BAB2_0323	BMEII0384	Q8YCZ3	BMEII0384	nagB	A0A0H3GBZ2	BS1330_II0904
OG0001209	BAB2_0329	BAB2_0329	Q2YJ14	BAB2_0329	BMEII0390	Q8YCY7	BMEII0390	BS1330_II0898	A0A0H3GBY9	BS1330_II0898
OG0001210	BAB2_0328	BAB2_0328	Q2YJ15	BAB2_0328	BMEII0389	Q8YCY8	BMEII0389	BS1330_II0899	A0A0H3G809	BS1330_II0899
OG0001211	BAB2_0300	BAB2_0300	Q2YJ17	BAB2_0300	BMEII0362	Q8YD15	BMEII0362	BS1330_II0927	A0A0H3GG07	BS1330_II0927
OG0001212	BAB2_0296	BAB2_0296	Q2YJ19	BAB2_0296	BMEII0358	Q8YD19	BMEII0358	BS1330_II0930	A0A0H3GC11	BS1330_II0930
OG0001213	BAB2_0295	BAB2_0295	Q2YJ20	BAB2_0295	BMEII0357	Q8YD20	BMEII0357	dgoK	A0A0H3G831	BS1330_II0931
OG0001214	BAB2_0294	BAB2_0294	Q2YJ21	BAB2_0294	BMEII0356	Q8YD21	BMEII0356	BS1330_II0932	A0A0H3GG12	BS1330_II0932
OG0001215	BAB2_0293	BAB2_0293	Q2YJ22	BAB2_0293	BMEII0355	Q8YD22	BMEII0355	BS1330_II0933	A0A0H3G7H8	BS1330_II0933
OG0001216	BAB2_0292	BAB2_0292	Q2YJ23	BAB2_0292	BMEII0354	Q8YD23	BMEII0354	BS1330_II0934	A0A0H3GBL8	BS1330_II0934
OG0001217	BAB2_0291	BAB2_0291	Q2YJ24	BAB2_0291	BMEII0353	Q8YD24	BMEII0353	BS1330_II0935	A0A0H3GC15	BS1330_II0935
OG0001218	pmbA	pmbA	Q2YJ26	BAB2_0205	BMEII1033	Q8YB67	BMEII1033	pmbA	A0A0H3GAA5	BS1330_II0208
OG0001219	BAB2_0203	BAB2_0203	Q2YJ28	BAB2_0203	BMEII1035	Q8YB65	BMEII1035	BS1330_II0206	A0A0H3G5N3	BS1330_II0206
OG0001220	BAB2_0199	BAB2_0199	Q2YJ29	BAB2_0199	BMEII1038	Q8YB62	BMEII1038	BS1330_II0204	A0A0H3GEE0	BS1330_II0204
OG0001221	BAB2_0195	BAB2_0195	Q2YJ33	BAB2_0195	BMEII1042	Q8YB58	BMEII1042	BS1330_II0200	A0A0H3G5N0	BS1330_II0200
OG0001222	BAB2_0431	BAB2_0431	Q2YJ36	BAB2_0431	BMEII0485	Q8YCP3	BMEII0485	BS1330_II0799	A0A0H3GFR3	BS1330_II0799
OG0001223	BAB2_0430	BAB2_0430	Q2YJ37	BAB2_0430	BMEII0484	Q8YCP4	BMEII0484	BS1330_II0800	A0A0H3G744	BS1330_II0800
OG0001224	BAB2_0428	BAB2_0428	Q2YJ39	BAB2_0428	BMEII0481	Q8YCP7	BMEII0481	BS1330_II0802	A0A0H3GB82	BS1330_II0802
OG0001225	BAB2_0427	BAB2_0427	Q2YJ40	BAB2_0427	BMEII0479	Q8YCP9	BMEII0479	BS1330_II0803	A0A0H3GBP0	BS1330_II0803
OG0001226	BAB2_0423	BAB2_0423	Q2YJ42	BAB2_0423	BMEII0475	Q8YCQ3	BMEII0475	BS1330_II0806	A0A0H3G7R5	BS1330_II0806
OG0001227	BAB2_0119	BAB2_0119	Q2YJ48	BAB2_0119	BMEII1115	Q8YAY6	BMEII1115	BS1330_II0119	A0A0H3G9J5	BS1330_II0119
OG0001228	BAB2_0117	BAB2_0117	Q2YJ51	BAB2_0117	BMEII1117	Q8YAY4	BMEII1117	BS1330_II0117	A0A0H3G5G0	BS1330_II0117
OG0001229	BAB2_0113	BAB2_0113	Q2YJ52	BAB2_0113	BMEII1120	Q8YAY1	BMEII1120	BS1330_II0114	A0A0H3G6A1	BS1330_II0114
OG0001230	BAB2_0112	BAB2_0112	Q2YJ53	BAB2_0112	BMEII1121	Q8YAY0	BMEII1121	BS1330_II0113	A0A0H3GA30	BS1330_II0113
OG0001231	BAB2_0111	BAB2_0111	Q2YJ54	BAB2_0111	BMEII1122	Q8YAX9	BMEII1122	BS1330_II0112	A0A0H3G9J0	BS1330_II0112
OG0001232	BAB2_0231	BAB2_0231	Q2YJ55	BAB2_0231	BMEII0295	Q8YD82	BMEII0295	BS1330_II0993	A0A0H3GC58	BS1330_II0993
OG0001233	BAB2_0230	BAB2_0230	Q2YJ56	BAB2_0230	BMEII0294	Q8YD83	BMEII0294	BS1330_II0994	A0A0H3G879	BS1330_II0994
OG0001234	BAB2_0224	BAB2_0224	Q2YJ58	BAB2_0224	BMEII1012	Q8YB88	BMEII1012	BS1330_II0229	A0A0H3GEF6	BS1330_II0229
OG0001235	BAB2_0223	BAB2_0223	Q2YJ59	BAB2_0223	BMEII1013	Q8YB87	BMEII1013	BS1330_II0228	A0A0H3G6H8	BS1330_II0228
OG0001236	BAB2_0220	BAB2_0220	Q2YJ62	BAB2_0220	BMEII1017	Q8YB83	BMEII1017	BS1330_II0223	A0A0H3GEF2	BS1330_II0223
OG0001237	BAB2_0159	BAB2_0159	Q2YJ64	BAB2_0159	BMEII1079	Q8YB22	BMEII1079	BS1330_II0160	A0A0H3G6D1	BS1330_II0160
OG0001238	BAB2_0155	BAB2_0155	Q2YJ68	BAB2_0155	BMEII1083	Q8YB18	BMEII1083	BS1330_II0156	A0A0H3G5J7	BS1330_II0156
OG0001239	BAB2_0149	BAB2_0149	Q2YJ72	BAB2_0149	BMEII1088	Q8YB13	BMEII1088	flgC	A0A0H3G9M6	BS1330_II0151
OG0001240	BAB2_0056	BAB2_0056	Q2YJ84	BAB2_0056	BMEII0037	Q8YDY7	BMEII0037	BS1330_II0057	A0A0H3GE35	BS1330_II0057
OG0001241	BAB2_0055	BAB2_0055	Q2YJ85	BAB2_0055	BMEII0038	Q8YDY6	BMEII0038	BS1330_II0056	A0A0H3G666	BS1330_II0056
OG0001242	gltD	gltD	Q2YJ86	BAB2_0054	BMEII0039	Q8YDY5	BMEII0039	gltD	A0A0H3G9Z0	BS1330_II0055
OG0001243	BAB2_0108	BAB2_0108	Q2YJ90	BAB2_0108	BMEII1125	Q8YAX6	BMEII1125	BS1330_II0109	A0A0H3G697	BS1330_II0109
OG0001244	BAB2_0107	BAB2_0107	Q2YJ91	BAB2_0107	BMEII1126	Q8YAX5	BMEII1126	BS1330_II0108	A0A0H3GA25	BS1330_II0108
OG0001245	BAB2_0106	BAB2_0106	Q2YJ92	BAB2_0106	BMEII1127	Q8YAX4	BMEII1127	BS1330_II0107	A0A0H3G9I6	BS1330_II0107
OG0001246	BAB2_0105	BAB2_0105	Q2YJ93	BAB2_0105	BMEII1128	Q8YAX3	BMEII1128	BS1330_II0106	A0A0H3G5E9	BS1330_II0106
OG0001247	BAB2_0104	BAB2_0104	Q2YJ94	BAB2_0104	BMEII1129	Q8YAX2	BMEII1129	BS1330_II0104	A0A0H3G691	BS1330_II0104
OG0001248	BAB2_0101	BAB2_0101	Q2YJ95	BAB2_0101	BMEII1131	Q8YAX0	BMEII1131	BS1330_II0102	A0A0H3G9I1	BS1330_II0102
OG0001249	BAB2_0099	BAB2_0099	Q2YJ97	BAB2_0099	BMEII1132	Q8YAW9	BMEII1132	BS1330_II0100	A0A0H3GE59	BS1330_II0100
OG0001250	BAB2_0097	BAB2_0097	Q2YJ99	BAB2_0097	BMEII1134	Q8YAW7	BMEII1134	BS1330_II0098	A0A0H3GA14	BS1330_II0098
OG0001251	BAB2_0096	BAB2_0096	Q2YJA0	BAB2_0096	BMEII1135	Q8YAW6	BMEII1135	BS1330_II0097	A0A0H3G9H6	BS1330_II0097
OG0001252	BAB2_0095	BAB2_0095	Q2YJA1	BAB2_0095	BMEII1136	Q8YAW5	BMEII1136	BS1330_II0096	A0A0H3G5D8	BS1330_II0096
OG0001253	BAB2_1164	BAB2_1164	Q2YJA2	BAB2_1164	BMEII0092	Q8YDT3	BMEII0092	BS1330_II1194	A0A0H3G7Z3	BS1330_II1194
OG0001254	BAB2_1163	BAB2_1163	Q2YJA3	BAB2_1163	BMEII0093	Q8YDT2	BMEII0093	repA	A0A0H3GGI3	BS1330_II1193
OG0001255	BAB2_1162	BAB2_1162	Q2YJA4	BAB2_1162	BMEII0094	Q8YDT1	BMEII0094	BS1330_II1192	A0A0H3G8M1	BS1330_II1192
OG0001256	BAB2_1158	BAB2_1158	Q2YJA6	BAB2_1158	BMEII0098	Q8YDS7	BMEII0098	BS1330_II1188	A0A0H3GGH8	BS1330_II1188
OG0001257	BAB2_1153	BAB2_1153	Q2YJA9	BAB2_1153	BMEII0103	Q8YDS2	BMEII0103	BRA1193	Q8FUM7	BRA1193 BS1330_II1184
OG0001258	BAB2_1152	BAB2_1152	Q2YJB0	BAB2_1152	BMEII0104	Q8YDS1	BMEII0104	BS1330_II1183	A0A0H3GC46	BS1330_II1183
OG0001259	BAB2_1149	BAB2_1149	Q2YJB3	BAB2_1149	BMEII0106	Q8YDR9	BMEII0106	BS1330_II1180	A0A0H3GGH4	BS1330_II1180
OG0001260	BAB2_1145	BAB2_1145	Q2YJB7	BAB2_1145	BMEII0110	Q8YDR5	BMEII0110	BS1330_II1176	A0A0H3G8L3	BS1330_II1176
OG0001261	BAB2_1144	BAB2_1144	Q2YJB8	BAB2_1144	BMEII0111	Q8YDR4	BMEII0111	BS1330_II1175	A0A0H3GCH9	BS1330_II1175
OG0001262	BAB2_1143	BAB2_1143	Q2YJB9	BAB2_1143	BMEII0112	Q8YDR3	BMEII0112	BS1330_II1174	A0A0H3GC40	BS1330_II1174
OG0001263	BAB2_1142	BAB2_1142	Q2YJC0	BAB2_1142	BMEII0113	Q8YDR2	BMEII0113	BS1330_II1173	A0A0H3G7X9	BS1330_II1173
OG0001264	BAB2_1138	BAB2_1138	Q2YJC1	BAB2_1138	BMEII0116	Q8YDQ9	BMEII0116	BS1330_II1170	A0A0H3GCH5	BS1330_II1170
OG0001265	BAB2_1137	BAB2_1137	Q2YJC2	BAB2_1137	BMEII0117	Q8YDQ8	BMEII0117	BS1330_II1169	A0A0H3GC35	BS1330_II1169
OG0001266	BAB2_1136	BAB2_1136	Q2YJC3	BAB2_1136	BMEII0118	Q8YDQ7	BMEII0118	BS1330_II1168	A0A0H3G7X4	BS1330_II1168
OG0001267	BAB2_1135	BAB2_1135	Q2YJC4	BAB2_1135	BMEII0119	Q8YDQ6	BMEII0119	BS1330_II1167	A0A0H3GGG5	BS1330_II1167
OG0001268	BAB2_1134	BAB2_1134	Q2YJC5	BAB2_1134	BMEII0120	Q8YDQ5	BMEII0120	BS1330_II1166	A0A0H3G8K4	BS1330_II1166
OG0001269	BAB2_1133	BAB2_1133	Q2YJC6	BAB2_1133	BMEII0121	Q8YDQ4	BMEII0121	BS1330_II1165	A0A0H3GCH1	BS1330_II1165
OG0001270	BAB2_1132	BAB2_1132	Q2YJC7	BAB2_1132	BMEII0122	Q8YDQ3	BMEII0122	BS1330_II1164	A0A0H3GC30	BS1330_II1164
OG0001271	BAB2_1131	BAB2_1131	Q2YJC8	BAB2_1131	BMEII0123	Q8YDQ2	BMEII0123	BS1330_II1163	A0A0H3G7X0	BS1330_II1163
OG0001272	BAB2_1129	BAB2_1129	Q2YJD0	BAB2_1129	BMEII0126	Q8YDP9	BMEII0126	BS1330_II1161	A0A0H3G8J9	BS1330_II1161
OG0001273	BAB2_1128	BAB2_1128	Q2YJD1	BAB2_1128	BMEII0127	Q8YDP8	BMEII0127	BS1330_II1160	A0A0H3GCG6	BS1330_II1160
OG0001274	BAB2_1127	BAB2_1127	Q2YJD2	BAB2_1127	BMEII0128	Q8YDP7	BMEII0128	BRA1168	Q8FUQ2	BRA1168 BS1330_II1159
OG0001275	BAB2_1126	BAB2_1126	Q2YJD3	BAB2_1126	BMEII0129	Q8YDP6	BMEII0129	BS1330_II1158	A0A0H3GC25	BS1330_II1158
OG0001276	BAB2_1125	BAB2_1125	Q2YJD4	BAB2_1125	BMEII0130	Q8YDP5	BMEII0130	BS1330_II1157	A0A0H3G7W7	BS1330_II1157
OG0001277	BAB2_1122	BAB2_1122	Q2YJD5	BAB2_1122	BMEII0132	Q8YDP3	BMEII0132	BS1330_II1155	A0A0H3G8J4	BS1330_II1155
OG0001278	BAB2_1121	BAB2_1121	Q2YJD6	BAB2_1121	BMEII0133	Q8YDP2	BMEII0133	BS1330_II1154	A0A0H3GCG1	BS1330_II1154
OG0001279	BAB2_1120	BAB2_1120	Q2YJD7	BAB2_1120	BMEII0134	Q8YDP1	BMEII0134	hpcD	A0A0H3GC19	BS1330_II1153
OG0001280	BAB2_1117	BAB2_1117	Q2YJE0	BAB2_1117	BMEII0137	Q8YDN8	BMEII0137	BS1330_II1150	A0A0H3GGF2	BS1330_II1150
OG0001281	BAB2_1116	BAB2_1116	Q2YJE1	BAB2_1116	BMEII0138	Q8YDN7	BMEII0138	hpaH	A0A0H3G8I9	BS1330_II1149
OG0001282	BAB2_1115	BAB2_1115	Q2YJE2	BAB2_1115	BMEII0139	Q8YDN6	BMEII0139	BS1330_II1147	A0A0H3GC14	BS1330_II1147
OG0001283	BAB2_1114	BAB2_1114	Q2YJE3	BAB2_1114	BMEII0141	Q8YDN4	BMEII0141	BS1330_II1146	A0A0H3G7W1	BS1330_II1146
OG0001284	BAB2_1113	BAB2_1113	Q2YJE4	BAB2_1113	BMEII0143	Q8YDN2	BMEII0143	BS1330_II1145	A0A0H3GGE7	BS1330_II1145
OG0001285	BAB2_1111	BAB2_1111	Q2YJE6	BAB2_1111	BMEII0144	Q8YDN1	BMEII0144	xylH	A0A0H3GCF0	BS1330_II1143
OG0001286	BAB2_1108	BAB2_1108	Q2YJE9	BAB2_1108	BMEII0147	Q8YDM8	BMEII0147	BS1330_II1140	A0A0H3G7V8	BS1330_II1140
OG0001287	BAB2_1104	BAB2_1104	Q2YJF3	BAB2_1104	BMEII0153	Q8YDM2	BMEII0153	BS1330_II1136	A0A0H3GCE5	BS1330_II1136
OG0001288	BAB2_1103	BAB2_1103	Q2YJF4	BAB2_1103	BMEII0154	Q8YDM1	BMEII0154	motB	A0A0H3GC04	BS1330_II1135
OG0001289	BAB2_1101	BAB2_1101	Q2YJF6	BAB2_1101	BMEII0156	Q8YDL9	BMEII0156	BS1330_II1133	A0A0H3G7V5	BS1330_II1133
OG0001290	BAB2_1100	BAB2_1100	Q2YJF7	BAB2_1100	BMEII0157	Q8YDL8	BMEII0157	BS1330_II1132	A0A0H3GGE0	BS1330_II1132
OG0001291	BAB2_1097	BAB2_1097	Q2YJG0	BAB2_1097	BMEII0160	Q8YDL5	BMEII0160	flgK	A0A0H3G8H6	BS1330_II1129
OG0001292	BAB2_1095	BAB2_1095	Q2YJG2	BAB2_1095	BMEII0162	Q8YDL3	BMEII0162	flaF	A0A0H3GBZ9	BS1330_II1127
OG0001293	BAB2_1093	BAB2_1093	Q2YJG4	BAB2_1093	BMEII0164	Q8YDL1	BMEII0164	flgD	A0A0H3G7V0	BS1330_II1125
OG0001294	BAB2_1087	BAB2_1087	Q2YJG7	BAB2_1087	BMEII0169	Q8YDK6	BMEII0169	BS1330_II1121	A0A0H3GBZ3	BS1330_II1121
OG0001295	BAB2_1086	BAB2_1086	Q2YJG8	BAB2_1086	BMEII0170	Q8YDK5	BMEII0170	BS1330_II1120	A0A0H3G7U5	BS1330_II1120
OG0001296	BAB2_1085	BAB2_1085	Q2YJG9	BAB2_1085	BMEII0171	Q8YDK4	BMEII0171	BS1330_II1119	A0A0H3GGD4	BS1330_II1119
OG0001297	BAB2_1084	BAB2_1084	Q2YJH0	BAB2_1084	BMEII0172	Q8YDK3	BMEII0172	BS1330_II1118	A0A0H3G8G7	BS1330_II1118
OG0001298	BAB2_1083	BAB2_1083	Q2YJH1	BAB2_1083	BMEII0173	Q8YDK2	BMEII0173	BS1330_II1117	A0A0H3GCD0	BS1330_II1117
OG0001299	BAB2_1078	BAB2_1078	Q2YJH6	BAB2_1078	BMEII0179	Q8YDJ6	BMEII0179	BS1330_II1111	A0A0H3G8G2	BS1330_II1111
OG0001300	BAB2_1077	BAB2_1077	Q2YJH7	BAB2_1077	BMEII0180	Q8YDJ5	BMEII0180	BS1330_II1110	A0A0H3GCC5	BS1330_II1110
OG0001301	BAB2_1076	BAB2_1076	Q2YJH8	BAB2_1076	BMEII0181	Q8YDJ4	BMEII0181	BS1330_II1109	A0A0H3GBY2	BS1330_II1109
OG0001302	BAB2_1074	BAB2_1074	Q2YJI0	BAB2_1074	BMEII0184	Q8XFW6	BMEII0184 BMEII0227	BS1330_II1065	A0A0H3G8D0	BS1330_II1065 BS1330_II1107
OG0001303	BAB2_1072	BAB2_1072	Q2YJI2	BAB2_1072	BMEII0186	Q8YDJ0	BMEII0186	BS1330_II1105	A0A0H3G8F7	BS1330_II1105
OG0001304	BAB2_1068	BAB2_1068	Q2YJI3	BAB2_1068	BMEII0189	Q8YDI7	BMEII0189	BS1330_II1102	A0A0H3G7T3	BS1330_II1102
OG0001305	BAB2_1067	BAB2_1067	Q2YJI4	BAB2_1067	BMEII0191	Q8YDI5	BMEII0191	BS1330_II1101	A0A0H3GGC4	BS1330_II1101
OG0001306	BAB2_1066	BAB2_1066	Q2YJI5	BAB2_1066	BMEII0192	Q8YDI4	BMEII0192	BS1330_II1100	A0A0H3G8F2	BS1330_II1100
OG0001307	BAB2_1064	BAB2_1064	Q2YJI7	BAB2_1064	BMEII0194	Q8YDI2	BMEII0194	BS1330_II1098	A0A0H3GCB6	BS1330_II1098
OG0001308	BAB2_1063	BAB2_1063	Q2YJI8	BAB2_1063	BMEII0195	Q8YDI1	BMEII0195	BS1330_II1097	A0A0H3GBX3	BS1330_II1097
OG0001309	BAB2_1061	BAB2_1061	Q2YJJ0	BAB2_1061	BMEII0197	Q8YDH9	BMEII0197	BS1330_II1095	A0A0H3G7S9	BS1330_II1095
OG0001310	BAB2_1060	BAB2_1060	Q2YJJ1	BAB2_1060	BMEII0198	Q8YDH8	BMEII0198	BS1330_II1094	A0A0H3GGC1	BS1330_II1094
OG0001311	BAB2_1057	BAB2_1057	Q2YJJ4	BAB2_1057	BMEII0201	Q8YDH5	BMEII0201	BS1330_II1091	A0A0H3GCB0	BS1330_II1091
OG0001312	BAB2_1056	BAB2_1056	Q2YJJ5	BAB2_1056	BMEII0202	Q7CNS8	BMEII0202	BS1330_II1090	A0A0H3GBX0	BS1330_II1090
OG0001313	BAB2_1055	BAB2_1055	Q2YJJ6	BAB2_1055	BMEII0203	Q8YDH3	BMEII0203	BS1330_II1089	A0A0H3G7S5	BS1330_II1089
OG0001314	BAB2_1054	BAB2_1054	Q2YJJ7	BAB2_1054	BMEII0204	Q8YDH2	BMEII0204	BS1330_II1088	A0A0H3GGB7	BS1330_II1088
OG0001315	BAB2_1048	BAB2_1048	Q2YJK3	BAB2_1048	BMEII0212	Q8YDG4	BMEII0212	BS1330_II1081	A0A0H3GCA6	BS1330_II1081
OG0001316	BAB2_1043	BAB2_1043	Q2YJK7	BAB2_1043	BMEII0217	Q7CNS7	BMEII0217	BS1330_II1076	A0A0H3G8D7	BS1330_II1076
OG0001317	BAB2_1041	BAB2_1041	Q2YJK9	BAB2_1041	BMEII0219	Q8YDF7	BMEII0219	BS1330_II1074	A0A0H3GCA2	BS1330_II1074
OG0001318	BAB2_1040	BAB2_1040	Q2YJL0	BAB2_1040	BMEII0220	Q8YDF6	BMEII0220	BS1330_II1073	A0A0H3GBW2	BS1330_II1073
OG0001319	BAB2_1039	BAB2_1039	Q2YJL1	BAB2_1039	BMEII0221	Q8YDF5	BMEII0221	BS1330_II1072	A0A0H3G7S0	BS1330_II1072
OG0001320	BAB2_1033	BAB2_1033	Q2YJL7	BAB2_1033	BMEII0226	Q8YDF0	BMEII0226	BS1330_II1066	A0A0H3GGA8	BS1330_II1066
OG0001321	BAB2_1030	BAB2_1030	Q2YJM0	BAB2_1030	BMEII0229	Q8YDE8	BMEII0229	BS1330_II1062	A0A0H3G7R2	BS1330_II1062
OG0001322	slyX	slyX	Q2YJM2	BAB2_1028	slyX	Q8YDE6	BMEII0231	slyX	Q8FUZ1	BRA1068 BS1330_II1060
OG0001323	BAB2_1020	BAB2_1020	Q2YJM9	BAB2_1020	BMEII0240	Q8YDD7	BMEII0240	BS1330_II1051	A0A0H3G8B7	BS1330_II1051
OG0001324	BAB2_1019	BAB2_1019	Q2YJN0	BAB2_1019	BMEII0242	Q8YDD5	BMEII0242	BS1330_II1050	A0A0H3GC86	BS1330_II1050
OG0001325	BAB2_1018	BAB2_1018	Q2YJN1	BAB2_1018	BMEII0243	Q8YDD4	BMEII0243	BS1330_II1049	A0A0H3GBU8	BS1330_II1049
OG0001326	BAB2_1017	BAB2_1017	Q2YJN2	BAB2_1017	BMEII0244	Q8YDD3	BMEII0244	BS1330_II1048	A0A0H3G7Q6	BS1330_II1048
OG0001327	BAB2_1016	BAB2_1016	Q2YJN3	BAB2_1016	BMEII0245	Q8YDD2	BMEII0245	BS1330_II1047	A0A0H3GG93	BS1330_II1047
OG0001328	BAB2_1015	BAB2_1015	Q2YJN4	BAB2_1015	BMEII0246	Q8YDD1	BMEII0246	BS1330_II1046	A0A0H3G8B3	BS1330_II1046
OG0001329	BAB2_1014	BAB2_1014	Q2YJN5	BAB2_1014	BMEII0247	Q8YDD0	BMEII0247	BS1330_II1045	A0A0H3GC83	BS1330_II1045
OG0001330	BAB2_1011	BAB2_1011	Q2YJN8	BAB2_1011	BMEII0250	Q8YDC7	BMEII0250	BS1330_II1042	A0A0H3GBU4	BS1330_II1042
OG0001331	BAB2_1007	BAB2_1007	Q2YJP2	BAB2_1007	BMEII0254	Q8YDC4	BMEII0254	BS1330_II1038	A0A0H3GG90	BS1330_II1038
OG0001332	BAB2_1005	BAB2_1005	Q2YJP4	BAB2_1005	BMEII0256	Q8YDC2	BMEII0256	BS1330_II1036	A0A0H3GC80	BS1330_II1036
OG0001333	BAB2_1004	BAB2_1004	Q2YJP5	BAB2_1004	BMEII0257	Q8YDC1	BMEII0257	BS1330_II1035	A0A0H3GBU2	BS1330_II1035
OG0001334	BAB2_1002	BAB2_1002	Q2YJP7	BAB2_1002	BMEII0259	Q8YDB9	BMEII0259	BS1330_II1033	A0A0H3G7P6	BS1330_II1033
OG0001335	BAB2_1000	BAB2_1000	Q2YJP9	BAB2_1000	BMEII0261	Q8YDB7	BMEII0261	BS1330_II1030	A0A0H3G8A5	BS1330_II1030
OG0001336	BAB2_0999	BAB2_0999	Q2YJQ0	BAB2_0999	BMEII0262	Q8YDB6	BMEII0262	BS1330_II1029	A0A0H3GC76	BS1330_II1029
OG0001337	BAB2_0994	BAB2_0994	Q2YJQ5	BAB2_0994	BMEII0267	Q8YDB1	BMEII0267	BS1330_II1024	A0A0H3G7P1	BS1330_II1024
OG0001338	BAB2_0989	BAB2_0989	Q2YJQ9	BAB2_0989	BMEII0272	Q8YDA6	BMEII0272	BS1330_II1018	A0A0H3GBT4	BS1330_II1018
OG0001339	BAB2_0983	BAB2_0983	Q2YJR5	BAB2_0983	BMEII0277	Q8YDA0	BMEII0277	BS1330_II1012	A0A0H3G7N6	BS1330_II1012
OG0001340	BAB2_0980	BAB2_0980	Q2YJR6	BAB2_0980	BMEII0279	Q8YD98	BMEII0279	BS1330_II1010	A0A0H3G896	BS1330_II1010
OG0001341	BAB2_0979	BAB2_0979	Q2YJR7	BAB2_0979	BMEII0280	Q8YD97	BMEII0280	BS1330_II1009	A0A0H3GC70	BS1330_II1009
OG0001342	BAB2_0977	BAB2_0977	Q2YJR9	BAB2_0977	BMEII0281	Q8YD96	BMEII0281	BS1330_II1007	A0A0H3G7N3	BS1330_II1007
OG0001343	BAB2_0976	BAB2_0976	Q2YJS0	BAB2_0976	BMEII0282	Q8YD95	BMEII0282	BS1330_II1006	A0A0H3GG74	BS1330_II1006
OG0001344	BAB2_0975	BAB2_0975	Q2YJS1	BAB2_0975	BMEII0283	Q8YD94	BMEII0283	fabG	A0A0H3G889	BS1330_II1005
OG0001345	BAB2_0974	BAB2_0974	Q2YJS2	BAB2_0974	BMEII0284	Q8YD93	BMEII0284	BS1330_II1004	A0A0H3GC66	BS1330_II1004
OG0001346	BAB2_0973	BAB2_0973	Q2YJS3	BAB2_0973	BMEII0285	Q8YD92	BMEII0285	BS1330_II1003	A0A0H3GBS4	BS1330_II1003
OG0001347	BAB2_0972	BAB2_0972	Q2YJS4	BAB2_0972	BMEII0286	Q8YD91	BMEII0286	BS1330_II1002	A0A0H3G7N0	BS1330_II1002
OG0001348	BAB2_0963	BAB2_0963	Q2YJS8	BAB2_0963	BMEII1008	Q8YB92	BMEII1008	BS1330_II0233	A0A0H3G6I3	BS1330_II0233
OG0001349	BAB2_0962	BAB2_0962	Q2YJS9	BAB2_0962	BMEII1007	Q8YB93	BMEII1007	BS1330_II0235	A0A0H3G5Q8	BS1330_II0235
OG0001350	BAB2_0961	BAB2_0961	Q2YJT0	BAB2_0961	BMEII1006	Q8YB94	BMEII1006	BS1330_II0236	A0A0H3G9V2	BS1330_II0236
OG0001351	BAB2_0960	BAB2_0960	Q2YJT1	BAB2_0960	BMEII1005	Q8YB95	BMEII1005	BS1330_II0237	A0A0H3GAD2	BS1330_II0237
OG0001352	BAB2_0959	BAB2_0959	Q2YJT2	BAB2_0959	BMEII1003	Q8YB97	BMEII1003	BS1330_II0240	A0A0H3G5R4	BS1330_II0240
OG0001353	BAB2_0957	BAB2_0957	Q2YJT4	BAB2_0957	BMEII1001	Q8YB99	BMEII1001	BS1330_II0243	A0A0H3G6J1	BS1330_II0243
OG0001354	norF	norF	Q2YJT5	BAB2_0956	BMEII1000	Q8YBA0	BMEII1000	norF	A0A0H3GEH0	BS1330_II0244
OG0001355	BAB2_0955	BAB2_0955	Q2YJT6	BAB2_0955	BMEII0999	Q8YBA1	BMEII0999	norC	A0A0H3G5S0	BS1330_II0245
OG0001356	BAB2_0954	BAB2_0954	Q2YJT7	BAB2_0954	BMEII0998	Q8YBA2	BMEII0998	norB	A0A0H3G9W3	BS1330_II0246
OG0001357	BAB2_0953	BAB2_0953	Q2YJT8	BAB2_0953	BMEII0997	Q8YBA3	BMEII0997	BS1330_II0247	A0A0H3GAE5	BS1330_II0247
OG0001358	BAB2_0951	BAB2_0951	Q2YJU0	BAB2_0951	BMEII0995	Q8YBA5	BMEII0995	BS1330_II0249	A0A0H3G6J5	BS1330_II0249
OG0001359	BAB2_0950	BAB2_0950	Q2YJU1	BAB2_0950	BMEII0994	Q8YBA6	BMEII0994	BS1330_II0250	A0A0H3GEH5	BS1330_II0250
OG0001360	BAB2_0949	BAB2_0949	Q2YJU2	BAB2_0949	BMEII0993	Q8YBA7	BMEII0993	BS1330_II0251	A0A0H3G5S6	BS1330_II0251
OG0001361	BAB2_0948	BAB2_0948	Q2YJU3	BAB2_0948	BMEII0992	Q8YBA8	BMEII0992	BS1330_II0252	A0A0H3G9W8	BS1330_II0252
OG0001362	BAB2_0947	BAB2_0947	Q2YJU4	BAB2_0947	BMEII0991	Q8YBA9	BMEII0991	BS1330_II0253	A0A0H3GAE8	BS1330_II0253
OG0001363	BAB2_0946	BAB2_0946	Q2YJU5	BAB2_0946	BMEII0990	Q8YBB0	BMEII0990	BS1330_II0254	A0A0H3G6K0	BS1330_II0254
OG0001364	BAB2_0945	BAB2_0945	Q2YJU6	BAB2_0945	BMEII0989	Q8YBB1	BMEII0989	BS1330_II0255	A0A0H3GEK3	BS1330_II0255
OG0001365	BAB2_0942	BAB2_0942	Q2YJU9	BAB2_0942	BMEII0987	Q8YBB3	BMEII0987	BS1330_II0258	A0A0H3GAH9	BS1330_II0258
OG0001366	BAB2_0940	BAB2_0940	Q2YJV1	BAB2_0940	BMEII0985	Q8YBB5	BMEII0985	BS1330_II0260	A0A0H3GEK8	BS1330_II0260
OG0001367	BAB2_0939	BAB2_0939	Q2YJV2	BAB2_0939	BMEII0984	Q8YBB6	BMEII0984	BS1330_II0261	A0A0H3G5W7	BS1330_II0261
OG0001368	BAB2_0938	BAB2_0938	Q2YJV3	BAB2_0938	BMEII0983	Q8YBB7	BMEII0983	BS1330_II0262	A0A0H3GA04	BS1330_II0262
OG0001369	BAB2_0936	BAB2_0936	Q2YJV4	BAB2_0936	BMEII0981	Q8YBB9	BMEII0981	BS1330_II0264	A0A0H3G6N2	BS1330_II0264
OG0001370	BAB2_0935	BAB2_0935	Q2YJV5	BAB2_0935	BMEII0980	Q8YBC0	BMEII0980	BS1330_II0265	A0A0H3GEL2	BS1330_II0265
OG0001371	BAB2_0934	BAB2_0934	Q2YJV6	BAB2_0934	BMEII0979	Q8YBC1	BMEII0979	BS1330_II0266	A0A0H3G5X1	BS1330_II0266
OG0001372	BAB2_0933	BAB2_0933	Q2YJV7	BAB2_0933	BMEII0978	Q8YBC2	BMEII0978	BS1330_II0267	A0A0H3GA09	BS1330_II0267
OG0001373	BAB2_0932	BAB2_0932	Q2YJV8	BAB2_0932	BMEII0977	Q8YBC3	BMEII0977	BS1330_II0268	A0A0H3GAI8	BS1330_II0268
OG0001374	BAB2_0929	BAB2_0929	Q2YJW1	BAB2_0929	BMEII0975	Q8YBC5	BMEII0975	BS1330_II0271	A0A0H3GEL7	BS1330_II0271
OG0001375	nosD	nosD	Q2YJW3	BAB2_0927	BMEII0972	Q8YBC8	BMEII0972	nosD	A0A0H3G5X7	BS1330_II0273
OG0001376	BAB2_0926	BAB2_0926	Q2YJW4	BAB2_0926	BMEII0971	Q8YBC9	BMEII0971	nosF	A0A0H3GA13	BS1330_II0274
OG0001377	nosY	nosY	Q2YJW5	BAB2_0925	BMEII0970	Q8YBD0	BMEII0970	nosY	A0A0H3GAJ3	BS1330_II0275
OG0001378	BAB2_0924	BAB2_0924	Q2YJW6	BAB2_0924	BMEII0969	Q8YBD1	BMEII0969	BS1330_II0276	A0A0H3G6P1	BS1330_II0276
OG0001379	BAB2_0920	BAB2_0920	Q2YJX0	BAB2_0920	BMEII0964	Q8YBD6	BMEII0964	BS1330_II0280	A0A0H3GAJ9	BS1330_II0280
OG0001380	BAB2_0919	BAB2_0919	Q2YJX1	BAB2_0919	BMEII0963	Q8YBD7	BMEII0963	BS1330_II0281	A0A0H3G6P6	BS1330_II0281
OG0001381	BAB2_0918	BAB2_0918	Q2YJX2	BAB2_0918	BMEII0962	Q8YBD8	BMEII0962	BS1330_II0282	A0A0H3GEM6	BS1330_II0282
OG0001382	BAB2_0917	BAB2_0917	Q2YJX3	BAB2_0917	BMEII0961	Q8YBD9	BMEII0961	BS1330_II0283	A0A0H3G5Y7	BS1330_II0283
OG0001383	BAB2_0913	BAB2_0913	Q2YJX7	BAB2_0913	BMEII0958	Q8YBE2	BMEII0958	BS1330_II0288	A0A0H3G5Z2	BS1330_II0288
OG0001384	BAB2_0909	BAB2_0909	Q2YJX9	BAB2_0909	BMEII0955	Q8YBE5	BMEII0955	BS1330_II0291	A0A0H3G6Q6	BS1330_II0291
OG0001385	narJ	narJ	Q2YJY2	BAB2_0906	BMEII0952	Q8YBE8	BMEII0952	narJ	A0A0H3GA32	BS1330_II0294
OG0001386	BAB2_0898	BAB2_0898	Q2YJY6	BAB2_0898	BMEII0939	Q8YBG1	BMEII0939	BS1330_II0305	A0A0H3GAM4	BS1330_II0305
OG0001387	BAB2_0897	BAB2_0897	Q2YJY7	BAB2_0897	BMEII0938	Q8YBG2	BMEII0938	BS1330_II0306	A0A0H3G6R6	BS1330_II0306
OG0001388	BAB2_0896	BAB2_0896	Q2YJY8	BAB2_0896	BMEII0937	Q8YBG3	BMEII0937	BS1330_II0307	A0A0H3GEP7	BS1330_II0307
OG0001389	nrdH	nrdH	Q2YJZ1	BAB2_0891	BMEII0932	Q8YBG8	BMEII0932	nrdH	A0A0H3G6S0	BS1330_II0311
OG0001390	nrdI	nrdI	Q2YJZ2	BAB2_0890	nrdI	P65546	BMEII0931	nrdI	P65547	BRA0315 BS1330_II0312
OG0001391	BAB2_0887	BAB2_0887	Q2YJZ5	BAB2_0887	BMEII0928	Q8YBH2	BMEII0928	BS1330_II0315	A0A0H3GA50	BS1330_II0315
OG0001392	minE	minE	Q2YK00	BAB2_0882	minE	P65361	BMEII0925	minE	P65362	BRA0323 BS1330_II0320
OG0001393	BAB2_0880	BAB2_0880	Q2YK02	BAB2_0880	BMEII0924	Q8YBH6	BMEII0924	BS1330_II0322	A0A0H3GA54	BS1330_II0322
OG0001394	BAB2_0879	BAB2_0879	Q2YK03	BAB2_0879	BMEII0923	Q8YBH7	BMEII0923	BS1330_II0323	A0A0H3GAN8	BS1330_II0323
OG0001395	BAB2_0877	BAB2_0877	Q2YK05	BAB2_0877	BMEII0921	Q8YBH9	BMEII0921	BS1330_II0325	A0A0H3GEQ9	BS1330_II0325
OG0001396	BAB2_0876	BAB2_0876	Q2YK06	BAB2_0876	BMEII0920	Q8YBI0	BMEII0920	BS1330_II0326	A0A0H3G624	BS1330_II0326
OG0001397	BAB2_0874	BAB2_0874	Q2YK08	BAB2_0874	BMEII0919	Q8YBI1	BMEII0919	BS1330_II0328	A0A0H3GAP3	BS1330_II0328
OG0001398	BAB2_0873	BAB2_0873	Q2YK09	BAB2_0873	BMEII0918	Q8YBI2	BMEII0918	BS1330_II0329	A0A0H3G6T3	BS1330_II0329
OG0001399	BAB2_0872	BAB2_0872	Q2YK10	BAB2_0872	BMEII0917	Q8YBI3	BMEII0917	BS1330_II0330	A0A0H3GER4	BS1330_II0330
OG0001400	BAB2_0869	BAB2_0869	Q2YK11	BAB2_0869	BMEII0914	Q8YBI6	BMEII0914	bepF	Q8FWV8	BRA0335 BS1330_II0332
OG0001401	BAB2_0868	BAB2_0868	Q2YK12	BAB2_0868	BMEII0913	Q8YBI7	BMEII0913	BS1330_II0333	A0A0H3G627	BS1330_II0333
OG0001402	BAB2_0860	BAB2_0860	Q2YK20	BAB2_0860	BMEII0905	Q8YBJ5	BMEII0905	BS1330_II0340	A0A0H3G6T8	BS1330_II0340
OG0001403	BAB2_0858	BAB2_0858	Q2YK22	BAB2_0858	BMEII0903	Q8YBJ7	BMEII0903	BS1330_II0342	A0A0H3G632	BS1330_II0342
OG0001404	BAB2_0857	BAB2_0857	Q2YK23	BAB2_0857	BMEII0901	Q8YBJ9	BMEII0901	BS1330_II0343	A0A0H3GA67	BS1330_II0343
OG0001405	BAB2_0855	BAB2_0855	Q2YK25	BAB2_0855	BMEII0899	Q8YBK1	BMEII0899	BS1330_II0345	A0A0H3G6U2	BS1330_II0345
OG0001406	BAB2_0854	BAB2_0854	Q2YK26	BAB2_0854	BMEII0898	Q8YBK2	BMEII0898	BS1330_II0346	A0A0H3GES3	BS1330_II0346
OG0001407	BAB2_0852	BAB2_0852	Q2YK28	BAB2_0852	BMEII0897	Q8YBK3	BMEII0897	BS1330_II0347	A0A0H3G638	BS1330_II0347
OG0001408	BAB2_0850	BAB2_0850	Q2YK30	BAB2_0850	BMEII0895	Q8YBK5	BMEII0895	BS1330_II0350	A0A0H3G6U6	BS1330_II0350
OG0001409	BAB2_0847	BAB2_0847	Q2YK33	BAB2_0847	BMEII0892	Q8YBK7	BMEII0892	BS1330_II0353	A0A0H3G642	BS1330_II0353
OG0001410	BAB2_0846	BAB2_0846	Q2YK34	BAB2_0846	BMEII0891	Q8YBK8	BMEII0891	BS1330_II0354	A0A0H3GA74	BS1330_II0354
OG0001411	BAB2_0845	BAB2_0845	Q2YK35	BAB2_0845	BMEII0890	Q8YBK9	BMEII0890	BS1330_II0355	A0A0H3GAR0	BS1330_II0355
OG0001412	BAB2_0843	BAB2_0843	Q2YK37	BAB2_0843	BMEII0888	Q8YBL1	BMEII0888	BS1330_II0357	A0A0H3GET2	BS1330_II0357
OG0001413	BAB2_0840	BAB2_0840	Q2YK40	BAB2_0840	BMEII0885	Q8YBL4	BMEII0885	BRA0381	Q8FWR4	BRA0381 BS1330_II0378
OG0001414	BAB2_0839	BAB2_0839	Q2YK41	BAB2_0839	BMEII0884	Q8YBL5	BMEII0884	BS1330_II0379	A0A0H3GEU7	BS1330_II0379
OG0001415	BAB2_0838	BAB2_0838	Q2YK42	BAB2_0838	BMEII0883	Q8YBL6	BMEII0883	BS1330_II0380	A0A0H3G663	BS1330_II0380
OG0001416	BAB2_0837	BAB2_0837	Q2YK43	BAB2_0837	BMEII0882	Q8YBL7	BMEII0882	BS1330_II0381	A0A0H3GA94	BS1330_II0381
OG0001417	BAB2_0836	BAB2_0836	Q2YK44	BAB2_0836	BMEII0881	Q8YBL8	BMEII0881	xfp	Q8FWR0	BRA0385 BS1330_II0382
OG0001418	BAB2_0833	BAB2_0833	Q2YK47	BAB2_0833	BMEII0879	Q8YBM0	BMEII0879	BS1330_II0385	A0A0H3GEV1	BS1330_II0385
OG0001419	BAB2_0832	BAB2_0832	Q2YK48	BAB2_0832	BMEII0878	Q8YBM1	BMEII0878	BS1330_II0386	A0A0H3G669	BS1330_II0386
OG0001420	BAB2_0827	BAB2_0827	Q2YK53	BAB2_0827	BMEII0873	Q8YBM6	BMEII0873	BS1330_II0392	A0A0H3GEV5	BS1330_II0392
OG0001421	BAB2_0826	BAB2_0826	Q2YK54	BAB2_0826	BMEII0872	Q8YBM7	BMEII0872	fabG	A0A0H3G673	BS1330_II0393
OG0001422	BAB2_0821	BAB2_0821	Q2YK59	BAB2_0821	BMEII0867	Q8YBN2	BMEII0867	BS1330_II0398	A0A0H3GEV8	BS1330_II0398
OG0001423	BAB2_0820	BAB2_0820	Q2YK60	BAB2_0820	BMEII0866	Q8YBN3	BMEII0866	BS1330_II0399	A0A0H3G679	BS1330_II0399
OG0001424	BAB2_0819	BAB2_0819	Q2YK61	BAB2_0819	BMEII0865	Q8YBN4	BMEII0865	BS1330_II0400	A0A0H3GAA9	BS1330_II0400
OG0001425	BAB2_0816	BAB2_0816	Q2YK64	BAB2_0816	BMEII0862	Q8YBN7	BMEII0862	BS1330_II0403	A0A0H3GAU2	BS1330_II0403
OG0001426	BAB2_0811	BAB2_0811	Q2YK67	BAB2_0811	BMEII0858	Q8YBP1	BMEII0858	BS1330_II0407	A0A0H3G6Y1	BS1330_II0407
OG0001427	BAB2_0808	BAB2_0808	Q2YK70	BAB2_0808	BMEII0855	Q8YBP4	BMEII0855	BS1330_II0410	A0A0H3GEW2	BS1330_II0410
OG0001428	BAB2_0807	BAB2_0807	Q2YK71	BAB2_0807	BMEII0854	Q8YBP5	BMEII0854	BS1330_II0411	A0A0H3G684	BS1330_II0411
OG0001429	BAB2_0806	BAB2_0806	Q2YK72	BAB2_0806	BMEII0853	F8WJX6	BMEII0853	BS1330_II0412	A0A0H3GAB8	BS1330_II0412
OG0001430	BAB2_0805	BAB2_0805	Q2YK73	BAB2_0805	BMEII0852	F8WJX3	BMEII0852	BS1330_II0413	A0A0H3GAU6	BS1330_II0413
OG0001431	BAB2_0804	BAB2_0804	Q2YK74	BAB2_0804	BMEII0851	Q8YBP6	BMEII0851	BS1330_II0414	A0A0H3G6Y5	BS1330_II0414
OG0001432	BAB2_0793	BAB2_0793	Q2YK76	BAB2_0793	BMEII0820	Q8YBR6	BMEII0820	BS1330_II0442	A0A0H3GAX2	BS1330_II0442
OG0001433	BAB2_0785	BAB2_0785	Q2YK80	BAB2_0785	BMEII0814	Q8YBS2	BMEII0814	BS1330_II0448	A0A0H3GAX8	BS1330_II0448
OG0001434	BAB2_0781	BAB2_0781	Q2YK84	BAB2_0781	BMEII0811	Q8YBS5	BMEII0811	BS1330_II0452	A0A0H3G6B2	BS1330_II0452
OG0001435	BAB2_0780	BAB2_0780	Q2YK85	BAB2_0780	BMEII0810	Q8YBS6	BMEII0810	BS1330_II0453	A0A0H3GAF0	BS1330_II0453
OG0001436	BAB2_0779	BAB2_0779	Q2YK86	BAB2_0779	BMEII0809	Q8YBS7	BMEII0809	BS1330_II0454	A0A0H3GAY1	BS1330_II0454
OG0001437	BAB2_0778	BAB2_0778	Q2YK87	BAB2_0778	BMEII0808	Q8YBS8	BMEII0808	BS1330_II0455	A0A0H3G711	BS1330_II0455
OG0001438	BAB2_0777	BAB2_0777	Q2YK88	BAB2_0777	BMEII0807	Q8YBS9	BMEII0807	BS1330_II0456	A0A0H3GF01	BS1330_II0456
OG0001439	BAB2_0776	BAB2_0776	Q2YK89	BAB2_0776	BMEII0806	Q8YBT0	BMEII0806	BS1330_II0457	A0A0H3G6B5	BS1330_II0457
OG0001440	BAB2_0775	BAB2_0775	Q2YK90	BAB2_0775	BMEII0805	Q8YBT1	BMEII0805	BS1330_II0458	A0A0H3GAF2	BS1330_II0458
OG0001441	BAB2_0774	BAB2_0774	Q2YK91	BAB2_0774	BMEII0804	Q8YBT2	BMEII0804	BS1330_II0459	A0A0H3GAY7	BS1330_II0459
OG0001442	BAB2_0773	BAB2_0773	Q2YK92	BAB2_0773	BMEII0803	Q8YBT3	BMEII0803	BS1330_II0460	A0A0H3G716	BS1330_II0460
OG0001443	BAB2_0771	BAB2_0771	Q2YK93	BAB2_0771	BMEII0801	Q8YBT5	BMEII0801	BS1330_II0462	A0A0H3GF05	BS1330_II0462
OG0001444	BAB2_0770	BAB2_0770	Q2YK94	BAB2_0770	BMEII0800	Q8YBT6	BMEII0800	BS1330_II0463	A0A0H3G6B9	BS1330_II0463
OG0001445	BAB2_0769	BAB2_0769	Q2YK95	BAB2_0769	BMEII0799	Q8YBT7	BMEII0799	BS1330_II0464	A0A0H3GAF5	BS1330_II0464
OG0001446	BAB2_0768	BAB2_0768	Q2YK96	BAB2_0768	BMEII0798	Q8YBT8	BMEII0798	BS1330_II0465	A0A0H3GAZ2	BS1330_II0465
OG0001447	BAB2_0767	BAB2_0767	Q2YK97	BAB2_0767	BMEII0797	Q8YBT9	BMEII0797	BS1330_II0466	A0A0H3G720	BS1330_II0466
OG0001448	BAB2_0765	BAB2_0765	Q2YK99	BAB2_0765	BMEII0794	Q8YBU2	BMEII0794	BS1330_II0468	A0A0H3GF10	BS1330_II0468
OG0001449	BAB2_0761	BAB2_0761	Q2YKA3	BAB2_0761	BMEII0789	Q8YBU7	BMEII0789	BS1330_II0473	A0A0H3GF14	BS1330_II0473
OG0001450	BAB2_0760	BAB2_0760	Q2YKA4	BAB2_0760	BMEII0788	Q8YBU8	BMEII0788	BS1330_II0474	A0A0H3G6C5	BS1330_II0474
OG0001451	BAB2_0759	BAB2_0759	Q2YKA5	BAB2_0759	BMEII0787	Q8YBU9	BMEII0787	BS1330_II0475	A0A0H3GAG1	BS1330_II0475
OG0001452	BAB2_0757	BAB2_0757	Q2YKA7	BAB2_0757	BMEII0785	Q8YBV1	BMEII0785	BS1330_II0477	A0A0H3G729	BS1330_II0477
OG0001453	BAB2_0756	BAB2_0756	Q2YKA8	BAB2_0756	BMEII0784	Q8YBV2	BMEII0784	BS1330_II0478	A0A0H3GF18	BS1330_II0478
OG0001454	BAB2_0754	BAB2_0754	Q2YKB0	BAB2_0754	BMEII0783	Q8YBV3	BMEII0783	BS1330_II0480	A0A0H3GAG4	BS1330_II0480
OG0001455	BAB2_0745	BAB2_0745	Q2YKB7	BAB2_0745	BMEII0776	Q8YBW0	BMEII0776	bioF	A0A0H3GAG8	BS1330_II0487
OG0001456	BAB2_0742	BAB2_0742	Q2YKC0	BAB2_0742	BMEII0774	Q8YBW2	BMEII0774	BS1330_II0490	A0A0H3G738	BS1330_II0490
OG0001457	BAB2_0740	BAB2_0740	Q2YKC2	BAB2_0740	BMEII0772	Q8YBW4	BMEII0772	BS1330_II0493	A0A0H3GAH2	BS1330_II0493
OG0001458	BAB2_0739	BAB2_0739	Q2YKC3	BAB2_0739	BMEII0771	Q8YBW5	BMEII0771	BS1330_II0495	A0A0H3G742	BS1330_II0495
OG0001459	BAB2_0738	BAB2_0738	Q2YKC4	BAB2_0738	BMEII0770	Q8YBW6	BMEII0770	BS1330_II0496	A0A0H3GF30	BS1330_II0496
OG0001460	BAB2_0737	BAB2_0737	Q2YKC5	BAB2_0737	BMEII0769	Q8YBW7	BMEII0769	BS1330_II0497	A0A0H3G6E3	BS1330_II0497
OG0001461	BAB2_0736	BAB2_0736	Q2YKC6	BAB2_0736	BMEII0768	Q8YBW8	BMEII0768	BS1330_II0498	A0A0H3GAH6	BS1330_II0498
OG0001462	BAB2_0735	BAB2_0735	Q2YKC7	BAB2_0735	BMEII0767	Q8YBW9	BMEII0767	BS1330_II0499	A0A0H3GB21	BS1330_II0499
OG0001463	BAB2_0734	BAB2_0734	Q2YKC8	BAB2_0734	BMEII0766	Q8YBX0	BMEII0766	phaF	A0A0H3G746	BS1330_II0500
OG0001464	BAB2_0733	BAB2_0733	Q2YKC9	BAB2_0733	BMEII0765	Q8YBX1	BMEII0765	BS1330_II0501	A0A0H3GF35	BS1330_II0501
OG0001465	BAB2_0732	BAB2_0732	Q2YKD0	BAB2_0732	BMEII0764	Q8YBX2	BMEII0764	BS1330_II0502	A0A0H3G6E7	BS1330_II0502
OG0001466	BAB2_0731	BAB2_0731	Q2YKD1	BAB2_0731	BMEII0763	Q8YBX3	BMEII0763	BS1330_II0503	A0A0H3GAI2	BS1330_II0503
OG0001467	BAB2_0725	BAB2_0725	Q2YKD7	BAB2_0725	BMEII0757	Q8YBX9	BMEII0757	BS1330_II0509	A0A0H3GB30	BS1330_II0509
OG0001468	BAB2_0724	BAB2_0724	Q2YKD8	BAB2_0724	BMEII0756	Q8YBY0	BMEII0756	BS1330_II0510	A0A0H3G753	BS1330_II0510
OG0001469	BAB2_0720	BAB2_0720	Q2YKE0	BAB2_0720	BMEII0753	Q8YBY3	BMEII0753	BS1330_II0514	A0A0H3GB35	BS1330_II0514
OG0001470	BAB2_0719	BAB2_0719	Q2YKE1	BAB2_0719	BMEII0752	Q8YBY4	BMEII0752	BS1330_II0515	A0A0H3G757	BS1330_II0515
OG0001471	BAB2_0718	BAB2_0718	Q2YKE2	BAB2_0718	BMEII0751	Q8YBY5	BMEII0751	BS1330_II0516	A0A0H3GF48	BS1330_II0516
OG0001472	BAB2_0716	BAB2_0716	Q2YKE4	BAB2_0716	BMEII0749	Q8YBY7	BMEII0749	BS1330_II0518	A0A0H3GAJ7	BS1330_II0518
OG0001473	BAB2_0714	BAB2_0714	Q2YKE6	BAB2_0714	BMEII0747	Q8YBY9	BMEII0747	BS1330_II0520	A0A0H3G760	BS1330_II0520
OG0001474	BAB2_0711	BAB2_0711	Q2YKE9	BAB2_0711	BMEII0743	Q8YBZ3	BMEII0743	BS1330_II0523	A0A0H3GAK2	BS1330_II0523
OG0001475	BAB2_0708	BAB2_0708	Q2YKF2	BAB2_0708	BMEII0741	Q8YBZ5	BMEII0741	BS1330_II0526	A0A0H3GF58	BS1330_II0526
OG0001476	BAB2_0707	BAB2_0707	Q2YKF3	BAB2_0707	BMEII0740	Q8YBZ6	BMEII0740	BS1330_II0527	A0A0H3G6G8	BS1330_II0527
OG0001477	BAB2_0701	BAB2_0701	Q2YKF9	BAB2_0701	BMEII0736	Q8YBZ9	BMEII0736	BS1330_II0531	A0A0H3GF63	BS1330_II0531
OG0001478	BAB2_0697	BAB2_0697	Q2YKG3	BAB2_0697	BMEII0733	Q8YC02	BMEII0733	BS1330_II0535	A0A0H3G771	BS1330_II0535
OG0001479	BAB2_0695	BAB2_0695	Q2YKG5	BAB2_0695	BMEII0731	Q8YC04	BMEII0731	BS1330_II0537	A0A0H3G6H5	BS1330_II0537
OG0001480	BAB2_0693	BAB2_0693	Q2YKG7	BAB2_0693	BMEII0728	Q8YC07	BMEII0728	BS1330_II0539	A0A0H3GB58	BS1330_II0539
OG0001481	BAB2_0691	BAB2_0691	Q2YKG9	BAB2_0691	BMEII0726	Q8YC09	BMEII0726	BS1330_II0541	A0A0H3GF73	BS1330_II0541
OG0001482	BAB2_0690	BAB2_0690	Q2YKH0	BAB2_0690	BMEII0724	Q8YC11	BMEII0724	BS1330_II0542	A0A0H3G6H9	BS1330_II0542
OG0001483	BAB2_0689	BAB2_0689	Q2YKH1	BAB2_0689	BMEII0723	Q8YC12	BMEII0723	BS1330_II0543	A0A0H3GAM2	BS1330_II0543
OG0001484	BAB2_0687	BAB2_0687	Q2YKH2	BAB2_0687	BMEII0721	Q8YC14	BMEII0721	BS1330_II0545	A0A0H3G776	BS1330_II0545
OG0001485	BAB2_0686	BAB2_0686	Q2YKH3	BAB2_0686	BMEII0716; BMEI1421	Q8YC17; Q8YFU9	BMEII0716; BMEI1421	NA	NA	NA
OG0001486	BAB2_0685	BAB2_0685	Q2YKH4	BAB2_0685	BMEII0715	Q8YC18	BMEII0715	BS1330_II0550	A0A0H3GAM9	BS1330_II0550
OG0001487	BAB2_0684	BAB2_0684	Q2YKH5	BAB2_0684	BMEII0713	Q8YC20	BMEII0713	BS1330_II0551	A0A0H3GB67	BS1330_II0551
OG0001488	BAB2_0683	BAB2_0683	Q2YKH6	BAB2_0683	BMEII0712	Q8YC21	BMEII0712	BS1330_II0552	A0A0H3G780	BS1330_II0552
OG0001489	BAB2_0682	BAB2_0682	Q2YKH7	BAB2_0682	BMEII0711	Q8YC22	BMEII0711	BS1330_II0553	A0A0H3GF83	BS1330_II0553
OG0001490	BAB2_0680	BAB2_0680	Q2YKH9	BAB2_0680	BMEII0709	Q8YC24	BMEII0709	BS1330_II0555	A0A0H3G6I6	BS1330_II0555
OG0001491	BAB2_0679	BAB2_0679	Q2YKI0	BAB2_0679	BMEII0708	Q8YC25	BMEII0708	BS1330_II0556	A0A0H3GAN4	BS1330_II0556
OG0001492	BAB2_0678	BAB2_0678	Q2YKI1	BAB2_0678	BMEII0707	Q8YC26	BMEII0707	rirA	A0A0H3GB70	BS1330_II0557
OG0001493	BAB2_0677	BAB2_0677	Q2YKI2	BAB2_0677	BMEII0706	Q8YC27	BMEII0706	BS1330_II0558	A0A0H3G782	BS1330_II0558
OG0001494	BAB2_0676	BAB2_0676	Q2YKI3	BAB2_0676	BMEII0705	Q8YC28	BMEII0705	BS1330_II0559	A0A0H3GF88	BS1330_II0559
OG0001495	BAB2_0672	BAB2_0672	Q2YKI7	BAB2_0672	BMEII0701	Q8YC31	BMEII0701	BS1330_II0563	A0A0H3GAN9	BS1330_II0563
OG0001496	BAB2_0671	BAB2_0671	Q2YKI8	BAB2_0671	BMEII0699	Q8YC33	BMEII0699	BS1330_II0564	A0A0H3GB73	BS1330_II0564
OG0001497	BAB2_0670	BAB2_0670	Q2YKI9	BAB2_0670	BMEII0698	Q8YC34	BMEII0698	BS1330_II0565	A0A0H3G787	BS1330_II0565
OG0001498	qor	qor	Q2YKJ0	BAB2_0669	BMEII0696	Q8YC36	BMEII0696	qor	A0A0H3GF93	BS1330_II0566
OG0001499	BAB2_0666	BAB2_0666	Q2YKJ3	BAB2_0666	BMEII0693	Q8YC39	BMEII0693	BS1330_II0569	A0A0H3GB77	BS1330_II0569
OG0001500	BAB2_0665	BAB2_0665	Q2YKJ4	BAB2_0665	BMEII0692	Q8YC40	BMEII0692	BS1330_II0570	A0A0H3G791	BS1330_II0570
OG0001501	BAB2_0663	BAB2_0663	Q2YKJ6	BAB2_0663	BMEII0690	Q8YC42	BMEII0690	BS1330_II0572	A0A0H3GF94	BS1330_II0572
OG0001502	BAB2_0662	BAB2_0662	Q2YKJ7	BAB2_0662	BMEII0689	Q8YC43	BMEII0689	BS1330_II0573	A0A0H3G6J9	BS1330_II0573
OG0001503	BAB2_0660	BAB2_0660	Q2YKJ9	BAB2_0660	BMEII0687	Q8YC45	BMEII0687	BS1330_II0575	A0A0H3GB81	BS1330_II0575
OG0001504	ccdA	ccdA	Q2YKK3	BAB2_0656	BMEII0683	Q8YC49	BMEII0683	ccdA	A0A0H3GF99	BS1330_II0579
OG0001505	BAB2_0655	BAB2_0655	Q2YKK4	BAB2_0655	BMEII0682	Q8YC50	BMEII0682	BS1330_II0580	A0A0H3G6K4	BS1330_II0580
OG0001506	BAB2_0650	BAB2_0650	Q2YKK9	BAB2_0650	BMEII0677	Q8YC55	BMEII0677	BS1330_II0585	A0A0H3G799	BS1330_II0585
OG0001507	BAB2_0644	BAB2_0644	Q2YKL5	BAB2_0644	BMEII0673	Q8YC59	BMEII0673	BRA0596	Q8FW66	BRA0596 BS1330_II0591
OG0001508	BAB2_0642	BAB2_0642	Q2YKL7	BAB2_0642	BMEII0671	Q8YC61	BMEII0671	BS1330_II0593	A0A0H3GB87	BS1330_II0593
OG0001509	BAB2_0640	BAB2_0640	Q2YKL9	BAB2_0640	BMEII0669	Q8YC63	BMEII0669	pyrC-2	A0A0H3G7A3	BS1330_II0595
OG0001510	BAB2_0638	BAB2_0638	Q2YKM1	BAB2_0638	BMEII0667	Q8YC65	BMEII0667	BS1330_II0597	A0A0H3GFA9	BS1330_II0597
OG0001511	BAB2_0634	BAB2_0634	Q2YKM5	BAB2_0634	BMEII0664	Q8YC68	BMEII0664	BS1330_II0601	A0A0H3G7A7	BS1330_II0601
OG0001512	BAB2_0633	BAB2_0633	Q2YKM6	BAB2_0633	BMEII0663	Q8YC69	BMEII0663	BS1330_II0602	A0A0H3GFB4	BS1330_II0602
OG0001513	BAB2_0632	BAB2_0632	Q2YKM7	BAB2_0632	BMEII0662	Q8YC70	BMEII0662	BS1330_II0603	A0A0H3G6L6	BS1330_II0603
OG0001514	BAB2_0627	BAB2_0627	Q2YKN2	BAB2_0627	BMEII0658	Q8YC74	BMEII0658	BS1330_II0608	A0A0H3G7B1	BS1330_II0608
OG0001515	BAB2_0626	BAB2_0626	Q2YKN3	BAB2_0626	BMEII0657	Q8YC75	BMEII0657	BS1330_II0609	A0A0H3GFB8	BS1330_II0609
OG0001516	BAB2_0624	BAB2_0624	Q2YKN5	BAB2_0624	BMEII0655	Q8YC77	BMEII0655	BS1330_II0611	A0A0H3G6L9	BS1330_II0611
OG0001517	BAB2_0621	BAB2_0621	Q2YKN6	BAB2_0621	BMEII0653	Q8YC79	BMEII0653	BS1330_II0616	A0A0H3G6M3	BS1330_II0616
OG0001518	BAB2_0620	BAB2_0620	Q2YKN7	BAB2_0620	BMEII0652	Q8YC80	BMEII0652	BS1330_II0617	A0A0H3GAT0	BS1330_II0617
OG0001519	BAB2_0618	BAB2_0618	Q2YKN9	BAB2_0618	BMEII0651	Q8YC81	BMEII0651	BS1330_II0619	A0A0H3G7C0	BS1330_II0619
OG0001520	BAB2_0616	BAB2_0616	Q2YKP1	BAB2_0616	BMEII0649	Q8YC83	BMEII0649	BS1330_II0621	A0A0H3G6M9	BS1330_II0621
OG0001521	pcaJ	pcaJ	Q2YKP9	BAB2_0605	BMEII0645	Q8YC87	BMEII0645	pcaJ	A0A0H3G6N9	BS1330_II0631
OG0001522	pcaI	pcaI	Q2YKQ0	BAB2_0604	BMEII0644	Q8YC88	BMEII0644	pcaI	A0A0H3GAU1	BS1330_II0632
OG0001523	BAB2_0603	BAB2_0603	Q2YKQ1	BAB2_0603	BMEII0642	Q8YC90	BMEII0642	BS1330_II0633	A0A0H3GBC2	BS1330_II0633
OG0001524	pobR	pobR	Q2YKQ2	BAB2_0602	BMEII0641	Q8YC91	BMEII0641	pobR	A0A0H3G7D5	BS1330_II0634
OG0001525	pcaL	pcaL	Q2YKQ4	BAB2_0598	BMEII0638	Q8YC94	BMEII0638	pcaL	A0A0H3GAU8	BS1330_II0637
OG0001526	pcaC	pcaC	Q2YKQ5	BAB2_0597	BMEII0637	Q8YC95	BMEII0637	pcaC	A0A0H3GBC7	BS1330_II0638
OG0001527	pcaH	pcaH	Q2YKQ6	BAB2_0596	BMEII0636	Q8YC96	BMEII0636	pcaH	A0A0H3G7E0	BS1330_II0639
OG0001528	pcaG	pcaG	Q2YKQ7	BAB2_0595	BMEII0635	Q8YC97	BMEII0635	pcaG	A0A0H3GFE9	BS1330_II0640
OG0001529	BAB2_0594	BAB2_0594	Q2YKQ8	BAB2_0594	BMEII0634	Q8YC98	BMEII0634	BS1330_II0641	A0A0H3G6Q2	BS1330_II0641
OG0001530	BAB2_0593	BAB2_0593	Q2YKQ9	BAB2_0593	BMEII0633	Q8YC99	BMEII0633	BRA0648	Q8FW17	BRA0648 BS1330_II0642
OG0001531	BAB2_0592	BAB2_0592	Q2YKR0	BAB2_0592	BMEII0632	Q8YCA0	BMEII0632	BS1330_II0643	A0A0H3GAV3	BS1330_II0643
OG0001532	BAB2_0589	BAB2_0589	Q2YKR1	BAB2_0589	BMEII0629	Q8YCA3	BMEII0629	BS1330_II0645	A0A0H3G7E6	BS1330_II0645
OG0001533	BAB2_0588	BAB2_0588	Q2YKR2	BAB2_0588	BMEII0628	Q8YCA4	BMEII0628	BS1330_II0646	A0A0H3GFF3	BS1330_II0646
OG0001534	BAB2_0586	BAB2_0586	Q2YKR4	BAB2_0586	BMEII0626	Q8YCA6	BMEII0626	BS1330_II0648	A0A0H3G6Q7	BS1330_II0648
OG0001535	BAB2_0579	BAB2_0579	Q2YKR9	BAB2_0579	BMEII0619	Q8YCB3	BMEII0619	BS1330_II0654	A0A0H3GBD6	BS1330_II0654
OG0001536	BAB2_0578	BAB2_0578	Q2YKS0	BAB2_0578	BMEII0618	Q8YCB4	BMEII0618	BS1330_II0655	A0A0H3G7F2	BS1330_II0655
OG0001537	BAB2_0573	BAB2_0573	Q2YKS5	BAB2_0573	BMEII0614	Q8YCB8	BMEII0614	BS1330_II0660	A0A0H3GBE0	BS1330_II0660
OG0001538	BAB2_0570	BAB2_0570	Q2YKS8	BAB2_0570	BMEII0611	Q8YCC1	BMEII0611	BS1330_II0663	A0A0H3GFG3	BS1330_II0663
OG0001539	BAB2_0569	BAB2_0569	Q2YKS9	BAB2_0569	BMEII0610	Q8YCC2	BMEII0610	BS1330_II0664	A0A0H3G6R9	BS1330_II0664
OG0001540	BAB2_0568	BAB2_0568	Q2YKT0	BAB2_0568	BMEII0609	Q8YCC3	BMEII0609	BS1330_II0665	A0A0H3GAX1	BS1330_II0665
OG0001541	BAB2_0564	BAB2_0564	Q2YKT4	BAB2_0564	BMEII0607	Q8YCC5	BMEII0607	BS1330_II0668	A0A0H3GFG6	BS1330_II0668
OG0001542	BAB2_0563	BAB2_0563	Q2YKT5	BAB2_0563	BMEII0606	Q8YCC6	BMEII0606	BS1330_II0669	A0A0H3G6S5	BS1330_II0669
OG0001543	BAB2_0562	BAB2_0562	Q2YKT6	BAB2_0562	BMEII0605	Q8YCC7	BMEII0605	BS1330_II0670	A0A0H3GAX6	BS1330_II0670
OG0001544	BAB2_0561	BAB2_0561	Q2YKT7	BAB2_0561	BMEII0604	Q8YCC8	BMEII0604	BS1330_II0671	A0A0H3GBE8	BS1330_II0671
OG0001545	BAB2_0560	BAB2_0560	Q2YKT8	BAB2_0560	BMEII0603	Q8YCC9	BMEII0603	BS1330_II0672	A0A0H3G7G6	BS1330_II0672
OG0001546	BAB2_0559	BAB2_0559	Q2YKT9	BAB2_0559	BMEII0602	Q8YCD0	BMEII0602	BS1330_II0674	A0A0H3G6S9	BS1330_II0674
OG0001547	fliY	fliY	Q2YKU0	BAB2_0558	BMEII0601	Q8YCD1	BMEII0601	fliY	A0A0H3GAY3	BS1330_II0675
OG0001548	BAB2_0556	BAB2_0556	Q2YKU2	BAB2_0556	BMEII0599	Q8YCD3	BMEII0599	BS1330_II0677	A0A0H3G7G8	BS1330_II0677
OG0001549	BAB2_0555	BAB2_0555	Q2YKU3	BAB2_0555	BMEII0598	Q8YCD4	BMEII0598	BS1330_II0678	A0A0H3GFH6	BS1330_II0678
OG0001550	BAB2_0553	BAB2_0553	Q2YKU5	BAB2_0553	BMEII0596	Q8YCD6	BMEII0596	BS1330_II0680	A0A0H3G6T4	BS1330_II0680
OG0001551	BAB2_0552	BAB2_0552	Q2YKU6	BAB2_0552	BMEII0595	Q8YCD7	BMEII0595	BS1330_II0681	A0A0H3GAY9	BS1330_II0681
OG0001552	BAB2_0547	BAB2_0547	Q2YKU9	BAB2_0547	BMEII0590	Q8YCE2	BMEII0590	BRA0693	Q8FVX5	BRA0693 BS1330_II0686
OG0001553	BAB2_0543	BAB2_0543	Q2YKV3	BAB2_0543	BMEII0587	Q8YCE4	BMEII0587	BS1330_II0690	A0A0H3GAZ4	BS1330_II0690
OG0001554	BAB2_0540	BAB2_0540	Q2YKV6	BAB2_0540	BMEII0585	Q8YCE6	BMEII0585	BS1330_II0692	A0A0H3G7H9	BS1330_II0692
OG0001555	BAB2_0539	BAB2_0539	Q2YKV7	BAB2_0539	BMEII0584	Q8YCE7	BMEII0584	BS1330_II0693	A0A0H3GFI5	BS1330_II0693
OG0001556	BAB2_0538	BAB2_0538	Q2YKV8	BAB2_0538	BMEII0583	Q8YCE8	BMEII0583	BS1330_II0694	A0A0H3G6U7	BS1330_II0694
OG0001557	BAB2_0534	BAB2_0534	Q2YKW0	BAB2_0534	BMEII0580	Q8YCF0	BMEII0580	BS1330_II0697	A0A0H3GBG6	BS1330_II0697
OG0001558	BAB2_0533	BAB2_0533	Q2YKW1	BAB2_0533	BMEII0579	Q8YCF1	BMEII0579	BS1330_II0699	A0A0H3GFJ0	BS1330_II0699
OG0001559	BAB2_0530	BAB2_0530	Q2YKW4	BAB2_0530	BMEII0576	Q8YCF4	BMEII0576	BS1330_II0702	A0A0H3GB07	BS1330_II0702
OG0001560	BAB2_0529	BAB2_0529	Q2YKW5	BAB2_0529	BMEII0575	Q8YCF5	BMEII0575	BS1330_II0703	A0A0H3GBH1	BS1330_II0703
OG0001561	BAB2_0528	BAB2_0528	Q2YKW6	BAB2_0528	BMEII0574	Q8YCF6	BMEII0574	idhA	A0A0H3G7I7	BS1330_II0704
OG0001562	BAB2_0527	BAB2_0527	Q2YKW7	BAB2_0527	BMEII0573	Q8YCF7	BMEII0573	BS1330_II0705	A0A0H3GFJ5	BS1330_II0705
OG0001563	BAB2_0524	BAB2_0524	Q2YKX0	BAB2_0524	BMEII0570	Q8YCG0	BMEII0570	iolE	A0A0H3GB11	BS1330_II0708
OG0001564	BAB2_0520	BAB2_0520	Q2YKX4	BAB2_0520	BMEII0566	Q8YCG4	BMEII0566	BS1330_II0712	A0A0H3G7J0	BS1330_II0712
OG0001565	BAB2_0519	BAB2_0519	Q2YKX5	BAB2_0519	BMEII0565	Q8YCG5	BMEII0565	BS1330_II0713	A0A0H3GFK0	BS1330_II0713
OG0001566	BAB2_0517	BAB2_0517	Q2YKX7	BAB2_0517	BMEII0563	Q8YCG7	BMEII0563	BS1330_II0716	A0A0H3GBI0	BS1330_II0716
OG0001567	BAB2_0516	BAB2_0516	Q2YKX8	BAB2_0516	BMEII0562	Q8YCG8	BMEII0562	BS1330_II0717	A0A0H3G7J4	BS1330_II0717
OG0001568	BAB2_0511	BAB2_0511	Q2YKY3	BAB2_0511	BMEII0557	Q8YCH2	BMEII0557	BS1330_II0722	A0A0H3GB23	BS1330_II0722
OG0001569	BAB2_0510	BAB2_0510	Q2YKY4	BAB2_0510	BMEII0556	Q8YCH3	BMEII0556	BS1330_II0723	A0A0H3GBI5	BS1330_II0723
OG0001570	BAB2_0508	BAB2_0508	Q2YKY6	BAB2_0508	BMEII0555	Q8YCH4	BMEII0555	BS1330_II0724	A0A0H3G7J7	BS1330_II0724
OG0001571	BAB2_0507	BAB2_0507	Q2YKY7	BAB2_0507	BMEII0554	Q8YCH5	BMEII0554	BS1330_II0725	A0A0H3GFK9	BS1330_II0725
OG0001572	BAB2_0503	BAB2_0503	Q2YKZ1	BAB2_0503	BMEII0551	Q8YCH7	BMEII0551	BS1330_II0730	A0A0H3G7K1	BS1330_II0730
OG0001573	BAB2_0502	BAB2_0502	Q2YKZ2	BAB2_0502	BMEII0550	Q8YCH8	BMEII0550	BS1330_II0731	A0A0H3GFL4	BS1330_II0731
OG0001574	BAB2_0501	BAB2_0501	Q2YKZ3	BAB2_0501	BMEII0549	Q8YCH9	BMEII0549	BS1330_II0732	A0A0H3G6Y3	BS1330_II0732
OG0001575	BAB2_0494	BAB2_0494	Q2YKZ6	BAB2_0494	BMEII0545	Q8YCI3	BMEII0545	BS1330_II0737	A0A0H3G6Y8	BS1330_II0737
OG0001576	BAB2_0492	BAB2_0492	Q2YKZ8	BAB2_0492	BMEII0543	Q8YCI5	BMEII0543	BS1330_II0739	A0A0H3GB38	BS1330_II0739
OG0001577	BAB2_0488	BAB2_0488	Q2YL02	BAB2_0488	BMEII0540	Q8YCI8	BMEII0540	BS1330_II0744	A0A0H3GFM4	BS1330_II0744
OG0001578	BAB2_0487	BAB2_0487	Q2YL03	BAB2_0487	BMEII0539	Q8YCI9	BMEII0539	BS1330_II0745	A0A0H3G6Z5	BS1330_II0745
OG0001579	BAB2_0486	BAB2_0486	Q2YL04	BAB2_0486	BMEII0538	Q8YCJ0	BMEII0538	BS1330_II0746	A0A0H3GB41	BS1330_II0746
OG0001580	BAB2_0485	BAB2_0485	Q2YL05	BAB2_0485	BMEII0537	Q8YCJ1	BMEII0537	BS1330_II0747	A0A0H3GBK5	BS1330_II0747
OG0001581	BAB2_0484	BAB2_0484	Q2YL06	BAB2_0484	BMEII0536	Q8YCJ2	BMEII0536	BS1330_II0748	A0A0H3G7L7	BS1330_II0748
OG0001582	BAB2_0483	BAB2_0483	Q2YL07	BAB2_0483	BMEII0535	Q8YCJ3	BMEII0535	BS1330_II0749	A0A0H3GFM9	BS1330_II0749
OG0001583	BAB2_0482	BAB2_0482	Q2YL08	BAB2_0482	BMEII0534	Q8YCJ4	BMEII0534	BS1330_II0750	A0A0H3G701	BS1330_II0750
OG0001584	BAB2_0481	BAB2_0481	Q2YL09	BAB2_0481	BMEII0533	Q8YCJ5	BMEII0533	BS1330_II0751	A0A0H3GB46	BS1330_II0751
OG0001585	BAB2_0480	BAB2_0480	Q2YL10	BAB2_0480	BMEII0532	Q8YCJ6	BMEII0532	BS1330_II0752	A0A0H3GBK8	BS1330_II0752
OG0001586	BAB2_0479	BAB2_0479	Q2YL11	BAB2_0479	BMEII0531	Q8YCJ7	BMEII0531	BS1330_II0753	A0A0H3G7M1	BS1330_II0753
OG0001587	BAB2_0478	BAB2_0478	Q2YL12	BAB2_0478	BMEII0530	Q8YCJ8	BMEII0530	BS1330_II0754	A0A0H3GFN3	BS1330_II0754
OG0001588	BAB2_0474	BAB2_0474	Q2YL16	BAB2_0474	BMEII0526	Q8YCK2	BMEII0526	BS1330_II0758	A0A0H3GBL2	BS1330_II0758
OG0001589	BAB2_0473	BAB2_0473	Q2YL17	BAB2_0473	BMEII0524	Q8YCK4	BMEII0524	BS1330_II0759	A0A0H3G7M8	BS1330_II0759
OG0001590	BAB2_0471	BAB2_0471	Q2YL19	BAB2_0471	BMEII0523	Q8YCK5	BMEII0523	BS1330_II0761	A0A0H3G712	BS1330_II0761
OG0001591	BAB2_0470	BAB2_0470	Q2YL20	BAB2_0470	BMEII0522	Q8YCK6	BMEII0522	BS1330_II0762	A0A0H3GB55	BS1330_II0762
OG0001592	BAB2_0469	BAB2_0469	Q2YL21	BAB2_0469	BMEII0521	Q8YCK7	BMEII0521	BS1330_II0763	A0A0H3GBL6	BS1330_II0763
OG0001593	BAB2_0468	BAB2_0468	Q2YL22	BAB2_0468	BMEII0520	Q8YCK8	BMEII0520	BS1330_II0764	A0A0H3G7N4	BS1330_II0764
OG0001594	BAB2_0467	BAB2_0467	Q2YL23	BAB2_0467	BMEII0519	Q8YCK9	BMEII0519	BS1330_II0765	A0A0H3GFP1	BS1330_II0765
OG0001595	BAB2_0465	BAB2_0465	Q2YL25	BAB2_0465	BMEII0518	Q8YCL0	BMEII0518	BS1330_II0766	A0A0H3G718	BS1330_II0766
OG0001596	BAB2_0464	BAB2_0464	Q2YL26	BAB2_0464	BMEII0517	Q8YCL1	BMEII0517	BS1330_II0767	A0A0H3GB59	BS1330_II0767
OG0001597	BAB2_0463	BAB2_0463	Q2YL27	BAB2_0463	BMEII0516	Q8YCL2	BMEII0516	BS1330_II0768	A0A0H3GBM0	BS1330_II0768
OG0001598	BAB2_0461	BAB2_0461	Q2YL29	BAB2_0461	BMEII0514	Q8YCL4	BMEII0514	fabG	A0A0H3G7N9	BS1330_II0770
OG0001599	BAB2_0453	BAB2_0453	Q2YL37	BAB2_0453	BMEII0506	Q8YCM2	BMEII0506	BS1330_II0777	A0A0H3GBM4	BS1330_II0777
OG0001600	BAB2_0452	BAB2_0452	Q2YL38	BAB2_0452	BMEII0505	Q8YCM3	BMEII0505	BS1330_II0778	A0A0H3G7P5	BS1330_II0778
OG0001601	BAB2_0451	BAB2_0451	Q2YL39	BAB2_0451	BMEII0504	Q8YCM4	BMEII0504	BS1330_II0779	A0A0H3GFQ1	BS1330_II0779
OG0001602	BAB2_0450	BAB2_0450	Q2YL40	BAB2_0450	BMEII0503	Q8YCM5	BMEII0503	BS1330_II0780	A0A0H3G727	BS1330_II0780
OG0001603	BAB2_0448	BAB2_0448	Q2YL42	BAB2_0448	BMEII0501	Q8YCM7	BMEII0501	BS1330_II0782	A0A0H3GBM7	BS1330_II0782
OG0001604	BAB2_0446	BAB2_0446	Q2YL44	BAB2_0446	BMEII0499	Q8YCM9	BMEII0499	BS1330_II0784	A0A0H3G7P9	BS1330_II0784
OG0001605	BAB2_0357	BAB2_0357	Q2YL47	BAB2_0357	BMEII0415	Q8YCW3	BMEII0415	BS1330_II0872	A0A0H3GBX2	BS1330_II0872
OG0001606	BAB2_0356	BAB2_0356	Q2YL48	BAB2_0356	BMEII0414	Q8YCW4	BMEII0414	BS1330_II0873	A0A0H3G7Z4	BS1330_II0873
OG0001607	BAB2_0354	BAB2_0354	Q2YL50	BAB2_0354	BMEII0412	Q8YCW6	BMEII0412	BS1330_II0875	A0A0H3GFX4	BS1330_II0875
OG0001608	BAB2_0352	BAB2_0352	Q2YL52	BAB2_0352	BMEII0410	Q8YCW8	BMEII0410	BS1330_II0877	A0A0H3G7D8	BS1330_II0877
OG0001609	ohr	ohr	Q2YL53	BAB2_0351	BMEII0409	Q8YCW9	BMEII0409	ohr	A0A0H3GBH7	BS1330_II0878
OG0001610	BAB2_0350	BAB2_0350	Q2YL54	BAB2_0350	BMEII0408	Q8YCX0	BMEII0408	BS1330_II0879	A0A0H3GBX6	BS1330_II0879
OG0001611	BAB2_0348	BAB2_0348	Q2YL56	BAB2_0348	BMEII0406	Q8YCX2	BMEII0406	BS1330_II0881	A0A0H3GFX8	BS1330_II0881
OG0001612	BAB2_0345	BAB2_0345	Q2YL59	BAB2_0345	BMEII0403	Q8YCX5	BMEII0403	BRA0891	Q8FVF2	BRA0891 BS1330_II0884
OG0001613	BAB2_0344	BAB2_0344	Q2YL60	BAB2_0344	BMEII0402	Q8YCX6	BMEII0402	BS1330_II0885	A0A0H3GBI3	BS1330_II0885
OG0001614	trx-2	trx-2	Q2YL61	BAB2_0343	BMEII0401	Q8YCX7	BMEII0401	trx-2	A0A0H3GBY1	BS1330_II0886
OG0001615	BAB2_0342	BAB2_0342	Q2YL62	BAB2_0342	BMEII0400	Q8YCX8	BMEII0400	BS1330_II0887	A0A0H3G802	BS1330_II0887
OG0001616	BAB2_0445	BAB2_0445	Q2YL63	BAB2_0445	BMEII0498	Q8YCN0	BMEII0498	BS1330_II0785	A0A0H3GFQ4	BS1330_II0785
OG0001617	BAB2_0443	BAB2_0443	Q2YL65	BAB2_0443	BMEII0496	Q8YCN2	BMEII0496	BS1330_II0787	A0A0H3GB72	BS1330_II0787
OG0001618	BAB2_0441	BAB2_0441	Q2YL67	BAB2_0441	BMEII0494	Q8YCN4	BMEII0494	BS1330_II0790	A0A0H3GFQ9	BS1330_II0790
OG0001619	BAB2_0439	BAB2_0439	Q2YL68	BAB2_0439	BMEII0492	Q8YCN6	BMEII0492	BS1330_II0792	A0A0H3G739	BS1330_II0792
OG0001620	BAB2_0038	BAB2_0038	Q2YL73	BAB2_0038	BMEII0054	Q8YDX0	BMEII0054	BS1330_II0039	A0A0H3G9X5	BS1330_II0039
OG0001621	BAB2_0037	BAB2_0037	Q2YL74	BAB2_0037	BMEII0055	Q8YDW9	BMEII0055	BS1330_II0038	A0A0H3G9E0	BS1330_II0038
OG0001622	BAB2_0035	BAB2_0035	Q2YL76	BAB2_0035	BMEII0057	Q8YDW7	BMEII0057	BS1330_II0036	A0A0H3GE18	BS1330_II0036
OG0001623	BAB2_0029	BAB2_0029	Q2YL80	BAB2_0029	BMEII0063	Q8YDW1	BMEII0063	BS1330_II0030	A0A0H3G643	BS1330_II0030
OG0001624	BAB2_0028	BAB2_0028	Q2YL81	BAB2_0028	BMEII0064	Q8YDW0	BMEII0064	BS1330_II0029	A0A0H3G9W6	BS1330_II0029
OG0001625	BAB2_0027	BAB2_0027	Q2YL82	BAB2_0027	BMEII0065	Q8YDV9	BMEII0065	BS1330_II0028	A0A0H3G9D3	BS1330_II0028
OG0001626	BAB2_0026	BAB2_0026	Q2YL83	BAB2_0026	BMEII0066	Q8YDV8	BMEII0066	BS1330_II0027	A0A0H3G589	BS1330_II0027
OG0001627	BAB2_0025	BAB2_0025	Q2YL84	BAB2_0025	BMEII0067	Q8YDV7	BMEII0067	BS1330_II0026	A0A0H3GE10	BS1330_II0026
OG0001628	BAB2_0024	BAB2_0024	Q2YL85	BAB2_0024	BMEII0068	Q8YDV6	BMEII0068	BS1330_II0025	A0A0H3G637	BS1330_II0025
OG0001629	BAB2_0022	BAB2_0022	Q2YL87	BAB2_0022	BMEII0071	Q8YDV3	BMEII0071	BS1330_II0023	A0A0H3G9W1	BS1330_II0023
OG0001630	BAB2_0021	BAB2_0021	Q2YL88	BAB2_0021	BMEII0072	Q8YDV2	BMEII0072	BS1330_II0022	A0A0H3G9C9	BS1330_II0022
OG0001631	BAB2_0019	BAB2_0019	Q2YL90	BAB2_0019	BMEII0073	Q8YDV1	BMEII0073	BS1330_II0020	A0A0H3GE05	BS1330_II0020
OG0001632	BAB2_0018	BAB2_0018	Q2YL91	BAB2_0018	BMEII0074	Q8YDV0	BMEII0074	BS1330_II0019	A0A0H3G633	BS1330_II0019
OG0001633	BAB2_0017	BAB2_0017	Q2YL92	BAB2_0017	BMEII0075	Q8YDU9	BMEII0075	BS1330_II0018	A0A0H3G9V6	BS1330_II0018
OG0001634	BAB2_0016	BAB2_0016	Q2YL93	BAB2_0016	BMEII0076	Q8YDU8	BMEII0076	BS1330_II0017	A0A0H3G9C3	BS1330_II0017
OG0001635	BAB2_0014	BAB2_0014	Q2YL95	BAB2_0014	BMEII0078	Q8YDU6	BMEII0078	entE	A0A0H3GE00	BS1330_II0015
OG0001636	BAB2_0010	BAB2_0010	Q2YL99	BAB2_0010	BMEII0082	Q8YDU3	BMEII0082	BS1330_II0011	A0A0H3G576	BS1330_II0011
OG0001637	BAB2_0009	BAB2_0009	Q2YLA0	BAB2_0009	BMEII0083	Q8YDU2	BMEII0083	BS1330_II0010	A0A0H3GDZ5	BS1330_II0010
OG0001638	BAB2_0144	BAB2_0144	Q2YLA2	BAB2_0144	BMEII1092	Q8YB09	BMEII1092	BS1330_II0146	A0A0H3GA65	BS1330_II0146
OG0001639	BAB2_0143	BAB2_0143	Q2YLA3	BAB2_0143	BMEII1093	Q8YB08	BMEII1093	BS1330_II0145	A0A0H3G9M0	BS1330_II0145
OG0001640	BAB2_0142	BAB2_0142	Q2YLA4	BAB2_0142	BMEII1094	Q8YB07	BMEII1094	BS1330_II0144	A0A0H3G5I7	BS1330_II0144
OG0001641	BAB2_0138	BAB2_0138	Q2YLA8	BAB2_0138	BMEII1097	Q8YB04	BMEII1097	BS1330_II0140	A0A0H3G9L5	BS1330_II0140
OG0001642	BAB2_0285	BAB2_0285	Q2YLB6	BAB2_0285	BMEII0347	Q8YD30	BMEII0347	BS1330_II0941	A0A0H3GBM2	BS1330_II0941
OG0001643	BAB2_0284	BAB2_0284	Q2YLB7	BAB2_0284	BMEII0346	Q8YD31	BMEII0346	BS1330_II0943	A0A0H3G840	BS1330_II0943
OG0001644	BAB2_0283	BAB2_0283	Q2YLB8	BAB2_0283	BMEII0345	Q8YD32	BMEII0345	BS1330_II0944	A0A0H3GG22	BS1330_II0944
OG0001645	BAB2_0282	BAB2_0282	Q2YLB9	BAB2_0282	BMEII0344	Q8YD33	BMEII0344	BS1330_II0945	A0A0H3G7I8	BS1330_II0945
OG0001646	BAB2_0281	BAB2_0281	Q2YLC0	BAB2_0281	BMEII0343	Q8YD34	BMEII0343	BS1330_II0946	A0A0H3GBM8	BS1330_II0946
OG0001647	BAB2_0280	BAB2_0280	Q2YLC1	BAB2_0280	BMEII0342	Q8YD35	BMEII0342	BS1330_II0947	A0A0H3GC24	BS1330_II0947
OG0001648	BAB2_0135	BAB2_0135	Q2YLC2	BAB2_0135	BMEII1099	Q8YB02	BMEII1099	BS1330_II0136	A0A0H3GA53	BS1330_II0136
OG0001649	BAB2_0134	BAB2_0134	Q2YLC3	BAB2_0134	BMEII1100	Q8YB01	BMEII1100	BS1330_II0135	A0A0H3G9L0	BS1330_II0135
OG0001650	BAB2_0133	BAB2_0133	Q2YLC4	BAB2_0133	BMEII1101	Q8YB00	BMEII1101	BS1330_II0134	A0A0H3G5H6	BS1330_II0134
OG0001651	BAB2_0132	BAB2_0132	Q2YLC5	BAB2_0132	BMEII1102	Q8YAZ9	BMEII1102	BS1330_II0133	A0A0H3GE88	BS1330_II0133
OG0001652	BAB2_0131	BAB2_0131	Q2YLC6	BAB2_0131	BMEII1103	Q8YAZ8	BMEII1103	BS1330_II0130	A0A0H3G9K5	BS1330_II0130
OG0001653	BAB2_0130	BAB2_0130	Q2YLC7	BAB2_0130	BMEII1104	Q8YAZ7	BMEII1104	BS1330_II0129	A0A0H3G5H0	BS1330_II0129
OG0001654	flgF	flgF	Q2YLC9	BAB2_0128	BMEII1107	Q8YAZ4	BMEII1107	flgF	A0A0H3G6A9	BS1330_II0127
OG0001655	BAB2_0127	BAB2_0127	Q2YLD0	BAB2_0127	BMEII1108	Q8YAZ3	BMEII1108	BS1330_II0126	A0A0H3GA42	BS1330_II0126
OG0001656	BAB2_0126	BAB2_0126	Q2YLD1	BAB2_0126	BMEII1109	Q8YAZ2	BMEII1109	motA	A0A0H3G9K1	BS1330_II0125
OG0001657	BAB2_0123	BAB2_0123	Q2YLD2	BAB2_0123	BMEII1111	Q8YAZ0	BMEII1111	BS1330_II0123	A0A0H3GE80	BS1330_II0123
OG0001658	BAB1_1784	BAB1_1784	Q2YLD4	BAB1_1784	BMEI0273	Q8YJ13	BMEI0273	BS1330_I1768	A0A0H3GD51	BS1330_I1768
OG0001659	BAB1_1780	BAB1_1780	Q2YLD8	BAB1_1780	BMEI0277	Q8YJ10	BMEI0277	BS1330_I1763	A0A0H3G4D7	BS1330_I1763
OG0001660	BAB1_1777	BAB1_1777	Q2YLE1	BAB1_1777	BMEI0279	Q8YJ08	BMEI0279	BS1330_I1760	A0A0H3G906	BS1330_I1760
OG0001661	BAB1_1775	BAB1_1775	Q2YLE3	BAB1_1775	BMEI0280	Q8YJ07	BMEI0280	rpoH2	A0A0H3GD40	BS1330_I1757
OG0001662	BAB1_1774	BAB1_1774	Q2YLE4	BAB1_1774	BMEI0281	Q8YJ06	BMEI0281	BS1330_I1756	A0A0H3G546	BS1330_I1756
OG0001663	BAB1_1773	BAB1_1773	Q2YLE5	BAB1_1773	BMEI0282	Q8YJ05	BMEI0282	BS1330_I1755	A0A0H3G900	BS1330_I1755
OG0001664	BAB1_1804	BAB1_1804	Q2YLE9	BAB1_1804	BMEI0253	Q8YJ33	BMEI0253	BS1330_I1790	A0A0H3G925	BS1330_I1790
OG0001665	BAB1_1803	BAB1_1803	Q2YLF0	BAB1_1803	BMEI0254	Q8YJ32	BMEI0254	BS1330_I1789	A0A0H3G8K6	BS1330_I1789
OG0001666	BAB1_1802	BAB1_1802	Q2YLF1	BAB1_1802	BMEI0255	Q8YJ31	BMEI0255	BS1330_I1788	A0A0H3G4E8	BS1330_I1788
OG0001667	BAB1_1798	BAB1_1798	Q2YLF5	BAB1_1798	BMEI0259	Q8YJ27	BMEI0259	BS1330_I1784	A0A0H3G570	BS1330_I1784
OG0001668	BAB1_1795	BAB1_1795	Q2YLF7	BAB1_1795	BMEI0262	Q8YJ24	BMEI0262	BS1330_I1781	A0A0H3G8K1	BS1330_I1781
OG0001669	BAB1_1789	BAB1_1789	Q2YLG3	BAB1_1789	BMEI0268	Q8YJ18	BMEI0268	BS1330_I1773	A0A0H3G8J6	BS1330_I1773
OG0001670	BAB1_1787	BAB1_1787	Q2YLG5	BAB1_1787	BMEI0270	Q8YJ16	BMEI0270	ispA	A0A0H3G4E1	BS1330_I1771
OG0001671	BAB1_1829	BAB1_1829	Q2YLG7	BAB1_1829	BMEI0229	Q8YJ57	BMEI0229	BS1330_I1815	A0A0H3G954	BS1330_I1815
OG0001672	BAB1_1828	BAB1_1828	Q2YLG8	BAB1_1828	BMEI0230	Q8YJ56	BMEI0230	BS1330_I1814	A0A0H3G8N9	BS1330_I1814
OG0001673	BAB1_1827	BAB1_1827	Q2YLG9	BAB1_1827	BMEI0231	Q8YJ55	BMEI0231	BS1330_I1813	A0A0H3G4I2	BS1330_I1813
OG0001674	BAB1_1823	BAB1_1823	Q2YLH1	BAB1_1823	BMEI0234	Q8YJ52	BMEI0234	BS1330_I1809	A0A0H3G951	BS1330_I1809
OG0001675	BAB1_1820	BAB1_1820	Q2YLH4	BAB1_1820	BMEI0237	Q8YJ49	BMEI0237	BS1330_I1806	A0A0H3G4H8	BS1330_I1806
OG0001676	BAB1_1818	BAB1_1818	Q2YLH6	BAB1_1818	BMEI0239	Q8YJ47	BMEI0239	BS1330_I1804	A0A0H3GD92	BS1330_I1804
OG0001677	BAB1_1817	BAB1_1817	Q2YLH7	BAB1_1817	BMEI0240	Q8YJ46	BMEI0240	BS1330_I1803	A0A0H3G5A5	BS1330_I1803
OG0001678	BAB1_1814	BAB1_1814	Q2YLI0	BAB1_1814	BMEI0243	Q8YJ43	BMEI0243	BS1330_I1800	A0A0H3G8N2	BS1330_I1800
OG0001679	BAB1_1811	BAB1_1811	Q2YLI3	BAB1_1811	BMEI0247	Q8YJ39	BMEI0247	BS1330_I1797	A0A0H3GD88	BS1330_I1797
OG0001680	BAB1_1847	BAB1_1847	Q2YLJ1	BAB1_1847	BMEI0212	Q8YJ74	BMEI0212	BS1330_I1833	A0A0H3G5D0	BS1330_I1833
OG0001681	BAB1_1846	BAB1_1846	Q2YLJ2	BAB1_1846	BMEI0213	Q8YJ73	BMEI0213	BS1330_I1832	A0A0H3G962	BS1330_I1832
OG0001682	BAB1_1842	BAB1_1842	Q2YLJ6	BAB1_1842	BMEI0217	Q8YJ69	BMEI0217	BS1330_I1828	A0A0H3GDA9	BS1330_I1828
OG0001683	BAB1_1841	BAB1_1841	Q2YLJ7	BAB1_1841	BMEI0218	Q8YJ68	BMEI0218	BS1330_I1827	A0A0H3G5C5	BS1330_I1827
OG0001684	mmsA	mmsA	Q2YLJ8	BAB1_1840	BMEI0219	Q8YJ67	BMEI0219	mmsA	A0A0H3G960	BS1330_I1826
OG0001685	BAB1_1839	BAB1_1839	Q2YLJ9	BAB1_1839	BMEI0220	Q8YJ66	BMEI0220	BS1330_I1825	A0A0H3G8P5	BS1330_I1825
OG0001686	BAB1_1838	BAB1_1838	Q2YLK0	BAB1_1838	BMEI0221	Q8YJ65	BMEI0221	BS1330_I1824	A0A0H3G4J1	BS1330_I1824
OG0001687	BAB1_1836	BAB1_1836	Q2YLK2	BAB1_1836	BMEI0223	Q8YJ63	BMEI0223	BS1330_I1822	A0A0H3G5C0	BS1330_I1822
OG0001688	BAB1_1835	BAB1_1835	Q2YLK3	BAB1_1835	BMEI0224	Q8YJ62	BMEI0224	BS1330_I1821	A0A0H3G956	BS1330_I1821
OG0001689	BAB1_1833	BAB1_1833	Q2YLK5	BAB1_1833	BMEI0226	Q8YJ60	BMEI0226	BS1330_I1819	A0A0H3G4I5	BS1330_I1819
OG0001690	BAB1_1830	BAB1_1830	Q2YLK8	BAB1_1830	BMEI0228	Q8YJ58	BMEI0228	BS1330_I1816	A0A0H3G5B5	BS1330_I1816
OG0001691	BAB1_1866	BAB1_1866	Q2YLK9	BAB1_1866	BMEI0197	Q8YJ89	BMEI0197	BS1330_I1855	A0A0H3G5E6	BS1330_I1855
OG0001692	BAB1_1865	BAB1_1865	Q2YLL0	BAB1_1865	BMEI0198	Q8YJ88	BMEI0198	BS1330_I1851	A0A0H3GDC5	BS1330_I1851
OG0001693	BAB1_1864	BAB1_1864	Q2YLL1	BAB1_1864	BMEI0199	Q8YJ87	BMEI0199	BS1330_I1850	A0A0H3G5E1	BS1330_I1850
OG0001694	BAB1_1859	BAB1_1859	Q2YLL6	BAB1_1859 BAB1_1863	BMEI0200	Q8YJ86	BMEI0200	BS1330_I1845	A0A0H3G5D6	BS1330_I1845 BS1330_I1849
OG0001695	BAB1_1856	BAB1_1856	Q2YLL9	BAB1_1856	BMEI0203	Q8YJ83	BMEI0203	BS1330_I1842	A0A0H3G966	BS1330_I1842
OG0001696	BAB1_1855	BAB1_1855	Q2YLM0	BAB1_1855	BMEI0204	Q8YJ82	BMEI0204	BS1330_I1841	A0A0H3G8Q2	BS1330_I1841
OG0001697	BAB1_1854	BAB1_1854	Q2YLM1	BAB1_1854	BMEI0205	Q8YJ81	BMEI0205	btaF	A0A0H3G4K1	BR1846 BS1330_I1840
OG0001698	BAB1_1885	BAB1_1885	Q2YLM7	BAB1_1885	BMEI0178	Q8YJA8	BMEI0178	BS1330_I1879	A0A0H3G5G3	BS1330_I1879
OG0001699	BAB1_1884	BAB1_1884	Q2YLM8	BAB1_1884	BMEI0179	Q8YJA7	BMEI0179	BS1330_I1878	A0A0H3G989	BS1330_I1878
OG0001700	BAB1_1881	BAB1_1881	Q2YLN0	BAB1_1881	BMEI0182	Q8YJA4	BMEI0182	BS1330_I1873	A0A0H3G5F9	BS1330_I1873
OG0001701	BAB1_1880	BAB1_1880	Q2YLN1	BAB1_1880	BMEI0183	Q8YJA3	BMEI0183	BS1330_I1872	A0A0H3G986	BS1330_I1872
OG0001702	BAB1_1878	BAB1_1878	Q2YLN3	BAB1_1878	BMEI0185	Q8YJA1	BMEI0185	BS1330_I1869	A0A0H3GDD4	BS1330_I1869
OG0001703	BAB1_1877	BAB1_1877	Q2YLN4	BAB1_1877	BMEI0186	Q8YJA0	BMEI0186	BS1330_I1868	A0A0H3G5F5	BS1330_I1868
OG0001704	BAB1_1870	BAB1_1870	Q2YLP0	BAB1_1870	BMEI0193	Q8YJ93	BMEI0193	BS1330_I1860	A0A0H3G978	BS1330_I1860
OG0001705	BAB1_1869	BAB1_1869	Q2YLP1	BAB1_1869	BMEI0194	Q8YJ92	BMEI0194	BS1330_I1859	A0A0H3G8R1	BS1330_I1859
OG0001706	BAB1_1910	BAB1_1910	Q2YLP4	BAB1_1910	BMEI0153	Q8YJD3	BMEI0153	BS1330_I1904	A0A0H3G4P4	BS1330_I1904
OG0001707	BAB1_1904	BAB1_1904	Q2YLP8	BAB1_1904	BMEI0158	Q8YJC8	BMEI0158	BS1330_I1899	A0A0H3G5H7	BS1330_I1899
OG0001708	BAB1_1899	BAB1_1899	Q2YLQ3	BAB1_1899	BMEI0164	Q8YJC2	BMEI0164	BS1330_I1894	A0A0H3G5H1	BS1330_I1894
OG0001709	BAB1_1898	BAB1_1898	Q2YLQ4	BAB1_1898	BMEI0165	Q8YJC1	BMEI0165	BS1330_I1893	A0A0H3G996	BS1330_I1893
OG0001710	BAB1_1893	BAB1_1893	Q2YLQ9	BAB1_1893	BMEI0170	Q8YJB6	BMEI0170	BS1330_I1887	A0A0H3G5G9	BS1330_I1887
OG0001711	BAB1_1892	BAB1_1892	Q2YLR0	BAB1_1892	BMEI0171	Q8YJB5	BMEI0171	BS1330_I1886	A0A0H3G992	BS1330_I1886
OG0001712	BAB1_1891	BAB1_1891	Q2YLR1	BAB1_1891	BMEI0172	Q8YJB4	BMEI0172	BS1330_I1885	A0A0H3G8S4	BS1330_I1885
OG0001713	BAB1_1890	BAB1_1890	Q2YLR2	BAB1_1890	BMEI0173	Q8YJB3	BMEI0173	BS1330_I1884	A0A0H3G4M9	BS1330_I1884
OG0001714	BAB1_1931	BAB1_1931	Q2YLR5	BAB1_1931	BMEI0134	Q8YJE9	BMEI0134	BS1330_I1925	A0A0H3GDG3	BS1330_I1925
OG0001715	BAB1_1929	BAB1_1929	Q2YLR7	BAB1_1929	BMEI0136	Q8YJE8	BMEI0136	BS1330_I1923	A0A0H3G5J1	BS1330_I1923
OG0001716	BAB1_1921	BAB1_1921	Q2YLS4	BAB1_1921	BMEI0142	Q8YJE3	BMEI0142	BS1330_I1915	A0A0H3G5I6	BS1330_I1915
OG0001717	BAB1_1920	BAB1_1920	Q2YLS5	BAB1_1920	BMEI0143	F8WJX1	BMEI0143	BS1330_I1914	A0A0H3G9A8	BS1330_I1914
OG0001718	BAB1_1919	BAB1_1919	Q2YLS6	BAB1_1919	BMEI0144	Q8YJE2	BMEI0144	BS1330_I1913	A0A0H3G8T9	BS1330_I1913
OG0001719	BAB1_1917	BAB1_1917	Q2YLS8	BAB1_1917	BMEI0146	Q8YJE0	BMEI0146	BS1330_I1911	A0A0H3GDF5	BS1330_I1911
OG0001720	BAB1_1913	BAB1_1913	Q2YLT2	BAB1_1913	BMEI0150	Q8YJD6	BMEI0150	BS1330_I1907	A0A0H3G5I2	BS1330_I1907
OG0001721	BAB1_1912	BAB1_1912	Q2YLT3	BAB1_1912	BMEI0151	Q8YJD5	BMEI0151	BS1330_I1906	A0A0H3G9A4	BS1330_I1906
OG0001722	BAB1_1911	BAB1_1911	Q2YLT4	BAB1_1911	BMEI0152	Q8YJD4	BMEI0152	BS1330_I1905	A0A0H3G8T5	BS1330_I1905
OG0001723	BAB1_1953	BAB1_1953	Q2YLT5	BAB1_1953	BMEI0116	Q8YJG7	BMEI0116	BS1330_I1945	A0A0H3GDH6	BS1330_I1945
OG0001724	BAB1_1952	BAB1_1952	Q2YLT6	BAB1_1952	BMEI0117	Q8YJG6	BMEI0117	BS1330_I1944	A0A0H3G5K5	BS1330_I1944
OG0001725	BAB1_1948	BAB1_1948	Q2YLT8	BAB1_1948	BMEI0119	Q8YJG4	BMEI0119	BS1330_I1941	A0A0H3G4R9	BS1330_I1941
OG0001726	BAB1_1945	BAB1_1945	Q2YLU1	BAB1_1945	BMEI0122	Q8YJG1	BMEI0122	BS1330_I1938	A0A0H3G5K0	BS1330_I1938
OG0001727	BAB1_1941	BAB1_1941	Q2YLU5	BAB1_1941	BMEI0125	Q8YJF8	BMEI0125	BS1330_I1934	A0A0H3G4R3	BS1330_I1934
OG0001728	BAB1_1939	BAB1_1939	Q2YLU7	BAB1_1939	BMEI0127	Q8YJF6	BMEI0127	BS1330_I1932	A0A0H3G5J5	BS1330_I1932
OG0001729	BAB1_1933	BAB1_1933	Q2YLV1	BAB1_1933	BMEI0132	Q8YJF1	BMEI0132	BS1330_I1927	A0A0H3G4Q8	BS1330_I1927
OG0001730	BAB1_1967	BAB1_1967	Q2YLV3	BAB1_1967	BMEI0102	Q8YJI1	BMEI0102	BS1330_I1960	A0A0H3G5L9	BS1330_I1960
OG0001731	BAB1_1964	BAB1_1964	Q2YLV6	BAB1_1964	BMEI0104	Q8YJH9	BMEI0104	BS1330_I1957	A0A0H3G4T1	BS1330_I1957
OG0001732	BAB1_1963	BAB1_1963	Q2YLV7	BAB1_1963	BMEI0105	Q8YJH8	BMEI0105	BS1330_I1956	A0A0H3GDI6	BS1330_I1956
OG0001733	BAB1_1962	BAB1_1962	Q2YLV8	BAB1_1962	BMEI0106	Q8YJH7	BMEI0106	BS1330_I1955	A0A0H3G5L4	BS1330_I1955
OG0001734	BAB1_1961	BAB1_1961	Q2YLV9	BAB1_1961	BMEI0107	Q8YJH6	BMEI0107	BS1330_I1954	A0A0H3G9D1	BS1330_I1954
OG0001735	BAB1_1958	BAB1_1958	Q2YLW2	BAB1_1958	BMEI0110	Q8YJH3	BMEI0110	BS1330_I1951	A0A0H3GDI1	BS1330_I1951
OG0001736	BAB1_1957	BAB1_1957	Q2YLW3	BAB1_1957	BMEI0111	Q8YJH2	BMEI0111	BS1330_I1950	A0A0H3G5K9	BS1330_I1950
OG0001737	BAB1_1956	BAB1_1956	Q2YLW4	BAB1_1956	BMEI0112	Q8YJH1	BMEI0112	BS1330_I1949	A0A0H3G9C7	BS1330_I1949
OG0001738	BAB1_1954	BAB1_1954	Q2YLW5	BAB1_1954	BMEI0114	Q8YJG9	BMEI0114	BS1330_I1947	A0A0H3G8V7	BS1330_I1947
OG0001739	BAB1_1765	BAB1_1765	Q2YLX2	BAB1_1765	BMEI0289	Q8YIZ8	BMEI0289	BR1752	Q8FYV6	BR1752 BS1330_I1746
OG0001740	BAB1_1550	BAB1_1550	Q2YLX7	BAB1_1550	BMEI0482	Q8YIG2	BMEI0482	BS1330_I1528	A0A0H3G3X2	BS1330_I1528
OG0001741	BAB1_1548	BAB1_1548	Q2YLX9	BAB1_1548	BMEI0484	Q8YIG0	BMEI0484	BS1330_I1526	A0A0H3GCM3	BS1330_I1526
OG0001742	BAB1_1547	BAB1_1547	Q2YLY0	BAB1_1547	BMEI0485	Q8YIF9	BMEI0485	BS1330_I1525	A0A0H3G4N6	BS1330_I1525
OG0001743	BAB1_1545	BAB1_1545	Q2YLY2	BAB1_1545	BMEI0487	Q8YIF7	BMEI0487	BS1330_I1523	A0A0H3G7Z8	BS1330_I1523
OG0001744	BAB1_1543	BAB1_1543	Q2YLY4	BAB1_1543	BMEI0489	Q8YIF5	BMEI0489	BS1330_I1520	A0A0H3GCL9	BS1330_I1520
OG0001745	BAB1_1438	BAB1_1438	Q2YLZ7	BAB1_1438	BMEI0590	Q8YI55	BMEI0590	BS1330_I1413	A0A0H3G888	BS1330_I1413
OG0001746	BAB1_1262	BAB1_1262	Q2YM17	BAB1_1262	BMEI0751	Q8YHP6	BMEI0751	BS1330_I1237	A0A0H3G7X1	BS1330_I1237
OG0001747	BAB1_1505	BAB1_1505	Q2YM19	BAB1_1505	BMEI0524	Q8YIC0	BMEI0524	BS1330_I1480	A0A0H3G8E1	BS1330_I1480
OG0001748	BAB1_1504	BAB1_1504	Q2YM20	BAB1_1504	BMEI0525	Q8YIB9	BMEI0525	BS1330_I1479	A0A0H3G7W6	BS1330_I1479
OG0001749	BAB1_1501	BAB1_1501	Q2YM23	BAB1_1501	BMEI0527	Q8YIB7	BMEI0527	BS1330_I1476	A0A0H3GCI7	BS1330_I1476
OG0001750	BAB1_1500	BAB1_1500	Q2YM24	BAB1_1500	BMEI0528	Q8YIB6	BMEI0528	BS1330_I1475	A0A0H3G4J5	BS1330_I1475
OG0001751	BAB1_1497	BAB1_1497	Q2YM27	BAB1_1497	BMEI0533	Q8YIB1	BMEI0533	BS1330_I1472	A0A0H3G3T2	BS1330_I1472
OG0001752	BAB1_1496	BAB1_1496	Q2YM28	BAB1_1496	BMEI0534	Q8YIB0	BMEI0534	BR1477	Q8FZK4	BR1477 BS1330_I1471
OG0001753	BAB1_1473	BAB1_1473	Q2YM30	BAB1_1473	tam	Q8YI91	BMEI0554	tam	Q8FZM5	BR1455 BS1330_I1449
OG0001754	BAB1_1472	BAB1_1472	Q2YM31	BAB1_1472	BMEI0555	Q8YI90	BMEI0555	BS1330_I1448	A0A0H3GCG7	BS1330_I1448
OG0001755	BAB1_1470	BAB1_1470	Q2YM33	BAB1_1470	BMEI0557	Q8YI88	BMEI0557	BS1330_I1446	A0A0H3G8B1	BS1330_I1446
OG0001756	BAB1_1469	BAB1_1469	Q2YM34	BAB1_1469	BMEI0558	Q8YI87	BMEI0558	BS1330_I1445	A0A0H3G7T9	BS1330_I1445
OG0001757	BAB1_1464	BAB1_1464	Q2YM39	BAB1_1464	BMEI0563	Q8YI82	BMEI0563	BS1330_I1440	A0A0H3G4H2	BS1330_I1440
OG0001758	BAB1_1463	BAB1_1463	Q2YM40	BAB1_1463	BMEI0564	Q8YI81	BMEI0564	BS1330_I1439	A0A0H3G8A6	BS1330_I1439
OG0001759	BAB1_1486	BAB1_1486	Q2YM42	BAB1_1486	BMEI0544	Q8YIA1	BMEI0544	BS1330_I1460	A0A0H3G3S5	BS1330_I1460
OG0001760	BAB1_1485	BAB1_1485	Q2YM43	BAB1_1485	BMEI0545	Q8YIA0	BMEI0545	BS1330_I1459	A0A0H3GCH7	BS1330_I1459
OG0001761	BAB1_1483	BAB1_1483	Q2YM45	BAB1_1483	BMEI0547	Q8YI98	BMEI0547	BS1330_I1457	A0A0H3G8C1	BS1330_I1457
OG0001762	BAB1_1482	BAB1_1482	Q2YM46	BAB1_1482	BMEI0548	Q8YI97	BMEI0548	BS1330_I1456	A0A0H3G7V1	BS1330_I1456
OG0001763	BAB1_1481	BAB1_1481	Q2YM47	BAB1_1481	BMEI0549	Q8YI96	BMEI0549	BS1330_I1455	A0A0H3G3S3	BS1330_I1455
OG0001764	BAB1_1476	BAB1_1476	Q2YM48	BAB1_1476	BMEI0552	Q8YI93	BMEI0552	BS1330_I1452	A0A0H3G8B6	BS1330_I1452
OG0001765	BAB1_1555	BAB1_1555	Q2YM58	BAB1_1555	BMEI0477	Q8YIG7	BMEI0477	BS1330_I1533	A0A0H3G4P1	BS1330_I1533
OG0001766	BAB1_1554	BAB1_1554	Q2YM59	BAB1_1554	BMEI0478	Q8YIG6	BMEI0478	BS1330_I1532	A0A0H3G8I4	BS1330_I1532
OG0001767	BAB1_1461	BAB1_1461	Q2YM60	BAB1_1461	BMEI0566	Q8YI79	BMEI0566	BS1330_I1437	A0A0H3G3Q6	BS1330_I1437
OG0001768	BAB1_1459	BAB1_1459	Q2YM62	BAB1_1459	BMEI0570	Q8YI75	BMEI0570	BS1330_I1434	A0A0H3G4H0	BS1330_I1434
OG0001769	BAB1_1457	BAB1_1457	Q2YM64	BAB1_1457	BMEI0572	Q8YI73	BMEI0572	BS1330_I1432	A0A0H3G8A1	BS1330_I1432
OG0001770	BAB1_1456	BAB1_1456	Q2YM65	BAB1_1456	BMEI0573	Q8YI72	BMEI0573	BS1330_I1431	A0A0H3G7T2	BS1330_I1431
OG0001771	BAB1_1296	BAB1_1296	Q2YM71	BAB1_1296	BMEI0722	Q8YHS4	BMEI0722	BS1330_I1273	A0A0H3GC61	BS1330_I1273
OG0001772	BAB1_1295	BAB1_1295	Q2YM72	BAB1_1295	BMEI0723	Q8YHS3	BMEI0723	BS1330_I1272	A0A0H3G476	BS1330_I1272
OG0001773	BAB1_1294	BAB1_1294	Q2YM73	BAB1_1294	BMEI0724	Q8YHS2	BMEI0724	BS1330_I1271	A0A0H3G7Z1	BS1330_I1271
OG0001774	BAB1_1284	BAB1_1284	Q2YM80	BAB1_1284	BMEI0731	Q8YHR5	BMEI0731	BS1330_I1262	A0A0H3GC53	BS1330_I1262
OG0001775	ccoO	ccoO	Q2YM83	BAB1_0391	BMEI1565	Q8YFF7	BMEI1565	ccoO	A0A0H3G1Y6	BS1330_I0363
OG0001776	BAB1_0388	BAB1_0388	Q2YM86	BAB1_0388	BMEI1567	Q8YFF5	BMEI1567	BS1330_I0360	A0A0H3G1W4	BS1330_I0360
OG0001777	BAB1_0387	BAB1_0387	Q2YM87	BAB1_0387	BMEI1568	Q8YFF4	BMEI1568	BS1330_I0359	A0A0H3GA29	BS1330_I0359
OG0001778	BAB1_0384	BAB1_0384	Q2YM90	BAB1_0384	BMEI1570	Q8YFF2	BMEI1570	BS1330_I0356	A0A0H3G588	BS1330_I0356
OG0001779	BAB1_0408	BAB1_0408	Q2YM95	BAB1_0408	BMEI1548	Q8YFH4	BMEI1548	BS1330_I0379	A0A0H3G5Y5	BS1330_I0379
OG0001780	BAB1_0406	BAB1_0406	Q2YM97	BAB1_0406	BMEI1549	Q8YFH3	BMEI1549	BS1330_I0377	A0A0H3G1X5	BS1330_I0377
OG0001781	BAB1_0404	BAB1_0404	Q2YM99	BAB1_0404	BMEI1551	Q8YFH1	BMEI1551	BS1330_I0375	A0A0H3GA45	BS1330_I0375
OG0001782	BAB1_0403	BAB1_0403	Q2YMA0	BAB1_0403	BMEI1552	Q8YFH0	BMEI1552	BS1330_I0374	A0A0H3G1Z7	BS1330_I0374
OG0001783	bacA	bacA	Q2YMA1	BAB1_0402	BMEI1553	Q8YFG9	BMEI1553	bacA	A0A0H3G5Y0	BS1330_I0373
OG0001784	BAB1_0400	BAB1_0400	Q2YMA3	BAB1_0400	BMEI1556	Q8YFG6	BMEI1556	BS1330_I0371	A0A0H3G5A1	BS1330_I0371
OG0001785	BAB1_0399	BAB1_0399	Q2YMA4	BAB1_0399	BMEI1557	Q8YFG5	BMEI1557	BS1330_I0370	A0A0H3G1X1	BS1330_I0370
OG0001786	BAB1_0395	BAB1_0395	Q2YMA6	BAB1_0395	BMEI1561	Q8YFG1	BMEI1561	BS1330_I0367	A0A0H3G5X5	BS1330_I0367
OG0001787	BAB1_0394	BAB1_0394	Q2YMA7	BAB1_0394	BMEI1562	Q8YFG0	BMEI1562	BS1330_I0366	A0A0H3G598	BS1330_I0366
OG0001788	BAB1_0430	BAB1_0430	Q2YMA8	BAB1_0430	BMEI1531	Q8YFI9	BMEI1531	BS1330_I0403	A0A0H3G1Z3	BS1330_I0403
OG0001789	BAB1_0428	BAB1_0428	Q2YMB0	BAB1_0428	BMEI1533	Q8YFI7	BMEI1533	BS1330_I0401	A0A0H3G210	BS1330_I0401
OG0001790	BAB1_0427	BAB1_0427	Q2YMB1	BAB1_0427	BMEI1534	Q8YFI6	BMEI1534	BS1330_I0400	A0A0H3G600	BS1330_I0400
OG0001791	BAB1_0424	BAB1_0424	Q2YMB4	BAB1_0424	BMEI1536	Q8YFI4	BMEI1536	BS1330_I0396	A0A0H3GA60	BS1330_I0396
OG0001792	BAB1_0421	BAB1_0421	Q2YMB7	BAB1_0421	BMEI1538	Q8YFI2	BMEI1538	BS1330_I0393	A0A0H3G5Z5	BS1330_I0393
OG0001793	BAB1_0420	BAB1_0420	Q2YMB8	BAB1_0420	BMEI1539	Q8YFI1	BMEI1539	BS1330_I0392	A0A0H3G5B7	BS1330_I0392
OG0001794	BAB1_0417	BAB1_0417	Q2YMC1	BAB1_0417	BMEI1540	Q8YFI0	BMEI1540	BS1330_I0389	A0A0H3G202	BS1330_I0389
OG0001795	BAB1_0416	BAB1_0416	Q2YMC2	BAB1_0416	BMEI1541	Q8YFH9	BMEI1541	BS1330_I0388	A0A0H3G5Z0	BS1330_I0388
OG0001796	BAB1_0446	BAB1_0446	Q2YMC9	BAB1_0446	BMEI1513	Q8YFK7	BMEI1513	BS1330_I0419	A0A0H3G614	BS1330_I0419
OG0001797	BAB1_0445	BAB1_0445	Q2YMD0	BAB1_0445	BMEI1515	Q8YFK5	BMEI1515	BS1330_I0418	A0A0H3G5D7	BS1330_I0418
OG0001798	BAB1_0439	BAB1_0439	Q2YMD6	BAB1_0439	BMEI1522	Q8YFJ8	BMEI1522	BS1330_I0412	A0A0H3G217	BS1330_I0412
OG0001799	BAB1_0438	BAB1_0438	Q2YMD7	BAB1_0438	BMEI1523	Q8YFJ7	BMEI1523	BS1330_I0411	A0A0H3G609	BS1330_I0411
OG0001800	BAB1_0437	BAB1_0437	Q2YMD8	BAB1_0437	BMEI1525	Q8YFJ5	BMEI1525	BS1330_I0409	A0A0H3G1Z4	BS1330_I0409
OG0001801	BAB1_0436	BAB1_0436	Q2YMD9	BAB1_0436	BMEI1526	Q8YFJ4	BMEI1526	BS1330_I0408	A0A0H3GA68	BS1330_I0408
OG0001802	BAB1_0435	BAB1_0435	Q2YME0	BAB1_0435	BMEI1527	Q8YFJ3	BMEI1527	BS1330_I0407	A0A0H3G213	BS1330_I0407
OG0001803	BAB1_0467	BAB1_0467	Q2YME5	BAB1_0467	BMEI1493	Q8YFM7	BMEI1493	BS1330_I0442	A0A0H3GA89	BS1330_I0442
OG0001804	BAB1_0466	BAB1_0466	Q2YME6	BAB1_0466	BMEI1494	Q8YFM6	BMEI1494	BS1330_I0441	A0A0H3G234	BS1330_I0441
OG0001805	BAB1_0464	BAB1_0464	Q2YME8	BAB1_0464	BMEI1496	Q8YFM4	BMEI1496	BR0438	Q8G290	BR0438 BS1330_I0439
OG0001806	tlyA	tlyA	Q2YME9	BAB1_0463	BMEI1497	Q8YFM3	BMEI1497	tlyA	A0A0H3G5F2	BS1330_I0438
OG0001807	BAB1_0461	BAB1_0461	Q2YMF1	BAB1_0461	BMEI1499	Q8YFM1	BMEI1499	BS1330_I0436	A0A0H3G212	BS1330_I0436
OG0001808	BAB1_0460	BAB1_0460	Q2YMF2	BAB1_0460	BMEI1500	Q8YFM0	BMEI1500	BS1330_I0435	A0A0H3GA85	BS1330_I0435
OG0001809	BAB1_0459	BAB1_0459	Q2YMF3	BAB1_0459	BMEI1501	Q8YFL9	BMEI1501	BS1330_I0434	A0A0H3G229	BS1330_I0434
OG0001810	BAB1_0458	BAB1_0458	Q2YMF4	BAB1_0458	BMEI1502	Q8YFL8	BMEI1502	BS1330_I0433	A0A0H3G625	BS1330_I0433
OG0001811	BAB1_0456	BAB1_0456	Q2YMF6	BAB1_0456	BMEI1504	Q8YFL6	BMEI1504	BS1330_I0431	A0A0H3G5E7	BS1330_I0431
OG0001812	BAB1_0453	BAB1_0453	Q2YMF9	BAB1_0453	BMEI1507	Q8YFL3	BMEI1507	BS1330_I0428	A0A0H3GA81	BS1330_I0428
OG0001813	BAB1_0452	BAB1_0452	Q2YMG0	BAB1_0452	BMEI1508	Q8YFL2	BMEI1508	BS1330_I0427	A0A0H3G225	BS1330_I0427
OG0001814	BAB1_0451	BAB1_0451	Q2YMG1	BAB1_0451	BMEI1509	Q8YFL1	BMEI1509	BS1330_I0426	A0A0H3G619	BS1330_I0426
OG0001815	BAB1_0485	BAB1_0485	Q2YMG4	BAB1_0485	BMEI1474	Q8YFP6	BMEI1474	BS1330_I0461	A0A0H3G252	BS1330_I0461
OG0001816	BAB1_0481	BAB1_0481	Q2YMG8	BAB1_0481	BMEI1479	Q8YFP1	BMEI1479	BS1330_I0457	A0A0H3G224	BS1330_I0457
OG0001817	BAB1_0478	BAB1_0478	Q2YMH1	BAB1_0478	BMEI1482	Q8YFN8	BMEI1482	BS1330_I0454	A0A0H3GA99	BS1330_I0454
OG0001818	BAB1_0473	BAB1_0473	Q2YMH6	BAB1_0473	BMEI1487	Q8YFN3	BMEI1487	BS1330_I0449	A0A0H3G220	BS1330_I0449
OG0001819	BAB1_0471	BAB1_0471	Q2YMH8	BAB1_0471	BMEI1489	Q8YFN1	BMEI1489	BS1330_I0446	A0A0H3G635	BS1330_I0446
OG0001820	BAB1_0468	BAB1_0468	Q2YMI1	BAB1_0468	BMEI1492	Q8YFM8	BMEI1492	BS1330_I0443	A0A0H3G215	BS1330_I0443
OG0001821	BAB1_0500	BAB1_0500	Q2YMI6	BAB1_0500	BMEI1460	Q8YFR0	BMEI1460	BS1330_I0475	A0A0H3GAB1	BS1330_I0475
OG0001822	BAB1_0491	BAB1_0491	Q2YMJ0	BAB1_0491	BMEI1467	Q8YFQ3	BMEI1467	BS1330_I0467	A0A0H3G257	BS1330_I0467
OG0001823	BAB1_0490	BAB1_0490	Q2YMJ1	BAB1_0490	BMEI1468	Q8YFQ2	BMEI1468	BS1330_I0466	A0A0H3G653	BS1330_I0466
OG0001824	BAB1_0488	BAB1_0488	Q2YMJ3	BAB1_0488	BMEI1470	Q8YFQ0	BMEI1470	BS1330_I0464	A0A0H3G5H4	BS1330_I0464
OG0001825	BAB1_0521	BAB1_0521	Q2YMJ7	BAB1_0521	BMEI1440	Q8YFT0	BMEI1440	BS1330_I0497	A0A0H3G5J9	BS1330_I0497
OG0001826	BAB1_0519	BAB1_0519	Q2YMJ9	BAB1_0519	BMEI1441	Q8YFS9	BMEI1441	BS1330_I0495	A0A0H3GAC6	BS1330_I0495
OG0001827	BAB1_0517	BAB1_0517	Q2YMK1	BAB1_0517	BMEI1443	Q8YFS7	BMEI1443	BS1330_I0493	A0A0H3G677	BS1330_I0493
OG0001828	BAB1_0515	BAB1_0515	Q2YMK3	BAB1_0515	BMEI1445	Q8YFS5	BMEI1445	BS1330_I0491	A0A0H3G5J4	BS1330_I0491
OG0001829	BAB1_0514	BAB1_0514	Q2YMK4	BAB1_0514	BMEI1446	Q8YFS4	BMEI1446	BS1330_I0490	A0A0H3G248	BS1330_I0490
OG0001830	BAB1_0513	BAB1_0513	Q2YMK5	BAB1_0513	BMEI1447	Q8YFS3	BMEI1447	BS1330_I0489	A0A0H3GAB9	BS1330_I0489
OG0001831	BAB1_0512	BAB1_0512	Q2YMK6	BAB1_0512	BMEI1448	Q8YFS2	BMEI1448	BS1330_I0488	A0A0H3G276	BS1330_I0488
OG0001832	BAB1_0511	BAB1_0511	Q2YMK7	BAB1_0511	BMEI1449	Q8YFS1	BMEI1449	BS1330_I0487	A0A0H3G672	BS1330_I0487
OG0001833	BAB1_0508	BAB1_0508	Q2YML0	BAB1_0508	BMEI1452	Q8YFR8	BMEI1452	BS1330_I0483	A0A0H3G270	BS1330_I0483
OG0001834	BAB1_0507	BAB1_0507	Q2YML1	BAB1_0507	BMEI1453	Q8YFR7	BMEI1453	BS1330_I0482	A0A0H3G667	BS1330_I0482
OG0001835	BAB1_0506	BAB1_0506	Q2YML2	BAB1_0506	BMEI1454	Q8YFR6	BMEI1454	BR0480	Q8G253	BR0480 BS1330_I0481
OG0001836	BAB1_0505	BAB1_0505	Q2YML3	BAB1_0505	BMEI1455	Q8YFR5	BMEI1455	BS1330_I0480	A0A0H3G5I4	BS1330_I0480
OG0001837	BAB1_0539	BAB1_0539	Q2YML5	BAB1_0539	BMEI1420	Q8YFV0	BMEI1420	BS1330_I0515	A0A0H3G5L5	BS1330_I0515
OG0001838	BAB1_0534	BAB1_0534	Q2YMM0	BAB1_0534	BMEI1427	Q8YFU3	BMEI1427	BS1330_I0511	A0A0H3G693	BS1330_I0511
OG0001839	BAB1_0533	BAB1_0533	Q2YMM1	BAB1_0533	BMEI1428	Q8YFU2	BMEI1428	BS1330_I0510	A0A0H3G5L0	BS1330_I0510
OG0001840	BAB1_0530	BAB1_0530	Q2YMM4	BAB1_0530	BMEI1431	Q8YFT9	BMEI1431	BS1330_I0507	A0A0H3G268	BS1330_I0507
OG0001841	BAB1_0529	BAB1_0529	Q2YMM5	BAB1_0529	BMEI1432	Q8YFT8	BMEI1432	BS1330_I0506	A0A0H3GAD6	BS1330_I0506
OG0001842	BAB1_0528	BAB1_0528	Q2YMM6	BAB1_0528	BMEI1433	Q8YFT7	BMEI1433	BS1330_I0505	A0A0H3G291	BS1330_I0505
OG0001843	BAB1_0527	BAB1_0527	Q2YMM7	BAB1_0527	BMEI1434	Q8YFT6	BMEI1434	BS1330_I0504	A0A0H3G688	BS1330_I0504
OG0001844	BAB1_0524	BAB1_0524	Q2YMN0	BAB1_0524	BMEI1437	Q8YFT3	BMEI1437	BS1330_I0500	A0A0H3GAD1	BS1330_I0500
OG0001845	BAB1_0558	BAB1_0558	Q2YMN1	BAB1_0558	BMEI1398	Q8YFW4	BMEI1398	BS1330_I0531	A0A0H3G5Q2	BS1330_I0531
OG0001846	BAB1_0555	BAB1_0555	Q2YMN3	BAB1_0555	BMEI1402	Q8YFW1	BMEI1402	BS1330_I0528	A0A0H3GAH5	BS1330_I0528
OG0001847	BAB1_0554	BAB1_0554	Q2YMN4	BAB1_0554	BMEI1403	Q8YFW0	BMEI1403	BS1330_I0527	A0A0H3G2E2	BS1330_I0527
OG0001848	BAB1_0553	BAB1_0553	Q2YMN5	BAB1_0553	BMEI1404	Q8YFV9	BMEI1404	BS1330_I0526	A0A0H3G6D2	BS1330_I0526
OG0001849	BAB1_0549	BAB1_0549	Q2YMN9	BAB1_0549	BMEI1408	Q8YFV7	BMEI1408	BS1330_I0523	A0A0H3GAH1	BS1330_I0523
OG0001850	BAB1_0542	BAB1_0542	Q2YMP6	BAB1_0542	BMEI1416	F8WJX9	BMEI1416	rfbE	A0A0H3GAG6	BS1330_I0518
OG0001851	BAB1_0541	BAB1_0541	Q2YMP7	BAB1_0541	BMEI1417	F8WJN9	BMEI1417	wbkB	A0A0H3G2A1	BS1330_I0517
OG0001852	BAB1_0572	BAB1_0572	Q2YMQ0	BAB1_0572	BMEI1385	Q8YFX7	BMEI1385	BS1330_I0545	A0A0H3G2F6	BS1330_I0545
OG0001853	BAB1_0568	BAB1_0568	Q2YMQ3	BAB1_0568	BMEI1389	Q8YFX3	BMEI1389	BS1330_I0541	A0A0H3G2B2	BS1330_I0541
OG0001854	rbsB-1	rbsB-1	Q2YMQ4	BAB1_0567	BMEI1390	Q8YFX2	BMEI1390	rbsB-1	A0A0H3GAI6	BS1330_I0540
OG0001855	rbsC-1	rbsC-1	Q2YMQ5	BAB1_0566	BMEI1391	Q8YFX1	BMEI1391	rbsC-1	A0A0H3G2F2	BS1330_I0539
OG0001856	BAB1_0563	BAB1_0563	Q2YMQ8	BAB1_0563	BMEI1393	Q8YFW9	BMEI1393	BS1330_I0536	A0A0H3G2A8	BS1330_I0536
OG0001857	BAB1_0560	BAB1_0560	Q2YMR0	BAB1_0560	BMEI1396	Q8YFW6	BMEI1396	BS1330_I0533	A0A0H3G6D7	BS1330_I0533
OG0001858	BAB1_0595	BAB1_0595	Q2YMR2	BAB1_0595	BMEI1363	Q8YFZ9	BMEI1363	BS1330_I0566	A0A0H3G5S7	BS1330_I0566
OG0001859	BAB1_0594	BAB1_0594	Q2YMR3	BAB1_0594	BMEI1364	Q8YFZ8	BMEI1364	BS1330_I0565	A0A0H3G2C3	BS1330_I0565
OG0001860	BAB1_0593	BAB1_0593	Q2YMR4	BAB1_0593	BMEI1365	Q8YFZ7	BMEI1365	ptrB	A0A0H3GAK4	BS1330_I0564
OG0001861	BAB1_0588	BAB1_0588	Q2YMR9	BAB1_0588	BMEI1370	Q8YFZ2	BMEI1370	BS1330_I0559	A0A0H3GAK0	BS1330_I0559
OG0001862	BAB1_0587	BAB1_0587	Q2YMS0	BAB1_0587	BMEI1371	Q8YFZ1	BMEI1371	BS1330_I0558	A0A0H3G2G8	BS1330_I0558
OG0001863	BAB1_0582	BAB1_0582	Q2YMS2	BAB1_0582	BMEI1375	Q8YFY7	BMEI1375	BS1330_I0554	A0A0H3GAJ5	BS1330_I0554
OG0001864	BAB1_0581	BAB1_0581	Q2YMS3	BAB1_0581	BMEI1376	Q8YFY6	BMEI1376	BS1330_I0553	A0A0H3G2G1	BS1330_I0553
OG0001865	BAB1_0580	BAB1_0580	Q2YMS4	BAB1_0580	BMEI1377	Q8YFY5	BMEI1377	BS1330_I0552	A0A0H3G6F0	BS1330_I0552
OG0001866	BAB1_0579	BAB1_0579	Q2YMS5	BAB1_0579	BMEI1378	Q8YFY4	BMEI1378	BS1330_I0551	A0A0H3G5R3	BS1330_I0551
OG0001867	BAB1_0611	BAB1_0611	Q2YMT1	BAB1_0611	BMEI1348	Q8YG14	BMEI1348	BS1330_I0583	A0A0H3G2J5	BS1330_I0583
OG0001868	BAB1_0610	BAB1_0610	Q2YMT2	BAB1_0610	BMEI1349	Q8YG13	BMEI1349	BS1330_I0582	A0A0H3G6H3	BS1330_I0582
OG0001869	BAB1_0609	BAB1_0609	Q2YMT3	BAB1_0609	BMEI1350	Q8YG12	BMEI1350	BS1330_I0581	A0A0H3G5T8	BS1330_I0581
OG0001870	BAB1_0606	BAB1_0606	Q2YMT6	BAB1_0606	BMEI1352	Q8YG10	BMEI1352	BS1330_I0578	A0A0H3G2I9	BS1330_I0578
OG0001871	BAB1_0605	BAB1_0605	Q2YMT7	BAB1_0605	BMEI1353	Q8YG09	BMEI1353	BS1330_I0577	A0A0H3G6G9	BS1330_I0577
OG0001872	BAB1_0604	BAB1_0604	Q2YMT8	BAB1_0604	BMEI1354	Q8YG08	BMEI1354	BS1330_I0576	A0A0H3G5T5	BS1330_I0576
OG0001873	BAB1_0603	BAB1_0603	Q2YMT9	BAB1_0603	BMEI1355	Q8YG07	BMEI1355	BS1330_I0575	A0A0H3G2D0	BS1330_I0575
OG0001874	BAB1_0602	BAB1_0602	Q2YMU0	BAB1_0602	BMEI1356	Q8YG06	BMEI1356	BS1330_I0574	A0A0H3GAL6	BS1330_I0574
OG0001875	BAB1_0600	BAB1_0600	Q2YMU2	BAB1_0600	BMEI1358	Q8YG04	BMEI1358	BS1330_I0571	A0A0H3G5S9	BS1330_I0571
OG0001876	BAB1_0599	BAB1_0599	Q2YMU3	BAB1_0599	BMEI1359	Q8YG03	BMEI1359	BS1330_I0570	A0A0H3G2C7	BS1330_I0570
OG0001877	BAB1_0598	BAB1_0598	Q2YMU4	BAB1_0598	BMEI1360	Q8YG02	BMEI1360	BS1330_I0569	A0A0H3GAL0	BS1330_I0569
OG0001878	BAB1_0597	BAB1_0597	Q2YMU5	BAB1_0597	BMEI1361	Q8YG01	BMEI1361	BS1330_I0568	A0A0H3G2H9	BS1330_I0568
OG0001879	BAB1_0596	BAB1_0596	Q2YMU6	BAB1_0596	BMEI1362	Q8YG00	BMEI1362	BS1330_I0567	A0A0H3G6G2	BS1330_I0567
OG0001880	BAB1_0631	BAB1_0631	Q2YMU8	BAB1_0631	BMEI1334	Q8YG28	BMEI1334	BS1330_I0603	A0A0H3G5V3	BS1330_I0603
OG0001881	BAB1_0630	BAB1_0630	Q2YMU9	BAB1_0630	BMEI1335	Q8YG27	BMEI1335	BS1330_I0602	A0A0H3G2F0	BS1330_I0602
OG0001882	BAB1_0627	BAB1_0627	Q2YMV2	BAB1_0627	BMEI1338	Q8YG24	BMEI1338	BS1330_I0599	A0A0H3G6I4	BS1330_I0599
OG0001883	BAB1_0626	BAB1_0626	Q2YMV3	BAB1_0626	BMEI1339	Q8YG23	BMEI1339	BS1330_I0598	A0A0H3G5V0	BS1330_I0598
OG0001884	BAB1_0623	BAB1_0623	Q2YMV4	BAB1_0623	BMEI1342	Q8YG20	BMEI1342	BS1330_I0596	A0A0H3G2E5	BS1330_I0596
OG0001885	BAB1_0620	BAB1_0620	Q2YMV5	BAB1_0620	BMEI1344	Q8YG18	BMEI1344	BS1330_I0594	A0A0H3G2K5	BS1330_I0594
OG0001886	BAB1_0619	BAB1_0619	Q2YMV6	BAB1_0619	BMEI1345	Q8YG17	BMEI1345	BS1330_I0593	A0A0H3G6I0	BS1330_I0593
OG0001887	BAB1_0618	BAB1_0618	Q2YMV7	BAB1_0618	BMEI1346	Q8YG16	BMEI1346	BS1330_I0591	A0A0H3G5U6	BS1330_I0591
OG0001888	BAB1_0617	BAB1_0617	Q2YMV8	BAB1_0617	BMEI1347	Q8YG15	BMEI1347	BS1330_I0590	A0A0H3G2E0	BS1330_I0590
OG0001889	BAB1_0650	BAB1_0650	Q2YMW1	BAB1_0650	BMEI1315	Q8YG47	BMEI1315	BS1330_I0623	A0A0H3G2M9	BS1330_I0623
OG0001890	BAB1_0649	BAB1_0649	Q2YMW2	BAB1_0649	BMEI1316	Q8YG46	BMEI1316	BS1330_I0622	A0A0H3G6K1	BS1330_I0622
OG0001891	BAB1_0648	BAB1_0648	Q2YMW3	BAB1_0648	BMEI1317	Q8YG45	BMEI1317	BS1330_I0621	A0A0H3G5W4	BS1330_I0621
OG0001892	BAB1_0646	BAB1_0646	Q2YMW5	BAB1_0646	BMEI1319	Q8YG43	BMEI1319	BS1330_I0618	A0A0H3G2M5	BS1330_I0618
OG0001893	BAB1_0642	BAB1_0642	Q2YMW9	BAB1_0642	BMEI1323	Q8YG39	BMEI1323	BS1330_I0614	A0A0H3GAQ2	BS1330_I0614
OG0001894	BAB1_0639	BAB1_0639	Q2YMX2	BAB1_0639	BMEI1326	Q8YG36	BMEI1326	BS1330_I0611	A0A0H3G5V6	BS1330_I0611
OG0001895	BAB1_0633	BAB1_0633	Q2YMX8	BAB1_0633	BMEI1332	Q8YG30	BMEI1332	ccmF	A0A0H3G6I8	BS1330_I0605
OG0001896	BAB1_0668	BAB1_0668	Q2YMX9	BAB1_0668	BMEI1299	Q8YG62	BMEI1299	BS1330_I0644	A0A0H3G2H7	BS1330_I0644
OG0001897	BAB1_0663	BAB1_0663	Q2YMY4	BAB1_0663	BMEI1303	Q8YG58	BMEI1303	BS1330_I0638	A0A0H3G5X9	BS1330_I0638
OG0001898	BAB1_0661	BAB1_0661	Q2YMY6	BAB1_0661	BMEI1304	Q8YG57	BMEI1304	BS1330_I0636	A0A0H3GAS0	BS1330_I0636
OG0001899	BAB1_0658	BAB1_0658	Q2YMY9	BAB1_0658	BMEI1307	Q8YG55	BMEI1307	BS1330_I0632	A0A0H3G6K9	BS1330_I0632
OG0001900	BAB1_0656	BAB1_0656	Q2YMZ1	BAB1_0656	BMEI1310	Q8YG52	BMEI1310	BS1330_I0630	A0A0H3G2H0	BS1330_I0630
OG0001901	BAB1_0655	BAB1_0655	Q2YMZ2	BAB1_0655	BMEI1311	Q8YG51	BMEI1311	BS1330_I0629	A0A0H3GAR7	BS1330_I0629
OG0001902	BAB1_0653	BAB1_0653	Q2YMZ4	BAB1_0653	BMEI1312	Q8YG50	BMEI1312	BS1330_I0626	A0A0H3G5W9	BS1330_I0626
OG0001903	BAB1_0652	BAB1_0652	Q2YMZ5	BAB1_0652	BMEI1313	Q8YG49	BMEI1313	BS1330_I0625	A0A0H3G2G5	BS1330_I0625
OG0001904	BAB1_0651	BAB1_0651	Q2YMZ6	BAB1_0651	BMEI1314	Q8YG48	BMEI1314	BS1330_I0624	A0A0H3GAR2	BS1330_I0624
OG0001905	BAB1_0686	BAB1_0686	Q2YMZ7	BAB1_0686	BMEI1283	Q8YG78	BMEI1283	BS1330_I0662	A0A0H3G5Z4	BS1330_I0662
OG0001906	BAB1_0685	BAB1_0685	Q2YMZ8	BAB1_0685	BMEI1284	Q8YG77	BMEI1284	BS1330_I0661	A0A0H3G2I4	BS1330_I0661
OG0001907	BAB1_0678	BAB1_0678	Q2YN05	BAB1_0678	BMEI1290	Q8YG71	BMEI1290	BS1330_I0654	A0A0H3G6M1	BS1330_I0654
OG0001908	BAB1_0677	BAB1_0677	Q2YN06	BAB1_0677	BMEI1291	Q8YG70	BMEI1291	BS1330_I0653	A0A0H3G5Y9	BS1330_I0653
OG0001909	BAB1_0676	BAB1_0676	Q2YN07	BAB1_0676	BMEI1292	Q8YG69	BMEI1292	fsr	A0A0H3G2I0	BS1330_I0652
OG0001910	BAB1_0674	BAB1_0674	Q2YN09	BAB1_0674	BMEI1294	Q8YG67	BMEI1294	BS1330_I0650	A0A0H3G2P9	BS1330_I0650
OG0001911	BAB1_0669	BAB1_0669	Q2YN14	BAB1_0669	BMEI1298	Q8YG63	BMEI1298	BS1330_I0645	A0A0H3G5Y4	BS1330_I0645
OG0001912	BAB1_0703	BAB1_0703	Q2YN16	BAB1_0703	BMEI1268	Q8YG93	BMEI1268	BS1330_I0677	A0A0H3G2J6	BS1330_I0677
OG0001913	BAB1_0702	BAB1_0702	Q2YN17	BAB1_0702	BMEI1269	Q8YG92	BMEI1269	rarD	A0A0H3GAU4	BS1330_I0676
OG0001914	BAB1_0694	BAB1_0694	Q2YN25	BAB1_0694	BMEI1274	Q8YG87	BMEI1274	BS1330_I0670	A0A0H3GAU0	BS1330_I0670
OG0001915	BAB1_0692	BAB1_0692	Q2YN27	BAB1_0692	BMEI1276	Q8YG85	BMEI1276	BS1330_I0668	A0A0H3G6N0	BS1330_I0668
OG0001916	BAB1_0691	BAB1_0691	Q2YN28	BAB1_0691	BMEI1277	Q8YG84	BMEI1277	BS1330_I0667	A0A0H3G5Z8	BS1330_I0667
OG0001917	BAB1_0690	BAB1_0690	Q2YN29	BAB1_0690	BMEI1279	Q8YG82	BMEI1279	BS1330_I0666	A0A0H3G2I6	BS1330_I0666
OG0001918	BAB1_0689	BAB1_0689	Q2YN30	BAB1_0689	BMEI1280	Q8YG81	BMEI1280	BS1330_I0665	A0A0H3GAT6	BS1330_I0665
OG0001919	BAB1_0687	BAB1_0687	Q2YN32	BAB1_0687	BMEI1282	Q8YG79	BMEI1282	BS1330_I0663	A0A0H3G6M6	BS1330_I0663
OG0001920	BAB1_0722	BAB1_0722	Q2YN33	BAB1_0722	omp25	Q45321	BMEI1249	omp25	Q45689	BR0701 BS1330_I0697
OG0001921	BAB1_0721	BAB1_0721	Q2YN34	BAB1_0721	BMEI1250	Q8YGB0	BMEI1250	BS1330_I0696	A0A0H3G2T6	BS1330_I0696
OG0001922	moaD	moaD	Q2YN37	BAB1_0718	BMEI1253	Q8YGA7	BMEI1253	moaD	A0A0H3G621	BS1330_I0693
OG0001923	BAB1_0716	BAB1_0716	Q2YN39	BAB1_0716	BMEI1255	Q8YGA5	BMEI1255	BS1330_I0691	A0A0H3G2K6	BS1330_I0691
OG0001924	BAB1_0714	BAB1_0714	Q2YN41	BAB1_0714	BMEI1257	Q8YGA3	BMEI1257	BS1330_I0689	A0A0H3GAV5	BS1330_I0689
OG0001925	BAB1_0713	BAB1_0713	Q2YN42	BAB1_0713	BMEI1258	Q8YGA2	BMEI1258	BS1330_I0688	A0A0H3G2T0	BS1330_I0688
OG0001926	BAB1_0712	BAB1_0712	Q2YN43	BAB1_0712	BMEI1259	Q8YGA1	BMEI1259	BS1330_I0687	A0A0H3G6P4	BS1330_I0687
OG0001927	BAB1_0711	BAB1_0711	Q2YN44	BAB1_0711	BMEI1260	Q8YGA0	BMEI1260	BS1330_I0686	A0A0H3G615	BS1330_I0686
OG0001928	BAB1_0709	BAB1_0709	Q2YN46	BAB1_0709	BMEI1262	Q8YG98	BMEI1262	BS1330_I0683	A0A0H3GAV1	BS1330_I0683
OG0001929	BAB1_0708	BAB1_0708	Q2YN47	BAB1_0708	BMEI1263	Q8YG97	BMEI1263	BS1330_I0682	A0A0H3G2S5	BS1330_I0682
OG0001930	BAB1_0706	BAB1_0706	Q2YN49	BAB1_0706	BMEI1265	Q8YG95	BMEI1265	BS1330_I0680	A0A0H3G608	BS1330_I0680
OG0001931	BAB1_0739	BAB1_0739	Q2YN51	BAB1_0739	BMEI1231	Q8YGC8	BMEI1231	BS1330_I0717	A0A0H3G6S1	BS1330_I0717
OG0001932	BAB1_0736	BAB1_0736	Q2YN54	BAB1_0736	BMEI1235	Q8YGC4	BMEI1235	BS1330_I0713	A0A0H3G2V1	BS1330_I0713
OG0001933	BAB1_0735	BAB1_0735	Q2YN55	BAB1_0735	BMEI1236	Q8YGC3	BMEI1236	BS1330_I0712	A0A0H3G6R5	BS1330_I0712
OG0001934	BAB1_0734	BAB1_0734	Q2YN56	BAB1_0734	BMEI1237	Q8YGC2	BMEI1237	BS1330_I0711	A0A0H3G636	BS1330_I0711
OG0001935	BAB1_0733	BAB1_0733	Q2YN57	BAB1_0733	BMEI1239	Q8YGC0	BMEI1239	BS1330_I0709	A0A0H3GAX0	BS1330_I0709
OG0001936	BAB1_0729	BAB1_0729	Q2YN61	BAB1_0729	BMEI1242	Q8YGB7	BMEI1242	BS1330_I0704	A0A0H3G2L4	BS1330_I0704
OG0001937	BAB1_0728	BAB1_0728	Q2YN62	BAB1_0728	BMEI1243	Q8YGB6	BMEI1243	BS1330_I0703	A0A0H3GAW5	BS1330_I0703
OG0001938	BAB1_0727	BAB1_0727	Q2YN63	BAB1_0727	BMEI1244	Q8YGB5	BMEI1244	BS1330_I0702	A0A0H3G2U1	BS1330_I0702
OG0001939	BAB1_0725	BAB1_0725	Q2YN65	BAB1_0725	BMEI1246	Q8YGB3	BMEI1246	BS1330_I0700	A0A0H3G626	BS1330_I0700
OG0001940	BAB1_0724	BAB1_0724	Q2YN66	BAB1_0724	BMEI1247	Q8YGB2	BMEI1247	BS1330_I0699	A0A0H3G2L1	BS1330_I0699
OG0001941	BAB1_0723	BAB1_0723	Q2YN67	BAB1_0723	BMEI1248	Q8YGB1	BMEI1248	BS1330_I0698	A0A0H3GAV8	BS1330_I0698
OG0001942	BAB1_0752	BAB1_0752	Q2YN68	BAB1_0752	BMEI1218	Q8YGE1	BMEI1218	BS1330_I0729	A0A0H3GAZ0	BS1330_I0729
OG0001943	BAB1_0751	BAB1_0751	Q2YN69	BAB1_0751	BMEI1219	Q8YGE0	BMEI1219	BS1330_I0728	A0A0H3G2W5	BS1330_I0728
OG0001944	BAB1_0750	BAB1_0750	Q2YN70	BAB1_0750	BMEI1220	Q8YGD9	BMEI1220	BS1330_I0727	A0A0H3G6T1	BS1330_I0727
OG0001945	BAB1_0747	BAB1_0747	Q2YN71	BAB1_0747	BMEI1223	Q8YGD6	BMEI1223	BS1330_I0725	A0A0H3G2M8	BS1330_I0725
OG0001946	BAB1_0746	BAB1_0746	Q2YN72	BAB1_0746	BMEI1224	Q8YGD5	BMEI1224	BS1330_I0724	A0A0H3GAY6	BS1330_I0724
OG0001947	BAB1_0745	BAB1_0745	Q2YN73	BAB1_0745	BMEI1225	Q8YGD4	BMEI1225	BS1330_I0723	A0A0H3G2V9	BS1330_I0723
OG0001948	BAB1_0744	BAB1_0744	Q2YN74	BAB1_0744	BMEI1226	Q8YGD3	BMEI1226	BS1330_I0722	A0A0H3G6S6	BS1330_I0722
OG0001949	BAB1_0743	BAB1_0743	Q2YN75	BAB1_0743	BMEI1227	Q8YGD2	BMEI1227	BS1330_I0721	A0A0H3G645	BS1330_I0721
OG0001950	BAB1_0742	BAB1_0742	Q2YN76	BAB1_0742	BMEI1228	Q8YGD1	BMEI1228	BS1330_I0720	A0A0H3G2M4	BS1330_I0720
OG0001951	BAB1_0741	BAB1_0741	Q2YN77	BAB1_0741	BMEI1229	Q8YGD0	BMEI1229	BS1330_I0719	A0A0H3GAY0	BS1330_I0719
OG0001952	BAB1_0740	BAB1_0740	Q2YN78	BAB1_0740	BMEI1230	Q8YGC9	BMEI1230	BS1330_I0718	A0A0H3G2V6	BS1330_I0718
OG0001953	BAB1_0771	BAB1_0771	Q2YN80	BAB1_0771	BMEI1206	Q8YGF3	BMEI1206	BS1330_I0743	A0A0H3G2Y4	BS1330_I0743
OG0001954	BAB1_0770	BAB1_0770	Q2YN81	BAB1_0770	BMEI1207	Q8YGF2	BMEI1207	BS1330_I0742	A0A0H3G6U5	BS1330_I0742
OG0001955	BAB1_0768	BAB1_0768	Q2YN83	BAB1_0768	BMEI1209	Q8YGF0	BMEI1209	BS1330_I0740	A0A0H3G2N8	BS1330_I0740
OG0001956	BAB1_0761	BAB1_0761	Q2YN86	BAB1_0761	BMEI1212	Q8YGE7	BMEI1212	BS1330_I0736	A0A0H3G659	BS1330_I0736
OG0001957	BAB1_0758	BAB1_0758	Q2YN89	BAB1_0758	BMEI1214	Q8YGE5	BMEI1214	BS1330_I0733	A0A0H3G2X2	BS1330_I0733
OG0001958	BAB1_0757	BAB1_0757	Q2YN90	BAB1_0757	BMEI1215	Q8YGE4	BMEI1215	BS1330_I0732	A0A0H3G6T5	BS1330_I0732
OG0001959	BAB1_0756	BAB1_0756	Q2YN91	BAB1_0756	BMEI1216	Q8YGE3	BMEI1216	BS1330_I0731	A0A0H3G654	BS1330_I0731
OG0001960	BAB1_0783	BAB1_0783	Q2YN99	BAB1_0783	BMEI1194	Q8YGG5	BMEI1194	BS1330_I0756	A0A0H3GB17	BS1330_I0756
OG0001961	BAB1_0782	BAB1_0782	Q2YNA0	BAB1_0782	BMEI1195	Q8YGG4	BMEI1195	BS1330_I0755	A0A0H3G2Z5	BS1330_I0755
OG0001962	BAB1_0779	BAB1_0779	Q2YNA3	BAB1_0779	BMEI1198	Q8YGG1	BMEI1198	BS1330_I0752	A0A0H3G2P8	BS1330_I0752
OG0001963	BAB1_0776	BAB1_0776	Q2YNA6	BAB1_0776	BMEI1201	Q8YGF8	BMEI1201	BS1330_I0748	A0A0H3G6V1	BS1330_I0748
OG0001964	BAB1_0773	BAB1_0773	Q2YNA9	BAB1_0773	BMEI1204	Q8YGF5	BMEI1204	BS1330_I0745	A0A0H3G2P3	BS1330_I0745
OG0001965	BAB1_0806	BAB1_0806	Q2YNB1	BAB1_0806	BMEI1173	Q8YGI6	BMEI1173	BS1330_I0782	A0A0H3G6Y0	BS1330_I0782
OG0001966	BAB1_0805	BAB1_0805	Q2YNB2	BAB1_0805	BMEI1174	Q8YGI5	BMEI1174	BS1330_I0781	A0A0H3G695	BS1330_I0781
OG0001967	BAB1_0804	BAB1_0804	Q2YNB3	BAB1_0804	BMEI1175	Q8YGI4	BMEI1175	BS1330_I0779	A0A0H3GB34	BS1330_I0779
OG0001968	BAB1_0803	BAB1_0803	Q2YNB4	BAB1_0803	BMEI1176	Q8YGI3	BMEI1176	BS1330_I0778	A0A0H3G312	BS1330_I0778
OG0001969	BAB1_0802	BAB1_0802	Q2YNB5	BAB1_0802	BMEI1177	Q8YGI2	BMEI1177	BS1330_I0777	A0A0H3G6X5	BS1330_I0777
OG0001970	BAB1_0800	BAB1_0800	Q2YNB7	BAB1_0800	BMEI1178	Q8YGI1	BMEI1178	BS1330_I0775	A0A0H3G2R0	BS1330_I0775
OG0001971	BAB1_0796	BAB1_0796	Q2YNC1	BAB1_0796	BMEI1182	Q8YGH7	BMEI1182	BS1330_I0770	A0A0H3G306	BS1330_I0770
OG0001972	BAB1_0795	BAB1_0795	Q2YNC2	BAB1_0795	BMEI1183	Q8YGH6	BMEI1183	BS1330_I0769	A0A0H3G6X0	BS1330_I0769
OG0001973	BAB1_0794	BAB1_0794	Q2YNC3	BAB1_0794	BMEI1184	Q8YGH5	BMEI1184	BS1330_I0768	A0A0H3G685	BS1330_I0768
OG0001974	BAB1_0821	BAB1_0821	Q2YND0	BAB1_0821	BMEI1159	Q8YGJ9	BMEI1159	BS1330_I0797	A0A0H3G331	BS1330_I0797
OG0001975	BAB1_0819	BAB1_0819	Q2YND2	BAB1_0819	BMEI1160	Q8YGJ8	BMEI1160	BS1330_I0795	A0A0H3G6A4	BS1330_I0795
OG0001976	BAB1_0817	BAB1_0817	Q2YND4	BAB1_0817	BMEI1161	Q8YGJ7	BMEI1161	BS1330_I0793	A0A0H3GB43	BS1330_I0793
OG0001977	BAB1_0816	BAB1_0816	Q2YND5	BAB1_0816	BMEI1162	Q8YGJ6	BMEI1162	BS1330_I0792	A0A0H3G326	BS1330_I0792
OG0001978	BAB1_0812	BAB1_0812	Q2YND7	BAB1_0812	BMEI1167	Q8YGJ2	BMEI1167	BS1330_I0788	A0A0H3GB40	BS1330_I0788
OG0001979	BAB1_0809	BAB1_0809	Q2YNE0	BAB1_0809	BMEI1170	Q8YGI9	BMEI1170	BS1330_I0785	A0A0H3G319	BS1330_I0785
OG0001980	BAB1_0843	BAB1_0843	Q2YNE2	BAB1_0843	BMEI1139	Q8YGL9	BMEI1139	BS1330_I0819	A0A0H3G349	BS1330_I0819
OG0001981	BAB1_0839	BAB1_0839	Q2YNE6	BAB1_0839	BMEI1141	Q8YGL7	BMEI1141	BS1330_I0815	A0A0H3G2T5	BS1330_I0815
OG0001982	BAB1_0837	BAB1_0837	Q2YNE8	BAB1_0837	BMEI1143	Q8YGL5	BMEI1143	BS1330_I0813	A0A0H3G343	BS1330_I0813
OG0001983	BAB1_0836	BAB1_0836	Q2YNE9	BAB1_0836	BMEI1144	Q8YGL4	BMEI1144	BS1330_I0812	A0A0H3G704	BS1330_I0812
OG0001984	BAB1_0859	BAB1_0859	Q2YNG4	BAB1_0859	BMEI1125	Q8YGN3	BMEI1125	BS1330_I0835	A0A0H3G2U8	BS1330_I0835
OG0001985	BAB1_0858	BAB1_0858	Q2YNG5	BAB1_0858	BMEI1126	Q8YGN2	BMEI1126	BS1330_I0834	A0A0H3GB74	BS1330_I0834
OG0001986	BAB1_0856	BAB1_0856	Q2YNG7	BAB1_0856	BMEI1128	Q8YGN0	BMEI1128	BS1330_I0832	A0A0H3G361	BS1330_I0832
OG0001987	BAB1_0855	BAB1_0855	Q2YNG8	BAB1_0855	BMEI1129	Q8YGM9	BMEI1129	BS1330_I0831	A0A0H3G721	BS1330_I0831
OG0001988	BAB1_0853	BAB1_0853	Q2YNH0	BAB1_0853	BMEI1131	Q8YGM7	BMEI1131	BS1330_I0828	A0A0H3GB69	BS1330_I0828
OG0001989	BAB1_0847	BAB1_0847	Q2YNH3	BAB1_0847	BMEI1135	Q8YGM3	BMEI1135	BS1330_I0823	A0A0H3G6C2	BS1330_I0823
OG0001990	BAB1_0846	BAB1_0846	Q2YNH4	BAB1_0846	BMEI1136	Q8YGM2	BMEI1136	BS1330_I0822	A0A0H3G2U0	BS1330_I0822
OG0001991	BAB1_0880	BAB1_0880	Q2YNH8	BAB1_0880	BMEI1105	Q8YGQ3	BMEI1105	BS1330_I0857	A0A0H3GB92	BS1330_I0857
OG0001992	phnM	phnM	Q2YNH9	BAB1_0879	BMEI1106	Q8YGQ2	BMEI1106	phnM	A0A0H3G380	BS1330_I0856
OG0001993	BAB1_0878	BAB1_0878	Q2YNI0	BAB1_0878	BMEI1107	Q8YGQ1	BMEI1107	BS1330_I0855	A0A0H3G740	BS1330_I0855
OG0001994	BAB1_0872	BAB1_0872	Q2YNI5	BAB1_0872	BMEI1113	Q8YGP5	BMEI1113	BS1330_I0849	A0A0H3G735	BS1330_I0849
OG0001995	BAB1_0871	BAB1_0871	Q2YNI6	BAB1_0871	BMEI1114	Q8YGP4	BMEI1114	BS1330_I0848	A0A0H3G6E6	BS1330_I0848
OG0001996	BAB1_0870	BAB1_0870	Q2YNI7	BAB1_0870	BMEI1115	Q8YGP3	BMEI1115	BS1330_I0847	A0A0H3G2V7	BS1330_I0847
OG0001997	BAB1_0867	BAB1_0867	Q2YNJ0	BAB1_0867	BMEI1118	Q8YGP0	BMEI1118	BS1330_I0844	A0A0H3G730	BS1330_I0844
OG0001998	BAB1_0865	BAB1_0865	Q2YNJ2	BAB1_0865	BMEI1119	Q8YGN9	BMEI1119	BS1330_I0841	A0A0H3GB79	BS1330_I0841
[truncated: 1,440 more rows]
