# Supplementary material for: A subset of type 4 secretion system effectors of Brucella spp. associates to outer membrane vesicles
Source: Microlife. 2026 Jan 2;7:uqaf046. doi: 10.1093/femsml/uqaf046 (PMC12794620; doi:10.1093/femsml/uqaf046)
Supplement: uqaf046_Supplemental_Files [file uqaf046_supplemental_files.zip › Data S2_SupplementaryData.xlsx]

## Sheet: Ions
Orthogroup	Abortus locus	Protein ID	Peptide Sequence	Modified Sequence	Prev AA	Next AA	Start	End	Peptide Length	M/Z	Charge	Compensation Voltage	Assigned Modifications	Protein	Entry Name	Gene	Protein Description	Mapped Genes	Mapped Proteins	Cell_1 Spectral Count	Cell_2 Spectral Count	Cell_3 Spectral Count	OMV_1 Spectral Count	OMV_2 Spectral Count	OMV_3 Spectral Count	Cell_1 Apex Retention Time	Cell_2 Apex Retention Time	Cell_3 Apex Retention Time	OMV_1 Apex Retention Time	OMV_2 Apex Retention Time	OMV_3 Apex Retention Time	Cell_1 Apex Ion Mobility	Cell_2 Apex Ion Mobility	Cell_3 Apex Ion Mobility	OMV_1 Apex Ion Mobility	OMV_2 Apex Ion Mobility	OMV_3 Apex Ion Mobility	Cell_1 Intensity	Cell_2 Intensity	Cell_3 Intensity	OMV_1 Intensity	OMV_2 Intensity	OMV_3 Intensity	Cell_1 Match Type	Cell_2 Match Type	Cell_3 Match Type	OMV_1 Match Type	OMV_2 Match Type	OMV_3 Match Type
OG0000085	BAB2_0545	Q2YKV1	GVEAAHAALQIVSER	GVEAAHAALQIVSER	K	S	137	151	15	775.918	2	0	NA	sp|Q2YKV1|RISB2_BRUA2	RISB2_BRUA2	ribH2	6,7-dimethyl-8-ribityllumazine synthase 2	NA	NA	3	1	2	0	1	1	1783.73	1772.96	1770.83	NA	1781.99	1786	1.076	1.062	1.056	NA	1.076	1.078	461810	66031.4	165934	0	40878.3	53708.8	MS/MS	MS/MS	MS/MS	unmatched	MS/MS	MS/MS
OG0000085	BAB2_0545	Q2YKV1	GVEAAHAALQIVSER	GVEAAHAALQIVSER	K	S	137	151	15	517.614	3	0	NA	sp|Q2YKV1|RISB2_BRUA2	RISB2_BRUA2	ribH2	6,7-dimethyl-8-ribityllumazine synthase 2	NA	NA	7	2	1	0	2	2	1783.73	1771.79	1770.83	NA	1780.82	1786	0.79	0.78	0.776	NA	0.792	0.79	654954	67513.8	136663	0	60706.8	82415	MS/MS	MS/MS	MS/MS	unmatched	MS/MS	MS/MS
OG0000085	BAB2_0545	Q2YKV1	IAFIQAR	IAFIQAR	K	W	13	19	7	409.748	2	0	NA	sp|Q2YKV1|RISB2_BRUA2	RISB2_BRUA2	ribH2	6,7-dimethyl-8-ribityllumazine synthase 2	NA	NA	3	2	0	2	2	2	1634.57	1611.09	1600.8	1625.12	1636.4	1640.39	0.766	0.758	0.754	0.768	0.768	0.766	674466	314288	347826	165409	124826	172979	MS/MS	MS/MS	MBR	MS/MS	MS/MS	MS/MS
OG0000085	BAB2_0545	Q2YKV1	KSFVAELAAK	KSFVAELAAK	R	T	30	39	10	532.311	2	0	NA	sp|Q2YKV1|RISB2_BRUA2	RISB2_BRUA2	ribH2	6,7-dimethyl-8-ribityllumazine synthase 2	NA	NA	5	1	2	1	1	2	1528.56	1513.27	1508.8	1505.15	1530.42	1533.24	0.854	0.842	0.838	0.862	0.858	0.858	558469	147679	212283	118635	104121	125570	MS/MS	MS/MS	MS/MS	MS/MS	MS/MS	MS/MS
OG0000085	BAB2_0545	Q2YKV1	SFVAELAAK	SFVAELAAK	K	T	31	39	9	935.52	1	0	NA	sp|Q2YKV1|RISB2_BRUA2	RISB2_BRUA2	ribH2	6,7-dimethyl-8-ribityllumazine synthase 2	NA	NA	4	0	0	0	0	0	1753.43	NA	NA	NA	NA	NA	1.33	NA	NA	NA	NA	NA	88537.9	0	0	0	0	0	MS/MS	unmatched	unmatched	unmatched	unmatched	unmatched
OG0000085	BAB2_0545	Q2YKV1	SFVAELAAK	SFVAELAAK	K	T	31	39	9	468.263	2	0	NA	sp|Q2YKV1|RISB2_BRUA2	RISB2_BRUA2	ribH2	6,7-dimethyl-8-ribityllumazine synthase 2	NA	NA	3	1	4	4	2	1	1752.27	1731.04	1726.57	1743.93	1751.7	1754.55	0.8	0.792	0.788	0.806	0.804	0.802	379006	109032	145067	177721	96882.4	141320	MS/MS	MS/MS	MS/MS	MS/MS	MS/MS	MS/MS
OG0000085	BAB2_0545	Q2YKV1	VKGVEAAHAALQIVSER	VKGVEAAHAALQIVSER	K	S	135	151	17	889.5	2	0	NA	sp|Q2YKV1|RISB2_BRUA2	RISB2_BRUA2	ribH2	6,7-dimethyl-8-ribityllumazine synthase 2	NA	NA	1	0	0	0	0	0	1796.55	NA	NA	NA	NA	NA	1.144	NA	NA	NA	NA	NA	30748.4	0	0	0	0	0	MS/MS	unmatched	unmatched	unmatched	unmatched	unmatched
OG0000085	BAB2_0545	Q2YKV1	VKGVEAAHAALQIVSER	VKGVEAAHAALQIVSER	K	S	135	151	17	593.335	3	0	NA	sp|Q2YKV1|RISB2_BRUA2	RISB2_BRUA2	ribH2	6,7-dimethyl-8-ribityllumazine synthase 2	NA	NA	1	0	0	0	0	0	1794.22	NA	NA	NA	NA	NA	0.808	NA	NA	NA	NA	NA	69714.6	0	0	0	0	0	MS/MS	unmatched	unmatched	unmatched	unmatched	unmatched
OG0000085	BAB2_0545	Q2YKV1	WHADIVDEAR	WHADIVDEAR	R	K	20	29	10	606.294	2	0	NA	sp|Q2YKV1|RISB2_BRUA2	RISB2_BRUA2	ribH2	6,7-dimethyl-8-ribityllumazine synthase 2	NA	NA	9	3	1	2	2	1	1405.1	1394.49	1390.03	1389.86	1409.3	1408.63	0.888	0.87	0.874	0.886	0.882	0.882	856391	220768	112582	122296	109626	152504	MS/MS	MS/MS	MS/MS	MS/MS	MS/MS	MS/MS
OG0000085	BAB2_0545	Q2YKV1	WHADIVDEARK	WHADIVDEARK	R	S	20	30	11	670.341	2	0	NA	sp|Q2YKV1|RISB2_BRUA2	RISB2_BRUA2	ribH2	6,7-dimethyl-8-ribityllumazine synthase 2	NA	NA	5	0	0	0	0	0	1211.75	NA	NA	NA	NA	NA	0.942	NA	NA	NA	NA	NA	247853	0	0	0	0	0	MS/MS	unmatched	unmatched	unmatched	unmatched	unmatched
OG0000085	BAB2_0545	Q2YKV1	WHADIVDEARK	WHADIVDEARK	R	S	20	30	11	447.23	3	0	NA	sp|Q2YKV1|RISB2_BRUA2	RISB2_BRUA2	ribH2	6,7-dimethyl-8-ribityllumazine synthase 2	NA	NA	2	0	0	0	1	1	1205.93	NA	NA	NA	1210.16	1208.32	0.752	NA	NA	NA	0.754	0.756	247803	0	0	0	66260.9	47497.1	MS/MS	unmatched	unmatched	unmatched	MS/MS	MS/MS
OG0002591	BAB1_0279	Q2YPC4	ELDGLTAMEIGGQTR	ELDGLTAMEIGGQTR	R	I	192	206	15	795.893	2	0	NA	sp|Q2YPC4|TCPB_BRUA2	TCPB_BRUA2	btp1	Probable 2' cyclic ADP-D-ribose synthase TcpB	NA	NA	1	0	0	0	0	0	2027.45	NA	NA	NA	NA	NA	1.014	NA	NA	NA	NA	NA	21652.9	0	0	0	0	0	MS/MS	unmatched	unmatched	unmatched	unmatched	unmatched
OG0002591	BAB1_0279	Q2YPC4	FSPSLADK	FSPSLADK	R	V	222	229	8	432.727	2	0	NA	sp|Q2YPC4|TCPB_BRUA2	TCPB_BRUA2	btp1	Probable 2' cyclic ADP-D-ribose synthase TcpB	NA	NA	0	0	0	0	1	0	NA	NA	NA	NA	NA	NA	NA	NA	NA	NA	NA	NA	0	0	0	0	0	0	unmatched	unmatched	unmatched	unmatched	MS/MS	unmatched
OG0002591	BAB1_0279	Q2YPC4	IFYDAYTLK	IFYDAYTLK	K	V	148	156	9	567.297	2	0	NA	sp|Q2YPC4|TCPB_BRUA2	TCPB_BRUA2	btp1	Probable 2' cyclic ADP-D-ribose synthase TcpB	NA	NA	1	2	1	0	0	0	1921.3	1903.39	1900.1	NA	NA	NA	0.882	0.872	0.866	NA	NA	NA	17763.7	37279.5	22379.6	0	0	0	MS/MS	MS/MS	MS/MS	unmatched	unmatched	unmatched
OG0002591	BAB1_0279	Q2YPC4	ILPIWHK	ILPIWHK	R	V	207	213	7	453.782	2	0	NA	sp|Q2YPC4|TCPB_BRUA2	TCPB_BRUA2	btp1	Probable 2' cyclic ADP-D-ribose synthase TcpB	NA	NA	1	0	0	0	0	0	1723.13	NA	NA	NA	NA	NA	0.79	NA	NA	NA	NA	NA	9040.2	0	0	0	0	0	MS/MS	unmatched	unmatched	unmatched	unmatched	unmatched
OG0002591	BAB1_0279	Q2YPC4	KIDQGLANSK	KIDQGLANSK	R	F	164	173	10	537.301	2	0	NA	sp|Q2YPC4|TCPB_BRUA2	TCPB_BRUA2	btp1	Probable 2' cyclic ADP-D-ribose synthase TcpB	NA	NA	0	1	0	0	0	0	584.025	560.694	NA	NA	NA	NA	0.852	0.844	NA	NA	NA	NA	20197.5	38327.9	0	0	0	0	MBR	MS/MS	unmatched	unmatched	unmatched	unmatched
OG0002591	BAB1_0279	Q2YPC4	VALNTSLK	VALNTSLK	K	S	230	237	8	423.258	2	0	NA	sp|Q2YPC4|TCPB_BRUA2	TCPB_BRUA2	btp1	Probable 2' cyclic ADP-D-ribose synthase TcpB	NA	NA	0	1	0	0	0	0	NA	1227.96	NA	NA	NA	NA	NA	0.764	NA	NA	NA	NA	0	27114.8	0	0	0	0	unmatched	MS/MS	unmatched	unmatched	unmatched	unmatched
OG0000086	BAB1_1613	Q2YQA5	LEGSDTDPR	LEGSDTDPR	R	F	137	145	9	495.23	2	0	NA	sp|Q2YQA5|CHPT_BRUA2	CHPT_BRUA2	chpT	Protein phosphotransferase ChpT	NA	NA	3	2	1	1	0	1	530.462	505.967	503.788	525.568	NA	520.073	0.822	0.814	0.81	0.836	NA	0.832	251051	155807	127327	109471	0	82181.2	MS/MS	MS/MS	MS/MS	MS/MS	unmatched	MS/MS
OG0000086	BAB1_1613	Q2YQA5	NEKPEFTWEGAR	NEKPEFTWEGAR	R	V	94	105	12	732.349	2	0	NA	sp|Q2YQA5|CHPT_BRUA2	CHPT_BRUA2	chpT	Protein phosphotransferase ChpT	NA	NA	5	3	1	0	1	0	1513.42	1493.47	1489.01	NA	1514.11	NA	0.948	0.94	0.932	NA	0.954	NA	284284	174593	93078.4	0	46746.2	0	MS/MS	MS/MS	MS/MS	unmatched	MS/MS	unmatched
OG0000086	BAB1_1613	Q2YQA5	NEKPEFTWEGAR	NEKPEFTWEGAR	R	V	94	105	12	488.569	3	0	NA	sp|Q2YQA5|CHPT_BRUA2	CHPT_BRUA2	chpT	Protein phosphotransferase ChpT	NA	NA	2	2	0	0	0	0	1513.42	1496.97	NA	NA	NA	NA	0.774	0.766	NA	NA	NA	NA	62737.7	48178.1	0	0	0	0	MS/MS	MS/MS	unmatched	unmatched	unmatched	unmatched
OG0000087	BAB1_1059	P0DOA0	AEGDDSSVAQR	AEGDDSSVAQR	R	S	420	430	11	567.755	2	0	NA	sp|P0DOA0|CCKA_BRUA2	CCKA_BRUA2	cckA	Sensor kinase CckA	NA	NA	2	0	1	0	0	0	398.884	NA	352.417	NA	NA	NA	0.84	NA	0.83	NA	NA	NA	54358.9	0	27742.5	0	0	0	MS/MS	unmatched	MS/MS	unmatched	unmatched	unmatched
OG0000087	BAB1_1059	P0DOA0	ALEGGAEFK	ALEGGAEFK	R	G	273	281	9	461.237	2	0	NA	sp|P0DOA0|CCKA_BRUA2	CCKA_BRUA2	cckA	Sensor kinase CckA	NA	NA	1	1	1	0	0	0	1063.85	1038.16	1024.37	NA	NA	NA	0.782	0.778	0.77	NA	NA	NA	49740	53675.8	37554.5	0	0	0	MS/MS	MS/MS	MS/MS	unmatched	unmatched	unmatched
OG0000087	BAB1_1059	P0DOA0	ALENQMAQSQK	ALENQMAQSQK	K	M	554	564	11	624.306	2	0	NA	sp|P0DOA0|CCKA_BRUA2	CCKA_BRUA2	cckA	Sensor kinase CckA	NA	NA	1	1	1	0	0	0	721.488	693.47	685.501	NA	NA	NA	0.918	0.91	0.902	NA	NA	NA	42641.4	32398.2	64652.6	0	0	0	MS/MS	MS/MS	MS/MS	unmatched	unmatched	unmatched
OG0000087	BAB1_1059	P0DOA0	ALENQMAQSQK	ALENQM[15.9949]AQSQK	K	M	554	564	11	632.303	2	0	6M(15.9949)	sp|P0DOA0|CCKA_BRUA2	CCKA_BRUA2	cckA	Sensor kinase CckA	NA	NA	4	0	0	0	0	0	424.499	NA	NA	NA	NA	NA	0.894	NA	NA	NA	NA	NA	32522.3	0	0	0	0	0	MS/MS	unmatched	unmatched	unmatched	unmatched	unmatched
OG0000087	BAB1_1059	P0DOA0	ASDPSFPDIMNIK	ASDPSFPDIM[15.9949]NIK	R	Q	599	611	13	725.848	2	0	10M(15.9949)	sp|P0DOA0|CCKA_BRUA2	CCKA_BRUA2	cckA	Sensor kinase CckA	NA	NA	3	0	0	0	0	0	1943.44	NA	NA	NA	NA	NA	0.962	NA	NA	NA	NA	NA	24122.3	0	0	0	0	0	MS/MS	unmatched	unmatched	unmatched	unmatched	unmatched
OG0000087	BAB1_1059	P0DOA0	DAMPEGGQITLR	DAMPEGGQITLR	R	T	692	703	12	644.322	2	0	NA	sp|P0DOA0|CCKA_BRUA2	CCKA_BRUA2	cckA	Sensor kinase CckA	NA	NA	2	0	0	0	0	0	1666.02	1646.03	1639.23	NA	NA	NA	0.906	0.896	0.888	NA	NA	NA	49313	50029.6	55010.1	0	0	0	MS/MS	MBR	MBR	unmatched	unmatched	unmatched
OG0000087	BAB1_1059	P0DOA0	DAMPEGGQITLR	DAM[15.9949]PEGGQITLR	R	T	692	703	12	652.319	2	0	3M(15.9949)	sp|P0DOA0|CCKA_BRUA2	CCKA_BRUA2	cckA	Sensor kinase CckA	NA	NA	1	1	0	0	0	0	NA	NA	NA	NA	NA	NA	NA	NA	NA	NA	NA	NA	0	0	0	0	0	0	MS/MS	MS/MS	unmatched	unmatched	unmatched	unmatched
OG0000087	BAB1_1059	P0DOA0	DGLSAQEEVR	DGLSAQEEVR	R	I	240	249	10	552.27	2	0	NA	sp|P0DOA0|CCKA_BRUA2	CCKA_BRUA2	cckA	Sensor kinase CckA	NA	NA	2	1	1	1	0	0	950.897	924.042	913.748	948.408	NA	NA	0.832	0.824	0.82	0.834	NA	NA	86768.9	90475.5	95917.7	73806	0	0	MS/MS	MS/MS	MS/MS	MS/MS	unmatched	unmatched
OG0000087	BAB1_1059	P0DOA0	FFNSAPMAIAAVDAEGHTLR	FFNSAPM[15.9949]AIAAVDAEGHTLR	R	T	439	458	20	712.018	3	0	7M(15.9949)	sp|P0DOA0|CCKA_BRUA2	CCKA_BRUA2	cckA	Sensor kinase CckA	NA	NA	2	0	0	0	0	0	2025.12	NA	NA	NA	NA	NA	0.986	NA	NA	NA	NA	NA	10432.8	0	0	0	0	0	MS/MS	unmatched	unmatched	unmatched	unmatched	unmatched
OG0000087	BAB1_1059	P0DOA0	GANGSLAPVWYR	GANGSLAPVWYR	R	I	257	268	12	645.833	2	0	NA	sp|P0DOA0|CCKA_BRUA2	CCKA_BRUA2	cckA	Sensor kinase CckA	NA	NA	3	3	1	0	0	0	1899.14	1880.1	NA	NA	NA	NA	0.892	0.88	NA	NA	NA	NA	28025.3	24833.2	0	0	0	0	MS/MS	MS/MS	MS/MS	unmatched	unmatched	unmatched
OG0000087	BAB1_1059	P0DOA0	GQIVYANQAYAR	GQIVYANQAYAR	R	M	193	204	12	677.349	2	0	NA	sp|P0DOA0|CCKA_BRUA2	CCKA_BRUA2	cckA	Sensor kinase CckA	NA	NA	2	2	1	1	0	0	1237.37	1210.5	1197.88	1227.95	NA	NA	0.95	0.942	0.942	0.958	NA	NA	100169	64300.4	72769.6	58726.6	0	0	MS/MS	MS/MS	MS/MS	MS/MS	unmatched	unmatched
OG0000087	BAB1_1059	P0DOA0	LVGKDIELK	LVGKDIELK	R	I	654	662	9	507.813	2	0	NA	sp|P0DOA0|CCKA_BRUA2	CCKA_BRUA2	cckA	Sensor kinase CckA	NA	NA	1	0	0	0	0	0	1218.74	NA	NA	NA	NA	NA	0.852	NA	NA	NA	NA	NA	21621.6	0	0	0	0	0	MS/MS	unmatched	unmatched	unmatched	unmatched	unmatched
OG0000087	BAB1_1059	P0DOA0	NTVIDLDLIKR	NTVIDLDLIKR	R	N	378	388	11	650.385	2	0	NA	sp|P0DOA0|CCKA_BRUA2	CCKA_BRUA2	cckA	Sensor kinase CckA	NA	NA	1	0	0	0	0	0	2021.62	NA	NA	NA	NA	NA	0.95	NA	NA	NA	NA	NA	39266.2	0	0	0	0	0	MS/MS	unmatched	unmatched	unmatched	unmatched	unmatched
OG0000087	BAB1_1059	P0DOA0	QLLAFSR	QLLAFSR	R	R	623	629	7	417.745	2	0	NA	sp|P0DOA0|CCKA_BRUA2	CCKA_BRUA2	cckA	Sensor kinase CckA	NA	NA	2	1	1	0	0	0	1762.76	1739.19	NA	NA	NA	NA	0.768	0.764	NA	NA	NA	NA	20570.7	34921.7	0	0	0	0	MS/MS	MS/MS	MS/MS	unmatched	unmatched	unmatched
OG0000087	BAB1_1059	P0DOA0	QTDNTYPKPLVMPK	QTDNTYPKPLVMPK	R	R	92	105	14	816.427	2	0	NA	sp|P0DOA0|CCKA_BRUA2	CCKA_BRUA2	cckA	Sensor kinase CckA	NA	NA	1	0	0	0	0	0	1591.46	NA	NA	NA	NA	NA	1.08	NA	NA	NA	NA	NA	9907.43	0	0	0	0	0	MS/MS	unmatched	unmatched	unmatched	unmatched	unmatched
OG0000087	BAB1_1059	P0DOA0	QTDNTYPKPLVMPK	QTDNTYPKPLVMPK	R	R	92	105	14	544.62	3	0	NA	sp|P0DOA0|CCKA_BRUA2	CCKA_BRUA2	cckA	Sensor kinase CckA	NA	NA	1	1	0	0	0	0	1591.46	1569.17	NA	NA	NA	NA	0.812	0.804	NA	NA	NA	NA	13720.7	31879.7	0	0	0	0	MS/MS	MS/MS	unmatched	unmatched	unmatched	unmatched
OG0000087	BAB1_1059	P0DOA0	QTDNTYPKPLVMPK	QTDNTYPKPLVM[15.9949]PK	R	R	92	105	14	549.952	3	0	12M(15.9949)	sp|P0DOA0|CCKA_BRUA2	CCKA_BRUA2	cckA	Sensor kinase CckA	NA	NA	4	0	0	0	0	0	1229.22	NA	NA	NA	NA	NA	0.842	NA	NA	NA	NA	NA	39077.6	0	0	0	0	0	MS/MS	unmatched	unmatched	unmatched	unmatched	unmatched
OG0000087	BAB1_1059	P0DOA0	QTGGFIYCDSEVGK	QTGGFIYC[57.0215]DSEVGK	K	G	772	785	14	780.854	2	0	8C(57.0215)	sp|P0DOA0|CCKA_BRUA2	CCKA_BRUA2	cckA	Sensor kinase CckA	NA	NA	1	0	0	0	0	0	1629.91	NA	NA	NA	NA	NA	0.984	NA	NA	NA	NA	NA	27607.8	0	0	0	0	0	MS/MS	unmatched	unmatched	unmatched	unmatched	unmatched
OG0000087	BAB1_1059	P0DOA0	RADDAPVAAK	RADDAPVAAK	K	E	801	810	10	507.272	2	0	NA	sp|P0DOA0|CCKA_BRUA2	CCKA_BRUA2	cckA	Sensor kinase CckA	NA	NA	2	0	1	0	0	0	480.394	NA	456.048	NA	NA	NA	0.806	NA	0.796	NA	NA	NA	90691.8	0	27467.2	0	0	0	MS/MS	unmatched	MS/MS	unmatched	unmatched	unmatched
OG0000087	BAB1_1059	P0DOA0	TIVLDRAEGDDSSVAQR	TIVLDRAEGDDSSVAQR	R	S	414	430	17	916.461	2	0	NA	sp|P0DOA0|CCKA_BRUA2	CCKA_BRUA2	cckA	Sensor kinase CckA	NA	NA	2	0	0	0	0	0	1246.69	NA	NA	NA	NA	NA	1.104	NA	NA	NA	NA	NA	31873.2	0	0	0	0	0	MS/MS	unmatched	unmatched	unmatched	unmatched	unmatched
OG0000087	BAB1_1059	P0DOA0	TIVLDRAEGDDSSVAQR	TIVLDRAEGDDSSVAQR	R	S	414	430	17	611.31	3	0	NA	sp|P0DOA0|CCKA_BRUA2	CCKA_BRUA2	cckA	Sensor kinase CckA	NA	NA	1	0	0	0	0	0	NA	NA	NA	NA	NA	NA	NA	NA	NA	NA	NA	NA	0	0	0	0	0	0	MS/MS	unmatched	unmatched	unmatched	unmatched	unmatched
OG0000088	BAB2_0042	Q2YIF7	ATEIDPDLK	ATEIDPDLK	R	I	67	75	9	501.261	2	0	NA	sp|Q2YIF7|CPDR_BRUA2	CPDR_BRUA2	cpdR	Response regulator receiver protein CpdR	NA	NA	0	0	0	1	1	2	NA	NA	NA	1254.76	1267.23	1265.39	NA	NA	NA	0.836	0.838	0.838	0	0	0	142283	83866.3	94222.9	unmatched	unmatched	unmatched	MS/MS	MS/MS	MS/MS
OG0000088	BAB2_0042	Q2YIF7	DLVNEIEK	DLVNEIEK	R	M	108	115	8	480.256	2	0	NA	sp|Q2YIF7|CPDR_BRUA2	CPDR_BRUA2	cpdR	Response regulator receiver protein CpdR	NA	NA	1	1	1	3	1	1	1638.07	1615.75	1605.46	1633.27	1638.72	1641.55	0.824	0.818	0.81	0.834	0.83	0.83	12105.2	62653.2	29698.4	141876	66058.1	99183.3	MS/MS	MS/MS	MS/MS	MS/MS	MS/MS	MS/MS
OG0000088	BAB2_0042	Q2YIF7	ILLAEDDNDMRR	ILLAEDDNDMRR	R	F	4	15	12	730.862	2	0	NA	sp|Q2YIF7|CPDR_BRUA2	CPDR_BRUA2	cpdR	Response regulator receiver protein CpdR	NA	NA	2	1	0	0	0	0	1359.67	1333.93	1323.65	NA	NA	NA	1.012	1.004	0.998	NA	NA	NA	25591.3	62021.9	37104.3	0	0	0	MS/MS	MS/MS	MBR	unmatched	unmatched	unmatched
OG0000088	BAB2_0042	Q2YIF7	ILLAEDDNDMRR	ILLAEDDNDMRR	R	F	4	15	12	487.577	3	0	NA	sp|Q2YIF7|CPDR_BRUA2	CPDR_BRUA2	cpdR	Response regulator receiver protein CpdR	NA	NA	1	0	0	0	0	0	1359.67	NA	NA	NA	NA	NA	0.772	NA	NA	NA	NA	NA	12195.4	0	0	0	0	0	MS/MS	unmatched	unmatched	unmatched	unmatched	unmatched
OG0000088	BAB2_0042	Q2YIF7	ILLAEDDNDMRR	ILLAEDDNDM[15.9949]RR	R	F	4	15	12	738.859	2	0	10M(15.9949)	sp|Q2YIF7|CPDR_BRUA2	CPDR_BRUA2	cpdR	Response regulator receiver protein CpdR	NA	NA	1	0	0	1	1	1	1115.09	NA	NA	1103.32	1118.17	1117.49	1.006	NA	NA	1.018	1.012	1.014	7789.58	0	0	130614	63590.3	91978.7	MS/MS	unmatched	unmatched	MS/MS	MS/MS	MS/MS
OG0000088	BAB2_0042	Q2YIF7	ILLAEDDNDMRR	ILLAEDDNDM[15.9949]RR	R	F	4	15	12	492.909	3	0	10M(15.9949)	sp|Q2YIF7|CPDR_BRUA2	CPDR_BRUA2	cpdR	Response regulator receiver protein CpdR	NA	NA	0	0	0	1	1	2	NA	NA	NA	1104.49	1118.17	1118.65	NA	NA	NA	0.772	0.766	0.764	0	0	0	135505	69060.5	87197.7	unmatched	unmatched	unmatched	MS/MS	MS/MS	MS/MS
OG0000088	BAB2_0042	Q2YIF7	RATEIDPDLK	RATEIDPDLK	R	I	66	75	10	579.312	2	0	NA	sp|Q2YIF7|CPDR_BRUA2	CPDR_BRUA2	cpdR	Response regulator receiver protein CpdR	NA	NA	1	1	0	1	1	1	1024.26	999.733	NA	1013.62	1027.34	1026.66	0.882	0.874	NA	0.898	0.886	0.884	23400.7	73016.1	0	164627	94481.4	126332	MS/MS	MS/MS	unmatched	MS/MS	MS/MS	MS/MS
OG0000089	BAB2_0367	Q2YIQ6	AAAVLEEEVR	AAAVLEEEVR	R	G	140	149	10	543.793	2	0	NA	sp|Q2YIQ6|ERYH_BRUA2	ERYH_BRUA2	eryH	L-erythrulose-1-phosphate isomerase	NA	NA	2	1	2	2	1	2	1365.49	1336.26	1325.98	1351.43	1369.71	1367.87	0.856	0.842	0.846	0.864	0.862	0.86	119505	72238.6	59899	88785.7	44260.6	69154.9	MS/MS	MS/MS	MS/MS	MS/MS	MS/MS	MS/MS
OG0000089	BAB2_0367	Q2YIQ6	DCNLDIVELGHSER	DC[57.0215]NLDIVELGHSER	K	R	86	99	14	828.886	2	0	2C(57.0215)	sp|Q2YIQ6|ERYH_BRUA2	ERYH_BRUA2	eryH	L-erythrulose-1-phosphate isomerase	NA	NA	2	0	0	0	0	0	1829.2	NA	NA	NA	NA	NA	1.056	NA	NA	NA	NA	NA	48351.1	0	0	0	0	0	MS/MS	unmatched	unmatched	unmatched	unmatched	unmatched
OG0000089	BAB2_0367	Q2YIQ6	DCNLDIVELGHSER	DC[57.0215]NLDIVELGHSER	K	R	86	99	14	552.926	3	0	2C(57.0215)	sp|Q2YIQ6|ERYH_BRUA2	ERYH_BRUA2	eryH	L-erythrulose-1-phosphate isomerase	NA	NA	1	0	0	0	0	0	1829.2	NA	NA	NA	NA	NA	0.852	NA	NA	NA	NA	NA	10835.8	0	0	0	0	0	MS/MS	unmatched	unmatched	unmatched	unmatched	unmatched
OG0000089	BAB2_0367	Q2YIQ6	EHFGETNETVGLK	EHFGETNETVGLK	R	V	101	113	13	730.854	2	0	NA	sp|Q2YIQ6|ERYH_BRUA2	ERYH_BRUA2	eryH	L-erythrulose-1-phosphate isomerase	NA	NA	1	1	0	0	0	0	1214.08	1191.87	NA	NA	NA	NA	0.952	0.946	NA	NA	NA	NA	56689.6	21668.3	0	0	0	0	MS/MS	MS/MS	unmatched	unmatched	unmatched	unmatched
OG0000089	BAB2_0367	Q2YIQ6	EILSGTSVK	EILSGTSVK	K	V	53	61	9	467.266	2	0	NA	sp|Q2YIQ6|ERYH_BRUA2	ERYH_BRUA2	eryH	L-erythrulose-1-phosphate isomerase	NA	NA	1	0	0	0	0	0	1126.74	1098.71	NA	NA	NA	NA	0.8	0.792	NA	NA	NA	NA	34836.5	69880	0	0	0	0	MS/MS	MBR	unmatched	unmatched	unmatched	unmatched
OG0000089	BAB2_0367	Q2YIQ6	EVKEILSGTSVK	EVKEILSGTSVK	R	V	50	61	12	645.369	2	0	NA	sp|Q2YIQ6|ERYH_BRUA2	ERYH_BRUA2	eryH	L-erythrulose-1-phosphate isomerase	NA	NA	2	0	0	0	0	0	1269.99	NA	NA	NA	NA	NA	0.938	NA	NA	NA	NA	NA	28026.8	0	0	0	0	0	MS/MS	unmatched	unmatched	unmatched	unmatched	unmatched
OG0000090	BAB2_1024	Q2YJM6	ALLDGKR	ALLDGKR	M	I	2	8	7	386.737	2	0	NA	tr|Q2YJM6|Q2YJM6_BRUA2	Q2YJM6_BRUA2	coaBC	Coenzyme A biosynthesis bifunctional protein CoaBC	NA	NA	2	1	0	0	0	0	691.213	664.36	NA	NA	NA	NA	0.756	0.752	NA	NA	NA	NA	25312.3	61558	0	0	0	0	MS/MS	MS/MS	unmatched	unmatched	unmatched	unmatched
OG0000090	BAB2_1024	Q2YJM6	EDEQDVGHIR	EDEQDVGHIR	R	L	69	78	10	599.278	2	0	NA	tr|Q2YJM6|Q2YJM6_BRUA2	Q2YJM6_BRUA2	coaBC	Coenzyme A biosynthesis bifunctional protein CoaBC	NA	NA	2	3	1	0	0	0	672.581	646.893	640.087	NA	NA	NA	0.882	0.882	0.872	NA	NA	NA	101956	101979	103340	0	0	0	MS/MS	MS/MS	MS/MS	unmatched	unmatched	unmatched
OG0000090	BAB2_1024	Q2YJM6	EMQAAVER	EMQAAVER	R	H	259	266	8	467.226	2	0	NA	tr|Q2YJM6|Q2YJM6_BRUA2	Q2YJM6_BRUA2	coaBC	Coenzyme A biosynthesis bifunctional protein CoaBC	NA	NA	1	1	1	0	0	0	679.568	NA	645.908	NA	NA	NA	0.784	NA	0.774	NA	NA	NA	10607.6	0	43920.3	0	0	0	MS/MS	MS/MS	MS/MS	unmatched	unmatched	unmatched
OG0000090	BAB2_1024	Q2YJM6	EMQAAVER	EM[15.9949]QAAVER	R	H	259	266	8	475.224	2	0	2M(15.9949)	tr|Q2YJM6|Q2YJM6_BRUA2	Q2YJM6_BRUA2	coaBC	Coenzyme A biosynthesis bifunctional protein CoaBC	NA	NA	2	0	0	0	0	0	394.226	NA	NA	NA	NA	NA	0.786	NA	NA	NA	NA	NA	15476.8	0	0	0	0	0	MS/MS	unmatched	unmatched	unmatched	unmatched	unmatched
OG0000090	BAB2_1024	Q2YJM6	FIGPEKGEMAESGEAGTGR	FIGPEKGEMAESGEAGTGR	R	M	149	167	19	641.635	3	0	NA	tr|Q2YJM6|Q2YJM6_BRUA2	Q2YJM6_BRUA2	coaBC	Coenzyme A biosynthesis bifunctional protein CoaBC	NA	NA	1	1	1	0	0	0	1168.66	NA	1131.51	NA	NA	NA	0.926	NA	0.91	NA	NA	NA	32555.2	0	25800.7	0	0	0	MS/MS	MS/MS	MS/MS	unmatched	unmatched	unmatched
OG0000090	BAB2_1024	Q2YJM6	FIGPEKGEMAESGEAGTGR	FIGPEKGEM[15.9949]AESGEAGTGR	R	M	149	167	19	969.947	2	0	9M(15.9949)	tr|Q2YJM6|Q2YJM6_BRUA2	Q2YJM6_BRUA2	coaBC	Coenzyme A biosynthesis bifunctional protein CoaBC	NA	NA	1	0	0	0	0	0	907.808	NA	NA	NA	NA	NA	1.096	NA	NA	NA	NA	NA	26515.4	0	0	0	0	0	MS/MS	unmatched	unmatched	unmatched	unmatched	unmatched
OG0000090	BAB2_1024	Q2YJM6	FIGPEKGEMAESGEAGTGR	FIGPEKGEM[15.9949]AESGEAGTGR	R	M	149	167	19	646.967	3	0	9M(15.9949)	tr|Q2YJM6|Q2YJM6_BRUA2	Q2YJM6_BRUA2	coaBC	Coenzyme A biosynthesis bifunctional protein CoaBC	NA	NA	2	2	2	0	0	0	906.643	883.281	878.816	NA	NA	NA	0.912	0.906	0.902	NA	NA	NA	94489.3	102192	60964.7	0	0	0	MS/MS	MS/MS	MS/MS	unmatched	unmatched	unmatched
OG0000090	BAB2_1024	Q2YJM6	GADWIVANDVSHGPGK	GADWIVANDVSHGPGK	K	D	347	362	16	811.9	2	0	NA	tr|Q2YJM6|Q2YJM6_BRUA2	Q2YJM6_BRUA2	coaBC	Coenzyme A biosynthesis bifunctional protein CoaBC	NA	NA	1	0	0	0	0	0	1681.17	NA	NA	NA	NA	NA	1.066	NA	NA	NA	NA	NA	11427.8	0	0	0	0	0	MS/MS	unmatched	unmatched	unmatched	unmatched	unmatched
OG0000090	BAB2_1024	Q2YJM6	GEMAESGEAGTGR	GEMAESGEAGTGR	K	M	155	167	13	626.267	2	0	NA	tr|Q2YJM6|Q2YJM6_BRUA2	Q2YJM6_BRUA2	coaBC	Coenzyme A biosynthesis bifunctional protein CoaBC	NA	NA	1	0	1	0	0	0	550.26	528.09	524.749	NA	NA	NA	0.862	0.858	0.854	NA	NA	NA	10802.8	16771.3	23323.8	0	0	0	MS/MS	MBR	MS/MS	unmatched	unmatched	unmatched
OG0000090	BAB2_1024	Q2YJM6	LTLEKDGVR	LTLEKDGVR	R	F	140	148	9	515.798	2	0	NA	tr|Q2YJM6|Q2YJM6_BRUA2	Q2YJM6_BRUA2	coaBC	Coenzyme A biosynthesis bifunctional protein CoaBC	NA	NA	1	0	0	0	0	0	952.061	NA	916.077	NA	NA	NA	0.844	NA	0.83	NA	NA	NA	13555.7	0	23688.2	0	0	0	MS/MS	unmatched	MBR	unmatched	unmatched	unmatched
OG0000090	BAB2_1024	Q2YJM6	QGHAIAAALAR	QGHAIAAALAR	K	L	219	229	11	539.809	2	0	NA	tr|Q2YJM6|Q2YJM6_BRUA2	Q2YJM6_BRUA2	coaBC	Coenzyme A biosynthesis bifunctional protein CoaBC	NA	NA	2	0	1	0	0	0	1014.95	NA	991.768	NA	NA	NA	0.858	NA	0.852	NA	NA	NA	66870.8	0	63294.8	0	0	0	MS/MS	unmatched	MS/MS	unmatched	unmatched	unmatched
OG0000090	BAB2_1024	Q2YJM6	TIVMTSGPTYEPIDPVR	TIVMTSGPTYEPIDPVR	K	Y	193	209	17	938.48	2	0	NA	tr|Q2YJM6|Q2YJM6_BRUA2	Q2YJM6_BRUA2	coaBC	Coenzyme A biosynthesis bifunctional protein CoaBC	NA	NA	3	1	1	0	0	0	2029.79	2009.36	2007.24	NA	NA	NA	1.09	1.082	1.076	NA	NA	NA	111516	56897.6	45380.5	0	0	0	MS/MS	MS/MS	MS/MS	unmatched	unmatched	unmatched
OG0000090	BAB2_1024	Q2YJM6	TIVMTSGPTYEPIDPVR	TIVM[15.9949]TSGPTYEPIDPVR	K	Y	193	209	17	946.477	2	0	4M(15.9949)	tr|Q2YJM6|Q2YJM6_BRUA2	Q2YJM6_BRUA2	coaBC	Coenzyme A biosynthesis bifunctional protein CoaBC	NA	NA	1	1	0	0	0	0	1886.32	1868.46	NA	NA	NA	NA	1.09	1.082	NA	NA	NA	NA	40864.6	27466.1	0	0	0	0	MS/MS	MS/MS	unmatched	unmatched	unmatched	unmatched
OG0000092	BAB2_0726	Q2YKD6	LAADPTAELALEGNK	LAADPTAELALEGNK	R	H	35	49	15	756.899	2	0	NA	sp|Q2YKD6|CYDX_BRUA2	CYDX_BRUA2	cydX	Cytochrome bd ubiquinol oxidase subunit X	NA	NA	2	2	2	7	2	3	1842.03	1824.2	1820.9	2020.16	1841.4	1844.23	1.014	0.984	0.98	0.996	0.992	0.994	107822	292797	203900	221475	104873	150923	MS/MS	MS/MS	MS/MS	MS/MS	MS/MS	MS/MS
OG0000092	BAB2_0726	Q2YKD6	LAADPTAELALEGNKHH	LAADPTAELALEGNKHH	R	-	35	51	17	893.958	2	0	NA	sp|Q2YKD6|CYDX_BRUA2	CYDX_BRUA2	cydX	Cytochrome bd ubiquinol oxidase subunit X	NA	NA	2	0	0	0	0	1	1587.97	NA	NA	NA	NA	1592.63	1.164	NA	NA	NA	NA	1.176	38267.6	0	0	0	0	35486.2	MS/MS	unmatched	unmatched	unmatched	unmatched	MS/MS
OG0000092	BAB2_0726	Q2YKD6	LAADPTAELALEGNKHH	LAADPTAELALEGNKHH	R	-	35	51	17	596.308	3	0	NA	sp|Q2YKD6|CYDX_BRUA2	CYDX_BRUA2	cydX	Cytochrome bd ubiquinol oxidase subunit X	NA	NA	8	10	5	3	3	4	1596.12	1612.26	1604.29	1584.35	1587.48	1596.13	0.884	0.876	0.864	0.888	0.884	0.886	641199	370043	213528	179058	136896	219014	MS/MS	MS/MS	MS/MS	MS/MS	MS/MS	MS/MS
OG0000092	BAB2_0726	Q2YKD6	LAADPTAELALEGNKHH	LAADPTAELALEGNKHH	R	-	35	51	17	447.483	4	0	NA	sp|Q2YKD6|CYDX_BRUA2	CYDX_BRUA2	cydX	Cytochrome bd ubiquinol oxidase subunit X	NA	NA	0	0	0	2	1	1	1589.13	NA	NA	1579.7	1587.48	NA	0.752	NA	NA	0.752	0.752	NA	24103.1	0	0	119686	55019.8	0	MBR	unmatched	unmatched	MS/MS	MS/MS	MS/MS
OG0000093	BAB2_0657	Q2YKK2	AEIGPFAR	AEIGPFAR	K	L	310	317	8	430.735	2	0	NA	sp|Q2YKK2|GLMU_BRUA2	GLMU_BRUA2	glmU	Bifunctional protein GlmU	NA	NA	2	0	0	0	0	0	1541.38	NA	NA	NA	NA	NA	0.752	NA	NA	NA	NA	NA	35307.6	0	0	0	0	0	MS/MS	unmatched	unmatched	unmatched	unmatched	unmatched
OG0000093	BAB2_0657	Q2YKK2	AELAEAETIWQNR	AELAEAETIWQNR	R	K	233	245	13	765.881	2	0	NA	sp|Q2YKK2|GLMU_BRUA2	GLMU_BRUA2	glmU	Bifunctional protein GlmU	NA	NA	1	0	0	0	0	0	1946.95	NA	1924.55	NA	NA	NA	0.998	NA	0.984	NA	NA	NA	48710.6	0	6553.45	0	0	0	MS/MS	unmatched	MBR	unmatched	unmatched	unmatched
OG0000093	BAB2_0657	Q2YKK2	AELAEAETIWQNRK	AELAEAETIWQNRK	R	R	233	246	14	829.928	2	0	NA	sp|Q2YKK2|GLMU_BRUA2	GLMU_BRUA2	glmU	Bifunctional protein GlmU	NA	NA	2	0	0	0	0	0	1749.93	NA	NA	NA	NA	NA	1.07	NA	NA	NA	NA	NA	10516.5	0	0	0	0	0	MS/MS	unmatched	unmatched	unmatched	unmatched	unmatched
OG0000093	BAB2_0657	Q2YKK2	GQHALALLDAVGNDNAK	GQHALALLDAVGNDNAK	R	G	181	197	17	853.945	2	0	NA	sp|Q2YKK2|GLMU_BRUA2	GLMU_BRUA2	glmU	Bifunctional protein GlmU	NA	NA	1	0	0	0	0	0	1904.97	NA	NA	NA	NA	NA	1.064	NA	NA	NA	NA	NA	14251.3	0	0	0	0	0	MS/MS	unmatched	unmatched	unmatched	unmatched	unmatched
OG0000093	BAB2_0657	Q2YKK2	GQHALALLDAVGNDNAK	GQHALALLDAVGNDNAK	R	G	181	197	17	569.632	3	0	NA	sp|Q2YKK2|GLMU_BRUA2	GLMU_BRUA2	glmU	Bifunctional protein GlmU	NA	NA	1	0	0	0	0	0	1904.97	NA	NA	NA	NA	NA	0.83	NA	NA	NA	NA	NA	55165.1	0	0	0	0	0	MS/MS	unmatched	unmatched	unmatched	unmatched	unmatched
OG0000093	BAB2_0657	Q2YKK2	IAGPVSAFEQK	IAGPVSAFEQK	K	E	69	79	11	573.811	2	0	NA	sp|Q2YKK2|GLMU_BRUA2	GLMU_BRUA2	glmU	Bifunctional protein GlmU	NA	NA	2	0	1	1	0	0	1674.17	NA	1647.38	1667.05	NA	NA	0.862	NA	0.846	0.87	NA	NA	112638	0	100632	80611.5	0	0	MS/MS	unmatched	MS/MS	MS/MS	unmatched	unmatched
OG0000093	BAB2_0657	Q2YKK2	IGFCNGGLMALR	IGFC[57.0215]NGGLM[15.9949]ALR	K	G	169	180	12	662.829	2	0	4C(57.0215),9M(15.9949)	sp|Q2YKK2|GLMU_BRUA2	GLMU_BRUA2	glmU	Bifunctional protein GlmU	NA	NA	2	0	0	0	0	0	1949.28	NA	NA	NA	NA	NA	0.924	NA	NA	NA	NA	NA	19874.2	0	0	0	0	0	MS/MS	unmatched	unmatched	unmatched	unmatched	unmatched
OG0000093	BAB2_0657	Q2YKK2	LGTAHAVLAAHEAIAR	LGTAHAVLAAHEAIAR	R	G	82	97	16	800.949	2	0	NA	sp|Q2YKK2|GLMU_BRUA2	GLMU_BRUA2	glmU	Bifunctional protein GlmU	NA	NA	3	0	0	0	0	0	1343.36	NA	NA	NA	NA	NA	1.104	NA	NA	NA	NA	NA	40223.7	0	0	0	0	0	MS/MS	unmatched	unmatched	unmatched	unmatched	unmatched
OG0000093	BAB2_0657	Q2YKK2	LGTAHAVLAAHEAIAR	LGTAHAVLAAHEAIAR	R	G	82	97	16	534.302	3	0	NA	sp|Q2YKK2|GLMU_BRUA2	GLMU_BRUA2	glmU	Bifunctional protein GlmU	NA	NA	3	0	0	0	0	0	1343.36	NA	NA	NA	NA	NA	0.83	NA	NA	NA	NA	NA	112145	0	0	0	0	0	MS/MS	unmatched	unmatched	unmatched	unmatched	unmatched
OG0000093	BAB2_0657	Q2YKK2	LGTAHAVLAAHEAIAR	LGTAHAVLAAHEAIAR	R	G	82	97	16	400.978	4	0	NA	sp|Q2YKK2|GLMU_BRUA2	GLMU_BRUA2	glmU	Bifunctional protein GlmU	NA	NA	2	0	0	0	0	0	1343.36	NA	NA	NA	NA	NA	0.78	NA	NA	NA	NA	NA	11759.2	0	0	0	0	0	MS/MS	unmatched	unmatched	unmatched	unmatched	unmatched
OG0000093	BAB2_0657	Q2YKK2	LRPGADLAEK	LRPGADLAEK	R	S	318	327	10	535.304	2	0	NA	sp|Q2YKK2|GLMU_BRUA2	GLMU_BRUA2	glmU	Bifunctional protein GlmU	NA	NA	3	1	3	0	0	0	825.126	802.931	789.147	NA	NA	NA	0.848	0.836	0.834	NA	NA	NA	130234	82052.1	61959.6	0	0	0	MS/MS	MS/MS	MS/MS	unmatched	unmatched	unmatched
OG0000093	BAB2_0657	Q2YKK2	SDVALVVGR	SDVALVVGR	K	G	49	57	9	458.267	2	0	NA	sp|Q2YKK2|GLMU_BRUA2	GLMU_BRUA2	glmU	Bifunctional protein GlmU	NA	NA	1	2	0	0	0	0	1533.22	1506.28	NA	NA	NA	NA	0.796	0.79	NA	NA	NA	NA	23498.1	46873	0	0	0	0	MS/MS	MS/MS	unmatched	unmatched	unmatched	unmatched
OG0000093	BAB2_0657	Q2YKK2	TCLSIVLAAGEGTR	TC[57.0215]LSIVLAAGEGTR	R	M	5	18	14	724.382	2	0	2C(57.0215)	sp|Q2YKK2|GLMU_BRUA2	GLMU_BRUA2	glmU	Bifunctional protein GlmU	NA	NA	1	0	0	0	0	0	2048.47	NA	NA	NA	NA	NA	0.978	NA	NA	NA	NA	NA	28525.7	0	0	0	0	0	MS/MS	unmatched	unmatched	unmatched	unmatched	unmatched
OG0000093	BAB2_0657	Q2YKK2	VGNFCEVK	VGNFC[57.0215]EVK	K	N	330	337	8	476.731	2	0	5C(57.0215)	sp|Q2YKK2|GLMU_BRUA2	GLMU_BRUA2	glmU	Bifunctional protein GlmU	NA	NA	3	1	0	0	0	0	1017.27	988.089	NA	NA	NA	NA	0.784	0.776	NA	NA	NA	NA	57344.3	51700	0	0	0	0	MS/MS	MS/MS	unmatched	unmatched	unmatched	unmatched
OG0000094	BAB2_0349	Q2YL55	AVFVADPISTK	AVFVADPISTK	R	K	176	186	11	574.322	2	0	NA	tr|Q2YL55|Q2YL55_BRUA2	Q2YL55_BRUA2	asd	Aspartate-semialdehyde dehydrogenase	NA	NA	0	0	0	1	0	0	1837.36	NA	NA	1830.17	NA	NA	0.882	NA	NA	0.884	NA	NA	168562	0	0	75334.7	0	0	MBR	unmatched	unmatched	MS/MS	unmatched	unmatched
OG0000094	BAB2_0349	Q2YL55	AVFVADPISTKK	AVFVADPISTKK	R	F	176	187	12	638.369	2	0	NA	tr|Q2YL55|Q2YL55_BRUA2	Q2YL55_BRUA2	asd	Aspartate-semialdehyde dehydrogenase	NA	NA	1	0	0	0	0	0	1600.78	NA	NA	NA	NA	NA	0.93	NA	NA	NA	NA	NA	18972.7	0	0	0	0	0	MS/MS	unmatched	unmatched	unmatched	unmatched	unmatched
OG0000094	BAB2_0349	Q2YL55	EAPGCQVIDK	EAPGC[57.0215]QVIDK	R	H	265	274	10	558.771	2	0	5C(57.0215)	tr|Q2YL55|Q2YL55_BRUA2	Q2YL55_BRUA2	asd	Aspartate-semialdehyde dehydrogenase	NA	NA	2	0	0	0	0	0	890.34	NA	NA	NA	NA	NA	0.842	NA	NA	NA	NA	NA	12324.4	0	0	0	0	0	MS/MS	unmatched	unmatched	unmatched	unmatched	unmatched
OG0000094	BAB2_0349	Q2YL55	EGMDELFEQSR	EGMDELFEQSR	K	A	165	175	11	670.793	2	0	NA	tr|Q2YL55|Q2YL55_BRUA2	Q2YL55_BRUA2	asd	Aspartate-semialdehyde dehydrogenase	NA	NA	1	1	0	0	0	0	1890.99	1871.95	NA	NA	NA	NA	0.914	0.908	NA	NA	NA	NA	43568.4	10967.9	0	0	0	0	MS/MS	MS/MS	unmatched	unmatched	unmatched	unmatched
OG0000094	BAB2_0349	Q2YL55	EGMDELFEQSR	EGM[15.9949]DELFEQSR	K	A	165	175	11	678.79	2	0	3M(15.9949)	tr|Q2YL55|Q2YL55_BRUA2	Q2YL55_BRUA2	asd	Aspartate-semialdehyde dehydrogenase	NA	NA	1	0	0	2	0	0	1396.94	NA	NA	1394.52	NA	NA	0.92	NA	NA	0.938	NA	NA	43129.6	0	0	128262	0	0	MS/MS	unmatched	unmatched	MS/MS	unmatched	unmatched
OG0000094	BAB2_0349	Q2YL55	EMLNILEER	EMLNILEER	R	G	17	25	9	573.795	2	0	NA	tr|Q2YL55|Q2YL55_BRUA2	Q2YL55_BRUA2	asd	Aspartate-semialdehyde dehydrogenase	NA	NA	2	2	0	0	0	0	2050.81	2032.66	NA	NA	NA	NA	0.88	0.868	NA	NA	NA	NA	85180.4	34120.1	0	0	0	0	MS/MS	MS/MS	unmatched	unmatched	unmatched	unmatched
OG0000094	BAB2_0349	Q2YL55	EMLNILEER	EM[15.9949]LNILEER	R	G	17	25	9	581.792	2	0	2M(15.9949)	tr|Q2YL55|Q2YL55_BRUA2	Q2YL55_BRUA2	asd	Aspartate-semialdehyde dehydrogenase	NA	NA	1	0	0	0	0	0	1786.06	NA	NA	NA	NA	NA	0.886	NA	NA	NA	NA	NA	30474.5	0	0	0	0	0	MS/MS	unmatched	unmatched	unmatched	unmatched	unmatched
OG0000094	BAB2_0349	Q2YL55	GFPADEVVPLASR	GFPADEVVPLASR	R	R	26	38	13	679.359	2	0	NA	tr|Q2YL55|Q2YL55_BRUA2	Q2YL55_BRUA2	asd	Aspartate-semialdehyde dehydrogenase	NA	NA	2	0	0	0	0	1	2055.47	NA	NA	NA	NA	NA	0.924	NA	NA	NA	NA	NA	128071	0	0	0	0	0	MS/MS	unmatched	unmatched	unmatched	unmatched	MS/MS
OG0000094	BAB2_0349	Q2YL55	IKLTATAVR	IKLTATAVR	K	V	227	235	9	486.814	2	0	NA	tr|Q2YL55|Q2YL55_BRUA2	Q2YL55_BRUA2	asd	Aspartate-semialdehyde dehydrogenase	NA	NA	1	0	0	0	0	0	1104.61	NA	NA	NA	NA	NA	0.82	NA	NA	NA	NA	NA	24968.7	0	0	0	0	0	MS/MS	unmatched	unmatched	unmatched	unmatched	unmatched
OG0000094	BAB2_0349	Q2YL55	MGFKVAVAGATGNVGR	MGFKVAVAGATGNVGR	-	E	1	16	16	767.912	2	0	NA	tr|Q2YL55|Q2YL55_BRUA2	Q2YL55_BRUA2	asd	Aspartate-semialdehyde dehydrogenase	NA	NA	0	0	0	0	1	1	NA	NA	NA	NA	NA	NA	NA	NA	NA	NA	NA	NA	0	0	0	0	0	0	unmatched	unmatched	unmatched	unmatched	MS/MS	MS/MS
OG0000094	BAB2_0349	Q2YL55	QGCVVIDNSSAWR	QGC[57.0215]VVIDNSSAWR	R	Y	87	99	13	746.354	2	0	3C(57.0215)	tr|Q2YL55|Q2YL55_BRUA2	Q2YL55_BRUA2	asd	Aspartate-semialdehyde dehydrogenase	NA	NA	3	0	0	0	0	0	1668.35	NA	NA	NA	NA	NA	0.974	NA	NA	NA	NA	NA	38770.8	0	0	0	0	0	MS/MS	unmatched	unmatched	unmatched	unmatched	unmatched
OG0000094	BAB2_0349	Q2YL55	RSQGTEVSYGDK	RSQGTEVSYGDK	R	T	39	50	12	663.818	2	0	NA	tr|Q2YL55|Q2YL55_BRUA2	Q2YL55_BRUA2	asd	Aspartate-semialdehyde dehydrogenase	NA	NA	2	0	0	0	0	0	543.271	NA	NA	NA	NA	NA	0.91	NA	NA	NA	NA	NA	20686	0	0	0	0	0	MS/MS	unmatched	unmatched	unmatched	unmatched	unmatched
OG0000094	BAB2_0349	Q2YL55	RVVVSTYQSVSGAGK	RVVVSTYQSVSGAGK	K	E	150	164	15	769.42	2	0	NA	tr|Q2YL55|Q2YL55_BRUA2	Q2YL55_BRUA2	asd	Aspartate-semialdehyde dehydrogenase	NA	NA	1	0	0	0	0	0	1031.25	NA	NA	NA	NA	NA	0.996	NA	NA	NA	NA	NA	5229.94	0	0	0	0	0	MS/MS	unmatched	unmatched	unmatched	unmatched	unmatched
OG0000094	BAB2_0349	Q2YL55	SQGTEVSYGDK	SQGTEVSYGDK	R	T	40	50	11	585.767	2	0	NA	tr|Q2YL55|Q2YL55_BRUA2	Q2YL55_BRUA2	asd	Aspartate-semialdehyde dehydrogenase	NA	NA	1	1	0	0	0	0	636.46	609.626	NA	NA	NA	NA	0.854	0.85	NA	NA	NA	NA	25865	14815	0	0	0	0	MS/MS	MS/MS	unmatched	unmatched	unmatched	unmatched
OG0000094	BAB2_0349	Q2YL55	VAVAGATGNVGR	VAVAGATGNVGR	K	E	5	16	12	536.299	2	0	NA	tr|Q2YL55|Q2YL55_BRUA2	Q2YL55_BRUA2	asd	Aspartate-semialdehyde dehydrogenase	NA	NA	2	1	1	2	1	1	868.217	841.361	831.074	863.375	870.134	871.771	0.832	0.822	0.82	0.836	0.834	0.83	134613	68920.5	48909.6	96624.2	44663.8	57082.8	MS/MS	MS/MS	MS/MS	MS/MS	MS/MS	MS/MS
OG0000094	BAB2_0349	Q2YL55	VVVSTYQSVSGAGK	VVVSTYQSVSGAGK	R	E	151	164	14	691.37	2	0	NA	tr|Q2YL55|Q2YL55_BRUA2	Q2YL55_BRUA2	asd	Aspartate-semialdehyde dehydrogenase	NA	NA	3	1	2	0	0	0	1201.27	1170.91	1158.29	NA	NA	NA	0.942	0.934	0.928	NA	NA	NA	138507	50078.5	47186.2	0	0	0	MS/MS	MS/MS	MS/MS	unmatched	unmatched	unmatched
OG0000095	BAB1_1549	Q2YLX8	ANYATGNCMVVSPDVGGVVR	ANYATGNC[57.0215]MVVSPDVGGVVR	K	A	154	173	20	1033.49	2	0	8C(57.0215)	tr|Q2YLX8|Q2YLX8_BRUA2	Q2YLX8_BRUA2	prs	Ribose-phosphate pyrophosphokinase	NA	NA	3	0	0	0	0	0	1910.8	NA	NA	NA	NA	NA	1.148	NA	NA	NA	NA	NA	79889.1	0	0	0	0	0	MS/MS	unmatched	unmatched	unmatched	unmatched	unmatched
OG0000095	BAB1_1549	Q2YLX8	ANYATGNCMVVSPDVGGVVR	ANYATGNC[57.0215]M[15.9949]VVSPDVGGVVR	K	A	154	173	20	1041.49	2	0	8C(57.0215),9M(15.9949)	tr|Q2YLX8|Q2YLX8_BRUA2	Q2YLX8_BRUA2	prs	Ribose-phosphate pyrophosphokinase	NA	NA	3	0	0	0	0	0	1738.27	NA	NA	NA	NA	NA	1.146	NA	NA	NA	NA	NA	65616.9	0	0	0	0	0	MS/MS	unmatched	unmatched	unmatched	unmatched	unmatched
OG0000095	BAB1_1549	Q2YLX8	ERPGESEVMNVIGDVSGK	ERPGESEVMNVIGDVSGK	R	D	193	210	18	634.979	3	0	NA	tr|Q2YLX8|Q2YLX8_BRUA2	Q2YLX8_BRUA2	prs	Ribose-phosphate pyrophosphokinase	NA	NA	1	0	0	0	0	0	1991.28	NA	NA	NA	NA	NA	0.806	NA	NA	NA	NA	NA	17569.8	0	0	0	0	0	MS/MS	unmatched	unmatched	unmatched	unmatched	unmatched
OG0000095	BAB1_1549	Q2YLX8	ERPGESEVMNVIGDVSGK	ERPGESEVM[15.9949]NVIGDVSGK	R	D	193	210	18	640.311	3	0	9M(15.9949)	tr|Q2YLX8|Q2YLX8_BRUA2	Q2YLX8_BRUA2	prs	Ribose-phosphate pyrophosphokinase	NA	NA	1	0	0	0	0	0	1769.75	NA	NA	NA	NA	NA	0.808	NA	NA	NA	NA	NA	20879.5	0	0	0	0	0	MS/MS	unmatched	unmatched	unmatched	unmatched	unmatched
OG0000095	BAB1_1549	Q2YLX8	GANSVTAYITHGVLSGGAVAR	GANSVTAYITHGVLSGGAVAR	K	I	236	256	21	1001.03	2	0	NA	tr|Q2YLX8|Q2YLX8_BRUA2	Q2YLX8_BRUA2	prs	Ribose-phosphate pyrophosphokinase	NA	NA	2	0	0	0	0	0	2074.14	NA	NA	NA	NA	NA	1.23	NA	NA	NA	NA	NA	18125.2	0	0	0	0	0	MS/MS	unmatched	unmatched	unmatched	unmatched	unmatched
OG0000095	BAB1_1549	Q2YLX8	GANSVTAYITHGVLSGGAVAR	GANSVTAYITHGVLSGGAVAR	K	I	236	256	21	667.688	3	0	NA	tr|Q2YLX8|Q2YLX8_BRUA2	Q2YLX8_BRUA2	prs	Ribose-phosphate pyrophosphokinase	NA	NA	1	0	0	0	0	0	2074.14	NA	NA	NA	NA	NA	0.948	NA	NA	NA	NA	NA	42444.2	0	0	0	0	0	MS/MS	unmatched	unmatched	unmatched	unmatched	unmatched
OG0000095	BAB1_1549	Q2YLX8	IDAQLAIVDK	IDAQLAIVDK	R	R	181	190	10	543.314	2	0	NA	tr|Q2YLX8|Q2YLX8_BRUA2	Q2YLX8_BRUA2	prs	Ribose-phosphate pyrophosphokinase	NA	NA	1	0	0	0	0	0	1755.76	NA	NA	NA	NA	NA	0.84	NA	NA	NA	NA	NA	17350.5	0	0	0	0	0	MS/MS	unmatched	unmatched	unmatched	unmatched	unmatched
OG0000095	BAB1_1549	Q2YLX8	IDAQLAIVDKR	IDAQLAIVDKR	R	R	181	191	11	621.364	2	0	NA	tr|Q2YLX8|Q2YLX8_BRUA2	Q2YLX8_BRUA2	prs	Ribose-phosphate pyrophosphokinase	NA	NA	1	0	0	0	0	0	1567	NA	NA	NA	NA	NA	0.922	NA	NA	NA	NA	NA	36885.8	0	0	0	0	0	MS/MS	unmatched	unmatched	unmatched	unmatched	unmatched
OG0000095	BAB1_1549	Q2YLX8	KLFAGNSNR	KLFAGNSNR	M	V	2	10	9	503.775	2	0	NA	tr|Q2YLX8|Q2YLX8_BRUA2	Q2YLX8_BRUA2	prs	Ribose-phosphate pyrophosphokinase	NA	NA	1	0	0	0	0	0	635.295	NA	NA	NA	NA	NA	0.83	NA	NA	NA	NA	NA	10405.4	0	0	0	0	0	MS/MS	unmatched	unmatched	unmatched	unmatched	unmatched
OG0000095	BAB1_1549	Q2YLX8	LFAGNSNR	LFAGNSNR	K	V	3	10	8	439.728	2	0	NA	tr|Q2YLX8|Q2YLX8_BRUA2	Q2YLX8_BRUA2	prs	Ribose-phosphate pyrophosphokinase	NA	NA	1	1	0	0	0	0	734.297	702.786	NA	NA	NA	NA	0.762	0.756	NA	NA	NA	NA	48599	57812.7	0	0	0	0	MS/MS	MS/MS	unmatched	unmatched	unmatched	unmatched
OG0000095	BAB1_1549	Q2YLX8	LVANLITEAGASR	LVANLITEAGASR	K	V	108	120	13	657.872	2	0	NA	tr|Q2YLX8|Q2YLX8_BRUA2	Q2YLX8_BRUA2	prs	Ribose-phosphate pyrophosphokinase	NA	NA	2	1	1	0	0	1	1882.83	1863.8	1860.5	NA	NA	1885.01	0.928	0.914	0.916	NA	NA	0.928	177529	36596.5	45523.9	0	0	34470.9	MS/MS	MS/MS	MS/MS	unmatched	unmatched	MS/MS
OG0000095	BAB1_1549	Q2YLX8	RIDAQLAIVDK	RIDAQLAIVDK	K	R	180	190	11	621.364	2	0	NA	tr|Q2YLX8|Q2YLX8_BRUA2	Q2YLX8_BRUA2	prs	Ribose-phosphate pyrophosphokinase	NA	NA	1	0	0	0	0	0	1617.09	NA	NA	NA	NA	NA	0.916	NA	NA	NA	NA	NA	25144.1	0	0	0	0	0	MS/MS	unmatched	unmatched	unmatched	unmatched	unmatched
OG0000095	BAB1_1549	Q2YLX8	RIDAQLAIVDKR	RIDAQLAIVDKR	K	R	180	191	12	466.612	3	0	NA	tr|Q2YLX8|Q2YLX8_BRUA2	Q2YLX8_BRUA2	prs	Ribose-phosphate pyrophosphokinase	NA	NA	1	0	0	0	0	0	1427.23	NA	NA	NA	NA	NA	0.792	NA	NA	NA	NA	NA	60182.5	0	0	0	0	0	MS/MS	unmatched	unmatched	unmatched	unmatched	unmatched
OG0000096	BAB1_1502	Q2YM22	ADITAPSNFR	ADITAPSNFR	K	A	101	110	10	546.278	2	0	NA	sp|Q2YM22|CARA_BRUA2	CARA_BRUA2	carA	Carbamoyl phosphate synthase small chain	NA	NA	3	3	2	1	0	0	1399.27	1371.2	1360.92	1389.86	NA	NA	0.844	0.834	0.83	0.848	NA	NA	149654	169505	105129	108523	0	0	MS/MS	MS/MS	MS/MS	MS/MS	unmatched	unmatched
OG0000096	BAB1_1502	Q2YM22	DLDSWLK	DLDSWLK	K	H	114	120	7	438.727	2	0	NA	sp|Q2YM22|CARA_BRUA2	CARA_BRUA2	carA	Carbamoyl phosphate synthase small chain	NA	NA	1	1	0	0	0	0	2090.48	2073.43	NA	NA	NA	NA	0.764	0.764	NA	NA	NA	NA	12145.6	22149.9	0	0	0	0	MS/MS	MS/MS	unmatched	unmatched	unmatched	unmatched
OG0000096	BAB1_1502	Q2YM22	GAQNAVIAHDPNGNFDLDALK	GAQNAVIAHDPNGNFDLDALK	R	A	143	163	21	727.362	3	0	NA	sp|Q2YM22|CARA_BRUA2	CARA_BRUA2	carA	Carbamoyl phosphate synthase small chain	NA	NA	3	0	0	0	0	0	1935.28	NA	NA	NA	NA	NA	0.89	NA	NA	NA	NA	NA	25558.4	0	0	0	0	0	MS/MS	unmatched	unmatched	unmatched	unmatched	unmatched
OG0000096	BAB1_1502	Q2YM22	GIIALAGIDTR	GIIALAGIDTR	R	A	123	133	11	550.327	2	0	NA	sp|Q2YM22|CARA_BRUA2	CARA_BRUA2	carA	Carbamoyl phosphate synthase small chain	NA	NA	0	2	1	0	0	0	NA	2093.23	2089.95	NA	NA	NA	NA	0.862	0.854	NA	NA	NA	0	90252.2	49507.9	0	0	0	unmatched	MS/MS	MS/MS	unmatched	unmatched	unmatched
OG0000096	BAB1_1502	Q2YM22	GQAPLPEREQAA	GQAPLPEREQAA	K	-	396	407	12	633.826	2	0	NA	sp|Q2YM22|CARA_BRUA2	CARA_BRUA2	carA	Carbamoyl phosphate synthase small chain	NA	NA	1	0	0	0	0	0	899.657	NA	NA	NA	NA	NA	0.89	NA	NA	NA	NA	NA	21876.1	0	0	0	0	0	MS/MS	unmatched	unmatched	unmatched	unmatched	unmatched
OG0000096	BAB1_1502	Q2YM22	HGAVGAIFK	HGAVGAIFK	R	A	92	100	9	450.259	2	0	NA	sp|Q2YM22|CARA_BRUA2	CARA_BRUA2	carA	Carbamoyl phosphate synthase small chain	NA	NA	1	3	1	0	0	0	1224.56	1227.96	1225.83	NA	NA	NA	0.788	0.79	0.776	NA	NA	NA	87698.8	74856.7	44345.4	0	0	0	MS/MS	MS/MS	MS/MS	unmatched	unmatched	unmatched
OG0000096	BAB1_1502	Q2YM22	KGQAPLPER	KGQAPLPER	R	E	395	403	9	498.285	2	0	NA	sp|Q2YM22|CARA_BRUA2	CARA_BRUA2	carA	Carbamoyl phosphate synthase small chain	NA	NA	3	4	0	1	0	0	620.152	597.981	NA	612.94	NA	NA	0.818	0.822	NA	0.826	NA	NA	75694.2	92268.3	0	76241.2	0	0	MS/MS	MS/MS	unmatched	MS/MS	unmatched	unmatched
OG0000096	BAB1_1502	Q2YM22	KGQAPLPEREQAA	KGQAPLPEREQAA	R	-	395	407	13	697.873	2	0	NA	sp|Q2YM22|CARA_BRUA2	CARA_BRUA2	carA	Carbamoyl phosphate synthase small chain	NA	NA	2	1	0	0	0	0	713.337	NA	NA	NA	NA	NA	0.934	NA	NA	NA	NA	NA	29251.8	0	0	0	0	0	MS/MS	MS/MS	unmatched	unmatched	unmatched	unmatched
OG0000096	BAB1_1502	Q2YM22	TAPWTVQK	TAPWTVQK	K	R	8	15	8	465.756	2	0	NA	sp|Q2YM22|CARA_BRUA2	CARA_BRUA2	carA	Carbamoyl phosphate synthase small chain	NA	NA	2	0	0	0	0	0	1245.53	NA	NA	NA	NA	NA	0.77	NA	NA	NA	NA	NA	53965.5	0	0	0	0	0	MS/MS	unmatched	unmatched	unmatched	unmatched	unmatched
OG0000097	BAB1_1455	Q2YM66	ADGAVFAADAVK	ADGAVFAADAVK	K	R	46	57	12	567.793	2	0	NA	tr|Q2YM66|Q2YM66_BRUA2	Q2YM66_BRUA2	murE	UDP-N-acetylmuramoyl-L-alanyl-D-glutamate--2,6-diaminopimelate ligase	NA	NA	2	2	1	0	0	1	1560.01	1533.07	1521.61	NA	NA	1561.19	0.868	0.864	0.858	NA	NA	0.88	101699	129229	79351.1	0	0	56943.1	MS/MS	MS/MS	MS/MS	unmatched	unmatched	MS/MS
OG0000097	BAB1_1455	Q2YM66	ADGAVFAADAVKR	ADGAVFAADAVKR	K	G	46	58	13	645.844	2	0	NA	tr|Q2YM66|Q2YM66_BRUA2	Q2YM66_BRUA2	murE	UDP-N-acetylmuramoyl-L-alanyl-D-glutamate--2,6-diaminopimelate ligase	NA	NA	2	2	1	0	0	0	1283.96	1259.4	1246.79	NA	NA	NA	0.978	0.972	0.966	NA	NA	NA	104866	64521.7	54771.6	0	0	0	MS/MS	MS/MS	MS/MS	unmatched	unmatched	unmatched
OG0000097	BAB1_1455	Q2YM66	DHMDYHATIDEYLGAK	DHM[15.9949]DYHATIDEYLGAK	R	M	202	217	16	632.281	3	0	3M(15.9949)	tr|Q2YM66|Q2YM66_BRUA2	Q2YM66_BRUA2	murE	UDP-N-acetylmuramoyl-L-alanyl-D-glutamate--2,6-diaminopimelate ligase	NA	NA	2	0	0	0	0	0	1761.59	NA	NA	NA	NA	NA	0.836	NA	NA	NA	NA	NA	26851.6	0	0	0	0	0	MS/MS	unmatched	unmatched	unmatched	unmatched	unmatched
OG0000097	BAB1_1455	Q2YM66	DTAIADAGVPVLHVDDPR	DTAIADAGVPVLHVDDPR	K	H	68	85	18	930.976	2	0	NA	tr|Q2YM66|Q2YM66_BRUA2	Q2YM66_BRUA2	murE	UDP-N-acetylmuramoyl-L-alanyl-D-glutamate--2,6-diaminopimelate ligase	NA	NA	3	0	0	0	0	0	1997.12	NA	NA	NA	NA	NA	1.122	NA	NA	NA	NA	NA	35264.9	0	0	0	0	0	MS/MS	unmatched	unmatched	unmatched	unmatched	unmatched
OG0000097	BAB1_1455	Q2YM66	DTAIADAGVPVLHVDDPR	DTAIADAGVPVLHVDDPR	K	H	68	85	18	620.986	3	0	NA	tr|Q2YM66|Q2YM66_BRUA2	Q2YM66_BRUA2	murE	UDP-N-acetylmuramoyl-L-alanyl-D-glutamate--2,6-diaminopimelate ligase	NA	NA	3	0	0	0	0	0	1995.95	NA	NA	NA	NA	NA	0.828	NA	NA	NA	NA	NA	113119	0	0	0	0	0	MS/MS	unmatched	unmatched	unmatched	unmatched	unmatched
OG0000097	BAB1_1455	Q2YM66	FRQHVEVR	FRQHVEVR	R	I	274	281	8	535.796	2	0	NA	tr|Q2YM66|Q2YM66_BRUA2	Q2YM66_BRUA2	murE	UDP-N-acetylmuramoyl-L-alanyl-D-glutamate--2,6-diaminopimelate ligase	NA	NA	3	0	0	0	0	0	625.978	NA	NA	NA	NA	NA	0.852	NA	NA	NA	NA	NA	32718.6	0	0	0	0	0	MS/MS	unmatched	unmatched	unmatched	unmatched	unmatched
OG0000097	BAB1_1455	Q2YM66	GKRPIMGEIASR	GKRPIMGEIASR	K	L	384	395	12	657.869	2	0	NA	tr|Q2YM66|Q2YM66_BRUA2	Q2YM66_BRUA2	murE	UDP-N-acetylmuramoyl-L-alanyl-D-glutamate--2,6-diaminopimelate ligase	NA	NA	2	0	0	0	0	0	961.377	NA	NA	NA	NA	NA	0.948	NA	NA	NA	NA	NA	20065.4	0	0	0	0	0	MS/MS	unmatched	unmatched	unmatched	unmatched	unmatched
OG0000097	BAB1_1455	Q2YM66	GKRPIMGEIASR	GKRPIMGEIASR	K	L	384	395	12	438.915	3	0	NA	tr|Q2YM66|Q2YM66_BRUA2	Q2YM66_BRUA2	murE	UDP-N-acetylmuramoyl-L-alanyl-D-glutamate--2,6-diaminopimelate ligase	NA	NA	1	0	0	0	0	0	961.377	NA	NA	NA	NA	NA	0.78	NA	NA	NA	NA	NA	22495.4	0	0	0	0	0	MS/MS	unmatched	unmatched	unmatched	unmatched	unmatched
OG0000097	BAB1_1455	Q2YM66	GNFIALKR	GNFIALKR	K	V	261	268	8	459.78	2	0	NA	tr|Q2YM66|Q2YM66_BRUA2	Q2YM66_BRUA2	murE	UDP-N-acetylmuramoyl-L-alanyl-D-glutamate--2,6-diaminopimelate ligase	NA	NA	1	0	0	0	0	0	1265.33	NA	NA	NA	NA	NA	0.784	NA	NA	NA	NA	NA	11772.5	0	0	0	0	0	MS/MS	unmatched	unmatched	unmatched	unmatched	unmatched
OG0000097	BAB1_1455	Q2YM66	HVLAIAAAQFYGK	HVLAIAAAQFYGK	R	Q	86	98	13	694.888	2	0	NA	tr|Q2YM66|Q2YM66_BRUA2	Q2YM66_BRUA2	murE	UDP-N-acetylmuramoyl-L-alanyl-D-glutamate--2,6-diaminopimelate ligase	NA	NA	1	0	0	0	0	0	1902.64	NA	NA	NA	NA	NA	0.99	NA	NA	NA	NA	NA	22903.3	0	0	0	0	0	MS/MS	unmatched	unmatched	unmatched	unmatched	unmatched
OG0000097	BAB1_1455	Q2YM66	KGNFIALK	KGNFIALK	R	R	260	267	8	445.776	2	0	NA	tr|Q2YM66|Q2YM66_BRUA2	Q2YM66_BRUA2	murE	UDP-N-acetylmuramoyl-L-alanyl-D-glutamate--2,6-diaminopimelate ligase	NA	NA	2	0	0	0	0	0	1267.66	NA	NA	NA	NA	NA	0.758	NA	NA	NA	NA	NA	77255.4	0	0	0	0	0	MS/MS	unmatched	unmatched	unmatched	unmatched	unmatched
OG0000097	BAB1_1455	Q2YM66	LAAGAFTNLGR	LAAGAFTNLGR	R	D	191	201	11	545.804	2	0	NA	tr|Q2YM66|Q2YM66_BRUA2	Q2YM66_BRUA2	murE	UDP-N-acetylmuramoyl-L-alanyl-D-glutamate--2,6-diaminopimelate ligase	NA	NA	2	1	2	0	0	0	1777.91	1756.66	1753.36	NA	NA	NA	0.846	0.836	0.828	NA	NA	NA	122628	56546.4	46257	0	0	0	MS/MS	MS/MS	MS/MS	unmatched	unmatched	unmatched
OG0000097	BAB1_1455	Q2YM66	LADVVIVTDDNPR	LADVVIVTDDNPR	R	S	396	408	13	713.88	2	0	NA	tr|Q2YM66|Q2YM66_BRUA2	Q2YM66_BRUA2	murE	UDP-N-acetylmuramoyl-L-alanyl-D-glutamate--2,6-diaminopimelate ligase	NA	NA	4	1	1	0	0	2	1802.38	1782.28	1778.98	NA	NA	1809.29	0.994	0.982	0.976	NA	NA	0.978	158864	81213.5	48290.1	0	0	89105.8	MS/MS	MS/MS	MS/MS	unmatched	unmatched	MS/MS
OG0000097	BAB1_1455	Q2YM66	LADVVIVTDDNPRSEVPAQIR	LADVVIVTDDNPRSEVPAQIR	R	S	396	416	21	769.748	3	0	NA	tr|Q2YM66|Q2YM66_BRUA2	Q2YM66_BRUA2	murE	UDP-N-acetylmuramoyl-L-alanyl-D-glutamate--2,6-diaminopimelate ligase	NA	NA	1	0	0	0	0	0	1923.63	NA	NA	NA	NA	NA	0.938	NA	NA	NA	NA	NA	11435	0	0	0	0	0	MS/MS	unmatched	unmatched	unmatched	unmatched	unmatched
OG0000097	BAB1_1455	Q2YM66	LFNALLPK	LFNALLPK	R	G	220	227	8	458.287	2	0	NA	tr|Q2YM66|Q2YM66_BRUA2	Q2YM66_BRUA2	murE	UDP-N-acetylmuramoyl-L-alanyl-D-glutamate--2,6-diaminopimelate ligase	NA	NA	0	2	1	0	0	0	NA	2095.56	2089.95	NA	NA	NA	NA	0.78	0.774	NA	NA	NA	0	31344.9	23439.8	0	0	0	unmatched	MS/MS	MS/MS	unmatched	unmatched	unmatched
OG0000097	BAB1_1455	Q2YM66	PIMGEIASR	PIMGEIASR	R	L	387	395	9	487.26	2	0	NA	tr|Q2YM66|Q2YM66_BRUA2	Q2YM66_BRUA2	murE	UDP-N-acetylmuramoyl-L-alanyl-D-glutamate--2,6-diaminopimelate ligase	NA	NA	1	0	0	0	0	0	1424.9	NA	NA	NA	NA	NA	0.808	NA	NA	NA	NA	NA	16991.9	0	0	0	0	0	MS/MS	unmatched	unmatched	unmatched	unmatched	unmatched
OG0000097	BAB1_1455	Q2YM66	QPEVMVAVTGTSGK	QPEVMVAVTGTSGK	K	T	99	112	14	702.364	2	0	NA	tr|Q2YM66|Q2YM66_BRUA2	Q2YM66_BRUA2	murE	UDP-N-acetylmuramoyl-L-alanyl-D-glutamate--2,6-diaminopimelate ligase	NA	NA	1	0	0	0	0	0	1635.74	NA	NA	NA	NA	NA	1.004	NA	NA	NA	NA	NA	29897.4	0	0	0	0	0	MS/MS	unmatched	unmatched	unmatched	unmatched	unmatched
OG0000097	BAB1_1455	Q2YM66	QPEVMVAVTGTSGK	QPEVM[15.9949]VAVTGTSGK	K	T	99	112	14	710.361	2	0	5M(15.9949)	tr|Q2YM66|Q2YM66_BRUA2	Q2YM66_BRUA2	murE	UDP-N-acetylmuramoyl-L-alanyl-D-glutamate--2,6-diaminopimelate ligase	NA	NA	1	0	0	0	0	0	1260.67	NA	NA	NA	NA	NA	0.976	NA	NA	NA	NA	NA	27114.6	0	0	0	0	0	MS/MS	unmatched	unmatched	unmatched	unmatched	unmatched
OG0000097	BAB1_1455	Q2YM66	RGAVAIIAGK	RGAVAIIAGK	K	D	58	67	10	478.306	2	0	NA	tr|Q2YM66|Q2YM66_BRUA2	Q2YM66_BRUA2	murE	UDP-N-acetylmuramoyl-L-alanyl-D-glutamate--2,6-diaminopimelate ligase	NA	NA	1	0	0	0	0	0	1058.03	NA	NA	NA	NA	NA	0.8	NA	NA	NA	NA	NA	15009.4	0	0	0	0	0	MS/MS	unmatched	unmatched	unmatched	unmatched	unmatched
OG0000097	BAB1_1455	Q2YM66	RPIMGEIASR	RPIMGEIASR	K	L	386	395	10	565.311	2	0	NA	tr|Q2YM66|Q2YM66_BRUA2	Q2YM66_BRUA2	murE	UDP-N-acetylmuramoyl-L-alanyl-D-glutamate--2,6-diaminopimelate ligase	NA	NA	1	0	0	0	0	0	1150.03	NA	NA	NA	NA	NA	0.85	NA	NA	NA	NA	NA	61534.6	0	0	0	0	0	MS/MS	unmatched	unmatched	unmatched	unmatched	unmatched
OG0000097	BAB1_1455	Q2YM66	RPIMGEIASR	RPIM[15.9949]GEIASR	K	L	386	395	10	573.308	2	0	4M(15.9949)	tr|Q2YM66|Q2YM66_BRUA2	Q2YM66_BRUA2	murE	UDP-N-acetylmuramoyl-L-alanyl-D-glutamate--2,6-diaminopimelate ligase	NA	NA	1	0	0	0	0	0	688.884	NA	NA	NA	NA	NA	0.852	NA	NA	NA	NA	NA	29086.2	0	0	0	0	0	MS/MS	unmatched	unmatched	unmatched	unmatched	unmatched
OG0000097	BAB1_1455	Q2YM66	SDYNSLTTPDPVELHR	SDYNSLTTPDPVELHR	R	V	144	159	16	922.445	2	0	NA	tr|Q2YM66|Q2YM66_BRUA2	Q2YM66_BRUA2	murE	UDP-N-acetylmuramoyl-L-alanyl-D-glutamate--2,6-diaminopimelate ligase	NA	NA	1	0	0	0	0	0	1714.97	NA	NA	NA	NA	NA	1.09	NA	NA	NA	NA	NA	70385.2	0	0	0	0	0	MS/MS	unmatched	unmatched	unmatched	unmatched	unmatched
OG0000097	BAB1_1455	Q2YM66	SDYNSLTTPDPVELHR	SDYNSLTTPDPVELHR	R	V	144	159	16	615.299	3	0	NA	tr|Q2YM66|Q2YM66_BRUA2	Q2YM66_BRUA2	murE	UDP-N-acetylmuramoyl-L-alanyl-D-glutamate--2,6-diaminopimelate ligase	NA	NA	2	1	0	0	0	0	1716.13	NA	NA	NA	NA	NA	0.876	NA	NA	NA	NA	NA	38225.4	0	0	0	0	0	MS/MS	MS/MS	unmatched	unmatched	unmatched	unmatched
OG0000097	BAB1_1455	Q2YM66	SEIMAVATGATEIGDRR	SEIMAVATGATEIGDRR	R	E	417	433	17	888.949	2	0	NA	tr|Q2YM66|Q2YM66_BRUA2	Q2YM66_BRUA2	murE	UDP-N-acetylmuramoyl-L-alanyl-D-glutamate--2,6-diaminopimelate ligase	NA	NA	2	0	0	0	0	0	1805.88	NA	NA	NA	NA	NA	1.166	NA	NA	NA	NA	NA	74284.8	0	0	0	0	0	MS/MS	unmatched	unmatched	unmatched	unmatched	unmatched
OG0000097	BAB1_1455	Q2YM66	SEIMAVATGATEIGDR	SEIM[15.9949]AVATGATEIGDR	R	R	417	432	16	818.896	2	0	4M(15.9949)	tr|Q2YM66|Q2YM66_BRUA2	Q2YM66_BRUA2	murE	UDP-N-acetylmuramoyl-L-alanyl-D-glutamate--2,6-diaminopimelate ligase	NA	NA	2	0	0	0	0	0	1696.32	NA	NA	NA	NA	NA	1.006	NA	NA	NA	NA	NA	10600.1	0	0	0	0	0	MS/MS	unmatched	unmatched	unmatched	unmatched	unmatched
OG0000097	BAB1_1455	Q2YM66	SEIMAVATGATEIGDRR	SEIM[15.9949]AVATGATEIGDRR	R	E	417	433	17	598.3	3	0	4M(15.9949)	tr|Q2YM66|Q2YM66_BRUA2	Q2YM66_BRUA2	murE	UDP-N-acetylmuramoyl-L-alanyl-D-glutamate--2,6-diaminopimelate ligase	NA	NA	1	0	0	0	0	0	1606.61	NA	NA	NA	NA	NA	0.896	NA	NA	NA	NA	NA	17108.4	0	0	0	0	0	MS/MS	unmatched	unmatched	unmatched	unmatched	unmatched
OG0000097	BAB1_1455	Q2YM66	SEVPAQIR	SEVPAQIR	R	S	409	416	8	450.251	2	0	NA	tr|Q2YM66|Q2YM66_BRUA2	Q2YM66_BRUA2	murE	UDP-N-acetylmuramoyl-L-alanyl-D-glutamate--2,6-diaminopimelate ligase	NA	NA	1	3	1	1	0	1	956.718	931.028	920.734	951.901	NA	960.277	0.778	0.768	0.764	0.782	NA	0.776	13110.7	80117.7	71983.1	114624	0	48693.3	MS/MS	MS/MS	MS/MS	MS/MS	unmatched	MS/MS
OG0000097	BAB1_1455	Q2YM66	TSVASFTR	TSVASFTR	K	Q	113	120	8	434.73	2	0	NA	tr|Q2YM66|Q2YM66_BRUA2	Q2YM66_BRUA2	murE	UDP-N-acetylmuramoyl-L-alanyl-D-glutamate--2,6-diaminopimelate ligase	NA	NA	1	1	0	0	0	0	1069.67	1042.82	NA	NA	NA	NA	0.768	0.762	NA	NA	NA	NA	82102.7	88222.9	0	0	0	0	MS/MS	MS/MS	unmatched	unmatched	unmatched	unmatched
OG0000097	BAB1_1455	Q2YM66	VIVVFGCGGDR	VIVVFGC[57.0215]GGDR	R	D	371	381	11	589.803	2	0	7C(57.0215)	tr|Q2YM66|Q2YM66_BRUA2	Q2YM66_BRUA2	murE	UDP-N-acetylmuramoyl-L-alanyl-D-glutamate--2,6-diaminopimelate ligase	NA	NA	1	0	1	0	0	0	1840.86	NA	1816.25	NA	NA	NA	0.896	NA	0.874	NA	NA	NA	37221.2	0	35223.7	0	0	0	MS/MS	unmatched	MS/MS	unmatched	unmatched	unmatched
OG0000097	BAB1_1455	Q2YM66	VIVVFGCGGDRDK	VIVVFGC[57.0215]GGDRDK	R	G	371	383	13	711.364	2	0	7C(57.0215)	tr|Q2YM66|Q2YM66_BRUA2	Q2YM66_BRUA2	murE	UDP-N-acetylmuramoyl-L-alanyl-D-glutamate--2,6-diaminopimelate ligase	NA	NA	1	0	0	0	0	0	1622.91	NA	NA	NA	NA	NA	1.006	NA	NA	NA	NA	NA	39404.8	0	0	0	0	0	MS/MS	unmatched	unmatched	unmatched	unmatched	unmatched
OG0000097	BAB1_1455	Q2YM66	VIVVFGCGGDRDK	VIVVFGC[57.0215]GGDRDK	R	G	371	383	13	474.578	3	0	7C(57.0215)	tr|Q2YM66|Q2YM66_BRUA2	Q2YM66_BRUA2	murE	UDP-N-acetylmuramoyl-L-alanyl-D-glutamate--2,6-diaminopimelate ligase	NA	NA	1	0	0	0	0	0	1622.91	NA	NA	NA	NA	NA	0.79	NA	NA	NA	NA	NA	19258.3	0	0	0	0	0	MS/MS	unmatched	unmatched	unmatched	unmatched	unmatched
OG0000097	BAB1_1455	Q2YM66	VLAELASEGVTHAAMEASSHGLDQR	VLAELASEGVTHAAMEASSHGLDQR	R	R	160	184	25	860.422	3	0	NA	tr|Q2YM66|Q2YM66_BRUA2	Q2YM66_BRUA2	murE	UDP-N-acetylmuramoyl-L-alanyl-D-glutamate--2,6-diaminopimelate ligase	NA	NA	1	0	0	0	0	0	2015.79	NA	NA	NA	NA	NA	1.09	NA	NA	NA	NA	NA	12039.9	0	0	0	0	0	MS/MS	unmatched	unmatched	unmatched	unmatched	unmatched
OG0000097	BAB1_1455	Q2YM66	VLAELASEGVTHAAMEASSHGLDQR	VLAELASEGVTHAAM[15.9949]EASSHGLDQR	R	R	160	184	25	865.754	3	0	15M(15.9949)	tr|Q2YM66|Q2YM66_BRUA2	Q2YM66_BRUA2	murE	UDP-N-acetylmuramoyl-L-alanyl-D-glutamate--2,6-diaminopimelate ligase	NA	NA	1	0	0	0	0	0	1921.3	NA	NA	NA	NA	NA	1.102	NA	NA	NA	NA	NA	6716.26	0	0	0	0	0	MS/MS	unmatched	unmatched	unmatched	unmatched	unmatched
OG0000099	BAB1_0790	Q2YN92	AGDKVNIEIDQLAR	AGDKVNIEIDQLAR	K	Y	179	192	14	771.418	2	0	NA	sp|Q2YN92|RISA_BRUA2	RISA_BRUA2	ribE	Riboflavin synthase	NA	NA	2	0	2	0	1	1	1775.58	NA	1756.85	NA	1772.67	1776.68	1	NA	0.988	NA	1.01	1.008	20275.3	0	38531.2	0	53154.5	55209.6	MS/MS	unmatched	MS/MS	unmatched	MS/MS	MS/MS
OG0000099	BAB1_0790	Q2YN92	AGDKVNIEIDQLAR	AGDKVNIEIDQLAR	K	Y	179	192	14	514.614	3	0	NA	sp|Q2YN92|RISA_BRUA2	RISA_BRUA2	ribE	Riboflavin synthase	NA	NA	1	0	2	0	2	2	1774.41	NA	1756.85	NA	1772.67	1776.68	0.782	NA	0.764	NA	0.788	0.788	44348.9	0	42988.7	0	62942.2	74551.6	MS/MS	unmatched	MS/MS	unmatched	MS/MS	MS/MS
OG0000099	BAB1_0790	Q2YN92	APEELAPFIAQK	APEELAPFIAQK	R	G	129	140	12	657.359	2	0	NA	sp|Q2YN92|RISA_BRUA2	RISA_BRUA2	ribE	Riboflavin synthase	NA	NA	5	3	7	6	5	7	1993.62	1972.1	1968.81	1985.17	1992.84	1993.33	0.92	0.91	0.906	0.926	0.928	0.926	368823	110726	303727	319058	246609	277755	MS/MS	MS/MS	MS/MS	MS/MS	MS/MS	MS/MS
OG0000099	BAB1_0790	Q2YN92	HSLEVTTWGER	HSLEVTTWGER	R	K	167	177	11	657.826	2	0	NA	sp|Q2YN92|RISA_BRUA2	RISA_BRUA2	ribE	Riboflavin synthase	NA	NA	3	1	2	1	2	1	1471.49	1464.36	1464.55	1456.24	1476.84	1478.5	0.934	0.922	0.916	0.94	0.944	0.942	234483	120363	225061	144710	173007	170651	MS/MS	MS/MS	MS/MS	MS/MS	MS/MS	MS/MS
OG0000099	BAB1_0790	Q2YN92	KAGDKVNIEIDQLAR	KAGDKVNIEIDQLAR	R	Y	178	192	15	835.465	2	0	NA	sp|Q2YN92|RISA_BRUA2	RISA_BRUA2	ribE	Riboflavin synthase	NA	NA	1	0	0	0	0	0	1654.37	NA	NA	NA	NA	NA	1.05	NA	NA	NA	NA	NA	8192.92	0	0	0	0	0	MS/MS	unmatched	unmatched	unmatched	unmatched	unmatched
OG0000099	BAB1_0790	Q2YN92	KAGDKVNIEIDQLAR	KAGDKVNIEIDQLAR	R	Y	178	192	15	557.312	3	0	NA	sp|Q2YN92|RISA_BRUA2	RISA_BRUA2	ribE	Riboflavin synthase	NA	NA	3	0	0	0	1	2	1659.03	NA	NA	NA	1662.02	1668.35	0.786	NA	NA	NA	0.788	0.79	168149	0	0	0	103561	73894.4	MS/MS	unmatched	unmatched	unmatched	MS/MS	MS/MS
OG0000099	BAB1_0790	Q2YN92	LTTISSWQSGR	LTTISSWQSGR	R	K	74	84	11	618.322	2	0	NA	sp|Q2YN92|RISA_BRUA2	RISA_BRUA2	ribE	Riboflavin synthase	NA	NA	1	1	3	3	2	3	1567	1541.22	1530.93	1555.24	1566.52	1569.34	0.892	0.882	0.876	0.898	0.896	0.894	262539	173034	332091	255935	267263	289309	MS/MS	MS/MS	MS/MS	MS/MS	MS/MS	MS/MS
OG0000099	BAB1_0790	Q2YN92	MFTGIITDIGK	M[15.9949]FTGIITDIGK	-	V	1	11	11	606.321	2	0	1M(15.9949)	sp|Q2YN92|RISA_BRUA2	RISA_BRUA2	ribE	Riboflavin synthase	NA	NA	1	1	1	0	3	1	2043.8	2024.5	2021.22	NA	2044.1	2043.43	0.922	0.91	0.906	NA	0.926	0.924	51234.7	32611.6	54377.9	0	99740.6	102134	MS/MS	MS/MS	MS/MS	unmatched	MS/MS	MS/MS
OG0000099	BAB1_0790	Q2YN92	MFTGIITDIGKVDR	M[15.9949]FTGIITDIGKVDR	-	V	1	14	14	527.948	3	0	1M(15.9949)	sp|Q2YN92|RISA_BRUA2	RISA_BRUA2	ribE	Riboflavin synthase	NA	NA	1	0	0	0	1	2	2016.96	NA	NA	NA	2019.64	2018.97	0.818	NA	NA	NA	0.82	0.816	32008.6	0	0	0	64409.7	75468.5	MS/MS	unmatched	unmatched	unmatched	MS/MS	MS/MS
OG0000099	BAB1_0790	Q2YN92	VKPLNEGVLLR	VKPLNEGVLLR	R	I	15	25	11	619.385	2	0	NA	sp|Q2YN92|RISA_BRUA2	RISA_BRUA2	ribE	Riboflavin synthase	NA	NA	1	1	1	1	2	2	1656.7	1646.03	1641.55	1647.25	1658.52	1662.52	0.934	0.92	0.912	0.934	0.93	0.932	145868	121030	256403	198759	166428	198550	MS/MS	MS/MS	MS/MS	MS/MS	MS/MS	MS/MS
OG0000099	BAB1_0790	Q2YN92	VKPLNEGVLLR	VKPLNEGVLLR	R	I	15	25	11	413.259	3	0	NA	sp|Q2YN92|RISA_BRUA2	RISA_BRUA2	ribE	Riboflavin synthase	NA	NA	1	0	0	2	2	1	1656.7	NA	NA	1647.25	1658.52	1662.52	0.752	NA	NA	0.754	0.752	0.77	43021.5	0	0	128200	114208	78203	MS/MS	unmatched	unmatched	MS/MS	MS/MS	MS/MS
OG0000099	BAB1_0790	Q2YN92	VNIEIDQLAR	VNIEIDQLAR	K	Y	183	192	10	585.827	2	0	NA	sp|Q2YN92|RISA_BRUA2	RISA_BRUA2	ribE	Riboflavin synthase	NA	NA	2	1	2	2	2	3	1906.14	1887.09	1884.95	1900.07	1905.46	1908.3	0.878	0.868	0.864	0.886	0.88	0.878	119795	43177.3	140485	123104	110925	118553	MS/MS	MS/MS	MS/MS	MS/MS	MS/MS	MS/MS
OG0000100	BAB1_0791	Q2YNC6	AALTMIGLR	AALTMIGLR	R	K	144	152	9	473.281	2	0	NA	sp|Q2YNC6|RISB1_BRUA2	RISB1_BRUA2	ribH1	6,7-dimethyl-8-ribityllumazine synthase 1	NA	NA	1	1	1	0	0	0	2015.79	1994.22	1990.93	NA	NA	NA	0.814	0.804	0.796	NA	NA	NA	102390	50168.7	71960	0	0	0	MS/MS	MS/MS	MS/MS	unmatched	unmatched	unmatched
OG0000100	BAB1_0791	Q2YNC6	AALTMIGLR	AALTM[15.9949]IGLR	R	K	144	152	9	481.279	2	0	5M(15.9949)	sp|Q2YNC6|RISB1_BRUA2	RISB1_BRUA2	ribH1	6,7-dimethyl-8-ribityllumazine synthase 1	NA	NA	1	1	1	2	1	1	1730.12	1708.91	NA	1721.8	1729.57	1742.89	0.792	0.786	NA	0.798	0.796	0.796	21331.3	36479.6	0	94464.8	48699.6	46802	MS/MS	MS/MS	MS/MS	MS/MS	MS/MS	MS/MS
OG0000100	BAB1_0791	Q2YNC6	GETYHFDIVSNESCR	GETYHFDIVSNESC[57.0215]R	R	A	86	100	15	907.394	2	0	14C(57.0215)	sp|Q2YNC6|RISB1_BRUA2	RISB1_BRUA2	ribH1	6,7-dimethyl-8-ribityllumazine synthase 1	NA	NA	1	0	1	0	0	0	1656.7	NA	NA	NA	NA	NA	1.088	NA	NA	NA	NA	NA	21366.5	0	0	0	0	0	MS/MS	unmatched	MS/MS	unmatched	unmatched	unmatched
OG0000100	BAB1_0791	Q2YNC6	GETYHFDIVSNESCR	GETYHFDIVSNESC[57.0215]R	R	A	86	100	15	605.265	3	0	14C(57.0215)	sp|Q2YNC6|RISB1_BRUA2	RISB1_BRUA2	ribH1	6,7-dimethyl-8-ribityllumazine synthase 1	NA	NA	1	0	0	0	1	1	1656.7	NA	NA	NA	1657.36	1660.19	0.798	NA	NA	NA	0.796	0.8	69227	0	0	0	39004.2	46299.8	MS/MS	unmatched	unmatched	unmatched	MS/MS	MS/MS
OG0000101	BAB1_0074	Q2YNV3	FADYVNAAGYASPIR	FADYVNAAGYASPIR	K	T	358	372	15	807.899	2	0	NA	sp|Q2YNV3|RLMN_BRUA2	RLMN_BRUA2	rlmN	Dual-specificity RNA methyltransferase RlmN	NA	NA	2	0	0	0	0	0	1931.79	NA	NA	NA	NA	NA	1.02	NA	NA	NA	NA	NA	8981.59	0	0	0	0	0	MS/MS	unmatched	unmatched	unmatched	unmatched	unmatched
OG0000101	BAB1_0074	Q2YNV3	LALEAMMIAGHGE	LALEAM[15.9949]MIAGHGE	R	-	399	411	13	679.826	2	0	6M(15.9949)	sp|Q2YNV3|RLMN_BRUA2	RLMN_BRUA2	rlmN	Dual-specificity RNA methyltransferase RlmN	NA	NA	0	0	0	1	0	1	NA	NA	NA	1690.35	NA	1698.64	NA	NA	NA	0.942	NA	0.934	0	0	0	96988.1	0	70214.9	unmatched	unmatched	unmatched	MS/MS	unmatched	MS/MS
OG0000102	BAB1_0175	Q2YP32	DFDMAMQK	DFDMAMQK	R	V	102	109	8	493.209	2	0	NA	tr|Q2YP32|Q2YP32_BRUA2	Q2YP32_BRUA2	BAB1_0175	dITP/XTP pyrophosphatase	NA	NA	1	0	0	0	0	0	1504.1	NA	NA	NA	NA	NA	0.79	NA	NA	NA	NA	NA	4870.83	0	0	0	0	0	MS/MS	unmatched	unmatched	unmatched	unmatched	unmatched
OG0000102	BAB1_0175	Q2YP32	LIVASHNAGK	LIVASHNAGK	K	L	9	18	10	505.293	2	0	NA	tr|Q2YP32|Q2YP32_BRUA2	Q2YP32_BRUA2	BAB1_0175	dITP/XTP pyrophosphatase	NA	NA	1	1	0	0	1	0	629.471	602.638	NA	NA	630.228	NA	0.864	0.856	NA	NA	0.868	NA	12085.8	30722	0	0	22629.1	0	MS/MS	MS/MS	unmatched	unmatched	MS/MS	unmatched
OG0000102	BAB1_0175	Q2YP32	TFGEMTAEEK	TFGEMTAEEK	K	H	177	186	10	571.755	2	0	NA	tr|Q2YP32|Q2YP32_BRUA2	Q2YP32_BRUA2	BAB1_0175	dITP/XTP pyrophosphatase	NA	NA	1	2	2	0	0	0	1129.07	1101.04	1095.41	NA	NA	NA	0.85	0.84	0.84	NA	NA	NA	18985.1	53965.4	57127.6	0	0	0	MS/MS	MS/MS	MS/MS	unmatched	unmatched	unmatched
OG0000102	BAB1_0175	Q2YP32	TFGEMTAEEK	TFGEM[15.9949]TAEEK	K	H	177	186	10	579.753	2	0	5M(15.9949)	tr|Q2YP32|Q2YP32_BRUA2	Q2YP32_BRUA2	BAB1_0175	dITP/XTP pyrophosphatase	NA	NA	1	1	1	0	0	1	733.132	705.114	691.323	NA	NA	730.858	0.878	0.872	0.834	NA	NA	0.878	40842.2	130061	86974	0	0	47988.1	MS/MS	MS/MS	MS/MS	unmatched	unmatched	MS/MS
OG0000103	BAB1_0194	Q2YP45	FGDNVTASSPR	FGDNVTASSPR	R	I	207	217	11	575.778	2	0	NA	tr|Q2YP45|Q2YP45_BRUA2	Q2YP45_BRUA2	cysN	Multifunctional fusion protein	NA	NA	1	0	0	0	0	0	939.253	NA	NA	NA	NA	NA	0.886	NA	NA	NA	NA	NA	13152.3	0	0	0	0	0	MS/MS	unmatched	unmatched	unmatched	unmatched	unmatched
OG0000103	BAB1_0194	Q2YP45	FLTCGSVDDGK	FLTC[57.0215]GSVDDGK	R	S	29	39	11	599.774	2	0	4C(57.0215)	tr|Q2YP45|Q2YP45_BRUA2	Q2YP45_BRUA2	cysN	Multifunctional fusion protein	NA	NA	0	0	0	0	1	0	NA	NA	NA	NA	NA	NA	NA	NA	NA	NA	NA	NA	0	0	0	0	0	0	unmatched	unmatched	unmatched	unmatched	MS/MS	unmatched
OG0000103	BAB1_0194	Q2YP45	NTAVSDFLADQEHK	NTAVSDFLADQEHK	K	S	11	24	14	787.876	2	0	NA	tr|Q2YP45|Q2YP45_BRUA2	Q2YP45_BRUA2	cysN	Multifunctional fusion protein	NA	NA	1	0	1	0	0	0	1782.57	NA	1760.34	NA	NA	NA	0.994	NA	0.978	NA	NA	NA	66482.4	0	40655.4	0	0	0	MS/MS	unmatched	MS/MS	unmatched	unmatched	unmatched
OG0000020	BAB1_0300	Q2YPD5	ADGELLTCEPVDVVPMAQR	ADGELLTC[57.0215]EPVDVVPM[15.9949]AQR	R	Y	548	566	19	1058.51	2	0	16M(15.9949),8C(57.0215)	sp|Q2YPD5|URE11_BRUA2	URE11_BRUA2	ureC1	Urease subunit alpha 1	NA	NA	1	0	0	0	0	0	2039.12	NA	NA	NA	NA	NA	1.168	NA	NA	NA	NA	NA	13304.1	0	0	0	0	0	MS/MS	unmatched	unmatched	unmatched	unmatched	unmatched
OG0000020	BAB1_0300	Q2YPD5	ADIGLLDGR	ADIGLLDGR	K	I	86	94	9	465.256	2	0	NA	sp|Q2YPD5|URE11_BRUA2	URE11_BRUA2	ureC1	Urease subunit alpha 1	NA	NA	1	0	0	0	0	0	1752.27	NA	NA	NA	NA	NA	0.812	NA	NA	NA	NA	NA	20894.8	0	0	0	0	0	MS/MS	unmatched	unmatched	unmatched	unmatched	unmatched
OG0000020	BAB1_0300	Q2YPD5	ATYAQMFGPTVGDK	ATYAQMFGPTVGDK	R	V	8	21	14	743.356	2	0	NA	sp|Q2YPD5|URE11_BRUA2	URE11_BRUA2	ureC1	Urease subunit alpha 1	NA	NA	1	0	0	0	0	0	1849.03	NA	NA	NA	NA	NA	0.984	NA	NA	NA	NA	NA	24123.6	0	0	0	0	0	MS/MS	unmatched	unmatched	unmatched	unmatched	unmatched
OG0000020	BAB1_0300	Q2YPD5	ATYAQMFGPTVGDKVR	ATYAQMFGPTVGDKVR	R	L	8	23	16	870.941	2	0	NA	sp|Q2YPD5|URE11_BRUA2	URE11_BRUA2	ureC1	Urease subunit alpha 1	NA	NA	1	0	0	0	0	0	NA	NA	NA	NA	NA	NA	NA	NA	NA	NA	NA	NA	0	0	0	0	0	0	MS/MS	unmatched	unmatched	unmatched	unmatched	unmatched
OG0000020	BAB1_0300	Q2YPD5	ATYAQMFGPTVGDK	ATYAQM[15.9949]FGPTVGDK	R	V	8	21	14	751.353	2	0	6M(15.9949)	sp|Q2YPD5|URE11_BRUA2	URE11_BRUA2	ureC1	Urease subunit alpha 1	NA	NA	1	0	0	0	0	0	1521.57	NA	NA	NA	NA	NA	0.974	NA	NA	NA	NA	NA	23485.6	0	0	0	0	0	MS/MS	unmatched	unmatched	unmatched	unmatched	unmatched
OG0000020	BAB1_0300	Q2YPD5	DGMGQSQLSR	DGMGQSQLSR	R	A	54	63	10	539.751	2	0	NA	sp|Q2YPD5|URE11_BRUA2	URE11_BRUA2	ureC1	Urease subunit alpha 1	NA	NA	2	0	0	0	0	0	762.243	NA	NA	NA	NA	NA	0.85	NA	NA	NA	NA	NA	20120.1	0	0	0	0	0	MS/MS	unmatched	unmatched	unmatched	unmatched	unmatched
OG0000020	BAB1_0300	Q2YPD5	DGMGQSQLSR	DGM[15.9949]GQSQLSR	R	A	54	63	10	547.748	2	0	3M(15.9949)	sp|Q2YPD5|URE11_BRUA2	URE11_BRUA2	ureC1	Urease subunit alpha 1	NA	NA	1	0	0	1	1	0	511.831	NA	NA	505.774	NA	NA	0.85	NA	NA	0.854	NA	NA	26768.6	0	0	26559.9	0	0	MS/MS	unmatched	unmatched	MS/MS	MS/MS	unmatched
OG0000020	BAB1_0300	Q2YPD5	DLTTYGEEVK	DLTTYGEEVK	R	F	36	45	10	577.782	2	0	NA	sp|Q2YPD5|URE11_BRUA2	URE11_BRUA2	ureC1	Urease subunit alpha 1	NA	NA	1	0	0	0	0	0	1386.46	NA	NA	NA	NA	NA	0.878	NA	NA	NA	NA	NA	122915	0	0	0	0	0	MS/MS	unmatched	unmatched	unmatched	unmatched	unmatched
OG0000020	BAB1_0300	Q2YPD5	DLTTYGEEVKFGGGK	DLTTYGEEVKFGGGK	R	V	36	50	15	800.896	2	0	NA	sp|Q2YPD5|URE11_BRUA2	URE11_BRUA2	ureC1	Urease subunit alpha 1	NA	NA	1	0	0	0	0	0	NA	NA	NA	NA	NA	NA	NA	NA	NA	NA	NA	NA	0	0	0	0	0	0	MS/MS	unmatched	unmatched	unmatched	unmatched	unmatched
OG0000020	BAB1_0300	Q2YPD5	GNASLPGALEEMVR	GNASLPGALEEM[15.9949]VR	K	A	199	212	14	730.364	2	0	12M(15.9949)	sp|Q2YPD5|URE11_BRUA2	URE11_BRUA2	ureC1	Urease subunit alpha 1	NA	NA	1	0	0	0	0	0	NA	NA	NA	NA	NA	NA	NA	NA	NA	NA	NA	NA	0	0	0	0	0	0	MS/MS	unmatched	unmatched	unmatched	unmatched	unmatched
OG0000020	BAB1_0300	Q2YPD5	GSLPDDRPGNDNYR	GSLPDDRPGNDNYR	R	A	388	401	14	788.361	2	0	NA	sp|Q2YPD5|URE11_BRUA2	URE11_BRUA2	ureC1	Urease subunit alpha 1	NA	NA	1	0	0	0	0	0	809.987	NA	NA	NA	NA	NA	1	NA	NA	NA	NA	NA	22248.6	0	0	0	0	0	MS/MS	unmatched	unmatched	unmatched	unmatched	unmatched
OG0000020	BAB1_0300	Q2YPD5	GSLPDDRPGNDNYR	GSLPDDRPGNDNYR	R	A	388	401	14	525.91	3	0	NA	sp|Q2YPD5|URE11_BRUA2	URE11_BRUA2	ureC1	Urease subunit alpha 1	NA	NA	1	0	0	0	0	0	809.987	NA	NA	NA	NA	NA	0.766	NA	NA	NA	NA	NA	29257	0	0	0	0	0	MS/MS	unmatched	unmatched	unmatched	unmatched	unmatched
OG0000020	BAB1_0300	Q2YPD5	PMFGSFGK	PMFGSFGK	R	A	477	484	8	435.712	2	0	NA	sp|Q2YPD5|URE11_BRUA2	URE11_BRUA2	ureC1	Urease subunit alpha 1	NA	NA	2	0	0	0	0	0	1752.27	NA	NA	NA	NA	NA	0.76	NA	NA	NA	NA	NA	5341.44	0	0	0	0	0	MS/MS	unmatched	unmatched	unmatched	unmatched	unmatched
OG0000020	BAB1_0300	Q2YPD5	PMFGSFGK	PM[15.9949]FGSFGK	R	A	477	484	8	443.71	2	0	2M(15.9949)	sp|Q2YPD5|URE11_BRUA2	URE11_BRUA2	ureC1	Urease subunit alpha 1	NA	NA	1	0	0	0	0	0	1423.74	NA	NA	NA	NA	NA	0.774	NA	NA	NA	NA	NA	14070.7	0	0	0	0	0	MS/MS	unmatched	unmatched	unmatched	unmatched	unmatched
OG0000020	BAB1_0300	Q2YPD5	QLVAVVNTR	QLVAVVNTR	K	G	512	520	9	500.301	2	0	NA	sp|Q2YPD5|URE11_BRUA2	URE11_BRUA2	ureC1	Urease subunit alpha 1	NA	NA	1	0	0	0	0	0	1416.75	NA	NA	NA	NA	NA	0.846	NA	NA	NA	NA	NA	16108.2	0	0	0	0	0	MS/MS	unmatched	unmatched	unmatched	unmatched	unmatched
OG0000104	BAB1_1157	Q2YPU8	AAAGDLGGTMR	AAAGDLGGTMR	R	L	429	439	11	510.251	2	0	NA	sp|Q2YPU8|PYRG_BRUA2	PYRG_BRUA2	pyrG	CTP synthase	NA	NA	2	1	2	0	0	0	954.39	929.864	916.077	NA	NA	NA	0.804	0.79	0.79	NA	NA	NA	135764	155522	105377	0	0	0	MS/MS	MS/MS	MS/MS	unmatched	unmatched	unmatched
OG0000104	BAB1_1157	Q2YPU8	AAAGDLGGTMR	AAAGDLGGTM[15.9949]R	R	L	429	439	11	518.248	2	0	10M(15.9949)	sp|Q2YPU8|PYRG_BRUA2	PYRG_BRUA2	pyrG	CTP synthase	NA	NA	1	1	0	0	0	2	629.471	602.638	NA	NA	NA	622.563	0.802	0.802	NA	NA	NA	0.822	56919.8	84348.9	0	0	0	69220.5	MS/MS	MS/MS	unmatched	unmatched	unmatched	MS/MS
OG0000104	BAB1_1157	Q2YPU8	ADREIPESDR	ADREIPESDR	R	R	211	220	10	594.286	2	0	NA	sp|Q2YPU8|PYRG_BRUA2	PYRG_BRUA2	pyrG	CTP synthase	NA	NA	1	0	0	0	0	0	572.381	NA	NA	NA	NA	NA	0.874	NA	NA	NA	NA	NA	15524.4	0	0	0	0	0	MS/MS	unmatched	unmatched	unmatched	unmatched	unmatched
OG0000104	BAB1_1157	Q2YPU8	EIPESDRR	EIPESDRR	R	K	214	221	8	501.254	2	0	NA	sp|Q2YPU8|PYRG_BRUA2	PYRG_BRUA2	pyrG	CTP synthase	NA	NA	1	0	0	0	0	0	490.873	NA	468.856	NA	NA	NA	0.81	NA	0.796	NA	NA	NA	137580	0	65036.5	0	0	0	MS/MS	unmatched	MBR	unmatched	unmatched	unmatched
OG0000104	BAB1_1157	Q2YPU8	FTGRPANQQDNITTGR	FTGRPANQQDNITTGR	R	I	78	93	16	888.443	2	0	NA	sp|Q2YPU8|PYRG_BRUA2	PYRG_BRUA2	pyrG	CTP synthase	NA	NA	1	0	0	0	0	0	771.56	NA	NA	NA	NA	NA	1.064	NA	NA	NA	NA	NA	52810	0	0	0	0	0	MS/MS	unmatched	unmatched	unmatched	unmatched	unmatched
OG0000104	BAB1_1157	Q2YPU8	FTGRPANQQDNITTGR	FTGRPANQQDNITTGR	R	I	78	93	16	592.631	3	0	NA	sp|Q2YPU8|PYRG_BRUA2	PYRG_BRUA2	pyrG	CTP synthase	NA	NA	3	2	1	1	0	1	771.56	748.201	733.25	766.703	NA	772.786	0.796	0.782	0.774	0.798	NA	0.79	237072	69178.6	85929.3	84225.1	0	33361	MS/MS	MS/MS	MS/MS	MS/MS	unmatched	MS/MS
OG0000104	BAB1_1157	Q2YPU8	IAQIYGSTDIHER	IAQIYGSTDIHER	K	H	453	465	13	751.884	2	0	NA	sp|Q2YPU8|PYRG_BRUA2	PYRG_BRUA2	pyrG	CTP synthase	NA	NA	3	2	2	1	1	1	1254.84	1231.46	1220.01	1243.1	1259.08	1259.56	1.038	1.034	1.026	1.048	1.044	1.046	156545	89017.6	74068.1	58873.6	22124.3	37662.4	MS/MS	MS/MS	MS/MS	MS/MS	MS/MS	MS/MS
OG0000104	BAB1_1157	Q2YPU8	IAQIYGSTDIHER	IAQIYGSTDIHER	K	H	453	465	13	501.591	3	0	NA	sp|Q2YPU8|PYRG_BRUA2	PYRG_BRUA2	pyrG	CTP synthase	NA	NA	2	1	0	0	0	0	1254.84	1230.29	NA	NA	NA	NA	0.794	0.788	NA	NA	NA	NA	48862.8	40509.3	0	0	0	0	MS/MS	MS/MS	unmatched	unmatched	unmatched	unmatched
OG0000104	BAB1_1157	Q2YPU8	KLSLFCNVR	KLSLFC[57.0215]NVR	R	E	222	230	9	568.816	2	0	6C(57.0215)	sp|Q2YPU8|PYRG_BRUA2	PYRG_BRUA2	pyrG	CTP synthase	NA	NA	1	0	0	0	0	0	1702.15	NA	NA	NA	NA	NA	0.878	NA	NA	NA	NA	NA	27077	0	0	0	0	0	MS/MS	unmatched	unmatched	unmatched	unmatched	unmatched
OG0000104	BAB1_1157	Q2YPU8	LGAYEAVLKPDSK	LGAYEAVLKPDSK	R	I	440	452	13	695.882	2	0	NA	sp|Q2YPU8|PYRG_BRUA2	PYRG_BRUA2	pyrG	CTP synthase	NA	NA	4	1	1	0	0	0	1515.75	1486.49	1475.04	NA	NA	NA	1	0.994	0.988	NA	NA	NA	154551	104401	72332.7	0	0	0	MS/MS	MS/MS	MS/MS	unmatched	unmatched	unmatched
OG0000104	BAB1_1157	Q2YPU8	LGAYEAVLKPDSK	LGAYEAVLKPDSK	R	I	440	452	13	464.257	3	0	NA	sp|Q2YPU8|PYRG_BRUA2	PYRG_BRUA2	pyrG	CTP synthase	NA	NA	1	1	1	1	0	0	1514.58	1486.49	NA	1497	NA	NA	0.778	0.768	NA	0.778	NA	NA	93278.8	68950.3	0	48095.1	0	0	MS/MS	MS/MS	MS/MS	MS/MS	unmatched	unmatched
OG0000104	BAB1_1157	Q2YPU8	LHNPEGEVTIAVVGK	LHNPEGEVTIAVVGK	R	Y	283	297	15	781.93	2	0	NA	sp|Q2YPU8|PYRG_BRUA2	PYRG_BRUA2	pyrG	CTP synthase	NA	NA	2	0	0	0	0	0	1676.5	NA	NA	NA	NA	NA	1.016	NA	NA	NA	NA	NA	31140.3	0	0	0	0	0	MS/MS	unmatched	unmatched	unmatched	unmatched	unmatched
OG0000104	BAB1_1157	Q2YPU8	LHNPEGEVTIAVVGK	LHNPEGEVTIAVVGK	R	Y	283	297	15	521.623	3	0	NA	sp|Q2YPU8|PYRG_BRUA2	PYRG_BRUA2	pyrG	CTP synthase	NA	NA	1	0	0	0	0	0	1675.34	NA	NA	NA	NA	NA	0.822	NA	NA	NA	NA	NA	37199.3	0	0	0	0	0	MS/MS	unmatched	unmatched	unmatched	unmatched	unmatched
OG0000104	BAB1_1157	Q2YPU8	LSLFCNVR	LSLFC[57.0215]NVR	K	E	223	230	8	504.768	2	0	5C(57.0215)	sp|Q2YPU8|PYRG_BRUA2	PYRG_BRUA2	pyrG	CTP synthase	NA	NA	1	1	1	0	0	0	1942.28	1922.02	1918.73	NA	NA	NA	0.81	0.804	0.798	NA	NA	NA	64784.5	14220.5	17226.1	0	0	0	MS/MS	MS/MS	MS/MS	unmatched	unmatched	unmatched
OG0000104	BAB1_1157	Q2YPU8	NLVGIEDASSSEFGPTR	NLVGIEDASSSEFGPTR	R	E	393	409	17	889.931	2	0	NA	sp|Q2YPU8|PYRG_BRUA2	PYRG_BRUA2	pyrG	CTP synthase	NA	NA	1	0	0	0	0	0	1907.3	NA	NA	NA	NA	NA	1.058	NA	NA	NA	NA	NA	38258.6	0	0	0	0	0	MS/MS	unmatched	unmatched	unmatched	unmatched	unmatched
OG0000104	BAB1_1157	Q2YPU8	PANQQDNITTGR	PANQQDNITTGR	R	I	82	93	12	657.823	2	0	NA	sp|Q2YPU8|PYRG_BRUA2	PYRG_BRUA2	pyrG	CTP synthase	NA	NA	1	1	0	0	0	0	616.658	590.993	NA	NA	NA	NA	0.912	0.906	NA	NA	NA	NA	68133.4	15360.3	0	0	0	0	MS/MS	MS/MS	unmatched	unmatched	unmatched	unmatched
OG0000104	BAB1_1157	Q2YPU8	QLGNELPR	QLGNELPR	R	G	158	165	8	463.756	2	0	NA	sp|Q2YPU8|PYRG_BRUA2	PYRG_BRUA2	pyrG	CTP synthase	NA	NA	3	1	1	0	0	0	1159.35	1131.32	1116.37	NA	NA	NA	0.79	0.782	0.774	NA	NA	NA	131915	55171.9	61577.6	0	0	0	MS/MS	MS/MS	MS/MS	unmatched	unmatched	unmatched
OG0000104	BAB1_1157	Q2YPU8	RAAAGDLGGTMR	RAAAGDLGGTMR	K	L	428	439	12	588.301	2	0	NA	sp|Q2YPU8|PYRG_BRUA2	PYRG_BRUA2	pyrG	CTP synthase	NA	NA	1	0	0	0	0	0	766.903	NA	NA	NA	NA	NA	0.876	NA	NA	NA	NA	NA	22779.4	0	0	0	0	0	MS/MS	unmatched	unmatched	unmatched	unmatched	unmatched
OG0000104	BAB1_1157	Q2YPU8	SLIEALHHGGLANK	SLIEALHHGGLANK	K	V	307	320	14	730.404	2	0	NA	sp|Q2YPU8|PYRG_BRUA2	PYRG_BRUA2	pyrG	CTP synthase	NA	NA	2	0	0	0	0	0	1615.92	NA	NA	NA	NA	NA	1.002	NA	NA	NA	NA	NA	11273.7	0	0	0	0	0	MS/MS	unmatched	unmatched	unmatched	unmatched	unmatched
OG0000104	BAB1_1157	Q2YPU8	SLIEALHHGGLANK	SLIEALHHGGLANK	K	V	307	320	14	487.272	3	0	NA	sp|Q2YPU8|PYRG_BRUA2	PYRG_BRUA2	pyrG	CTP synthase	NA	NA	1	0	0	0	0	0	1615.92	NA	NA	NA	NA	NA	0.8	NA	NA	NA	NA	NA	83388.1	0	0	0	0	0	MS/MS	unmatched	unmatched	unmatched	unmatched	unmatched
OG0000104	BAB1_1157	Q2YPU8	VHGILVPGGFGER	VHGILVPGGFGER	K	G	345	357	13	669.37	2	0	NA	sp|Q2YPU8|PYRG_BRUA2	PYRG_BRUA2	pyrG	CTP synthase	NA	NA	1	0	0	0	0	0	1842.03	NA	NA	NA	NA	NA	0.916	NA	NA	NA	NA	NA	38481	0	0	0	0	0	MS/MS	unmatched	unmatched	unmatched	unmatched	unmatched
OG0000104	BAB1_1157	Q2YPU8	WEEVSHR	WEEVSHR	R	L	276	282	7	471.725	2	0	NA	sp|Q2YPU8|PYRG_BRUA2	PYRG_BRUA2	pyrG	CTP synthase	NA	NA	1	0	0	0	0	0	607.333	NA	NA	NA	NA	NA	0.772	NA	NA	NA	NA	NA	20689.9	0	0	0	0	0	MS/MS	unmatched	unmatched	unmatched	unmatched	unmatched
OG0000104	BAB1_1157	Q2YPU8	YEVNIDYK	YEVNIDYK	R	D	470	477	8	522.256	2	0	NA	sp|Q2YPU8|PYRG_BRUA2	PYRG_BRUA2	pyrG	CTP synthase	NA	NA	2	2	0	0	0	0	1518.08	1488.81	NA	NA	NA	NA	0.846	0.834	NA	NA	NA	NA	25450	36517.4	0	0	0	0	MS/MS	MS/MS	unmatched	unmatched	unmatched	unmatched
OG0000104	BAB1_1157	Q2YPU8	YEVNIDYKDR	YEVNIDYKDR	R	L	470	479	10	657.82	2	0	NA	sp|Q2YPU8|PYRG_BRUA2	PYRG_BRUA2	pyrG	CTP synthase	NA	NA	2	2	1	0	0	0	1286.29	1261.73	1253.78	NA	NA	NA	0.956	0.942	0.942	NA	NA	NA	96374.8	64160.9	39633.8	0	0	0	MS/MS	MS/MS	MS/MS	unmatched	unmatched	unmatched
OG0000104	BAB1_1157	Q2YPU8	YTGLKDAYK	YTGLKDAYK	K	S	298	306	9	529.779	2	0	NA	sp|Q2YPU8|PYRG_BRUA2	PYRG_BRUA2	pyrG	CTP synthase	NA	NA	1	1	2	0	0	0	816.974	788.957	NA	NA	NA	NA	0.838	0.824	NA	NA	NA	NA	99310.6	85328.5	0	0	0	0	MS/MS	MS/MS	MS/MS	unmatched	unmatched	unmatched
OG0000105	BAB1_1130	Q2YPX3	AIKDHALQPK	AIKDHALQPK	K	E	521	530	10	560.827	2	0	NA	sp|Q2YPX3|LON_BRUA2	LON_BRUA2	lon	Lon protease	NA	NA	2	0	0	0	0	0	586.353	NA	NA	NA	NA	NA	0.876	NA	NA	NA	NA	NA	190458	0	0	0	0	0	MS/MS	unmatched	unmatched	unmatched	unmatched	unmatched
OG0000105	BAB1_1130	Q2YPX3	ALEEVMGVDK	ALEEVMGVDK	R	Q	50	59	10	545.776	2	0	NA	sp|Q2YPX3|LON_BRUA2	LON_BRUA2	lon	Lon protease	NA	NA	1	1	1	1	0	0	1572.82	1545.88	1534.42	1561.06	NA	NA	0.84	0.842	0.83	0.848	NA	NA	136599	237168	126727	80545.5	0	0	MS/MS	MS/MS	MS/MS	MS/MS	unmatched	unmatched
OG0000105	BAB1_1130	Q2YPX3	ALEEVMGVDK	ALEEVM[15.9949]GVDK	R	Q	50	59	10	553.773	2	0	6M(15.9949)	sp|Q2YPX3|LON_BRUA2	LON_BRUA2	lon	Lon protease	NA	NA	2	1	0	1	0	0	1058.03	1032.34	NA	1054.39	NA	NA	0.842	0.834	NA	0.852	NA	NA	87480.9	135638	0	138958	0	0	MS/MS	MS/MS	unmatched	MS/MS	unmatched	unmatched
OG0000105	BAB1_1130	Q2YPX3	DHALQPK	DHALQPK	K	E	524	530	7	404.719	2	0	NA	sp|Q2YPX3|LON_BRUA2	LON_BRUA2	lon	Lon protease	NA	NA	1	0	0	0	0	0	345.32	NA	NA	NA	NA	NA	0.78	NA	NA	NA	NA	NA	17075.4	0	0	0	0	0	MS/MS	unmatched	unmatched	unmatched	unmatched	unmatched
OG0000105	BAB1_1130	Q2YPX3	DIAMTGEVTLR	DIAM[15.9949]TGEVTLR	K	G	710	720	11	611.311	2	0	4M(15.9949)	sp|Q2YPX3|LON_BRUA2	LON_BRUA2	lon	Lon protease	NA	NA	3	1	1	0	0	1	1561.17	1534.23	1523.94	NA	NA	1561.19	0.882	0.874	0.866	NA	NA	0.888	91289.7	164367	57896.9	0	0	82549.5	MS/MS	MS/MS	MS/MS	unmatched	unmatched	MS/MS
OG0000105	BAB1_1130	Q2YPX3	DIHVHVPEGATPK	DIHVHVPEGATPK	R	D	673	685	13	700.37	2	0	NA	sp|Q2YPX3|LON_BRUA2	LON_BRUA2	lon	Lon protease	NA	NA	1	0	0	0	0	0	1249.02	NA	NA	NA	NA	NA	0.966	NA	NA	NA	NA	NA	52589.6	0	0	0	0	0	MS/MS	unmatched	unmatched	unmatched	unmatched	unmatched
OG0000105	BAB1_1130	Q2YPX3	DIHVHVPEGATPK	DIHVHVPEGATPK	R	D	673	685	13	467.249	3	0	NA	sp|Q2YPX3|LON_BRUA2	LON_BRUA2	lon	Lon protease	NA	NA	3	0	0	0	0	0	1247.86	NA	NA	NA	NA	NA	0.812	NA	NA	NA	NA	NA	138147	0	0	0	0	0	MS/MS	unmatched	unmatched	unmatched	unmatched	unmatched
OG0000105	BAB1_1130	Q2YPX3	DLAEIPDNVK	DLAEIPDNVK	K	N	753	762	10	557.293	2	0	NA	sp|Q2YPX3|LON_BRUA2	LON_BRUA2	lon	Lon protease	NA	NA	2	2	1	1	0	0	1681.17	1661.17	1654.37	1678.7	NA	NA	0.874	0.866	0.86	0.878	NA	NA	34480.5	113195	56393.2	54034.9	0	0	MS/MS	MS/MS	MS/MS	MS/MS	unmatched	unmatched
OG0000105	BAB1_1130	Q2YPX3	DVMKESISAAASYVR	DVMKESISAAASYVR	R	S	642	656	15	813.911	2	0	NA	sp|Q2YPX3|LON_BRUA2	LON_BRUA2	lon	Lon protease	NA	NA	1	0	0	0	0	0	1944.61	NA	NA	NA	NA	NA	1.036	NA	NA	NA	NA	NA	9789.95	0	0	0	0	0	MS/MS	unmatched	unmatched	unmatched	unmatched	unmatched
OG0000105	BAB1_1130	Q2YPX3	DVMKESISAAASYVR	DVMKESISAAASYVR	R	S	642	656	15	542.943	3	0	NA	sp|Q2YPX3|LON_BRUA2	LON_BRUA2	lon	Lon protease	NA	NA	1	0	0	0	0	0	1944.61	NA	NA	NA	NA	NA	0.834	NA	NA	NA	NA	NA	6062.67	0	0	0	0	0	MS/MS	unmatched	unmatched	unmatched	unmatched	unmatched
OG0000105	BAB1_1130	Q2YPX3	DVMKESISAAASYVR	DVM[15.9949]KESISAAASYVR	R	S	642	656	15	821.909	2	0	3M(15.9949)	sp|Q2YPX3|LON_BRUA2	LON_BRUA2	lon	Lon protease	NA	NA	1	0	0	0	0	0	1603.11	NA	NA	NA	NA	NA	1.04	NA	NA	NA	NA	NA	20049.1	0	0	0	0	0	MS/MS	unmatched	unmatched	unmatched	unmatched	unmatched
OG0000105	BAB1_1130	Q2YPX3	DVMKESISAAASYVR	DVM[15.9949]KESISAAASYVR	R	S	642	656	15	548.275	3	0	3M(15.9949)	sp|Q2YPX3|LON_BRUA2	LON_BRUA2	lon	Lon protease	NA	NA	1	0	0	0	0	0	1605.44	NA	NA	NA	NA	NA	0.84	NA	NA	NA	NA	NA	16726.6	0	0	0	0	0	MS/MS	unmatched	unmatched	unmatched	unmatched	unmatched
OG0000105	BAB1_1130	Q2YPX3	EFSVTEDALR	EFSVTEDALR	K	N	531	540	10	583.788	2	0	NA	sp|Q2YPX3|LON_BRUA2	LON_BRUA2	lon	Lon protease	NA	NA	1	0	0	1	1	0	1755.76	NA	1731.23	1750.92	1754.03	NA	0.872	NA	0.858	0.882	0.876	NA	189691	0	67239.5	79712.7	33223.5	0	MS/MS	unmatched	MBR	MS/MS	MS/MS	unmatched
OG0000105	BAB1_1130	Q2YPX3	EKALAELK	EKALAELK	R	K	280	287	8	451.271	2	0	NA	sp|Q2YPX3|LON_BRUA2	LON_BRUA2	lon	Lon protease	NA	NA	1	0	0	0	0	1	858.9	NA	NA	NA	NA	856.634	0.806	NA	NA	NA	NA	0.806	20445.1	0	0	0	0	43939.6	MS/MS	unmatched	unmatched	unmatched	unmatched	MS/MS
OG0000105	BAB1_1130	Q2YPX3	EKALAELKK	EKALAELKK	R	L	280	288	9	515.319	2	0	NA	sp|Q2YPX3|LON_BRUA2	LON_BRUA2	lon	Lon protease	NA	NA	1	0	0	0	0	0	651.617	NA	NA	NA	NA	NA	0.814	NA	NA	NA	NA	NA	37819.3	0	0	0	0	0	MS/MS	unmatched	unmatched	unmatched	unmatched	unmatched
OG0000105	BAB1_1130	Q2YPX3	ELGDSEDGRDEVAEIEER	ELGDSEDGRDEVAEIEER	K	I	251	268	18	683.307	3	0	NA	sp|Q2YPX3|LON_BRUA2	LON_BRUA2	lon	Lon protease	NA	NA	2	1	1	5	1	1	1522.74	1494.64	1484.35	2038.83	1522.26	1523.92	0.844	0.832	0.828	0.846	0.846	0.848	156993	34597	36397.1	115990	67958.1	78093.1	MS/MS	MS/MS	MS/MS	MS/MS	MS/MS	MS/MS
OG0000105	BAB1_1130	Q2YPX3	ESISAAASYVR	ESISAAASYVR	K	S	646	656	11	577.296	2	0	NA	sp|Q2YPX3|LON_BRUA2	LON_BRUA2	lon	Lon protease	NA	NA	1	0	0	0	0	0	1476.15	NA	NA	NA	NA	NA	0.892	NA	NA	NA	NA	NA	55365.4	0	0	0	0	0	MS/MS	unmatched	unmatched	unmatched	unmatched	unmatched
OG0000105	BAB1_1130	Q2YPX3	EYYLNEQMK	EYYLNEQMK	R	A	238	246	9	609.279	2	0	NA	sp|Q2YPX3|LON_BRUA2	LON_BRUA2	lon	Lon protease	NA	NA	2	1	1	0	0	0	1419.08	1392.16	1378.38	NA	NA	NA	0.904	0.896	0.89	NA	NA	NA	120657	67170.6	48149.6	0	0	0	MS/MS	MS/MS	MS/MS	unmatched	unmatched	unmatched
OG0000105	BAB1_1130	Q2YPX3	EYYLNEQMK	EYYLNEQM[15.9949]K	R	A	238	246	9	617.276	2	0	8M(15.9949)	sp|Q2YPX3|LON_BRUA2	LON_BRUA2	lon	Lon protease	NA	NA	2	2	1	0	0	0	1039.4	1014.87	1002.25	NA	NA	NA	0.894	0.886	0.882	NA	NA	NA	116525	66404.4	60409.3	0	0	0	MS/MS	MS/MS	MS/MS	unmatched	unmatched	unmatched
OG0000105	BAB1_1130	Q2YPX3	IAGYTEDEKLEIAK	IAGYTEDEKLEIAK	R	R	501	514	14	790.414	2	0	NA	sp|Q2YPX3|LON_BRUA2	LON_BRUA2	lon	Lon protease	NA	NA	2	0	1	0	0	0	1516.91	NA	1478.53	NA	NA	NA	1.078	NA	1.07	NA	NA	NA	99491.4	0	28646.4	0	0	0	MS/MS	unmatched	MS/MS	unmatched	unmatched	unmatched
OG0000105	BAB1_1130	Q2YPX3	IAGYTEDEKLEIAK	IAGYTEDEKLEIAK	R	R	501	514	14	527.279	3	0	NA	sp|Q2YPX3|LON_BRUA2	LON_BRUA2	lon	Lon protease	NA	NA	1	0	0	0	0	0	1516.91	NA	NA	NA	NA	NA	0.834	NA	NA	NA	NA	NA	64355.6	0	0	0	0	0	MS/MS	unmatched	unmatched	unmatched	unmatched	unmatched
OG0000105	BAB1_1130	Q2YPX3	IAGYTEDEKLEIAKR	IAGYTEDEKLEIAKR	R	H	501	515	15	868.465	2	0	NA	sp|Q2YPX3|LON_BRUA2	LON_BRUA2	lon	Lon protease	NA	NA	2	0	0	0	0	0	1288.62	NA	NA	NA	NA	NA	1.088	NA	NA	NA	NA	NA	7225.58	0	0	0	0	0	MS/MS	unmatched	unmatched	unmatched	unmatched	unmatched
OG0000105	BAB1_1130	Q2YPX3	IAGYTEDEKLEIAKR	IAGYTEDEKLEIAKR	R	H	501	515	15	579.312	3	0	NA	sp|Q2YPX3|LON_BRUA2	LON_BRUA2	lon	Lon protease	NA	NA	2	0	0	0	0	0	1288.62	NA	NA	NA	NA	NA	0.848	NA	NA	NA	NA	NA	103186	0	0	0	0	0	MS/MS	unmatched	unmatched	unmatched	unmatched	unmatched
OG0000105	BAB1_1130	Q2YPX3	IPEKQEMLSVLSVR	IPEKQEMLSVLSVR	K	E	188	201	14	543.639	3	0	NA	sp|Q2YPX3|LON_BRUA2	LON_BRUA2	lon	Lon protease	NA	NA	3	0	0	0	0	0	1995.95	NA	NA	NA	NA	NA	0.82	NA	NA	NA	NA	NA	59346.3	0	0	0	0	0	MS/MS	unmatched	unmatched	unmatched	unmatched	unmatched
OG0000105	BAB1_1130	Q2YPX3	IPEKQEMLSVLSVR	IPEKQEM[15.9949]LSVLSVR	K	E	188	201	14	548.971	3	0	7M(15.9949)	sp|Q2YPX3|LON_BRUA2	LON_BRUA2	lon	Lon protease	NA	NA	2	0	0	0	0	0	1705.64	NA	NA	NA	NA	NA	0.812	NA	NA	NA	NA	NA	70324.3	0	0	0	0	0	MS/MS	unmatched	unmatched	unmatched	unmatched	unmatched
OG0000105	BAB1_1130	Q2YPX3	ISPEVVGAASQIDDYSK	ISPEVVGAASQIDDYSK	K	L	159	175	17	889.944	2	0	NA	sp|Q2YPX3|LON_BRUA2	LON_BRUA2	lon	Lon protease	NA	NA	5	2	1	0	0	0	1851.36	1833.52	1830.22	NA	NA	NA	1.066	1.056	1.046	NA	NA	NA	175129	37805.6	48782.3	0	0	0	MS/MS	MS/MS	MS/MS	unmatched	unmatched	unmatched
OG0000105	BAB1_1130	Q2YPX3	ITDKNLSDYLGVEK	ITDKNLSDYLGVEK	K	F	580	593	14	797.92	2	0	NA	sp|Q2YPX3|LON_BRUA2	LON_BRUA2	lon	Lon protease	NA	NA	2	0	1	0	0	0	1781.4	NA	NA	NA	NA	NA	1.05	NA	NA	NA	NA	NA	50715.6	0	0	0	0	0	MS/MS	unmatched	MS/MS	unmatched	unmatched	unmatched
OG0000105	BAB1_1130	Q2YPX3	ITDKNLSDYLGVEK	ITDKNLSDYLGVEK	K	F	580	593	14	532.282	3	0	NA	sp|Q2YPX3|LON_BRUA2	LON_BRUA2	lon	Lon protease	NA	NA	2	0	0	0	0	0	1781.4	NA	NA	NA	NA	NA	0.8	NA	NA	NA	NA	NA	58553.5	0	0	0	0	0	MS/MS	unmatched	unmatched	unmatched	unmatched	unmatched
OG0000105	BAB1_1130	Q2YPX3	IVEYLAVQAR	IVEYLAVQAR	R	S	345	354	10	581.335	2	0	NA	sp|Q2YPX3|LON_BRUA2	LON_BRUA2	lon	Lon protease	NA	NA	2	1	0	0	0	0	1751.1	1729.87	NA	NA	NA	NA	0.902	0.892	NA	NA	NA	NA	109270	47819.4	0	0	0	0	MS/MS	MS/MS	unmatched	unmatched	unmatched	unmatched
OG0000105	BAB1_1130	Q2YPX3	KAVTEILK	KAVTEILK	R	T	565	572	8	451.289	2	0	NA	sp|Q2YPX3|LON_BRUA2	LON_BRUA2	lon	Lon protease	NA	NA	0	2	1	1	0	0	1081.32	1060.28	1049.99	1067.2	NA	NA	0.81	0.8	0.792	0.812	NA	NA	127182	57004.1	57830.2	47751	0	0	MBR	MS/MS	MS/MS	MS/MS	unmatched	unmatched
OG0000105	BAB1_1130	Q2YPX3	KISPEVVGAASQIDDYSK	KISPEVVGAASQIDDYSK	K	L	158	175	18	953.991	2	0	NA	sp|Q2YPX3|LON_BRUA2	LON_BRUA2	lon	Lon protease	NA	NA	1	0	0	0	0	0	1702.15	NA	NA	NA	NA	NA	1.116	NA	NA	NA	NA	NA	9159.71	0	0	0	0	0	MS/MS	unmatched	unmatched	unmatched	unmatched	unmatched
OG0000105	BAB1_1130	Q2YPX3	KISPEVVGAASQIDDYSK	KISPEVVGAASQIDDYSK	K	L	158	175	18	636.33	3	0	NA	sp|Q2YPX3|LON_BRUA2	LON_BRUA2	lon	Lon protease	NA	NA	3	0	0	0	0	0	1702.15	NA	NA	NA	NA	NA	0.842	NA	NA	NA	NA	NA	25725.7	0	0	0	0	0	MS/MS	unmatched	unmatched	unmatched	unmatched	unmatched
OG0000105	BAB1_1130	Q2YPX3	KVLIPEENAK	KVLIPEENAK	K	D	743	752	10	570.835	2	0	NA	sp|Q2YPX3|LON_BRUA2	LON_BRUA2	lon	Lon protease	NA	NA	2	0	0	0	0	0	1006.79	NA	NA	NA	NA	NA	0.894	NA	NA	NA	NA	NA	23682.7	0	0	0	0	0	MS/MS	unmatched	unmatched	unmatched	unmatched	unmatched
OG0000105	BAB1_1130	Q2YPX3	LADTVASHLAIK	LADTVASHLAIK	K	I	176	187	12	619.859	2	0	NA	sp|Q2YPX3|LON_BRUA2	LON_BRUA2	lon	Lon protease	NA	NA	1	2	1	0	0	0	1614.76	1594.79	1586.82	NA	NA	NA	0.956	0.946	0.942	NA	NA	NA	117026	64577.6	44615.6	0	0	0	MS/MS	MS/MS	MS/MS	unmatched	unmatched	unmatched
OG0000105	BAB1_1130	Q2YPX3	MSLGGVRDEAEIR	MSLGGVRDEAEIR	R	G	391	403	13	716.864	2	0	NA	sp|Q2YPX3|LON_BRUA2	LON_BRUA2	lon	Lon protease	NA	NA	1	0	0	0	0	0	1505.27	NA	NA	NA	NA	NA	1.014	NA	NA	NA	NA	NA	38074.6	0	0	0	0	0	MS/MS	unmatched	unmatched	unmatched	unmatched	unmatched
OG0000105	BAB1_1130	Q2YPX3	MSLGGVRDEAEIR	MSLGGVRDEAEIR	R	G	391	403	13	478.245	3	0	NA	sp|Q2YPX3|LON_BRUA2	LON_BRUA2	lon	Lon protease	NA	NA	3	0	0	0	0	0	1505.27	NA	NA	NA	NA	NA	0.762	NA	NA	NA	NA	NA	83785.8	0	0	0	0	0	MS/MS	unmatched	unmatched	unmatched	unmatched	unmatched
OG0000105	BAB1_1130	Q2YPX3	MSLGGVRDEAEIR	M[15.9949]SLGGVRDEAEIR	R	G	391	403	13	724.862	2	0	1M(15.9949)	sp|Q2YPX3|LON_BRUA2	LON_BRUA2	lon	Lon protease	NA	NA	1	0	0	0	0	0	1144.21	NA	NA	NA	NA	NA	1	NA	NA	NA	NA	NA	37317.8	0	0	0	0	0	MS/MS	unmatched	unmatched	unmatched	unmatched	unmatched
OG0000105	BAB1_1130	Q2YPX3	MSLGGVRDEAEIR	M[15.9949]SLGGVRDEAEIR	R	G	391	403	13	483.577	3	0	1M(15.9949)	sp|Q2YPX3|LON_BRUA2	LON_BRUA2	lon	Lon protease	NA	NA	2	0	0	0	0	0	1144.21	NA	NA	NA	NA	NA	0.768	NA	NA	NA	NA	NA	39243.6	0	0	0	0	0	MS/MS	unmatched	unmatched	unmatched	unmatched	unmatched
OG0000105	BAB1_1130	Q2YPX3	MTVTGNLR	M[15.9949]TVTGNLR	R	D	634	641	8	454.237	2	0	1M(15.9949)	sp|Q2YPX3|LON_BRUA2	LON_BRUA2	lon	Lon protease	NA	NA	1	0	0	0	0	0	742.447	NA	NA	NA	NA	NA	0.782	NA	NA	NA	NA	NA	141929	0	0	0	0	0	MS/MS	unmatched	unmatched	unmatched	unmatched	unmatched
OG0000105	BAB1_1130	Q2YPX3	NLSDYLGVEK	NLSDYLGVEK	K	F	584	593	10	569.293	2	0	NA	sp|Q2YPX3|LON_BRUA2	LON_BRUA2	lon	Lon protease	NA	NA	2	1	2	0	0	0	1828.03	1809.06	1805.77	NA	NA	NA	0.858	0.844	0.838	NA	NA	NA	78117.4	24920.5	39422.7	0	0	0	MS/MS	MS/MS	MS/MS	unmatched	unmatched	unmatched
OG0000105	BAB1_1130	Q2YPX3	NNLEIVPVSR	NNLEIVPVSR	K	V	763	772	10	570.822	2	0	NA	sp|Q2YPX3|LON_BRUA2	LON_BRUA2	lon	Lon protease	NA	NA	2	3	0	3	0	0	1752.27	1729.87	NA	1743.93	NA	NA	0.854	0.84	NA	0.854	NA	NA	88528.5	136387	0	71599.6	0	0	MS/MS	MS/MS	unmatched	MS/MS	unmatched	unmatched
OG0000105	BAB1_1130	Q2YPX3	QEMLSVLSVR	QEMLSVLSVR	K	E	192	201	10	581.318	2	0	NA	sp|Q2YPX3|LON_BRUA2	LON_BRUA2	lon	Lon protease	NA	NA	1	0	0	0	0	0	2075.31	NA	NA	NA	NA	NA	0.878	NA	NA	NA	NA	NA	38235.8	0	0	0	0	0	MS/MS	unmatched	unmatched	unmatched	unmatched	unmatched
OG0000105	BAB1_1130	Q2YPX3	QILLATQK	QILLATQK	K	N	60	67	8	457.787	2	0	NA	sp|Q2YPX3|LON_BRUA2	LON_BRUA2	lon	Lon protease	NA	NA	1	2	1	2	1	0	1339.87	1308.31	1296.87	1321.15	1342.92	NA	0.796	0.79	0.786	0.802	0.8	NA	123271	138742	89184.9	58306.2	29079.4	0	MS/MS	MS/MS	MS/MS	MS/MS	MS/MS	unmatched
OG0000105	BAB1_1130	Q2YPX3	RTYIGSMPGK	RTYIGSMPGK	R	V	407	416	10	555.292	2	0	NA	sp|Q2YPX3|LON_BRUA2	LON_BRUA2	lon	Lon protease	NA	NA	1	0	0	0	0	0	967.199	NA	NA	NA	NA	NA	0.866	NA	NA	NA	NA	NA	21785	0	0	0	0	0	MS/MS	unmatched	unmatched	unmatched	unmatched	unmatched
OG0000105	BAB1_1130	Q2YPX3	RTYIGSMPGK	RTYIGSM[15.9949]PGK	R	V	407	416	10	563.29	2	0	7M(15.9949)	sp|Q2YPX3|LON_BRUA2	LON_BRUA2	lon	Lon protease	NA	NA	2	0	0	0	0	0	624.814	NA	NA	NA	NA	NA	0.848	NA	NA	NA	NA	NA	42783.1	0	0	0	0	0	MS/MS	unmatched	unmatched	unmatched	unmatched	unmatched
OG0000105	BAB1_1130	Q2YPX3	SMSPMSAEATVVR	SMSPMSAEATVVR	R	N	291	303	13	683.329	2	0	NA	sp|Q2YPX3|LON_BRUA2	LON_BRUA2	lon	Lon protease	NA	NA	0	1	0	0	0	0	NA	1641.37	NA	NA	NA	NA	NA	0.942	NA	NA	NA	NA	0	73746.1	0	0	0	0	unmatched	MS/MS	unmatched	unmatched	unmatched	unmatched
OG0000105	BAB1_1130	Q2YPX3	SMSPMSAEATVVR	SMSPM[15.9949]SAEATVVR	R	N	291	303	13	691.326	2	0	5M(15.9949)	sp|Q2YPX3|LON_BRUA2	LON_BRUA2	lon	Lon protease	NA	NA	1	0	0	0	0	0	1310.75	NA	NA	NA	NA	NA	0.936	NA	NA	NA	NA	NA	35692.1	0	0	0	0	0	MS/MS	unmatched	unmatched	unmatched	unmatched	unmatched
OG0000105	BAB1_1130	Q2YPX3	SMSPMSAEATVVR	SM[15.9949]SPMSAEATVVR	R	N	291	303	13	691.326	2	0	2M(15.9949)	sp|Q2YPX3|LON_BRUA2	LON_BRUA2	lon	Lon protease	NA	NA	0	1	0	0	0	0	1365.49	1337.42	NA	NA	NA	NA	0.934	0.926	NA	NA	NA	NA	156075	177013	0	0	0	0	MBR	MS/MS	unmatched	unmatched	unmatched	unmatched
OG0000105	BAB1_1130	Q2YPX3	SMSPMSAEATVVR	SM[15.9949]SPM[15.9949]SAEATVVR	R	N	291	303	13	699.323	2	0	2M(15.9949),5M(15.9949)	sp|Q2YPX3|LON_BRUA2	LON_BRUA2	lon	Lon protease	NA	NA	4	1	3	0	2	1	955.555	926.371	931.214	NA	957.471	956.782	0.94	0.932	0.93	NA	0.946	0.946	69395.1	33389.6	41435.7	0	50354.8	33637.9	MS/MS	MS/MS	MS/MS	unmatched	MS/MS	MS/MS
OG0000105	BAB1_1130	Q2YPX3	SVVPDFENYVK	SVVPDFENYVK	R	L	144	154	11	648.827	2	0	NA	sp|Q2YPX3|LON_BRUA2	LON_BRUA2	lon	Lon protease	NA	NA	4	0	1	0	0	1	2071.81	NA	2050.34	NA	NA	2069.05	0.918	NA	0.902	NA	NA	0.916	179345	0	71004.4	0	0	20669.9	MS/MS	unmatched	MS/MS	unmatched	unmatched	MS/MS
OG0000105	BAB1_1130	Q2YPX3	TYIGSMPGK	TYIGSMPGK	R	V	408	416	9	477.242	2	0	NA	sp|Q2YPX3|LON_BRUA2	LON_BRUA2	lon	Lon protease	NA	NA	1	1	0	0	0	0	1170.99	1142.96	NA	NA	NA	NA	0.792	0.78	NA	NA	NA	NA	57149.9	81681.6	0	0	0	0	MS/MS	MS/MS	unmatched	unmatched	unmatched	unmatched
OG0000105	BAB1_1130	Q2YPX3	TYIGSMPGK	TYIGSM[15.9949]PGK	R	V	408	416	9	485.239	2	0	6M(15.9949)	sp|Q2YPX3|LON_BRUA2	LON_BRUA2	lon	Lon protease	NA	NA	2	1	0	0	0	0	733.132	703.95	NA	NA	NA	NA	0.796	0.786	NA	NA	NA	NA	53998.4	82540.4	0	0	0	0	MS/MS	MS/MS	unmatched	unmatched	unmatched	unmatched
OG0000105	BAB1_1130	Q2YPX3	VLIPEENAK	VLIPEENAK	K	D	744	752	9	506.787	2	0	NA	sp|Q2YPX3|LON_BRUA2	LON_BRUA2	lon	Lon protease	NA	NA	3	3	4	1	0	1	1321.23	1290.84	1279.4	1306.01	NA	1323.61	0.84	0.826	0.82	0.842	NA	0.838	212640	369123	156791	131611	0	82596.2	MS/MS	MS/MS	MS/MS	MS/MS	unmatched	MS/MS
OG0000105	BAB1_1130	Q2YPX3	VLIPEENAKDLAEIPDNVK	VLIPEENAKDLAEIPDNVK	K	N	744	762	19	703.048	3	0	NA	sp|Q2YPX3|LON_BRUA2	LON_BRUA2	lon	Lon protease	NA	NA	2	0	0	0	0	0	2016.96	NA	NA	NA	NA	NA	0.926	NA	NA	NA	NA	NA	8269.82	0	0	0	0	0	MS/MS	unmatched	unmatched	unmatched	unmatched	unmatched
OG0000105	BAB1_1130	Q2YPX3	VLVEGTAR	VLVEGTAR	K	A	101	108	8	422.748	2	0	NA	sp|Q2YPX3|LON_BRUA2	LON_BRUA2	lon	Lon protease	NA	NA	2	1	1	1	0	1	826.291	798.272	785.653	808.625	NA	821.694	0.766	0.76	0.756	0.77	NA	0.768	147286	139926	93031.8	87915	0	61896.3	MS/MS	MS/MS	MS/MS	MS/MS	unmatched	MS/MS
OG0000107	BAB1_1025	Q2YQ65	ATVTFFR	ATVTFFR	K	K	172	178	7	421.232	2	0	NA	tr|Q2YQ65|Q2YQ65_BRUA2	Q2YQ65_BRUA2	nnrD	Bifunctional NAD(P)H-hydrate repair enzyme	NA	NA	2	0	0	0	0	0	1784.9	NA	NA	NA	NA	NA	0.754	NA	NA	NA	NA	NA	9225.03	0	0	0	0	0	MS/MS	unmatched	unmatched	unmatched	unmatched	unmatched
OG0000107	BAB1_1025	Q2YQ65	AVADIAQHMFPQK	AVADIAQHM[15.9949]FPQK	R	Q	35	47	13	736.372	2	0	9M(15.9949)	tr|Q2YQ65|Q2YQ65_BRUA2	Q2YQ65_BRUA2	nnrD	Bifunctional NAD(P)H-hydrate repair enzyme	NA	NA	1	0	0	0	0	0	1315.41	NA	NA	NA	NA	NA	1.022	NA	NA	NA	NA	NA	15619	0	0	0	0	0	MS/MS	unmatched	unmatched	unmatched	unmatched	unmatched
OG0000107	BAB1_1025	Q2YQ65	FELLTPEEMARADRLTMEGGIK	FELLTPEEM[15.9949]ARADRLTM[15.9949]EGGIK	M	E	2	23	22	847.089	3	0	17M(15.9949),9M(15.9949)	tr|Q2YQ65|Q2YQ65_BRUA2	Q2YQ65_BRUA2	nnrD	Bifunctional NAD(P)H-hydrate repair enzyme	NA	NA	0	0	1	0	0	0	NA	NA	1993.26	NA	NA	NA	NA	NA	0.938	NA	NA	NA	0	0	98887.7	0	0	0	unmatched	unmatched	MS/MS	unmatched	unmatched	unmatched
OG0000107	BAB1_1025	Q2YQ65	GHAAVFSGAMHSTGAAR	GHAAVFSGAMHSTGAAR	R	L	239	255	17	814.391	2	0	NA	tr|Q2YQ65|Q2YQ65_BRUA2	Q2YQ65_BRUA2	nnrD	Bifunctional NAD(P)H-hydrate repair enzyme	NA	NA	1	0	0	0	0	0	960.211	NA	NA	NA	NA	NA	1.076	NA	NA	NA	NA	NA	10216.8	0	0	0	0	0	MS/MS	unmatched	unmatched	unmatched	unmatched	unmatched
OG0000107	BAB1_1025	Q2YQ65	GHAAVFSGAMHSTGAAR	GHAAVFSGAMHSTGAAR	R	L	239	255	17	543.263	3	0	NA	tr|Q2YQ65|Q2YQ65_BRUA2	Q2YQ65_BRUA2	nnrD	Bifunctional NAD(P)H-hydrate repair enzyme	NA	NA	1	0	0	0	0	0	NA	NA	NA	NA	NA	NA	NA	NA	NA	NA	NA	NA	0	0	0	0	0	0	MS/MS	unmatched	unmatched	unmatched	unmatched	unmatched
OG0000107	BAB1_1025	Q2YQ65	GHAAVFSGAMHSTGAAR	GHAAVFSGAM[15.9949]HSTGAAR	R	L	239	255	17	822.389	2	0	10M(15.9949)	tr|Q2YQ65|Q2YQ65_BRUA2	Q2YQ65_BRUA2	nnrD	Bifunctional NAD(P)H-hydrate repair enzyme	NA	NA	2	0	0	0	0	0	NA	NA	NA	NA	NA	NA	NA	NA	NA	NA	NA	NA	0	0	0	0	0	0	MS/MS	unmatched	unmatched	unmatched	unmatched	unmatched
OG0000107	BAB1_1025	Q2YQ65	ILGEINPR	ILGEINPR	R	V	206	213	8	456.269	2	0	NA	tr|Q2YQ65|Q2YQ65_BRUA2	Q2YQ65_BRUA2	nnrD	Bifunctional NAD(P)H-hydrate repair enzyme	NA	NA	1	0	1	0	0	0	1410.92	1381.68	1370.23	NA	NA	NA	0.808	0.804	0.798	NA	NA	NA	52383.1	27944.1	34139.9	0	0	0	MS/MS	MBR	MS/MS	unmatched	unmatched	unmatched
OG0000107	BAB1_1025	Q2YQ65	KVTAAVLGPGYGNPAFAR	KVTAAVLGPGYGNPAFAR	R	D	307	324	18	596.997	3	0	NA	tr|Q2YQ65|Q2YQ65_BRUA2	Q2YQ65_BRUA2	nnrD	Bifunctional NAD(P)H-hydrate repair enzyme	NA	NA	1	0	0	0	0	0	1776.74	NA	NA	NA	NA	NA	0.804	NA	NA	NA	NA	NA	19988.4	0	0	0	0	0	MS/MS	unmatched	unmatched	unmatched	unmatched	unmatched
OG0000107	BAB1_1025	Q2YQ65	LFPDIAEDNTSK	LFPDIAEDNTSK	R	I	384	395	12	675.333	2	0	NA	tr|Q2YQ65|Q2YQ65_BRUA2	Q2YQ65_BRUA2	nnrD	Bifunctional NAD(P)H-hydrate repair enzyme	NA	NA	2	0	0	0	0	0	1833.86	NA	NA	NA	NA	NA	0.918	NA	NA	NA	NA	NA	47430.3	0	0	0	0	0	MS/MS	unmatched	unmatched	unmatched	unmatched	unmatched
OG0000107	BAB1_1025	Q2YQ65	MFELLTPEEMAR	M[15.9949]FELLTPEEM[15.9949]AR	-	A	1	12	12	749.849	2	0	10M(15.9949),1M(15.9949)	tr|Q2YQ65|Q2YQ65_BRUA2	Q2YQ65_BRUA2	nnrD	Bifunctional NAD(P)H-hydrate repair enzyme	NA	NA	1	0	0	0	0	0	1983.12	NA	NA	NA	NA	NA	1.002	NA	NA	NA	NA	NA	9969.05	0	0	0	0	0	MS/MS	unmatched	unmatched	unmatched	unmatched	unmatched
OG0000107	BAB1_1025	Q2YQ65	SQQDAAQFITDR	SQQDAAQFITDR	R	K	295	306	12	690.331	2	0	NA	tr|Q2YQ65|Q2YQ65_BRUA2	Q2YQ65_BRUA2	nnrD	Bifunctional NAD(P)H-hydrate repair enzyme	NA	NA	3	0	0	0	0	0	1521.57	NA	NA	NA	NA	NA	0.938	NA	NA	NA	NA	NA	46381.1	0	0	0	0	0	MS/MS	unmatched	unmatched	unmatched	unmatched	unmatched
OG0000107	BAB1_1025	Q2YQ65	SQQDAAQFITDRK	SQQDAAQFITDRK	R	V	295	307	13	754.379	2	0	NA	tr|Q2YQ65|Q2YQ65_BRUA2	Q2YQ65_BRUA2	nnrD	Bifunctional NAD(P)H-hydrate repair enzyme	NA	NA	2	0	0	0	0	0	1229.22	NA	NA	NA	NA	NA	0.998	NA	NA	NA	NA	NA	17637.1	0	0	0	0	0	MS/MS	unmatched	unmatched	unmatched	unmatched	unmatched
OG0000107	BAB1_1025	Q2YQ65	SSATALVLTPHEGEFK	SSATALVLTPHEGEFK	R	R	367	382	16	843.938	2	0	NA	tr|Q2YQ65|Q2YQ65_BRUA2	Q2YQ65_BRUA2	nnrD	Bifunctional NAD(P)H-hydrate repair enzyme	NA	NA	1	0	0	0	0	0	1789.56	NA	NA	NA	NA	NA	1.098	NA	NA	NA	NA	NA	11767	0	0	0	0	0	MS/MS	unmatched	unmatched	unmatched	unmatched	unmatched
OG0000107	BAB1_1025	Q2YQ65	SSATALVLTPHEGEFKR	SSATALVLTPHEGEFKR	R	L	367	383	17	614.995	3	0	NA	tr|Q2YQ65|Q2YQ65_BRUA2	Q2YQ65_BRUA2	nnrD	Bifunctional NAD(P)H-hydrate repair enzyme	NA	NA	1	0	0	0	0	0	1620.58	NA	NA	NA	NA	NA	0.846	NA	NA	NA	NA	NA	21547.5	0	0	0	0	0	MS/MS	unmatched	unmatched	unmatched	unmatched	unmatched
OG0000107	BAB1_1025	Q2YQ65	VTAAVLGPGYGNPAFAR	VTAAVLGPGYGNPAFAR	K	D	308	324	17	830.944	2	0	NA	tr|Q2YQ65|Q2YQ65_BRUA2	Q2YQ65_BRUA2	nnrD	Bifunctional NAD(P)H-hydrate repair enzyme	NA	NA	2	0	0	0	0	0	1945.78	NA	NA	NA	NA	NA	1.038	NA	NA	NA	NA	NA	37972.1	0	0	0	0	0	MS/MS	unmatched	unmatched	unmatched	unmatched	unmatched
OG0000108	BAB1_1614	Q2YQA4	EMFLNHLYGGMDEPELK	EM[15.9949]FLNHLYGGM[15.9949]DEPELK	K	I	172	188	17	685.645	3	0	11M(15.9949),2M(15.9949)	sp|Q2YQA4|CTRA_BRUA2	CTRA_BRUA2	ctrA	Cell cycle response regulator CtrA	NA	NA	1	0	0	0	0	0	1886.32	NA	NA	NA	NA	NA	0.898	NA	NA	NA	NA	NA	25308.7	0	0	0	0	0	MS/MS	unmatched	unmatched	unmatched	unmatched	unmatched
OG0000108	BAB1_1614	Q2YQA4	GYVLREPDAEMR	GYVLREPDAEMR	R	E	218	229	12	718.354	2	0	NA	sp|Q2YQA4|CTRA_BRUA2	CTRA_BRUA2	ctrA	Cell cycle response regulator CtrA	NA	NA	1	0	0	0	0	0	1414.42	NA	NA	NA	NA	NA	0.978	NA	NA	NA	NA	NA	39961.8	0	0	0	0	0	MS/MS	unmatched	unmatched	unmatched	unmatched	unmatched
OG0000108	BAB1_1614	Q2YQA4	GYVLREPDAEMR	GYVLREPDAEMR	R	E	218	229	12	479.238	3	0	NA	sp|Q2YQA4|CTRA_BRUA2	CTRA_BRUA2	ctrA	Cell cycle response regulator CtrA	NA	NA	1	0	0	0	0	0	1413.25	NA	NA	NA	NA	NA	0.77	NA	NA	NA	NA	NA	25517.6	0	0	0	0	0	MS/MS	unmatched	unmatched	unmatched	unmatched	unmatched
OG0000108	BAB1_1614	Q2YQA4	GYVLREPDAEMR	GYVLREPDAEM[15.9949]R	R	E	218	229	12	726.351	2	0	11M(15.9949)	sp|Q2YQA4|CTRA_BRUA2	CTRA_BRUA2	ctrA	Cell cycle response regulator CtrA	NA	NA	1	0	0	0	0	0	1124.41	NA	NA	NA	NA	NA	0.964	NA	NA	NA	NA	NA	32559	0	0	0	0	0	MS/MS	unmatched	unmatched	unmatched	unmatched	unmatched
OG0000108	BAB1_1614	Q2YQA4	GYVLREPDAEMRESA	GYVLREPDAEM[15.9949]RESA	R	-	218	232	15	580.274	3	0	11M(15.9949)	sp|Q2YQA4|CTRA_BRUA2	CTRA_BRUA2	ctrA	Cell cycle response regulator CtrA	NA	NA	1	0	0	0	0	0	1182.64	NA	NA	NA	NA	NA	0.78	NA	NA	NA	NA	NA	47015.7	0	0	0	0	0	MS/MS	unmatched	unmatched	unmatched	unmatched	unmatched
OG0000108	BAB1_1614	Q2YQA4	IIDVFICK	IIDVFIC[57.0215]K	K	L	189	196	8	504.283	2	0	7C(57.0215)	sp|Q2YQA4|CTRA_BRUA2	CTRA_BRUA2	ctrA	Cell cycle response regulator CtrA	NA	NA	2	0	0	0	0	0	2068.31	NA	NA	NA	NA	NA	0.812	NA	NA	NA	NA	NA	44783.8	0	0	0	0	0	MS/MS	unmatched	unmatched	unmatched	unmatched	unmatched
OG0000020	BAB1_1378	Q2YQD8	AAYDKGVADR	AAYDKGVADR	R	F	501	510	10	533.27	2	0	NA	sp|Q2YQD8|URE12_BRUA2	URE12_BRUA2	ureC2	Urease subunit alpha 2	NA	NA	1	0	0	0	0	0	554.915	NA	NA	NA	NA	NA	0.842	NA	NA	NA	NA	NA	58662.5	0	0	0	0	0	MS/MS	unmatched	unmatched	unmatched	unmatched	unmatched
OG0000020	BAB1_1378	Q2YQD8	AGNPSTKDGVTR	AGNPSTKDGVTR	K	G	103	114	12	601.81	2	0	NA	sp|Q2YQD8|URE12_BRUA2	URE12_BRUA2	ureC2	Urease subunit alpha 2	NA	NA	2	0	0	0	0	0	333.675	NA	NA	NA	NA	NA	0.856	NA	NA	NA	NA	NA	12772.4	0	0	0	0	0	MS/MS	unmatched	unmatched	unmatched	unmatched	unmatched
OG0000020	BAB1_1378	Q2YQD8	AIQTADAMK	AIQTADAMK	R	K	380	388	9	474.745	2	0	NA	sp|Q2YQD8|URE12_BRUA2	URE12_BRUA2	ureC2	Urease subunit alpha 2	NA	NA	1	0	0	0	0	0	796.014	NA	NA	NA	NA	NA	0.792	NA	NA	NA	NA	NA	12865	0	0	0	0	0	MS/MS	unmatched	unmatched	unmatched	unmatched	unmatched
OG0000020	BAB1_1378	Q2YQD8	AIQTADAMKK	AIQTADAMKK	R	A	380	389	10	538.792	2	0	NA	sp|Q2YQD8|URE12_BRUA2	URE12_BRUA2	ureC2	Urease subunit alpha 2	NA	NA	1	2	1	0	0	0	616.658	590.993	585.349	NA	NA	NA	0.864	0.862	0.856	NA	NA	NA	93062.4	54433.4	43826	0	0	0	MS/MS	MS/MS	MS/MS	unmatched	unmatched	unmatched
OG0000020	BAB1_1378	Q2YQD8	AIQTADAMK	AIQTADAM[15.9949]K	R	K	380	388	9	482.742	2	0	8M(15.9949)	sp|Q2YQD8|URE12_BRUA2	URE12_BRUA2	ureC2	Urease subunit alpha 2	NA	NA	1	0	0	0	0	0	515.325	NA	NA	NA	NA	NA	0.79	NA	NA	NA	NA	NA	28115.1	0	0	0	0	0	MS/MS	unmatched	unmatched	unmatched	unmatched	unmatched
OG0000020	BAB1_1378	Q2YQD8	AIQTADAMKK	AIQTADAM[15.9949]KK	R	A	380	389	10	546.789	2	0	8M(15.9949)	sp|Q2YQD8|URE12_BRUA2	URE12_BRUA2	ureC2	Urease subunit alpha 2	NA	NA	4	2	3	2	0	1	349.977	210.001	247.427	251.93	NA	NA	0.862	0.856	0.852	0.874	NA	NA	127522	71556.8	43147.5	81758.3	0	0	MS/MS	MS/MS	MS/MS	MS/MS	unmatched	MS/MS
OG0000020	BAB1_1378	Q2YQD8	ARGPLPEDAPGNDNFR	ARGPLPEDAPGNDNFR	K	V	390	405	16	575.948	3	0	NA	sp|Q2YQD8|URE12_BRUA2	URE12_BRUA2	ureC2	Urease subunit alpha 2	NA	NA	1	0	0	0	0	0	1346.86	NA	NA	NA	NA	NA	0.758	NA	NA	NA	NA	NA	55601	0	0	0	0	0	MS/MS	unmatched	unmatched	unmatched	unmatched	unmatched
OG0000020	BAB1_1378	Q2YQD8	ATYGDELQYGGGK	ATYGDELQYGGGK	R	T	38	50	13	679.815	2	0	NA	sp|Q2YQD8|URE12_BRUA2	URE12_BRUA2	ureC2	Urease subunit alpha 2	NA	NA	3	1	1	1	1	1	1228.06	1200.02	1187.4	1220.97	1231.12	1229.28	0.926	0.916	0.91	0.932	0.928	0.93	342945	80347.3	103093	142922	59074.7	72005.9	MS/MS	MS/MS	MS/MS	MS/MS	MS/MS	MS/MS
OG0000020	BAB1_1378	Q2YQD8	GPLPEDAPGNDNFR	GPLPEDAPGNDNFR	R	V	392	405	14	749.85	2	0	NA	sp|Q2YQD8|URE12_BRUA2	URE12_BRUA2	ureC2	Urease subunit alpha 2	NA	NA	8	6	4	1	0	1	1544.87	1516.76	1507.64	1534.28	NA	1543.72	0.984	0.94	0.936	0.992	NA	0.954	257783	185577	94873.8	70217.6	0	14556.1	MS/MS	MS/MS	MS/MS	MS/MS	unmatched	MS/MS
OG0000020	BAB1_1378	Q2YQD8	IPSDVAFAESR	IPSDVAFAESR	K	V	332	342	11	596.304	2	0	NA	sp|Q2YQD8|URE12_BRUA2	URE12_BRUA2	ureC2	Urease subunit alpha 2	NA	NA	2	1	0	0	1	1	1596.12	1570.33	NA	NA	1587.48	1596.13	0.884	0.874	NA	NA	0.884	0.886	575414	181287	0	0	94344.7	167265	MS/MS	MS/MS	unmatched	unmatched	MS/MS	MS/MS
OG0000020	BAB1_1378	Q2YQD8	LGDSDLYVEIEK	LGDSDLYVEIEK	R	D	23	34	12	690.848	2	0	NA	sp|Q2YQD8|URE12_BRUA2	URE12_BRUA2	ureC2	Urease subunit alpha 2	NA	NA	2	0	0	0	0	1	1913.13	NA	NA	NA	NA	NA	0.958	NA	NA	NA	NA	NA	94863.8	0	0	0	0	0	MS/MS	unmatched	unmatched	unmatched	unmatched	MS/MS
OG0000020	BAB1_1378	Q2YQD8	LGETFLR	LGETFLR	R	A	373	379	7	418.237	2	0	NA	sp|Q2YQD8|URE12_BRUA2	URE12_BRUA2	ureC2	Urease subunit alpha 2	NA	NA	2	4	1	1	0	0	1676.5	1654.18	1646.21	1668.22	NA	NA	0.772	0.764	0.756	0.776	NA	NA	144242	103171	50429.7	45040.8	0	0	MS/MS	MS/MS	MS/MS	MS/MS	unmatched	unmatched
OG0000020	BAB1_1378	Q2YQD8	LVMPVSGTR	LVMPVSGTR	R	V	516	524	9	480.271	2	0	NA	sp|Q2YQD8|URE12_BRUA2	URE12_BRUA2	ureC2	Urease subunit alpha 2	NA	NA	5	3	1	0	0	0	1476.15	1446.89	1435.44	NA	NA	NA	0.77	0.764	0.758	NA	NA	NA	182871	222319	116582	0	0	0	MS/MS	MS/MS	MS/MS	unmatched	unmatched	unmatched
OG0000020	BAB1_1378	Q2YQD8	LVMPVSGTR	LVM[15.9949]PVSGTR	R	V	516	524	9	488.268	2	0	3M(15.9949)	sp|Q2YQD8|URE12_BRUA2	URE12_BRUA2	ureC2	Urease subunit alpha 2	NA	NA	4	2	1	2	0	1	906.643	878.624	869.5	899.479	NA	907.87	0.78	0.768	0.768	0.784	NA	0.78	138772	140561	101522	77631.7	0	56311.7	MS/MS	MS/MS	MS/MS	MS/MS	unmatched	MS/MS
OG0000020	BAB1_1378	Q2YQD8	QQYADLYGPTIGDK	QQYADLYGPTIGDK	R	I	7	20	14	784.883	2	0	NA	sp|Q2YQD8|URE12_BRUA2	URE12_BRUA2	ureC2	Urease subunit alpha 2	NA	NA	4	3	1	0	0	1	1732.45	1714.73	1709.1	NA	NA	1737.07	1.016	1.004	1	NA	NA	1.022	132245	44436.8	43670.5	0	0	66593.6	MS/MS	MS/MS	MS/MS	unmatched	unmatched	MS/MS
OG0000020	BAB1_1378	Q2YQD8	QQYADLYGPTIGDKIR	QQYADLYGPTIGDKIR	R	L	7	22	16	919.476	2	0	NA	sp|Q2YQD8|URE12_BRUA2	URE12_BRUA2	ureC2	Urease subunit alpha 2	NA	NA	1	0	0	0	0	0	1780.24	NA	NA	NA	NA	NA	1.134	NA	NA	NA	NA	NA	16314.4	0	0	0	0	0	MS/MS	unmatched	unmatched	unmatched	unmatched	unmatched
OG0000020	BAB1_1378	Q2YQD8	QQYADLYGPTIGDKIR	QQYADLYGPTIGDKIR	R	L	7	22	16	613.32	3	0	NA	sp|Q2YQD8|URE12_BRUA2	URE12_BRUA2	ureC2	Urease subunit alpha 2	NA	NA	1	0	0	0	0	0	1780.24	NA	NA	NA	NA	NA	0.892	NA	NA	NA	NA	NA	19008.1	0	0	0	0	0	MS/MS	unmatched	unmatched	unmatched	unmatched	unmatched
OG0000020	BAB1_1378	Q2YQD8	SVHTYHSEGAGGGHAPDLLK	SVHTYHSEGAGGGHAPDLLK	R	V	273	292	20	678.333	3	0	NA	sp|Q2YQD8|URE12_BRUA2	URE12_BRUA2	ureC2	Urease subunit alpha 2	NA	NA	6	0	0	0	0	0	1191.95	NA	NA	NA	NA	NA	0.94	NA	NA	NA	NA	NA	142341	0	0	0	0	0	MS/MS	unmatched	unmatched	unmatched	unmatched	unmatched
OG0000020	BAB1_1378	Q2YQD8	SVHTYHSEGAGGGHAPDLLK	SVHTYHSEGAGGGHAPDLLK	R	V	273	292	20	509.001	4	0	NA	sp|Q2YQD8|URE12_BRUA2	URE12_BRUA2	ureC2	Urease subunit alpha 2	NA	NA	1	0	0	0	0	0	1225.73	NA	NA	NA	NA	NA	0.866	NA	NA	NA	NA	NA	21807.2	0	0	0	0	0	MS/MS	unmatched	unmatched	unmatched	unmatched	unmatched
OG0000020	BAB1_1378	Q2YQD8	TSITFVSR	TSITFVSR	K	A	493	500	8	455.753	2	0	NA	sp|Q2YQD8|URE12_BRUA2	URE12_BRUA2	ureC2	Urease subunit alpha 2	NA	NA	2	2	1	0	0	0	1491.29	1462.03	1450.58	NA	NA	NA	0.772	0.768	0.764	NA	NA	NA	127692	151370	67068.2	0	0	0	MS/MS	MS/MS	MS/MS	unmatched	unmatched	unmatched
OG0000020	BAB1_1378	Q2YQD8	VHEDYGATPATIR	VHEDYGATPATIR	K	A	224	236	13	715.357	2	0	NA	sp|Q2YQD8|URE12_BRUA2	URE12_BRUA2	ureC2	Urease subunit alpha 2	NA	NA	2	2	1	2	3	2	1025.42	999.733	989.439	1014.79	1026.18	1025.49	0.96	0.948	0.942	0.968	0.964	0.964	317158	71962.4	74414.5	96614.1	31513.3	45976.2	MS/MS	MS/MS	MS/MS	MS/MS	MS/MS	MS/MS
OG0000020	BAB1_1378	Q2YQD8	VVGQNNILPSSTNPTLPCGK	VVGQNNILPSSTNPTLPC[57.0215]GK	K	N	293	312	20	1048.54	2	0	18C(57.0215)	sp|Q2YQD8|URE12_BRUA2	URE12_BRUA2	ureC2	Urease subunit alpha 2	NA	NA	6	0	1	0	0	0	1828.03	NA	1806.93	NA	NA	NA	1.18	NA	1.164	NA	NA	NA	144563	0	16201.1	0	0	0	MS/MS	unmatched	MS/MS	unmatched	unmatched	unmatched
OG0000020	BAB1_1378	Q2YQD8	TQISRQQYADLYGPTIGDK	n[42.0106]TQISRQQYADLYGPTIGDK	M	I	2	20	19	732.702	3	0	N-term(42.0106)	sp|Q2YQD8|URE12_BRUA2	URE12_BRUA2	ureC2	Urease subunit alpha 2	NA	NA	1	0	0	0	0	0	NA	NA	NA	NA	NA	NA	NA	NA	NA	NA	NA	NA	0	0	0	0	0	0	MS/MS	unmatched	unmatched	unmatched	unmatched	unmatched
OG0000109	BAB1_1399	Q2YQN2	AHALNLK	AHALNLK	R	D	30	36	7	383.732	2	0	NA	sp|Q2YQN2|ILVC_BRUA2	ILVC_BRUA2	ilvC	Ketol-acid reductoisomerase (NADP(+))	NA	NA	2	0	0	0	0	0	678.403	NA	NA	NA	NA	NA	0.76	NA	NA	NA	NA	NA	87560	0	0	0	0	0	MS/MS	unmatched	unmatched	unmatched	unmatched	unmatched
OG0000109	BAB1_1399	Q2YQN2	AMMPWIEK	AMMPWIEK	R	N	323	330	8	503.248	2	0	NA	sp|Q2YQN2|ILVC_BRUA2	ILVC_BRUA2	ilvC	Ketol-acid reductoisomerase (NADP(+))	NA	NA	2	1	0	0	0	0	2008.79	1989.57	NA	NA	NA	NA	0.794	0.79	NA	NA	NA	NA	47609.6	54916.3	0	0	0	0	MS/MS	MS/MS	unmatched	unmatched	unmatched	unmatched
OG0000109	BAB1_1399	Q2YQN2	AMMPWIEK	AMM[15.9949]PWIEK	R	N	323	330	8	511.246	2	0	3M(15.9949)	sp|Q2YQN2|ILVC_BRUA2	ILVC_BRUA2	ilvC	Ketol-acid reductoisomerase (NADP(+))	NA	NA	1	0	0	0	0	0	1647.38	NA	NA	NA	NA	NA	0.804	NA	NA	NA	NA	NA	14053.8	0	0	0	0	0	MS/MS	unmatched	unmatched	unmatched	unmatched	unmatched
OG0000109	BAB1_1399	Q2YQN2	AMMPWIEK	AM[15.9949]MPWIEK	R	N	323	330	8	511.246	2	0	2M(15.9949)	sp|Q2YQN2|ILVC_BRUA2	ILVC_BRUA2	ilvC	Ketol-acid reductoisomerase (NADP(+))	NA	NA	2	1	0	0	0	0	1794.22	1772.96	NA	NA	NA	NA	0.802	0.794	NA	NA	NA	NA	15436.4	17184	0	0	0	0	MS/MS	MS/MS	unmatched	unmatched	unmatched	unmatched
OG0000109	BAB1_1399	Q2YQN2	AMMPWIEK	AM[15.9949]M[15.9949]PWIEK	R	N	323	330	8	519.243	2	0	2M(15.9949),3M(15.9949)	sp|Q2YQN2|ILVC_BRUA2	ILVC_BRUA2	ilvC	Ketol-acid reductoisomerase (NADP(+))	NA	NA	3	2	0	1	0	0	1287.46	1266.39	NA	1281.55	NA	NA	0.832	0.822	NA	0.838	NA	NA	23191.8	47091.4	0	78777.6	0	0	MS/MS	MS/MS	unmatched	MS/MS	unmatched	unmatched
OG0000109	BAB1_1399	Q2YQN2	AQADGFEVMNVADAAK	AQADGFEVMNVADAAK	K	W	57	72	16	818.885	2	0	NA	sp|Q2YQN2|ILVC_BRUA2	ILVC_BRUA2	ilvC	Ketol-acid reductoisomerase (NADP(+))	NA	NA	3	0	0	0	0	0	1971.45	NA	NA	NA	NA	NA	1.036	NA	NA	NA	NA	NA	92474.2	0	0	0	0	0	MS/MS	unmatched	unmatched	unmatched	unmatched	unmatched
OG0000109	BAB1_1399	Q2YQN2	AQADGFEVMNVADAAK	AQADGFEVM[15.9949]NVADAAK	K	W	57	72	16	826.883	2	0	9M(15.9949)	sp|Q2YQN2|ILVC_BRUA2	ILVC_BRUA2	ilvC	Ketol-acid reductoisomerase (NADP(+))	NA	NA	3	0	0	0	0	0	1680	NA	NA	NA	NA	NA	1.034	NA	NA	NA	NA	NA	38245.9	0	0	0	0	0	MS/MS	unmatched	unmatched	unmatched	unmatched	unmatched
OG0000109	BAB1_1399	Q2YQN2	DADVNLIK	DADVNLIK	R	S	8	15	8	444.245	2	0	NA	sp|Q2YQN2|ILVC_BRUA2	ILVC_BRUA2	ilvC	Ketol-acid reductoisomerase (NADP(+))	NA	NA	1	0	0	0	0	0	1452.86	NA	NA	NA	NA	NA	0.768	NA	NA	NA	NA	NA	24008.3	0	0	0	0	0	MS/MS	unmatched	unmatched	unmatched	unmatched	unmatched
OG0000109	BAB1_1399	Q2YQN2	DGAAIAFAHGLNVHCGLIEPK	DGAAIAFAHGLNVHC[57.0215]GLIEPK	R	K	100	120	21	730.709	3	0	15C(57.0215)	sp|Q2YQN2|ILVC_BRUA2	ILVC_BRUA2	ilvC	Ketol-acid reductoisomerase (NADP(+))	NA	NA	1	0	0	0	0	0	2056.64	NA	NA	NA	NA	NA	0.992	NA	NA	NA	NA	NA	29607.2	0	0	0	0	0	MS/MS	unmatched	unmatched	unmatched	unmatched	unmatched
OG0000109	BAB1_1399	Q2YQN2	DHIHNNLR	DHIHNNLR	R	D	92	99	8	509.762	2	0	NA	sp|Q2YQN2|ILVC_BRUA2	ILVC_BRUA2	ilvC	Ketol-acid reductoisomerase (NADP(+))	NA	NA	1	0	0	0	0	0	476.898	NA	NA	NA	NA	NA	0.812	NA	NA	NA	NA	NA	83827	0	0	0	0	0	MS/MS	unmatched	unmatched	unmatched	unmatched	unmatched
OG0000109	BAB1_1399	Q2YQN2	FTSDWMQEWK	FTSDWM[15.9949]QEWK	K	A	287	296	10	687.295	2	0	6M(15.9949)	sp|Q2YQN2|ILVC_BRUA2	ILVC_BRUA2	ilvC	Ketol-acid reductoisomerase (NADP(+))	NA	NA	1	0	0	0	0	0	1871.17	NA	NA	NA	NA	NA	0.928	NA	NA	NA	NA	NA	33194.2	0	0	0	0	0	MS/MS	unmatched	unmatched	unmatched	unmatched	unmatched
OG0000109	BAB1_1399	Q2YQN2	KTVDVVMIAPK	KTVDVVMIAPK	K	G	121	131	11	600.855	2	0	NA	sp|Q2YQN2|ILVC_BRUA2	ILVC_BRUA2	ilvC	Ketol-acid reductoisomerase (NADP(+))	NA	NA	2	0	0	0	0	0	1614.76	NA	NA	NA	NA	NA	0.928	NA	NA	NA	NA	NA	46644.4	0	0	0	0	0	MS/MS	unmatched	unmatched	unmatched	unmatched	unmatched
OG0000109	BAB1_1399	Q2YQN2	KTVDVVMIAPK	KTVDVVM[15.9949]IAPK	K	G	121	131	11	608.852	2	0	7M(15.9949)	sp|Q2YQN2|ILVC_BRUA2	ILVC_BRUA2	ilvC	Ketol-acid reductoisomerase (NADP(+))	NA	NA	2	0	0	0	0	0	1357.34	NA	NA	NA	NA	NA	0.91	NA	NA	NA	NA	NA	55050.4	0	0	0	0	0	MS/MS	unmatched	unmatched	unmatched	unmatched	unmatched
OG0000109	BAB1_1399	Q2YQN2	KVVIVGYGSQGR	KVVIVGYGSQGR	K	A	18	29	12	631.864	2	0	NA	sp|Q2YQN2|ILVC_BRUA2	ILVC_BRUA2	ilvC	Ketol-acid reductoisomerase (NADP(+))	NA	NA	1	0	0	0	0	0	1140.71	NA	NA	NA	NA	NA	0.904	NA	NA	NA	NA	NA	43272	0	0	0	0	0	MS/MS	unmatched	unmatched	unmatched	unmatched	unmatched
OG0000109	BAB1_1399	Q2YQN2	LNDAHQIEEVGGK	LNDAHQIEEVGGK	R	L	308	320	13	705.355	2	0	NA	sp|Q2YQN2|ILVC_BRUA2	ILVC_BRUA2	ilvC	Ketol-acid reductoisomerase (NADP(+))	NA	NA	2	2	1	1	0	0	911.302	886.775	878.816	906.465	NA	NA	0.974	0.968	0.96	1.01	NA	NA	71383.5	60334.5	42232.6	74884.5	0	0	MS/MS	MS/MS	MS/MS	MS/MS	unmatched	unmatched
OG0000109	BAB1_1399	Q2YQN2	LNDAHQIEEVGGK	LNDAHQIEEVGGK	R	L	308	320	13	470.572	3	0	NA	sp|Q2YQN2|ILVC_BRUA2	ILVC_BRUA2	ilvC	Ketol-acid reductoisomerase (NADP(+))	NA	NA	2	0	0	1	0	2	911.302	NA	NA	906.465	NA	NA	0.758	NA	NA	0.766	NA	NA	63269.8	0	0	90839.4	0	0	MS/MS	unmatched	unmatched	MS/MS	unmatched	MS/MS
OG0000109	BAB1_1399	Q2YQN2	RLNDAHQIEEVGGK	RLNDAHQIEEVGGK	R	L	307	320	14	783.405	2	0	NA	sp|Q2YQN2|ILVC_BRUA2	ILVC_BRUA2	ilvC	Ketol-acid reductoisomerase (NADP(+))	NA	NA	2	0	0	0	0	0	850.75	NA	NA	NA	NA	NA	1.002	NA	NA	NA	NA	NA	36369.2	0	0	0	0	0	MS/MS	unmatched	unmatched	unmatched	unmatched	unmatched
OG0000109	BAB1_1399	Q2YQN2	RLNDAHQIEEVGGK	RLNDAHQIEEVGGK	R	L	307	320	14	522.606	3	0	NA	sp|Q2YQN2|ILVC_BRUA2	ILVC_BRUA2	ilvC	Ketol-acid reductoisomerase (NADP(+))	NA	NA	1	0	0	0	0	0	849.585	NA	NA	NA	NA	NA	0.808	NA	NA	NA	NA	NA	57391.6	0	0	0	0	0	MS/MS	unmatched	unmatched	unmatched	unmatched	unmatched
OG0000109	BAB1_1399	Q2YQN2	TVDVVMIAPK	TVDVVMIAPK	K	G	122	131	10	536.807	2	0	NA	sp|Q2YQN2|ILVC_BRUA2	ILVC_BRUA2	ilvC	Ketol-acid reductoisomerase (NADP(+))	NA	NA	1	0	0	0	0	0	1870.01	NA	NA	NA	NA	NA	0.878	NA	NA	NA	NA	NA	14348	0	0	0	0	0	MS/MS	unmatched	unmatched	unmatched	unmatched	unmatched
OG0000109	BAB1_1399	Q2YQN2	VLKDIQTGK	VLKDIQTGK	R	F	278	286	9	501.303	2	0	NA	sp|Q2YQN2|ILVC_BRUA2	ILVC_BRUA2	ilvC	Ketol-acid reductoisomerase (NADP(+))	NA	NA	2	1	0	1	0	0	676.074	650.387	644.745	664.215	NA	NA	0.836	0.834	0.828	0.848	NA	NA	74574.6	53128.2	32882.2	58925.1	0	0	MS/MS	MS/MS	MBR	MS/MS	unmatched	unmatched
OG0000109	BAB1_1399	Q2YQN2	VVIVGYGSQGR	VVIVGYGSQGR	K	A	19	29	11	567.817	2	0	NA	sp|Q2YQN2|ILVC_BRUA2	ILVC_BRUA2	ilvC	Ketol-acid reductoisomerase (NADP(+))	NA	NA	3	2	1	1	1	1	1410.92	1381.68	1370.23	1398.01	1412.79	1413.29	0.87	0.86	0.856	0.872	0.872	0.872	192854	60841.1	64367.7	78435.9	43484.5	58815.3	MS/MS	MS/MS	MS/MS	MS/MS	MS/MS	MS/MS
OG0000109	BAB1_1399	Q2YQN2	VYYDRDADVNLIK	VYYDRDADVNLIK	R	S	3	15	13	792.407	2	0	NA	sp|Q2YQN2|ILVC_BRUA2	ILVC_BRUA2	ilvC	Ketol-acid reductoisomerase (NADP(+))	NA	NA	2	0	0	0	0	0	1633.41	NA	NA	NA	NA	NA	1.044	NA	NA	NA	NA	NA	49082.6	0	0	0	0	0	MS/MS	unmatched	unmatched	unmatched	unmatched	unmatched
OG0000109	BAB1_1399	Q2YQN2	VYYDRDADVNLIK	VYYDRDADVNLIK	R	S	3	15	13	528.607	3	0	NA	sp|Q2YQN2|ILVC_BRUA2	ILVC_BRUA2	ilvC	Ketol-acid reductoisomerase (NADP(+))	NA	NA	2	0	0	0	0	0	1633.41	NA	NA	NA	NA	NA	0.828	NA	NA	NA	NA	NA	39475.9	0	0	0	0	0	MS/MS	unmatched	unmatched	unmatched	unmatched	unmatched
OG0000110	BAB1_1186	Q2YRJ0	AIYDLTLDR	AIYDLTLDR	R	A	38	46	9	540.29	2	0	NA	sp|Q2YRJ0|EIPB_BRUA2	EIPB_BRUA2	eipB	Cell envelope integrity protein EipB	NA	NA	3	1	2	2	1	1	1935.28	1916.2	1912.9	1929.2	1935.74	1936.25	0.858	0.85	0.844	0.862	0.862	0.86	81718.4	36857.3	174271	81220.6	111066	105975	MS/MS	MS/MS	MS/MS	MS/MS	MS/MS	MS/MS
OG0000110	BAB1_1186	Q2YRJ0	AIYDLTLDRADEK	AIYDLTLDRADEK	R	S	38	50	13	761.891	2	0	NA	sp|Q2YRJ0|EIPB_BRUA2	EIPB_BRUA2	eipB	Cell envelope integrity protein EipB	NA	NA	3	1	3	1	1	2	1763.92	1745.01	1742.88	NA	1763.35	1766.2	1.024	1.014	1.01	NA	1.03	1.034	89218	41080.4	195879	0	96398.3	108555	MS/MS	MS/MS	MS/MS	MS/MS	MS/MS	MS/MS
OG0000110	BAB1_1186	Q2YRJ0	AIYDLTLDRADEK	AIYDLTLDRADEK	R	S	38	50	13	508.263	3	0	NA	sp|Q2YRJ0|EIPB_BRUA2	EIPB_BRUA2	eipB	Cell envelope integrity protein EipB	NA	NA	2	0	1	0	1	1	1765.09	NA	1742.88	NA	1763.35	1766.2	0.808	NA	0.794	NA	0.808	0.81	36636.7	0	42941.9	0	57279	68895	MS/MS	unmatched	MS/MS	unmatched	MS/MS	MS/MS
OG0000110	BAB1_1186	Q2YRJ0	DLTMDYGDFSMR	DLTMDYGDFSM[15.9949]R	R	G	249	260	12	733.8	2	0	11M(15.9949)	sp|Q2YRJ0|EIPB_BRUA2	EIPB_BRUA2	eipB	Cell envelope integrity protein EipB	NA	NA	1	0	1	0	2	1	1914.3	NA	1894.27	NA	1915.94	1915.29	0.96	NA	0.946	NA	0.966	0.966	33018.4	0	94407.5	0	63939.7	79761	MS/MS	unmatched	MS/MS	unmatched	MS/MS	MS/MS
OG0000110	BAB1_1186	Q2YRJ0	DLTMDYGDFSMR	DLTM[15.9949]DYGDFSMR	R	G	249	260	12	733.8	2	0	4M(15.9949)	sp|Q2YRJ0|EIPB_BRUA2	EIPB_BRUA2	eipB	Cell envelope integrity protein EipB	NA	NA	1	0	0	0	0	0	1935.28	NA	1914.07	NA	NA	1936.25	0.96	NA	0.948	NA	NA	0.964	28495	0	76498.7	0	0	56782.7	MS/MS	unmatched	MBR	unmatched	unmatched	MBR
OG0000110	BAB1_1186	Q2YRJ0	DLTMDYGDFSMR	DLTM[15.9949]DYGDFSM[15.9949]R	R	G	249	260	12	741.797	2	0	11M(15.9949),4M(15.9949)	sp|Q2YRJ0|EIPB_BRUA2	EIPB_BRUA2	eipB	Cell envelope integrity protein EipB	NA	NA	2	3	1	2	2	1	1695.16	1678.64	1671.84	1697.34	1698.13	1700.97	0.964	0.956	0.952	0.978	0.968	0.97	38876.7	40842.3	113985	142063	79027.9	103841	MS/MS	MS/MS	MS/MS	MS/MS	MS/MS	MS/MS
OG0000110	BAB1_1186	Q2YRJ0	ENTLDLK	ENTLDLK	K	G	143	149	7	416.724	2	0	NA	sp|Q2YRJ0|EIPB_BRUA2	EIPB_BRUA2	eipB	Cell envelope integrity protein EipB	NA	NA	2	0	0	1	2	1	1076.66	NA	NA	1062.54	1075.08	1074.4	0.76	NA	NA	0.762	0.762	0.762	63928.9	0	0	155718	96160.5	133941	MS/MS	unmatched	unmatched	MS/MS	MS/MS	MS/MS
OG0000110	BAB1_1186	Q2YRJ0	EQQDGMPIYR	EQQDGMPIYR	K	I	227	236	10	618.788	2	0	NA	sp|Q2YRJ0|EIPB_BRUA2	EIPB_BRUA2	eipB	Cell envelope integrity protein EipB	NA	NA	2	0	1	0	0	0	1314.24	NA	1273.58	NA	NA	NA	0.884	NA	0.864	NA	NA	NA	19805.8	0	100153	0	0	0	MS/MS	unmatched	MS/MS	unmatched	unmatched	unmatched
OG0000110	BAB1_1186	Q2YRJ0	EQQDGMPIYR	EQQDGM[15.9949]PIYR	K	I	227	236	10	626.785	2	0	6M(15.9949)	sp|Q2YRJ0|EIPB_BRUA2	EIPB_BRUA2	eipB	Cell envelope integrity protein EipB	NA	NA	0	0	0	0	1	2	798.342	NA	NA	NA	795.601	796.075	0.89	NA	NA	NA	0.898	0.894	8788	0	0	0	78601.4	95360.2	MBR	unmatched	unmatched	unmatched	MS/MS	MS/MS
OG0000110	BAB1_1186	Q2YRJ0	FYQTTLFDASEDADR	FYQTTLFDASEDADR	K	V	171	185	15	889.897	2	0	NA	sp|Q2YRJ0|EIPB_BRUA2	EIPB_BRUA2	eipB	Cell envelope integrity protein EipB	NA	NA	2	0	1	0	1	1	1984.28	NA	1961.82	NA	1984.68	1984.01	1.074	NA	1.062	NA	1.07	1.072	74131.1	0	113058	0	64230	75047.5	MS/MS	unmatched	MS/MS	unmatched	MS/MS	MS/MS
OG0000110	BAB1_1186	Q2YRJ0	GDAKLEDGKTVVK	GDAKLEDGKTVVK	R	L	125	137	13	680.378	2	0	NA	sp|Q2YRJ0|EIPB_BRUA2	EIPB_BRUA2	eipB	Cell envelope integrity protein EipB	NA	NA	2	0	2	2	2	2	641.119	NA	615.632	632.757	643.039	643.523	0.962	NA	0.956	0.974	0.974	0.968	38364.2	0	98225.9	104596	58784.7	44291.4	MS/MS	unmatched	MS/MS	MS/MS	MS/MS	MS/MS
OG0000110	BAB1_1186	Q2YRJ0	HMEELIGK	HMEELIGK	R	A	157	164	8	478.747	2	0	NA	sp|Q2YRJ0|EIPB_BRUA2	EIPB_BRUA2	eipB	Cell envelope integrity protein EipB	NA	NA	2	0	2	1	1	1	1034.74	NA	1006.91	1020.61	1036.66	1037.14	0.822	NA	0.8	0.822	0.826	0.826	209468	0	463161	119693	102783	97763.1	MS/MS	unmatched	MS/MS	MS/MS	MS/MS	MS/MS
OG0000110	BAB1_1186	Q2YRJ0	HMEELIGK	HM[15.9949]EELIGK	R	A	157	164	8	486.745	2	0	2M(15.9949)	sp|Q2YRJ0|EIPB_BRUA2	EIPB_BRUA2	eipB	Cell envelope integrity protein EipB	NA	NA	2	1	1	1	1	1	729.64	703.95	697.146	714.293	725.719	725.037	0.828	0.816	0.812	0.836	0.832	0.83	53222.9	45042.7	164081	188681	131639	147443	MS/MS	MS/MS	MS/MS	MS/MS	MS/MS	MS/MS
OG0000110	BAB1_1186	Q2YRJ0	LDIYDTGK	LDIYDTGK	K	N	266	273	8	462.737	2	0	NA	sp|Q2YRJ0|EIPB_BRUA2	EIPB_BRUA2	eipB	Cell envelope integrity protein EipB	NA	NA	2	1	3	0	0	0	1315.41	1285.02	1274.74	NA	NA	NA	0.792	0.782	0.778	NA	NA	NA	90080.9	58519.2	303747	0	0	0	MS/MS	MS/MS	MS/MS	unmatched	unmatched	unmatched
OG0000110	BAB1_1186	Q2YRJ0	LDIYDTGKNK	LDIYDTGKNK	K	T	266	275	10	583.806	2	0	NA	sp|Q2YRJ0|EIPB_BRUA2	EIPB_BRUA2	eipB	Cell envelope integrity protein EipB	NA	NA	1	0	1	1	1	1	1027.75	NA	990.603	1019.45	1029.67	1028.99	0.926	NA	0.9	0.924	0.922	0.918	26580	0	112354	127334	70837.3	89035.1	MS/MS	unmatched	MS/MS	MS/MS	MS/MS	MS/MS
OG0000110	BAB1_1186	Q2YRJ0	LEDGKTVVK	LEDGKTVVK	K	L	129	137	9	494.787	2	0	NA	sp|Q2YRJ0|EIPB_BRUA2	EIPB_BRUA2	eipB	Cell envelope integrity protein EipB	NA	NA	1	0	2	3	2	1	577.039	NA	549.203	569.819	573.124	571.308	0.822	NA	0.814	0.83	0.826	0.828	91128.3	0	230275	145721	106518	114024	MS/MS	unmatched	MS/MS	MS/MS	MS/MS	MS/MS
OG0000110	BAB1_1186	Q2YRJ0	LVKLDIYDTGK	LVKLDIYDTGK	K	N	263	273	11	632.861	2	0	NA	sp|Q2YRJ0|EIPB_BRUA2	EIPB_BRUA2	eipB	Cell envelope integrity protein EipB	NA	NA	1	0	1	0	1	1	1728.95	NA	1707.93	NA	1729.57	1732.41	0.938	NA	0.926	NA	0.946	0.942	21021.4	0	52501.5	0	42700.3	52651.8	MS/MS	unmatched	MS/MS	unmatched	MS/MS	MS/MS
OG0000110	BAB1_1186	Q2YRJ0	LVKLDIYDTGK	LVKLDIYDTGK	K	N	263	273	11	422.243	3	0	NA	sp|Q2YRJ0|EIPB_BRUA2	EIPB_BRUA2	eipB	Cell envelope integrity protein EipB	NA	NA	0	0	0	1	0	0	NA	NA	NA	NA	NA	NA	NA	NA	NA	NA	NA	NA	0	0	0	0	0	0	unmatched	unmatched	unmatched	MS/MS	unmatched	unmatched
OG0000110	BAB1_1186	Q2YRJ0	MVYEFNGSACEGYTTNFR	MVYEFNGSAC[57.0215]EGYTTNFR	R	F	60	77	18	1073.45	2	0	10C(57.0215)	sp|Q2YRJ0|EIPB_BRUA2	EIPB_BRUA2	eipB	Cell envelope integrity protein EipB	NA	NA	4	0	1	0	0	0	1910.8	NA	NA	NA	NA	NA	1.204	NA	NA	NA	NA	NA	46216.6	0	0	0	0	0	MS/MS	unmatched	MS/MS	unmatched	unmatched	unmatched
OG0000110	BAB1_1186	Q2YRJ0	MVYEFNGSACEGYTTNFR	M[15.9949]VYEFNGSAC[57.0215]EGYTTNFR	R	F	60	77	18	1081.45	2	0	10C(57.0215),1M(15.9949)	sp|Q2YRJ0|EIPB_BRUA2	EIPB_BRUA2	eipB	Cell envelope integrity protein EipB	NA	NA	1	0	0	1	1	0	NA	NA	NA	NA	NA	NA	NA	NA	NA	NA	NA	NA	0	0	0	0	0	0	MS/MS	unmatched	unmatched	MS/MS	MS/MS	unmatched
OG0000110	BAB1_1186	Q2YRJ0	PKENTLDLK	PKENTLDLK	K	G	141	149	9	529.298	2	0	NA	sp|Q2YRJ0|EIPB_BRUA2	EIPB_BRUA2	eipB	Cell envelope integrity protein EipB	NA	NA	1	0	0	0	0	0	853.077	NA	NA	NA	NA	NA	0.854	NA	NA	NA	NA	NA	6331.17	0	0	0	0	0	MS/MS	unmatched	unmatched	unmatched	unmatched	unmatched
OG0000110	BAB1_1186	Q2YRJ0	QQAVPDDETK	QQAVPDDETK	K	V	196	205	10	565.77	2	0	NA	sp|Q2YRJ0|EIPB_BRUA2	EIPB_BRUA2	eipB	Cell envelope integrity protein EipB	NA	NA	3	0	4	1	1	1	573.544	NA	545.711	569.819	570.795	567.814	0.852	NA	0.842	0.862	0.856	0.856	211378	0	371757	192331	106534	109848	MS/MS	unmatched	MS/MS	MS/MS	MS/MS	MS/MS
OG0000110	BAB1_1186	Q2YRJ0	QQAVPDDETKVMGK	QQAVPDDETKVMGK	K	F	196	209	14	773.383	2	0	NA	sp|Q2YRJ0|EIPB_BRUA2	EIPB_BRUA2	eipB	Cell envelope integrity protein EipB	NA	NA	2	0	2	0	0	0	985.831	NA	946.351	NA	NA	NA	1.038	NA	1.024	NA	NA	NA	5833.24	0	44233.3	0	0	0	MS/MS	unmatched	MS/MS	unmatched	unmatched	unmatched
OG0000110	BAB1_1186	Q2YRJ0	QQAVPDDETKVMGK	QQAVPDDETKVMGK	K	F	196	209	14	515.924	3	0	NA	sp|Q2YRJ0|EIPB_BRUA2	EIPB_BRUA2	eipB	Cell envelope integrity protein EipB	NA	NA	0	0	1	0	0	0	983.502	NA	945.186	NA	NA	NA	0.834	NA	0.82	NA	NA	NA	26064.3	0	92764.7	0	0	0	MBR	unmatched	MS/MS	unmatched	unmatched	unmatched
OG0000110	BAB1_1186	Q2YRJ0	QQAVPDDETKVMGK	QQAVPDDETKVM[15.9949]GK	K	F	196	209	14	781.38	2	0	12M(15.9949)	sp|Q2YRJ0|EIPB_BRUA2	EIPB_BRUA2	eipB	Cell envelope integrity protein EipB	NA	NA	5	0	3	2	2	5	677.239	NA	643.579	672.368	677.973	674.965	1.02	NA	1.012	1.034	1.022	1.022	30095.5	0	85679.8	154258	84595.9	67474.2	MS/MS	unmatched	MS/MS	MS/MS	MS/MS	MS/MS
OG0000110	BAB1_1186	Q2YRJ0	QQAVPDDETKVMGK	QQAVPDDETKVM[15.9949]GK	K	F	196	209	14	521.256	3	0	12M(15.9949)	sp|Q2YRJ0|EIPB_BRUA2	EIPB_BRUA2	eipB	Cell envelope integrity protein EipB	NA	NA	1	0	1	1	2	2	679.568	NA	644.745	673.532	679.138	677.294	0.828	NA	0.816	0.834	0.834	0.828	25778.8	0	76377.8	212533	96413.6	149011	MS/MS	unmatched	MS/MS	MS/MS	MS/MS	MS/MS
OG0000110	BAB1_1186	Q2YRJ0	SGISGLTGR	SGISGLTGR	K	M	51	59	9	424.235	2	0	NA	sp|Q2YRJ0|EIPB_BRUA2	EIPB_BRUA2	eipB	Cell envelope integrity protein EipB	NA	NA	1	0	1	1	1	1	1129.07	1102.21	1088.42	1120.79	1133.31	1130.3	0.758	0.752	0.752	0.768	0.766	0.764	72173.7	68401.8	157384	135042	129434	121398	MS/MS	MBR	MS/MS	MS/MS	MS/MS	MS/MS
OG0000110	BAB1_1186	Q2YRJ0	TFVDKELVK	TFVDKELVK	K	E	113	121	9	539.811	2	0	NA	sp|Q2YRJ0|EIPB_BRUA2	EIPB_BRUA2	eipB	Cell envelope integrity protein EipB	NA	NA	1	0	2	3	2	2	1290.95	NA	1259.61	1273.4	1296.34	1296.83	0.862	NA	0.844	0.868	0.866	0.862	395399	0	710851	261039	187872	198838	MS/MS	unmatched	MS/MS	MS/MS	MS/MS	MS/MS
OG0000110	BAB1_1186	Q2YRJ0	VDMDEQPQR	VDMDEQPQR	R	V	82	90	9	559.251	2	0	NA	sp|Q2YRJ0|EIPB_BRUA2	EIPB_BRUA2	eipB	Cell envelope integrity protein EipB	NA	NA	2	2	3	1	2	1	694.706	667.852	661.046	687.507	693.112	691.266	0.828	0.82	0.814	0.84	0.844	0.838	200380	66959.9	419514	129769	69181.2	85559.4	MS/MS	MS/MS	MS/MS	MS/MS	MS/MS	MS/MS
OG0000110	BAB1_1186	Q2YRJ0	VDMDEQPQR	VDM[15.9949]DEQPQR	R	V	82	90	9	567.248	2	0	3M(15.9949)	sp|Q2YRJ0|EIPB_BRUA2	EIPB_BRUA2	eipB	Cell envelope integrity protein EipB	NA	NA	3	2	2	4	4	2	457.102	385.825	375.706	425.427	439.216	403.632	0.824	0.822	0.816	0.834	0.832	0.828	70465.6	45936.4	95689.6	210420	102101	117298	MS/MS	MS/MS	MS/MS	MS/MS	MS/MS	MS/MS
OG0000110	BAB1_1186	Q2YRJ0	VTDQQTTTFEDADGK	VTDQQTTTFEDADGK	R	D	91	105	15	828.373	2	0	NA	sp|Q2YRJ0|EIPB_BRUA2	EIPB_BRUA2	eipB	Cell envelope integrity protein EipB	NA	NA	3	1	4	1	2	1	984.667	NA	946.351	981.014	987.747	985.896	1.012	NA	1.006	1.026	1.022	1.022	41526.3	0	111780	119557	57275.4	59719.9	MS/MS	MS/MS	MS/MS	MS/MS	MS/MS	MS/MS
OG0000110	BAB1_1186	Q2YRJ0	VTDQQTTTFEDADGKDFR	VTDQQTTTFEDADGKDFR	R	F	91	108	18	1037.47	2	0	NA	sp|Q2YRJ0|EIPB_BRUA2	EIPB_BRUA2	eipB	Cell envelope integrity protein EipB	NA	NA	3	0	3	3	1	1	1330.55	NA	1295.7	1319.98	1337.1	1332.93	1.164	NA	1.174	1.186	1.19	1.182	37793.3	0	149097	80266.2	42276.6	62176.9	MS/MS	unmatched	MS/MS	MS/MS	MS/MS	MS/MS
OG0000110	BAB1_1186	Q2YRJ0	VTDQQTTTFEDADGKDFR	VTDQQTTTFEDADGKDFR	R	F	91	108	18	691.983	3	0	NA	sp|Q2YRJ0|EIPB_BRUA2	EIPB_BRUA2	eipB	Cell envelope integrity protein EipB	NA	NA	4	1	6	3	7	4	1330.55	1303.65	1294.54	1319.98	1337.1	1318.96	0.914	0.906	0.902	0.924	0.924	0.902	271858	58589.1	450297	212320	94068.8	65013.2	MS/MS	MS/MS	MS/MS	MS/MS	MS/MS	MS/MS
OG0000110	BAB1_1186	Q2YRJ0	VVATTVVVGK	VVATTVVVGK	R	Q	186	195	10	486.808	2	0	NA	sp|Q2YRJ0|EIPB_BRUA2	EIPB_BRUA2	eipB	Cell envelope integrity protein EipB	NA	NA	2	0	2	2	1	0	1268.82	NA	1225.83	1255.92	1271.88	NA	0.836	NA	0.792	0.846	0.814	NA	56603.1	0	164375	138780	100347	0	MS/MS	unmatched	MS/MS	MS/MS	MS/MS	unmatched
OG0000111	BAB1_1508	Q2YRN2	AAIGTPTPDR	AAIGTPTPDR	R	L	481	490	10	499.767	2	0	NA	tr|Q2YRN2|Q2YRN2_BRUA2	Q2YRN2_BRUA2	carB	Carbamoyl phosphate synthase large chain	NA	NA	2	2	1	2	0	0	874.038	846.019	835.732	869.197	NA	NA	0.814	0.794	0.794	0.812	NA	NA	125129	143898	60458.7	91569.4	0	0	MS/MS	MS/MS	MS/MS	MS/MS	unmatched	unmatched
OG0000111	BAB1_1508	Q2YRN2	ADLDVHPVYK	ADLDVHPVYK	R	R	572	581	10	578.803	2	0	NA	tr|Q2YRN2|Q2YRN2_BRUA2	Q2YRN2_BRUA2	carB	Carbamoyl phosphate synthase large chain	NA	NA	1	1	0	0	0	0	1263	1238.44	NA	NA	NA	NA	0.894	0.878	NA	NA	NA	NA	62440.2	37796.9	0	0	0	0	MS/MS	MS/MS	unmatched	unmatched	unmatched	unmatched
OG0000111	BAB1_1508	Q2YRN2	ADLDVHPVYKR	ADLDVHPVYKR	R	I	572	582	11	656.854	2	0	NA	tr|Q2YRN2|Q2YRN2_BRUA2	Q2YRN2_BRUA2	carB	Carbamoyl phosphate synthase large chain	NA	NA	1	0	0	0	0	0	1039.4	NA	NA	NA	NA	NA	0.96	NA	NA	NA	NA	NA	30266.7	0	0	0	0	0	MS/MS	unmatched	unmatched	unmatched	unmatched	unmatched
OG0000111	BAB1_1508	Q2YRN2	AEAIDKAEDR	AEAIDKAEDR	K	A	120	129	10	559.278	2	0	NA	tr|Q2YRN2|Q2YRN2_BRUA2	Q2YRN2_BRUA2	carB	Carbamoyl phosphate synthase large chain	NA	NA	1	1	1	1	0	1	526.968	505.967	503.788	523.24	NA	521.237	0.856	0.85	0.846	0.87	NA	0.86	126649	86571.9	67279.4	76420.8	0	46830.4	MS/MS	MS/MS	MS/MS	MS/MS	unmatched	MS/MS
OG0000111	BAB1_1508	Q2YRN2	AGSLEVRPLQDYFR	AGSLEVRPLQDYFR	K	S	1148	1161	14	825.933	2	0	NA	tr|Q2YRN2|Q2YRN2_BRUA2	Q2YRN2_BRUA2	carB	Carbamoyl phosphate synthase large chain	NA	NA	1	0	0	0	0	0	2081.15	NA	NA	NA	NA	NA	1.064	NA	NA	NA	NA	NA	9898.17	0	0	0	0	0	MS/MS	unmatched	unmatched	unmatched	unmatched	unmatched
OG0000111	BAB1_1508	Q2YRN2	AGSLEVRPLQDYFR	AGSLEVRPLQDYFR	K	S	1148	1161	14	550.958	3	0	NA	tr|Q2YRN2|Q2YRN2_BRUA2	Q2YRN2_BRUA2	carB	Carbamoyl phosphate synthase large chain	NA	NA	2	0	0	0	0	0	2081.15	NA	NA	NA	NA	NA	0.806	NA	NA	NA	NA	NA	46733.3	0	0	0	0	0	MS/MS	unmatched	unmatched	unmatched	unmatched	unmatched
OG0000111	BAB1_1508	Q2YRN2	ALDKLETEWQLGEVER	ALDKLETEWQLGEVER	K	K	181	196	16	958.492	2	0	NA	tr|Q2YRN2|Q2YRN2_BRUA2	Q2YRN2_BRUA2	carB	Carbamoyl phosphate synthase large chain	NA	NA	1	0	0	0	0	0	2013.46	NA	NA	NA	NA	NA	1.128	NA	NA	NA	NA	NA	4736.41	0	0	0	0	0	MS/MS	unmatched	unmatched	unmatched	unmatched	unmatched
OG0000111	BAB1_1508	Q2YRN2	ALDKLETEWQLGEVER	ALDKLETEWQLGEVER	K	K	181	196	16	639.33	3	0	NA	tr|Q2YRN2|Q2YRN2_BRUA2	Q2YRN2_BRUA2	carB	Carbamoyl phosphate synthase large chain	NA	NA	1	0	0	0	0	0	2013.46	NA	NA	NA	NA	NA	0.874	NA	NA	NA	NA	NA	6994.63	0	0	0	0	0	MS/MS	unmatched	unmatched	unmatched	unmatched	unmatched
OG0000111	BAB1_1508	Q2YRN2	ALKEEGYR	ALKEEGYR	K	I	36	43	8	483.256	2	0	NA	tr|Q2YRN2|Q2YRN2_BRUA2	Q2YRN2_BRUA2	carB	Carbamoyl phosphate synthase large chain	NA	NA	1	0	0	0	0	0	543.271	NA	NA	NA	NA	NA	0.804	NA	NA	NA	NA	NA	72029.1	0	0	0	0	0	MS/MS	unmatched	unmatched	unmatched	unmatched	unmatched
OG0000111	BAB1_1508	Q2YRN2	AMQIIHDER	AMQIIHDER	R	G	787	795	9	556.779	2	0	NA	tr|Q2YRN2|Q2YRN2_BRUA2	Q2YRN2_BRUA2	carB	Carbamoyl phosphate synthase large chain	NA	NA	1	1	0	0	0	0	960.211	935.685	NA	NA	NA	NA	0.876	0.858	NA	NA	NA	NA	54398.9	46328.1	0	0	0	0	MS/MS	MS/MS	unmatched	unmatched	unmatched	unmatched
OG0000111	BAB1_1508	Q2YRN2	AMQIIHDER	AM[15.9949]QIIHDER	R	G	787	795	9	564.777	2	0	2M(15.9949)	tr|Q2YRN2|Q2YRN2_BRUA2	Q2YRN2_BRUA2	carB	Carbamoyl phosphate synthase large chain	NA	NA	2	0	0	0	0	0	624.814	NA	NA	NA	NA	NA	0.864	NA	NA	NA	NA	NA	43348.2	0	0	0	0	0	MS/MS	unmatched	unmatched	unmatched	unmatched	unmatched
OG0000111	BAB1_1508	Q2YRN2	AQFSGDELDK	AQFSGDELDK	K	A	171	180	10	555.259	2	0	NA	tr|Q2YRN2|Q2YRN2_BRUA2	Q2YRN2_BRUA2	carB	Carbamoyl phosphate synthase large chain	NA	NA	2	1	0	1	0	0	1080.15	1053.3	NA	1075.36	NA	NA	0.842	0.83	NA	0.852	NA	NA	68247.2	44358.9	0	58687.8	0	0	MS/MS	MS/MS	unmatched	MS/MS	unmatched	unmatched
OG0000111	BAB1_1508	Q2YRN2	AQLGAGVELPR	AQLGAGVELPR	K	E	1020	1030	11	555.817	2	0	NA	tr|Q2YRN2|Q2YRN2_BRUA2	Q2YRN2_BRUA2	carB	Carbamoyl phosphate synthase large chain	NA	NA	3	1	2	1	0	0	1728.95	1710.08	1703.28	1722.96	NA	NA	0.86	0.848	0.848	0.868	NA	NA	67759	48987.7	38311.8	90833.2	0	0	MS/MS	MS/MS	MS/MS	MS/MS	unmatched	unmatched
OG0000111	BAB1_1508	Q2YRN2	EAVFPFAR	EAVFPFAR	K	F	981	988	8	468.75	2	0	NA	tr|Q2YRN2|Q2YRN2_BRUA2	Q2YRN2_BRUA2	carB	Carbamoyl phosphate synthase large chain	NA	NA	4	2	0	0	0	0	2023.95	2004.71	NA	NA	NA	NA	0.768	0.766	NA	NA	NA	NA	85371	27703.4	0	0	0	0	MS/MS	MS/MS	unmatched	unmatched	unmatched	unmatched
OG0000111	BAB1_1508	Q2YRN2	EGTVFVSVR	EGTVFVSVR	R	D	1031	1039	9	497.272	2	0	NA	tr|Q2YRN2|Q2YRN2_BRUA2	Q2YRN2_BRUA2	carB	Carbamoyl phosphate synthase large chain	NA	NA	1	0	0	1	0	0	1614.76	NA	NA	1605.32	NA	NA	0.798	NA	NA	0.806	NA	NA	79790.3	0	0	76072.1	0	0	MS/MS	unmatched	unmatched	MS/MS	unmatched	unmatched
OG0000111	BAB1_1508	Q2YRN2	EHGLPQDAENLR	EHGLPQDAENLR	R	M	533	544	12	689.839	2	0	NA	tr|Q2YRN2|Q2YRN2_BRUA2	Q2YRN2_BRUA2	carB	Carbamoyl phosphate synthase large chain	NA	NA	3	0	0	0	0	0	1098.79	NA	NA	NA	NA	NA	0.954	NA	NA	NA	NA	NA	28382.5	0	0	0	0	0	MS/MS	unmatched	unmatched	unmatched	unmatched	unmatched
OG0000111	BAB1_1508	Q2YRN2	EIGVETGGSNVQFAINPANGR	EIGVETGGSNVQFAINPANGR	R	M	327	347	21	1065.53	2	0	NA	tr|Q2YRN2|Q2YRN2_BRUA2	Q2YRN2_BRUA2	carB	Carbamoyl phosphate synthase large chain	NA	NA	3	0	0	0	0	0	1956.29	NA	NA	NA	NA	NA	1.16	NA	NA	NA	NA	NA	35572.4	0	0	0	0	0	MS/MS	unmatched	unmatched	unmatched	unmatched	unmatched
OG0000111	BAB1_1508	Q2YRN2	EYEMEVVR	EYEMEVVR	K	D	268	275	8	527.747	2	0	NA	tr|Q2YRN2|Q2YRN2_BRUA2	Q2YRN2_BRUA2	carB	Carbamoyl phosphate synthase large chain	NA	NA	1	0	0	0	0	0	1416.75	NA	NA	NA	NA	NA	0.87	NA	NA	NA	NA	NA	18685	0	0	0	0	0	MS/MS	unmatched	unmatched	unmatched	unmatched	unmatched
OG0000111	BAB1_1508	Q2YRN2	EYEMEVVR	EYEM[15.9949]EVVR	K	D	268	275	8	535.745	2	0	4M(15.9949)	tr|Q2YRN2|Q2YRN2_BRUA2	Q2YRN2_BRUA2	carB	Carbamoyl phosphate synthase large chain	NA	NA	2	0	0	0	0	0	864.721	NA	NA	NA	NA	NA	0.87	NA	NA	NA	NA	NA	25975.9	0	0	0	0	0	MS/MS	unmatched	unmatched	unmatched	unmatched	unmatched
OG0000111	BAB1_1508	Q2YRN2	FLEANGVESTK	FLEANGVESTK	K	I	1069	1079	11	597.804	2	0	NA	tr|Q2YRN2|Q2YRN2_BRUA2	Q2YRN2_BRUA2	carB	Carbamoyl phosphate synthase large chain	NA	NA	4	2	2	1	0	0	1221.07	1189.54	1178.09	1211.65	NA	NA	0.886	0.876	0.868	0.89	NA	NA	100200	81506.2	57607.2	112280	0	0	MS/MS	MS/MS	MS/MS	MS/MS	unmatched	unmatched
OG0000111	BAB1_1508	Q2YRN2	FPGSSPILTTAMK	FPGSSPILTTAMK	K	S	420	432	13	675.36	2	0	NA	tr|Q2YRN2|Q2YRN2_BRUA2	Q2YRN2_BRUA2	carB	Carbamoyl phosphate synthase large chain	NA	NA	3	0	0	0	0	0	2016.96	NA	NA	NA	NA	NA	0.936	NA	NA	NA	NA	NA	49568.6	0	0	0	0	0	MS/MS	unmatched	unmatched	unmatched	unmatched	unmatched
OG0000111	BAB1_1508	Q2YRN2	FPGSSPILTTAMK	FPGSSPILTTAM[15.9949]K	K	S	420	432	13	683.358	2	0	12M(15.9949)	tr|Q2YRN2|Q2YRN2_BRUA2	Q2YRN2_BRUA2	carB	Carbamoyl phosphate synthase large chain	NA	NA	2	0	0	0	0	0	1787.23	NA	NA	NA	NA	NA	0.944	NA	NA	NA	NA	NA	55782.3	0	0	0	0	0	MS/MS	unmatched	unmatched	unmatched	unmatched	unmatched
OG0000111	BAB1_1508	Q2YRN2	GTLHGVIVQFGGQTPLK	GTLHGVIVQFGGQTPLK	K	L	696	712	17	584.665	3	0	NA	tr|Q2YRN2|Q2YRN2_BRUA2	Q2YRN2_BRUA2	carB	Carbamoyl phosphate synthase large chain	NA	NA	1	0	0	0	0	0	2005.29	NA	NA	NA	NA	NA	0.824	NA	NA	NA	NA	NA	20454.4	0	0	0	0	0	MS/MS	unmatched	unmatched	unmatched	unmatched	unmatched
OG0000111	BAB1_1508	Q2YRN2	IGLDTPGSMFANATEIKDEDRK	IGLDTPGSM[15.9949]FANATEIKDEDRK	K	R	139	160	22	606.798	4	0	9M(15.9949)	tr|Q2YRN2|Q2YRN2_BRUA2	Q2YRN2_BRUA2	carB	Carbamoyl phosphate synthase large chain	NA	NA	1	0	0	0	0	0	1731.28	NA	NA	NA	NA	NA	0.844	NA	NA	NA	NA	NA	19320.2	0	0	0	0	0	MS/MS	unmatched	unmatched	unmatched	unmatched	unmatched
OG0000111	BAB1_1508	Q2YRN2	IREHGLPQDAENLR	IREHGLPQDAENLR	R	M	531	544	14	549.957	3	0	NA	tr|Q2YRN2|Q2YRN2_BRUA2	Q2YRN2_BRUA2	carB	Carbamoyl phosphate synthase large chain	NA	NA	3	0	0	0	0	0	1088.31	NA	NA	NA	NA	NA	0.812	NA	NA	NA	NA	NA	83089.1	0	0	0	0	0	MS/MS	unmatched	unmatched	unmatched	unmatched	unmatched
OG0000111	BAB1_1508	Q2YRN2	KLASIGFK	KLASIGFK	R	V	1052	1059	8	432.271	2	0	NA	tr|Q2YRN2|Q2YRN2_BRUA2	Q2YRN2_BRUA2	carB	Carbamoyl phosphate synthase large chain	NA	NA	1	0	0	0	0	0	1290.95	NA	NA	NA	NA	NA	0.766	NA	NA	NA	NA	NA	16255.5	0	0	0	0	0	MS/MS	unmatched	unmatched	unmatched	unmatched	unmatched
OG0000111	BAB1_1508	Q2YRN2	LDLNQPKNGIAYSVEQAR	LDLNQPKNGIAYSVEQAR	K	L	748	765	18	672.688	3	0	NA	tr|Q2YRN2|Q2YRN2_BRUA2	Q2YRN2_BRUA2	carB	Carbamoyl phosphate synthase large chain	NA	NA	1	0	0	0	0	0	NA	NA	NA	NA	NA	NA	NA	NA	NA	NA	NA	NA	0	0	0	0	0	0	MS/MS	unmatched	unmatched	unmatched	unmatched	unmatched
OG0000111	BAB1_1508	Q2YRN2	LGLSVEQVHDASK	LGLSVEQVHDASK	R	I	500	512	13	691.867	2	0	NA	tr|Q2YRN2|Q2YRN2_BRUA2	Q2YRN2_BRUA2	carB	Carbamoyl phosphate synthase large chain	NA	NA	4	1	1	1	0	0	1402.77	1378.18	1367.9	NA	NA	NA	1.032	1	0.994	NA	NA	NA	42946.1	54845.5	24657.9	0	0	0	MS/MS	MS/MS	MS/MS	MS/MS	unmatched	unmatched
OG0000111	BAB1_1508	Q2YRN2	LGLSVEQVHDASK	LGLSVEQVHDASK	R	I	500	512	13	461.581	3	0	NA	tr|Q2YRN2|Q2YRN2_BRUA2	Q2YRN2_BRUA2	carB	Carbamoyl phosphate synthase large chain	NA	NA	1	0	0	0	0	0	1402.77	NA	NA	NA	NA	NA	0.752	NA	NA	NA	NA	NA	31488.5	0	0	0	0	0	MS/MS	unmatched	unmatched	unmatched	unmatched	unmatched
OG0000111	BAB1_1508	Q2YRN2	LRADLDVHPVYK	LRADLDVHPVYK	K	R	570	581	12	475.933	3	0	NA	tr|Q2YRN2|Q2YRN2_BRUA2	Q2YRN2_BRUA2	carB	Carbamoyl phosphate synthase large chain	NA	NA	1	0	0	0	0	0	1454.02	NA	NA	NA	NA	NA	0.804	NA	NA	NA	NA	NA	36495.5	0	0	0	0	0	MS/MS	unmatched	unmatched	unmatched	unmatched	unmatched
OG0000111	BAB1_1508	Q2YRN2	MIVIEMNPR	MIVIEMNPR	R	V	348	356	9	551.791	2	0	NA	tr|Q2YRN2|Q2YRN2_BRUA2	Q2YRN2_BRUA2	carB	Carbamoyl phosphate synthase large chain	NA	NA	1	0	1	0	0	0	1907.3	NA	1886.12	NA	NA	NA	0.882	NA	0.82	NA	NA	NA	42215.4	0	19624.7	0	0	0	MS/MS	unmatched	MS/MS	unmatched	unmatched	unmatched
OG0000111	BAB1_1508	Q2YRN2	MIVIEMNPR	MIVIEM[15.9949]NPR	R	V	348	356	9	559.788	2	0	6M(15.9949)	tr|Q2YRN2|Q2YRN2_BRUA2	Q2YRN2_BRUA2	carB	Carbamoyl phosphate synthase large chain	NA	NA	1	0	0	0	0	0	1485.47	NA	NA	NA	NA	NA	0.882	NA	NA	NA	NA	NA	28103.1	0	0	0	0	0	MS/MS	unmatched	unmatched	unmatched	unmatched	unmatched
OG0000111	BAB1_1508	Q2YRN2	MIVIEMNPR	M[15.9949]IVIEM[15.9949]NPR	R	V	348	356	9	567.786	2	0	1M(15.9949),6M(15.9949)	tr|Q2YRN2|Q2YRN2_BRUA2	Q2YRN2_BRUA2	carB	Carbamoyl phosphate synthase large chain	NA	NA	2	0	0	0	0	0	1168.66	NA	NA	NA	NA	NA	0.89	NA	NA	NA	NA	NA	42108.8	0	0	0	0	0	MS/MS	unmatched	unmatched	unmatched	unmatched	unmatched
OG0000111	BAB1_1508	Q2YRN2	MLKAMGFSDAR	M[15.9949]LKAM[15.9949]GFSDAR	R	L	545	555	11	629.799	2	0	1M(15.9949),5M(15.9949)	tr|Q2YRN2|Q2YRN2_BRUA2	Q2YRN2_BRUA2	carB	Carbamoyl phosphate synthase large chain	NA	NA	0	0	0	0	1	0	NA	NA	NA	NA	NA	NA	NA	NA	NA	NA	NA	NA	0	0	0	0	0	0	unmatched	unmatched	unmatched	unmatched	MS/MS	unmatched
OG0000111	BAB1_1508	Q2YRN2	NASIAVLR	NASIAVLR	R	E	319	326	8	422.256	2	0	NA	tr|Q2YRN2|Q2YRN2_BRUA2	Q2YRN2_BRUA2	carB	Carbamoyl phosphate synthase large chain	NA	NA	1	0	0	0	0	0	1471.49	NA	NA	NA	NA	NA	0.768	NA	NA	NA	NA	NA	10504	0	0	0	0	0	MS/MS	unmatched	unmatched	unmatched	unmatched	unmatched
OG0000111	BAB1_1508	Q2YRN2	NGIAYSVEQAR	NGIAYSVEQAR	K	L	755	765	11	604.307	2	0	NA	tr|Q2YRN2|Q2YRN2_BRUA2	Q2YRN2_BRUA2	carB	Carbamoyl phosphate synthase large chain	NA	NA	5	0	0	0	0	0	1259.51	NA	NA	NA	NA	NA	0.908	NA	NA	NA	NA	NA	41636.5	0	0	0	0	0	MS/MS	unmatched	unmatched	unmatched	unmatched	unmatched
OG0000111	BAB1_1508	Q2YRN2	PHVEDAIR	PHVEDAIR	R	N	1088	1095	8	468.748	2	0	NA	tr|Q2YRN2|Q2YRN2_BRUA2	Q2YRN2_BRUA2	carB	Carbamoyl phosphate synthase large chain	NA	NA	1	0	0	0	0	0	731.968	NA	NA	NA	NA	NA	0.814	NA	NA	NA	NA	NA	22238.5	0	0	0	0	0	MS/MS	unmatched	unmatched	unmatched	unmatched	unmatched
OG0000111	BAB1_1508	Q2YRN2	QIHLVFNTTDSASAVSDSK	QIHLVFNTTDSASAVSDSK	R	S	1098	1116	19	674.004	3	0	NA	tr|Q2YRN2|Q2YRN2_BRUA2	Q2YRN2_BRUA2	carB	Carbamoyl phosphate synthase large chain	NA	NA	1	0	0	0	0	0	1812.87	NA	NA	NA	NA	NA	0.862	NA	NA	NA	NA	NA	13491.7	0	0	0	0	0	MS/MS	unmatched	unmatched	unmatched	unmatched	unmatched
OG0000111	BAB1_1508	Q2YRN2	RATLMQK	RATLMQK	R	L	1120	1126	7	424.245	2	0	NA	tr|Q2YRN2|Q2YRN2_BRUA2	Q2YRN2_BRUA2	carB	Carbamoyl phosphate synthase large chain	NA	NA	1	1	0	0	0	0	537.448	514.117	NA	NA	NA	NA	0.784	0.78	NA	NA	NA	NA	11258.9	35774.5	0	0	0	0	MS/MS	MS/MS	unmatched	unmatched	unmatched	unmatched
OG0000111	BAB1_1508	Q2YRN2	SEAEVSDR	SEAEVSDR	R	K	611	618	8	446.704	2	0	NA	tr|Q2YRN2|Q2YRN2_BRUA2	Q2YRN2_BRUA2	carB	Carbamoyl phosphate synthase large chain	NA	NA	2	0	0	0	0	0	170.659	NA	NA	NA	NA	NA	0.768	NA	NA	NA	NA	NA	87952.9	0	0	0	0	0	MS/MS	unmatched	unmatched	unmatched	unmatched	unmatched
OG0000111	BAB1_1508	Q2YRN2	SVGEVMAIGR	SVGEVMAIGR	K	T	433	442	10	509.771	2	0	NA	tr|Q2YRN2|Q2YRN2_BRUA2	Q2YRN2_BRUA2	carB	Carbamoyl phosphate synthase large chain	NA	NA	1	1	0	0	0	0	1619.42	1593.62	NA	NA	NA	NA	0.804	0.802	NA	NA	NA	NA	45723.7	132232	0	0	0	0	MS/MS	MS/MS	unmatched	unmatched	unmatched	unmatched
OG0000111	BAB1_1508	Q2YRN2	SVGEVMAIGR	SVGEVM[15.9949]AIGR	K	T	433	442	10	517.769	2	0	6M(15.9949)	tr|Q2YRN2|Q2YRN2_BRUA2	Q2YRN2_BRUA2	carB	Carbamoyl phosphate synthase large chain	NA	NA	1	1	0	2	2	1	1112.76	1084.74	NA	1105.65	1115.84	1113.99	0.816	0.808	NA	0.822	0.82	0.818	59404	94935.6	0	136392	67080	79689.2	MS/MS	MS/MS	unmatched	MS/MS	MS/MS	MS/MS
OG0000111	BAB1_1508	Q2YRN2	TFQESLQK	TFQESLQK	R	A	443	450	8	490.756	2	0	NA	tr|Q2YRN2|Q2YRN2_BRUA2	Q2YRN2_BRUA2	carB	Carbamoyl phosphate synthase large chain	NA	NA	2	1	0	0	0	0	966.035	939.179	NA	NA	NA	NA	0.824	0.812	NA	NA	NA	NA	24579.3	96096.8	0	0	0	0	MS/MS	MS/MS	unmatched	unmatched	unmatched	unmatched
OG0000111	BAB1_1508	Q2YRN2	TGQINTLLGK	TGQINTLLGK	K	N	822	831	10	522.806	2	0	NA	tr|Q2YRN2|Q2YRN2_BRUA2	Q2YRN2_BRUA2	carB	Carbamoyl phosphate synthase large chain	NA	NA	2	0	0	0	0	0	1633.41	NA	NA	NA	NA	NA	0.848	NA	NA	NA	NA	NA	57525	0	0	0	0	0	MS/MS	unmatched	unmatched	unmatched	unmatched	unmatched
OG0000111	BAB1_1508	Q2YRN2	VIEGRPHVEDAIR	VIEGRPHVEDAIR	K	N	1083	1095	13	745.907	2	0	NA	tr|Q2YRN2|Q2YRN2_BRUA2	Q2YRN2_BRUA2	carB	Carbamoyl phosphate synthase large chain	NA	NA	1	0	0	0	0	0	1052.21	NA	NA	NA	NA	NA	1	NA	NA	NA	NA	NA	19122.2	0	0	0	0	0	MS/MS	unmatched	unmatched	unmatched	unmatched	unmatched
OG0000111	BAB1_1508	Q2YRN2	VIEGRPHVEDAIR	VIEGRPHVEDAIR	K	N	1083	1095	13	497.607	3	0	NA	tr|Q2YRN2|Q2YRN2_BRUA2	Q2YRN2_BRUA2	carB	Carbamoyl phosphate synthase large chain	NA	NA	2	0	0	0	0	0	1051.04	NA	NA	NA	NA	NA	0.84	NA	NA	NA	NA	NA	140732	0	0	0	0	0	MS/MS	unmatched	unmatched	unmatched	unmatched	unmatched
OG0000111	BAB1_1508	Q2YRN2	VVILGGGPNR	VVILGGGPNR	K	I	621	630	10	491.296	2	0	NA	tr|Q2YRN2|Q2YRN2_BRUA2	Q2YRN2_BRUA2	carB	Carbamoyl phosphate synthase large chain	NA	NA	2	1	0	0	0	0	1440.05	1410.79	1397.02	NA	NA	NA	0.802	0.796	0.79	NA	NA	NA	119964	47324.4	19202.6	0	0	0	MS/MS	MS/MS	MBR	unmatched	unmatched	unmatched
OG0000111	BAB1_1508	Q2YRN2	YMSHALAK	YMSHALAK	R	A	200	207	8	460.737	2	0	NA	tr|Q2YRN2|Q2YRN2_BRUA2	Q2YRN2_BRUA2	carB	Carbamoyl phosphate synthase large chain	NA	NA	1	0	0	0	0	0	611.996	NA	NA	NA	NA	NA	0.798	NA	NA	NA	NA	NA	19022.5	0	0	0	0	0	MS/MS	unmatched	unmatched	unmatched	unmatched	unmatched
OG0000111	BAB1_1508	Q2YRN2	YMSHALAK	YM[15.9949]SHALAK	R	A	200	207	8	468.734	2	0	2M(15.9949)	tr|Q2YRN2|Q2YRN2_BRUA2	Q2YRN2_BRUA2	carB	Carbamoyl phosphate synthase large chain	NA	NA	2	0	0	0	0	0	478.063	NA	NA	NA	NA	NA	0.802	NA	NA	NA	NA	NA	41713.1	0	0	0	0	0	MS/MS	unmatched	unmatched	unmatched	unmatched	unmatched
OG0000111	BAB1_1508	Q2YRN2	YNVEMIGAK	YNVEM[15.9949]IGAK	R	A	111	119	9	520.758	2	0	5M(15.9949)	tr|Q2YRN2|Q2YRN2_BRUA2	Q2YRN2_BRUA2	carB	Carbamoyl phosphate synthase large chain	NA	NA	2	0	0	0	0	0	1148.87	NA	NA	NA	NA	NA	0.814	NA	NA	NA	NA	NA	36994.2	0	0	0	0	0	MS/MS	unmatched	unmatched	unmatched	unmatched	unmatched
OG0000112	BAB1_1224	Q2YRU7	AEIEGEMGDSLPGLQAR	AEIEGEMGDSLPGLQAR	R	L	164	180	17	886.928	2	0	NA	sp|Q2YRU7|RECA_BRUA2	RECA_BRUA2	recA	Protein RecA	NA	NA	4	0	0	0	0	0	1949.28	NA	NA	NA	NA	NA	1.054	NA	NA	NA	NA	NA	74693.7	0	0	0	0	0	MS/MS	unmatched	unmatched	unmatched	unmatched	unmatched
OG0000112	BAB1_1224	Q2YRU7	AEIEGEMGDSLPGLQAR	AEIEGEM[15.9949]GDSLPGLQAR	R	L	164	180	17	894.925	2	0	7M(15.9949)	sp|Q2YRU7|RECA_BRUA2	RECA_BRUA2	recA	Protein RecA	NA	NA	6	0	0	0	0	0	1734.78	NA	NA	NA	NA	NA	1.066	NA	NA	NA	NA	NA	94831.6	0	0	0	0	0	MS/MS	unmatched	unmatched	unmatched	unmatched	unmatched
OG0000112	BAB1_1224	Q2YRU7	ALDAALSQIER	ALDAALSQIER	K	A	19	29	11	593.825	2	0	NA	sp|Q2YRU7|RECA_BRUA2	RECA_BRUA2	recA	Protein RecA	NA	NA	3	0	0	0	0	0	1833.86	1817.22	NA	NA	NA	NA	0.892	0.882	NA	NA	NA	NA	167100	45286.1	0	0	0	0	MS/MS	MBR	unmatched	unmatched	unmatched	unmatched
OG0000112	BAB1_1224	Q2YRU7	DEVVGNQTR	DEVVGNQTR	R	V	246	254	9	509.252	2	0	NA	sp|Q2YRU7|RECA_BRUA2	RECA_BRUA2	recA	Protein RecA	NA	NA	1	0	0	0	0	0	564.229	NA	NA	NA	NA	NA	0.802	NA	NA	NA	NA	NA	42279.2	0	0	0	0	0	MS/MS	unmatched	unmatched	unmatched	unmatched	unmatched
OG0000112	BAB1_1224	Q2YRU7	EIETTLR	EIETTLR	R	Q	329	335	7	431.237	2	0	NA	sp|Q2YRU7|RECA_BRUA2	RECA_BRUA2	recA	Protein RecA	NA	NA	1	0	0	0	0	0	1021.93	NA	NA	NA	NA	NA	0.772	NA	NA	NA	NA	NA	19441.6	0	0	0	0	0	MS/MS	unmatched	unmatched	unmatched	unmatched	unmatched
OG0000112	BAB1_1224	Q2YRU7	ERDEVVGNQTR	ERDEVVGNQTR	K	V	244	254	11	651.823	2	0	NA	sp|Q2YRU7|RECA_BRUA2	RECA_BRUA2	recA	Protein RecA	NA	NA	1	0	0	0	0	0	518.818	NA	NA	NA	NA	NA	0.886	NA	NA	NA	NA	NA	38352.7	0	0	0	0	0	MS/MS	unmatched	unmatched	unmatched	unmatched	unmatched
OG0000112	BAB1_1224	Q2YRU7	IGVMFGSPETTTGGNALK	IGVMFGSPETTTGGNALK	K	F	210	227	18	890.451	2	0	NA	sp|Q2YRU7|RECA_BRUA2	RECA_BRUA2	recA	Protein RecA	NA	NA	1	0	0	0	0	0	NA	NA	NA	NA	NA	NA	NA	NA	NA	NA	NA	NA	0	0	0	0	0	0	MS/MS	unmatched	unmatched	unmatched	unmatched	unmatched
OG0000112	BAB1_1224	Q2YRU7	IGVMFGSPETTTGGNALK	IGVM[15.9949]FGSPETTTGGNALK	K	F	210	227	18	898.448	2	0	4M(15.9949)	sp|Q2YRU7|RECA_BRUA2	RECA_BRUA2	recA	Protein RecA	NA	NA	1	0	0	0	0	0	1837.36	NA	NA	NA	NA	NA	1.084	NA	NA	NA	NA	NA	13220	0	0	0	0	0	MS/MS	unmatched	unmatched	unmatched	unmatched	unmatched
OG0000112	BAB1_1224	Q2YRU7	IVEIYGPESSGK	IVEIYGPESSGK	R	T	72	83	12	639.832	2	0	NA	sp|Q2YRU7|RECA_BRUA2	RECA_BRUA2	recA	Protein RecA	NA	NA	2	0	1	1	1	1	1508.76	NA	1466.88	1481.86	1494.31	1512.27	0.916	NA	0.9	0.918	0.914	0.922	258950	0	80953	117651	92889.1	95912.6	MS/MS	unmatched	MS/MS	MS/MS	MS/MS	MS/MS
OG0000112	BAB1_1224	Q2YRU7	KLTGSISR	KLTGSISR	R	S	188	195	8	431.261	2	0	NA	sp|Q2YRU7|RECA_BRUA2	RECA_BRUA2	recA	Protein RecA	NA	NA	0	1	0	0	0	0	NA	564.191	NA	NA	NA	NA	NA	0.768	NA	NA	NA	NA	0	21832.5	0	0	0	0	unmatched	MS/MS	unmatched	unmatched	unmatched	unmatched
OG0000112	BAB1_1224	Q2YRU7	LMSQALR	LM[15.9949]SQALR	R	K	181	187	7	417.729	2	0	2M(15.9949)	sp|Q2YRU7|RECA_BRUA2	RECA_BRUA2	recA	Protein RecA	NA	NA	2	0	0	0	0	0	688.884	NA	NA	NA	NA	NA	0.752	NA	NA	NA	NA	NA	41484.9	0	0	0	0	0	MS/MS	unmatched	unmatched	unmatched	unmatched	unmatched
OG0000112	BAB1_1224	Q2YRU7	LVEDNSVDKTK	LVEDNSVDKTK	R	A	8	18	11	624.327	2	0	NA	sp|Q2YRU7|RECA_BRUA2	RECA_BRUA2	recA	Protein RecA	NA	NA	1	0	0	0	0	0	578.202	NA	NA	NA	NA	NA	0.952	NA	NA	NA	NA	NA	4071.17	0	0	0	0	0	MS/MS	unmatched	unmatched	unmatched	unmatched	unmatched
OG0000112	BAB1_1224	Q2YRU7	QYLKDNPEVAR	QYLKDNPEVAR	K	E	318	328	11	666.849	2	0	NA	sp|Q2YRU7|RECA_BRUA2	RECA_BRUA2	recA	Protein RecA	NA	NA	3	0	0	0	0	0	867.05	NA	NA	NA	NA	NA	0.956	NA	NA	NA	NA	NA	44716.4	0	0	0	0	0	MS/MS	unmatched	unmatched	unmatched	unmatched	unmatched
OG0000112	BAB1_1224	Q2YRU7	QYLKDNPEVAR	QYLKDNPEVAR	K	E	318	328	11	444.902	3	0	NA	sp|Q2YRU7|RECA_BRUA2	RECA_BRUA2	recA	Protein RecA	NA	NA	1	1	0	1	0	0	867.05	NA	NA	858.717	NA	NA	0.792	NA	NA	0.794	NA	NA	45569.5	0	0	63446.2	0	0	MS/MS	MS/MS	unmatched	MS/MS	unmatched	unmatched
OG0000112	BAB1_1224	Q2YRU7	SGAWFSYNSQR	SGAWFSYNSQR	K	L	298	308	11	651.797	2	0	NA	sp|Q2YRU7|RECA_BRUA2	RECA_BRUA2	recA	Protein RecA	NA	NA	1	0	1	0	0	0	1714.97	NA	1690.47	NA	NA	NA	0.896	NA	0.88	NA	NA	NA	37791.3	0	8375.83	0	0	0	MS/MS	unmatched	MS/MS	unmatched	unmatched	unmatched
OG0000112	BAB1_1224	Q2YRU7	TTLALHTIAEAQK	TTLALHTIAEAQK	K	K	84	96	13	698.893	2	0	NA	sp|Q2YRU7|RECA_BRUA2	RECA_BRUA2	recA	Protein RecA	NA	NA	2	0	0	0	0	0	1508.76	NA	NA	NA	NA	NA	0.984	NA	NA	NA	NA	NA	63394.5	0	0	0	0	0	MS/MS	unmatched	unmatched	unmatched	unmatched	unmatched
OG0000112	BAB1_1224	Q2YRU7	TTLALHTIAEAQKK	TTLALHTIAEAQKK	K	G	84	97	14	762.941	2	0	NA	sp|Q2YRU7|RECA_BRUA2	RECA_BRUA2	recA	Protein RecA	NA	NA	1	0	0	0	0	0	1269.99	NA	NA	NA	NA	NA	1.068	NA	NA	NA	NA	NA	9987.74	0	0	0	0	0	MS/MS	unmatched	unmatched	unmatched	unmatched	unmatched
OG0000112	BAB1_1224	Q2YRU7	TTLALHTIAEAQKK	TTLALHTIAEAQKK	K	G	84	97	14	508.963	3	0	NA	sp|Q2YRU7|RECA_BRUA2	RECA_BRUA2	recA	Protein RecA	NA	NA	2	0	0	0	0	0	1269.99	NA	NA	NA	NA	NA	0.792	NA	NA	NA	NA	NA	72286.9	0	0	0	0	0	MS/MS	unmatched	unmatched	unmatched	unmatched	unmatched
OG0000112	BAB1_1224	Q2YRU7	VGELVDLGVK	VGELVDLGVK	K	A	282	291	10	514.803	2	0	NA	sp|Q2YRU7|RECA_BRUA2	RECA_BRUA2	recA	Protein RecA	NA	NA	2	1	1	1	0	0	1913.13	1894.07	1890.78	1905.89	NA	NA	0.808	0.802	0.796	0.814	NA	NA	114811	51593.2	34932.2	76556.1	0	0	MS/MS	MS/MS	MS/MS	MS/MS	unmatched	unmatched
OG0000113	BAB2_0194	P0C124	AGEGWTQVR	AGEGWTQVR	R	D	563	571	9	502.251	2	0	NA	sp|P0C124|SYI_BRUA2	SYI_BRUA2	ileS	Isoleucine--tRNA ligase	NA	NA	2	0	0	0	0	0	1118.59	NA	NA	NA	NA	NA	0.812	NA	NA	NA	NA	NA	89716.6	0	0	0	0	0	MS/MS	unmatched	unmatched	unmatched	unmatched	unmatched
OG0000113	BAB2_0194	P0C124	AGLPQREPLFVQR	AGLPQREPLFVQR	R	W	24	36	13	504.288	3	0	NA	sp|P0C124|SYI_BRUA2	SYI_BRUA2	ileS	Isoleucine--tRNA ligase	NA	NA	1	0	0	0	0	0	1669.52	NA	NA	NA	NA	NA	0.77	NA	NA	NA	NA	NA	25110.2	0	0	0	0	0	MS/MS	unmatched	unmatched	unmatched	unmatched	unmatched
OG0000113	BAB2_0194	P0C124	APYNAVVTHGFTMDEHGK	APYNAVVTHGFTMDEHGK	R	K	626	643	18	658.644	3	0	NA	sp|P0C124|SYI_BRUA2	SYI_BRUA2	ileS	Isoleucine--tRNA ligase	NA	NA	1	0	0	0	0	0	1611.26	NA	NA	NA	NA	NA	0.886	NA	NA	NA	NA	NA	14752.3	0	0	0	0	0	MS/MS	unmatched	unmatched	unmatched	unmatched	unmatched
OG0000113	BAB2_0194	P0C124	DALYCDAPSSIR	DALYC[57.0215]DAPSSIR	K	R	773	784	12	684.317	2	0	5C(57.0215)	sp|P0C124|SYI_BRUA2	SYI_BRUA2	ileS	Isoleucine--tRNA ligase	NA	NA	1	2	0	0	0	0	1586.8	1562.18	NA	NA	NA	NA	0.936	0.928	NA	NA	NA	NA	65846.3	35685.5	0	0	0	0	MS/MS	MS/MS	unmatched	unmatched	unmatched	unmatched
OG0000113	BAB2_0194	P0C124	DAPGFGPDR	DAPGFGPDR	K	E	392	400	9	466.217	2	0	NA	sp|P0C124|SYI_BRUA2	SYI_BRUA2	ileS	Isoleucine--tRNA ligase	NA	NA	1	2	0	0	0	0	1035.91	1006.72	NA	NA	NA	NA	0.77	0.764	NA	NA	NA	NA	54229.3	82054.5	0	0	0	0	MS/MS	MS/MS	unmatched	unmatched	unmatched	unmatched
OG0000113	BAB2_0194	P0C124	EDFEAWMDNAR	EDFEAWMDNAR	R	Q	358	368	11	692.285	2	0	NA	sp|P0C124|SYI_BRUA2	SYI_BRUA2	ileS	Isoleucine--tRNA ligase	NA	NA	1	0	0	0	0	0	2013.46	NA	NA	NA	NA	NA	0.94	NA	NA	NA	NA	NA	13844.8	0	0	0	0	0	MS/MS	unmatched	unmatched	unmatched	unmatched	unmatched
OG0000113	BAB2_0194	P0C124	EDFEAWMDNAR	EDFEAWM[15.9949]DNAR	R	Q	358	368	11	700.283	2	0	7M(15.9949)	sp|P0C124|SYI_BRUA2	SYI_BRUA2	ileS	Isoleucine--tRNA ligase	NA	NA	1	0	0	0	0	0	1647.38	NA	NA	NA	NA	NA	0.942	NA	NA	NA	NA	NA	6295.99	0	0	0	0	0	MS/MS	unmatched	unmatched	unmatched	unmatched	unmatched
OG0000113	BAB2_0194	P0C124	EFASNWIK	EFASNWIK	R	V	136	143	8	497.753	2	0	NA	sp|P0C124|SYI_BRUA2	SYI_BRUA2	ileS	Isoleucine--tRNA ligase	NA	NA	1	0	0	0	0	0	1838.53	NA	NA	NA	NA	NA	0.812	NA	NA	NA	NA	NA	27399.9	0	0	0	0	0	MS/MS	unmatched	unmatched	unmatched	unmatched	unmatched
OG0000113	BAB2_0194	P0C124	EGADAWFADGAR	EGADAWFADGAR	K	E	544	555	12	633.281	2	0	NA	sp|P0C124|SYI_BRUA2	SYI_BRUA2	ileS	Isoleucine--tRNA ligase	NA	NA	1	1	1	0	0	0	1798.88	1779.95	1774.32	NA	NA	NA	0.884	0.878	0.87	NA	NA	NA	38512.8	20340.5	21620.5	0	0	0	MS/MS	MS/MS	MS/MS	unmatched	unmatched	unmatched
OG0000113	BAB2_0194	P0C124	ELQALGKL	ELQALGKL	R	-	965	972	8	436.266	2	0	NA	sp|P0C124|SYI_BRUA2	SYI_BRUA2	ileS	Isoleucine--tRNA ligase	NA	NA	1	0	0	0	0	0	1817.54	NA	NA	NA	NA	NA	0.78	NA	NA	NA	NA	NA	9688.46	0	0	0	0	0	MS/MS	unmatched	unmatched	unmatched	unmatched	unmatched
OG0000113	BAB2_0194	P0C124	EPLFVQR	EPLFVQR	R	W	30	36	7	444.75	2	0	NA	sp|P0C124|SYI_BRUA2	SYI_BRUA2	ileS	Isoleucine--tRNA ligase	NA	NA	2	2	0	0	0	0	1473.82	1442.24	NA	NA	NA	NA	0.778	0.776	NA	NA	NA	NA	21334	52678.2	0	0	0	0	MS/MS	MS/MS	unmatched	unmatched	unmatched	unmatched
OG0000113	BAB2_0194	P0C124	ESGADILR	ESGADILR	K	L	661	668	8	430.727	2	0	NA	sp|P0C124|SYI_BRUA2	SYI_BRUA2	ileS	Isoleucine--tRNA ligase	NA	NA	2	0	1	0	0	0	1148.87	1120.84	1107.06	NA	NA	NA	0.776	0.766	0.76	NA	NA	NA	25576.9	35033.2	35684.1	0	0	0	MS/MS	MBR	MS/MS	unmatched	unmatched	unmatched
OG0000113	BAB2_0194	P0C124	FAASGQLYR	FAASGQLYR	K	G	180	188	9	506.764	2	0	NA	sp|P0C124|SYI_BRUA2	SYI_BRUA2	ileS	Isoleucine--tRNA ligase	NA	NA	1	1	0	0	0	0	NA	NA	NA	NA	NA	NA	NA	NA	NA	NA	NA	NA	0	0	0	0	0	0	MS/MS	MS/MS	unmatched	unmatched	unmatched	unmatched
OG0000113	BAB2_0194	P0C124	FVPAAGQTR	FVPAAGQTR	R	L	486	494	9	473.759	2	0	NA	sp|P0C124|SYI_BRUA2	SYI_BRUA2	ileS	Isoleucine--tRNA ligase	NA	NA	1	1	2	1	0	0	797.177	769.161	756.542	NA	NA	NA	0.794	0.788	0.782	NA	NA	NA	33935.3	93784.9	62507.5	0	0	0	MS/MS	MS/MS	MS/MS	MS/MS	unmatched	unmatched
OG0000113	BAB2_0194	P0C124	GSKPVMWSVVER	GSKPVMWSVVER	R	T	189	200	12	687.864	2	0	NA	sp|P0C124|SYI_BRUA2	SYI_BRUA2	ileS	Isoleucine--tRNA ligase	NA	NA	1	0	0	0	0	0	1730.12	NA	NA	NA	NA	NA	0.952	NA	NA	NA	NA	NA	35820.3	0	0	0	0	0	MS/MS	unmatched	unmatched	unmatched	unmatched	unmatched
OG0000113	BAB2_0194	P0C124	GSKPVMWSVVER	GSKPVMWSVVER	R	T	189	200	12	458.911	3	0	NA	sp|P0C124|SYI_BRUA2	SYI_BRUA2	ileS	Isoleucine--tRNA ligase	NA	NA	1	0	0	0	0	0	1730.12	NA	NA	NA	NA	NA	0.758	NA	NA	NA	NA	NA	3867.72	0	0	0	0	0	MS/MS	unmatched	unmatched	unmatched	unmatched	unmatched
OG0000113	BAB2_0194	P0C124	GSKPVMWSVVER	GSKPVM[15.9949]WSVVER	R	T	189	200	12	695.861	2	0	6M(15.9949)	sp|P0C124|SYI_BRUA2	SYI_BRUA2	ileS	Isoleucine--tRNA ligase	NA	NA	1	0	0	0	0	0	1408.59	NA	NA	NA	NA	NA	0.946	NA	NA	NA	NA	NA	32362.7	0	0	0	0	0	MS/MS	unmatched	unmatched	unmatched	unmatched	unmatched
OG0000113	BAB2_0194	P0C124	GWFHSSLLESCGTR	GWFHSSLLESC[57.0215]GTR	R	G	610	623	14	546.256	3	0	11C(57.0215)	sp|P0C124|SYI_BRUA2	SYI_BRUA2	ileS	Isoleucine--tRNA ligase	NA	NA	2	0	0	0	0	0	1920.13	NA	NA	NA	NA	NA	0.786	NA	NA	NA	NA	NA	25419.1	0	0	0	0	0	MS/MS	unmatched	unmatched	unmatched	unmatched	unmatched
OG0000113	BAB2_0194	P0C124	IGSSLEAAPVVYIADK	IGSSLEAAPVVYIADK	R	S	869	884	16	816.946	2	0	NA	sp|P0C124|SYI_BRUA2	SYI_BRUA2	ileS	Isoleucine--tRNA ligase	NA	NA	0	0	2	0	0	0	NA	NA	2088.78	NA	NA	NA	NA	NA	1.03	NA	NA	NA	0	0	37343.5	0	0	0	unmatched	unmatched	MS/MS	unmatched	unmatched	unmatched
OG0000113	BAB2_0194	P0C124	ILKDVITR	ILKDVITR	K	S	78	85	8	479.308	2	0	NA	sp|P0C124|SYI_BRUA2	SYI_BRUA2	ileS	Isoleucine--tRNA ligase	NA	NA	1	1	0	0	0	0	1161.67	1141.79	NA	NA	NA	NA	0.812	0.804	NA	NA	NA	NA	44442.5	40910.9	0	0	0	0	MS/MS	MS/MS	unmatched	unmatched	unmatched	unmatched
OG0000113	BAB2_0194	P0C124	IMDAFEK	IMDAFEK	R	E	537	543	7	427.21	2	0	NA	sp|P0C124|SYI_BRUA2	SYI_BRUA2	ileS	Isoleucine--tRNA ligase	NA	NA	1	0	0	0	0	0	1380.64	NA	NA	NA	NA	NA	0.752	NA	NA	NA	NA	NA	15517.8	0	0	0	0	0	MS/MS	unmatched	unmatched	unmatched	unmatched	unmatched
OG0000113	BAB2_0194	P0C124	IMDAFEK	IM[15.9949]DAFEK	R	E	537	543	7	435.207	2	0	2M(15.9949)	sp|P0C124|SYI_BRUA2	SYI_BRUA2	ileS	Isoleucine--tRNA ligase	NA	NA	1	0	0	0	0	0	956.718	NA	NA	NA	NA	NA	0.808	NA	NA	NA	NA	NA	8091.6	0	0	0	0	0	MS/MS	unmatched	unmatched	unmatched	unmatched	unmatched
OG0000113	BAB2_0194	P0C124	IVLDHPLK	IVLDHPLK	K	G	315	322	8	467.79	2	0	NA	sp|P0C124|SYI_BRUA2	SYI_BRUA2	ileS	Isoleucine--tRNA ligase	NA	NA	2	0	0	0	0	0	1263	NA	NA	NA	NA	NA	0.81	NA	NA	NA	NA	NA	64843.4	0	0	0	0	0	MS/MS	unmatched	unmatched	unmatched	unmatched	unmatched
OG0000113	BAB2_0194	P0C124	KDALYCDAPSSIR	KDALYC[57.0215]DAPSSIR	R	R	772	784	13	748.364	2	0	6C(57.0215)	sp|P0C124|SYI_BRUA2	SYI_BRUA2	ileS	Isoleucine--tRNA ligase	NA	NA	1	0	0	0	0	0	1276.97	NA	NA	NA	NA	NA	0.974	NA	NA	NA	NA	NA	12785.8	0	0	0	0	0	MS/MS	unmatched	unmatched	unmatched	unmatched	unmatched
OG0000113	BAB2_0194	P0C124	KDALYCDAPSSIR	KDALYC[57.0215]DAPSSIR	R	R	772	784	13	499.245	3	0	6C(57.0215)	sp|P0C124|SYI_BRUA2	SYI_BRUA2	ileS	Isoleucine--tRNA ligase	NA	NA	1	0	0	0	0	0	1276.97	NA	NA	NA	NA	NA	0.756	NA	NA	NA	NA	NA	2965.29	0	0	0	0	0	MS/MS	unmatched	unmatched	unmatched	unmatched	unmatched
OG0000113	BAB2_0194	P0C124	LTELDELVR	LTELDELVR	R	S	732	740	9	544.303	2	0	NA	sp|P0C124|SYI_BRUA2	SYI_BRUA2	ileS	Isoleucine--tRNA ligase	NA	NA	2	2	1	0	0	0	1980.79	1960.45	1957.16	NA	NA	NA	0.852	0.846	0.84	NA	NA	NA	92809.1	35165	30560	0	0	0	MS/MS	MS/MS	MS/MS	unmatched	unmatched	unmatched
OG0000113	BAB2_0194	P0C124	LVEECCAK	LVEEC[57.0215]C[57.0215]AK	K	A	289	296	8	504.728	2	0	5C(57.0215),6C(57.0215)	sp|P0C124|SYI_BRUA2	SYI_BRUA2	ileS	Isoleucine--tRNA ligase	NA	NA	1	0	0	0	0	0	584.025	NA	NA	NA	NA	NA	0.804	NA	NA	NA	NA	NA	37891.9	0	0	0	0	0	MS/MS	unmatched	unmatched	unmatched	unmatched	unmatched
OG0000113	BAB2_0194	P0C124	LVFADKLVEECCAK	LVFADKLVEEC[57.0215]C[57.0215]AK	R	A	283	296	14	841.418	2	0	11C(57.0215),12C(57.0215)	sp|P0C124|SYI_BRUA2	SYI_BRUA2	ileS	Isoleucine--tRNA ligase	NA	NA	1	0	0	0	0	0	1829.2	NA	NA	NA	NA	NA	1.1	NA	NA	NA	NA	NA	6087.98	0	0	0	0	0	MS/MS	unmatched	unmatched	unmatched	unmatched	unmatched
OG0000113	BAB2_0194	P0C124	LWVMTTDYWEDQR	LWVM[15.9949]TTDYWEDQR	R	L	669	681	13	879.893	2	0	4M(15.9949)	sp|P0C124|SYI_BRUA2	SYI_BRUA2	ileS	Isoleucine--tRNA ligase	NA	NA	3	0	0	0	0	0	2070.64	NA	NA	NA	NA	NA	1.066	NA	NA	NA	NA	NA	12420.8	0	0	0	0	0	MS/MS	unmatched	unmatched	unmatched	unmatched	unmatched
OG0000113	BAB2_0194	P0C124	NKDEVPINEFR	NKDEVPINEFR	K	K	121	131	11	680.846	2	0	NA	sp|P0C124|SYI_BRUA2	SYI_BRUA2	ileS	Isoleucine--tRNA ligase	NA	NA	2	0	0	0	0	0	1473.82	NA	NA	NA	NA	NA	0.922	NA	NA	NA	NA	NA	52590.6	0	0	0	0	0	MS/MS	unmatched	unmatched	unmatched	unmatched	unmatched
OG0000113	BAB2_0194	P0C124	NKDEVPINEFRK	NKDEVPINEFRK	K	E	121	132	12	496.932	3	0	NA	sp|P0C124|SYI_BRUA2	SYI_BRUA2	ileS	Isoleucine--tRNA ligase	NA	NA	1	0	0	0	0	0	1175.65	NA	NA	NA	NA	NA	0.786	NA	NA	NA	NA	NA	63479.4	0	0	0	0	0	MS/MS	unmatched	unmatched	unmatched	unmatched	unmatched
OG0000113	BAB2_0194	P0C124	NLGDGTTLR	NLGDGTTLR	K	S	466	474	9	473.751	2	0	NA	sp|P0C124|SYI_BRUA2	SYI_BRUA2	ileS	Isoleucine--tRNA ligase	NA	NA	1	1	1	1	0	0	1018.44	990.418	977.794	1007.8	NA	NA	0.802	0.792	0.796	0.806	NA	NA	85933	100585	81036.3	117218	0	0	MS/MS	MS/MS	MS/MS	MS/MS	unmatched	unmatched
OG0000113	BAB2_0194	P0C124	NTPQWFVYMDK	NTPQWFVYM[15.9949]DK	R	N	455	465	11	722.832	2	0	9M(15.9949)	sp|P0C124|SYI_BRUA2	SYI_BRUA2	ileS	Isoleucine--tRNA ligase	NA	NA	1	0	0	0	0	0	1963.29	NA	NA	NA	NA	NA	0.96	NA	NA	NA	NA	NA	22922.4	0	0	0	0	0	MS/MS	unmatched	unmatched	unmatched	unmatched	unmatched
OG0000113	BAB2_0194	P0C124	PDWVLSR	PDWVLSR	R	Q	503	509	7	436.735	2	0	NA	sp|P0C124|SYI_BRUA2	SYI_BRUA2	ileS	Isoleucine--tRNA ligase	NA	NA	1	0	0	0	0	0	1717.3	NA	NA	NA	NA	NA	0.756	NA	NA	NA	NA	NA	2193.55	0	0	0	0	0	MS/MS	unmatched	unmatched	unmatched	unmatched	unmatched
OG0000113	BAB2_0194	P0C124	RVVTGALELER	RVVTGALELER	R	A	854	864	11	621.862	2	0	NA	sp|P0C124|SYI_BRUA2	SYI_BRUA2	ileS	Isoleucine--tRNA ligase	NA	NA	1	0	0	0	0	0	1423.74	NA	NA	NA	NA	NA	0.956	NA	NA	NA	NA	NA	26612.1	0	0	0	0	0	MS/MS	unmatched	unmatched	unmatched	unmatched	unmatched
OG0000113	BAB2_0194	P0C124	SGYDTFDFK	SGYDTFDFK	R	R	741	749	9	540.238	2	0	NA	sp|P0C124|SYI_BRUA2	SYI_BRUA2	ileS	Isoleucine--tRNA ligase	NA	NA	1	0	0	0	0	0	1775.58	NA	NA	NA	NA	NA	0.838	NA	NA	NA	NA	NA	10539.4	0	0	0	0	0	MS/MS	unmatched	unmatched	unmatched	unmatched	unmatched
OG0000113	BAB2_0194	P0C124	SGYDTFDFKR	SGYDTFDFKR	R	I	741	750	10	618.288	2	0	NA	sp|P0C124|SYI_BRUA2	SYI_BRUA2	ileS	Isoleucine--tRNA ligase	NA	NA	2	1	0	0	0	0	1509.92	1485.32	NA	NA	NA	NA	0.91	0.9	NA	NA	NA	NA	67780.3	25645.9	0	0	0	0	MS/MS	MS/MS	unmatched	unmatched	unmatched	unmatched
OG0000113	BAB2_0194	P0C124	SIIQTNIDAYR	SIIQTNIDAYR	K	K	685	695	11	647.343	2	0	NA	sp|P0C124|SYI_BRUA2	SYI_BRUA2	ileS	Isoleucine--tRNA ligase	NA	NA	1	0	0	0	0	0	1782.57	NA	NA	NA	NA	NA	0.92	NA	NA	NA	NA	NA	26886	0	0	0	0	0	MS/MS	unmatched	unmatched	unmatched	unmatched	unmatched
OG0000113	BAB2_0194	P0C124	SIIQTNIDAYRK	SIIQTNIDAYRK	K	L	685	696	12	711.391	2	0	NA	sp|P0C124|SYI_BRUA2	SYI_BRUA2	ileS	Isoleucine--tRNA ligase	NA	NA	1	0	0	0	0	0	1564.67	NA	NA	NA	NA	NA	0.986	NA	NA	NA	NA	NA	20773.1	0	0	0	0	0	MS/MS	unmatched	unmatched	unmatched	unmatched	unmatched
OG0000113	BAB2_0194	P0C124	SLGNTVTPQDVIK	SLGNTVTPQDVIK	K	E	648	660	13	686.378	2	0	NA	sp|P0C124|SYI_BRUA2	SYI_BRUA2	ileS	Isoleucine--tRNA ligase	NA	NA	3	0	1	0	0	0	1752.27	NA	1727.74	NA	NA	NA	0.96	NA	0.944	NA	NA	NA	75179.6	0	64480.6	0	0	0	MS/MS	unmatched	MS/MS	unmatched	unmatched	unmatched
OG0000113	BAB2_0194	P0C124	SMIEGRPDWVLSR	SM[15.9949]IEGRPDWVLSR	R	Q	497	509	13	521.264	3	0	2M(15.9949)	sp|P0C124|SYI_BRUA2	SYI_BRUA2	ileS	Isoleucine--tRNA ligase	NA	NA	1	0	0	0	0	0	1706.81	NA	NA	NA	NA	NA	0.756	NA	NA	NA	NA	NA	26869.3	0	0	0	0	0	MS/MS	unmatched	unmatched	unmatched	unmatched	unmatched
OG0000113	BAB2_0194	P0C124	SVSAEELGK	SVSAEELGK	R	I	306	314	9	460.24	2	0	NA	sp|P0C124|SYI_BRUA2	SYI_BRUA2	ileS	Isoleucine--tRNA ligase	NA	NA	0	1	0	0	0	0	844.928	818.068	NA	NA	NA	NA	0.78	0.768	NA	NA	NA	NA	56165.8	61415.9	0	0	0	0	MBR	MS/MS	unmatched	unmatched	unmatched	unmatched
OG0000113	BAB2_0194	P0C124	TDTTKIDYSK	TDTTKIDYSK	M	T	2	11	10	586.296	2	0	NA	sp|P0C124|SYI_BRUA2	SYI_BRUA2	ileS	Isoleucine--tRNA ligase	NA	NA	2	1	0	0	0	0	644.623	617.778	NA	NA	NA	NA	0.878	0.872	NA	NA	NA	NA	10025	35442.4	0	0	0	0	MS/MS	MS/MS	unmatched	unmatched	unmatched	unmatched
OG0000113	BAB2_0194	P0C124	TLYLPQTEFPMR	TLYLPQTEFPM[15.9949]R	K	A	12	23	12	756.382	2	0	11M(15.9949)	sp|P0C124|SYI_BRUA2	SYI_BRUA2	ileS	Isoleucine--tRNA ligase	NA	NA	3	0	0	0	0	0	2022.79	NA	NA	NA	NA	NA	0.976	NA	NA	NA	NA	NA	86362	0	0	0	0	0	MS/MS	unmatched	unmatched	unmatched	unmatched	unmatched
OG0000113	BAB2_0194	P0C124	TLYLPQTEFPMRAGLPQR	TLYLPQTEFPM[15.9949]RAGLPQR	K	E	12	29	18	1067.56	2	0	11M(15.9949)	sp|P0C124|SYI_BRUA2	SYI_BRUA2	ileS	Isoleucine--tRNA ligase	NA	NA	1	0	0	0	0	0	2039.12	NA	NA	NA	NA	NA	1.17	NA	NA	NA	NA	NA	17642.6	0	0	0	0	0	MS/MS	unmatched	unmatched	unmatched	unmatched	unmatched
OG0000113	BAB2_0194	P0C124	VQTEEFKR	VQTEEFKR	K	L	144	151	8	518.775	2	0	NA	sp|P0C124|SYI_BRUA2	SYI_BRUA2	ileS	Isoleucine--tRNA ligase	NA	NA	1	1	1	1	0	0	621.317	596.816	592.336	614.106	NA	NA	0.82	0.818	0.812	0.826	NA	NA	99944.3	36819	43729.4	51281.2	0	0	MS/MS	MS/MS	MS/MS	MS/MS	unmatched	unmatched
OG0000113	BAB2_0194	P0C124	VVIEQLIAADK	VVIEQLIAADK	K	L	420	430	11	599.856	2	0	NA	sp|P0C124|SYI_BRUA2	SYI_BRUA2	ileS	Isoleucine--tRNA ligase	NA	NA	1	1	1	0	0	0	2056.64	2037.32	2030.53	NA	NA	NA	0.894	0.884	0.878	NA	NA	NA	77832.5	48882	39493	0	0	0	MS/MS	MS/MS	MS/MS	unmatched	unmatched	unmatched
OG0000113	BAB2_0194	P0C124	VVTGALELER	VVTGALELER	R	A	855	864	10	543.811	2	0	NA	sp|P0C124|SYI_BRUA2	SYI_BRUA2	ileS	Isoleucine--tRNA ligase	NA	NA	1	0	1	0	0	0	1653.21	NA	1621.76	NA	NA	NA	0.86	NA	0.836	NA	NA	NA	67977.3	0	44116.9	0	0	0	MS/MS	unmatched	MS/MS	unmatched	unmatched	unmatched
OG0000113	BAB2_0194	P0C124	WEEMNLYK	WEEMNLYK	R	K	37	44	8	556.758	2	0	NA	sp|P0C124|SYI_BRUA2	SYI_BRUA2	ileS	Isoleucine--tRNA ligase	NA	NA	1	0	0	0	0	0	1755.76	NA	NA	NA	NA	NA	0.852	NA	NA	NA	NA	NA	29721.5	0	0	0	0	0	MS/MS	unmatched	unmatched	unmatched	unmatched	unmatched
OG0000113	BAB2_0194	P0C124	WEEMNLYKK	WEEMNLYKK	R	L	37	45	9	620.805	2	0	NA	sp|P0C124|SYI_BRUA2	SYI_BRUA2	ileS	Isoleucine--tRNA ligase	NA	NA	1	0	0	0	0	0	1465.67	NA	NA	NA	NA	NA	0.92	NA	NA	NA	NA	NA	15818.2	0	0	0	0	0	MS/MS	unmatched	unmatched	unmatched	unmatched	unmatched
OG0000113	BAB2_0194	P0C124	WEEMNLYK	WEEM[15.9949]NLYK	R	K	37	44	8	564.755	2	0	4M(15.9949)	sp|P0C124|SYI_BRUA2	SYI_BRUA2	ileS	Isoleucine--tRNA ligase	NA	NA	1	0	0	0	0	0	1353.85	NA	NA	NA	NA	NA	0.864	NA	NA	NA	NA	NA	15838.4	0	0	0	0	0	MS/MS	unmatched	unmatched	unmatched	unmatched	unmatched
OG0000113	BAB2_0194	P0C124	WPADVYLEGSDQHR	WPADVYLEGSDQHR	K	G	596	609	14	836.889	2	0	NA	sp|P0C124|SYI_BRUA2	SYI_BRUA2	ileS	Isoleucine--tRNA ligase	NA	NA	1	0	0	0	0	0	1788.4	NA	NA	NA	NA	NA	1.068	NA	NA	NA	NA	NA	30837.7	0	0	0	0	0	MS/MS	unmatched	unmatched	unmatched	unmatched	unmatched
OG0000113	BAB2_0194	P0C124	WPADVYLEGSDQHR	WPADVYLEGSDQHR	K	G	596	609	14	558.262	3	0	NA	sp|P0C124|SYI_BRUA2	SYI_BRUA2	ileS	Isoleucine--tRNA ligase	NA	NA	1	0	0	0	0	0	1789.56	NA	NA	NA	NA	NA	0.83	NA	NA	NA	NA	NA	31197.2	0	0	0	0	0	MS/MS	unmatched	unmatched	unmatched	unmatched	unmatched
OG0000113	BAB2_0194	P0C124	YTTDVGADPEFPEVSAR	YTTDVGADPEFPEVSAR	R	D	942	958	17	927.431	2	0	NA	sp|P0C124|SYI_BRUA2	SYI_BRUA2	ileS	Isoleucine--tRNA ligase	NA	NA	4	0	0	0	0	0	1850.19	NA	NA	NA	NA	NA	1.052	NA	NA	NA	NA	NA	74383.9	0	0	0	0	0	MS/MS	unmatched	unmatched	unmatched	unmatched	unmatched
OG0000114	BAB1_0301	P0C145	AASEELYEIR	AASEELYEIR	R	G	72	81	10	590.796	2	0	NA	sp|P0C145|UREE1_BRUA2	UREE1_BRUA2	ureE1	Urease accessory protein UreE 1	NA	NA	1	2	2	2	0	1	1587.97	1563.35	1551.89	1577.37	NA	1590.3	0.884	0.872	0.866	0.888	NA	0.886	87727.1	56971.1	90556.2	77627.6	0	75688.9	MS/MS	MS/MS	MS/MS	MS/MS	unmatched	MS/MS
OG0000114	BAB1_0301	P0C145	AHEVIDAVPASHIVLER	AHEVIDAVPASHIVLER	R	D	10	26	17	619.339	3	0	NA	sp|P0C145|UREE1_BRUA2	UREE1_BRUA2	ureE1	Urease accessory protein UreE 1	NA	NA	2	0	0	0	0	0	1817.54	NA	NA	NA	NA	NA	0.896	NA	NA	NA	NA	NA	25784.2	0	0	0	0	0	MS/MS	unmatched	unmatched	unmatched	unmatched	unmatched
OG0000114	BAB1_0301	P0C145	AITLENGEK	AITLENGEK	K	I	35	43	9	487.761	2	0	NA	sp|P0C145|UREE1_BRUA2	UREE1_BRUA2	ureE1	Urease accessory protein UreE 1	NA	NA	1	0	0	1	0	1	950.897	NA	NA	930.922	NA	963.77	0.792	NA	NA	0.808	NA	0.814	51095.8	0	0	148178	0	63941.9	MS/MS	unmatched	unmatched	MS/MS	unmatched	MS/MS
OG0000114	BAB1_0301	P0C145	ILADFAEPVVLEHGDR	ILADFAEPVVLEHGDR	K	L	44	59	16	594.312	3	0	NA	sp|P0C145|UREE1_BRUA2	UREE1_BRUA2	ureE1	Urease accessory protein UreE 1	NA	NA	0	0	1	0	0	0	NA	NA	2098.1	NA	NA	NA	NA	NA	0.87	NA	NA	NA	0	0	13496.1	0	0	0	unmatched	unmatched	MS/MS	unmatched	unmatched	unmatched
OG0000114	BAB1_0301	P0C145	LVLDDGREIEIR	LVLDDGREIEIR	R	A	60	71	12	476.6	3	0	NA	sp|P0C145|UREE1_BRUA2	UREE1_BRUA2	ureE1	Urease accessory protein UreE 1	NA	NA	1	0	0	0	0	0	1772.08	NA	NA	NA	NA	NA	0.782	NA	NA	NA	NA	NA	19674.7	0	0	0	0	0	MS/MS	unmatched	unmatched	unmatched	unmatched	unmatched
OG0000115	BAB2_0209	Q2YIH5	ALGARPVSVSGNLK	ALGARPVSVSGNLK	R	V	199	212	14	684.901	2	0	NA	tr|Q2YIH5|Q2YIH5_BRUA2	Q2YIH5_BRUA2	kdtA	3-deoxy-D-manno-octulosonic acid transferase	NA	NA	1	0	0	0	0	0	1245.53	NA	NA	NA	NA	NA	1.024	NA	NA	NA	NA	NA	31678.1	0	0	0	0	0	MS/MS	unmatched	unmatched	unmatched	unmatched	unmatched
OG0000115	BAB2_0209	Q2YIH5	ALGARPVSVSGNLK	ALGARPVSVSGNLK	R	V	199	212	14	456.937	3	0	NA	tr|Q2YIH5|Q2YIH5_BRUA2	Q2YIH5_BRUA2	kdtA	3-deoxy-D-manno-octulosonic acid transferase	NA	NA	1	0	0	0	0	0	1245.53	NA	NA	NA	NA	NA	0.754	NA	NA	NA	NA	NA	32729	0	0	0	0	0	MS/MS	unmatched	unmatched	unmatched	unmatched	unmatched
OG0000115	BAB2_0209	Q2YIH5	AMINAGVTTVR	AMINAGVTTVR	R	D	396	406	11	566.811	2	0	NA	tr|Q2YIH5|Q2YIH5_BRUA2	Q2YIH5_BRUA2	kdtA	3-deoxy-D-manno-octulosonic acid transferase	NA	NA	3	3	1	0	0	0	1499.44	1469.02	1458.73	NA	NA	NA	0.86	0.854	0.858	NA	NA	NA	64013.8	138773	52168.6	0	0	0	MS/MS	MS/MS	MS/MS	unmatched	unmatched	unmatched
OG0000115	BAB2_0209	Q2YIH5	AMINAGVTTVR	AM[15.9949]INAGVTTVR	R	D	396	406	11	574.808	2	0	2M(15.9949)	tr|Q2YIH5|Q2YIH5_BRUA2	Q2YIH5_BRUA2	kdtA	3-deoxy-D-manno-octulosonic acid transferase	NA	NA	2	1	0	0	0	0	1167.5	1130.15	NA	NA	NA	NA	0.864	0.854	NA	NA	NA	NA	33979.9	60249.1	0	0	0	0	MS/MS	MS/MS	unmatched	unmatched	unmatched	unmatched
OG0000115	BAB2_0209	Q2YIH5	APAIEAMLAAK	APAIEAM[15.9949]LAAK	R	G	277	287	11	551.302	2	0	7M(15.9949)	tr|Q2YIH5|Q2YIH5_BRUA2	Q2YIH5_BRUA2	kdtA	3-deoxy-D-manno-octulosonic acid transferase	NA	NA	1	0	0	0	0	0	1515.75	NA	NA	NA	NA	NA	0.874	NA	NA	NA	NA	NA	21966.2	0	0	0	0	0	MS/MS	unmatched	unmatched	unmatched	unmatched	unmatched
OG0000115	BAB2_0209	Q2YIH5	EGGHNPLEPAMMGTAVLTGR	EGGHNPLEPAM[15.9949]M[15.9949]GTAVLTGR	K	N	334	353	20	690.663	3	0	11M(15.9949),12M(15.9949)	tr|Q2YIH5|Q2YIH5_BRUA2	Q2YIH5_BRUA2	kdtA	3-deoxy-D-manno-octulosonic acid transferase	NA	NA	1	0	0	0	0	0	1691.66	NA	NA	NA	NA	NA	0.854	NA	NA	NA	NA	NA	31184.4	0	0	0	0	0	MS/MS	unmatched	unmatched	unmatched	unmatched	unmatched
OG0000115	BAB2_0209	Q2YIH5	IVATGIHVVMTTGTVTSAK	IVATGIHVVM[15.9949]TTGTVTSAK	R	V	79	97	19	951.522	2	0	10M(15.9949)	tr|Q2YIH5|Q2YIH5_BRUA2	Q2YIH5_BRUA2	kdtA	3-deoxy-D-manno-octulosonic acid transferase	NA	NA	2	0	0	0	0	0	1611.26	NA	NA	NA	NA	NA	1.204	NA	NA	NA	NA	NA	10840	0	0	0	0	0	MS/MS	unmatched	unmatched	unmatched	unmatched	unmatched
OG0000115	BAB2_0209	Q2YIH5	IVATGIHVVMTTGTVTSAK	IVATGIHVVM[15.9949]TTGTVTSAK	R	V	79	97	19	634.684	3	0	10M(15.9949)	tr|Q2YIH5|Q2YIH5_BRUA2	Q2YIH5_BRUA2	kdtA	3-deoxy-D-manno-octulosonic acid transferase	NA	NA	1	0	0	0	0	0	1612.43	NA	NA	NA	NA	NA	0.896	NA	NA	NA	NA	NA	19793.5	0	0	0	0	0	MS/MS	unmatched	unmatched	unmatched	unmatched	unmatched
OG0000115	BAB2_0209	Q2YIH5	NEPAFSLDEH	NEPAFSLDEH	R	-	437	446	10	579.757	2	0	NA	tr|Q2YIH5|Q2YIH5_BRUA2	Q2YIH5_BRUA2	kdtA	3-deoxy-D-manno-octulosonic acid transferase	NA	NA	1	1	0	1	0	0	1639.23	1615.75	NA	1633.27	NA	NA	0.85	0.84	NA	0.852	NA	NA	75215.2	201241	0	67121.2	0	0	MS/MS	MS/MS	unmatched	MS/MS	unmatched	unmatched
OG0000115	BAB2_0209	Q2YIH5	PVSVSGNLK	PVSVSGNLK	R	V	204	212	9	450.761	2	0	NA	tr|Q2YIH5|Q2YIH5_BRUA2	Q2YIH5_BRUA2	kdtA	3-deoxy-D-manno-octulosonic acid transferase	NA	NA	1	0	0	0	0	0	NA	NA	NA	NA	NA	NA	NA	NA	NA	NA	NA	NA	0	0	0	0	0	0	MS/MS	unmatched	unmatched	unmatched	unmatched	unmatched
OG0000115	BAB2_0209	Q2YIH5	VDTPPPPSDPQALSLMQR	VDTPPPPSDPQALSLMQR	K	Q	213	230	18	974.993	2	0	NA	tr|Q2YIH5|Q2YIH5_BRUA2	Q2YIH5_BRUA2	kdtA	3-deoxy-D-manno-octulosonic acid transferase	NA	NA	2	0	0	0	0	0	1959.79	NA	NA	NA	NA	NA	1.134	NA	NA	NA	NA	NA	30844	0	0	0	0	0	MS/MS	unmatched	unmatched	unmatched	unmatched	unmatched
OG0000115	BAB2_0209	Q2YIH5	VDTPPPPSDPQALSLMQR	VDTPPPPSDPQALSLM[15.9949]QR	K	Q	213	230	18	982.991	2	0	16M(15.9949)	tr|Q2YIH5|Q2YIH5_BRUA2	Q2YIH5_BRUA2	kdtA	3-deoxy-D-manno-octulosonic acid transferase	NA	NA	3	0	0	0	0	0	1726.62	NA	NA	NA	NA	NA	1.132	NA	NA	NA	NA	NA	31380	0	0	0	0	0	MS/MS	unmatched	unmatched	unmatched	unmatched	unmatched
OG0000115	BAB2_0209	Q2YIH5	VVADQLGSR	VVADQLGSR	K	V	98	106	9	472.762	2	0	NA	tr|Q2YIH5|Q2YIH5_BRUA2	Q2YIH5_BRUA2	kdtA	3-deoxy-D-manno-octulosonic acid transferase	NA	NA	3	1	0	0	0	0	850.75	823.896	NA	NA	NA	NA	0.77	0.756	NA	NA	NA	NA	80593.2	79520.9	0	0	0	0	MS/MS	MS/MS	unmatched	unmatched	unmatched	unmatched
OG0000116	BAB2_0193	Q2YII9	ALLADVRPISGLDR	ALLADVRPISGLDR	R	M	297	310	14	748.433	2	0	NA	tr|Q2YII9|Q2YII9_BRUA2	Q2YII9_BRUA2	BAB2_0193	Riboflavin biosynthesis protein	NA	NA	1	0	0	0	0	0	1971.45	NA	NA	NA	NA	NA	1.038	NA	NA	NA	NA	NA	15560.6	0	0	0	0	0	MS/MS	unmatched	unmatched	unmatched	unmatched	unmatched
OG0000116	BAB2_0193	Q2YII9	ALLADVRPISGLDR	ALLADVRPISGLDR	R	M	297	310	14	499.291	3	0	NA	tr|Q2YII9|Q2YII9_BRUA2	Q2YII9_BRUA2	BAB2_0193	Riboflavin biosynthesis protein	NA	NA	1	0	0	0	0	0	1971.45	NA	NA	NA	NA	NA	0.8	NA	NA	NA	NA	NA	19857.8	0	0	0	0	0	MS/MS	unmatched	unmatched	unmatched	unmatched	unmatched
OG0000116	BAB2_0193	Q2YII9	GHQAVLER	GHQAVLER	R	A	21	28	8	455.249	2	0	NA	tr|Q2YII9|Q2YII9_BRUA2	Q2YII9_BRUA2	BAB2_0193	Riboflavin biosynthesis protein	NA	NA	1	0	0	0	0	0	546.764	NA	NA	NA	NA	NA	0.784	NA	NA	NA	NA	NA	31716.2	0	0	0	0	0	MS/MS	unmatched	unmatched	unmatched	unmatched	unmatched
OG0000116	BAB2_0193	Q2YII9	GTPEFLCEAGKK	GTPEFLC[57.0215]EAGKK	R	A	125	136	12	668.832	2	0	7C(57.0215)	tr|Q2YII9|Q2YII9_BRUA2	Q2YII9_BRUA2	BAB2_0193	Riboflavin biosynthesis protein	NA	NA	1	0	0	0	0	0	1345.69	NA	NA	NA	NA	NA	0.962	NA	NA	NA	NA	NA	22679.2	0	0	0	0	0	MS/MS	unmatched	unmatched	unmatched	unmatched	unmatched
OG0000116	BAB2_0193	Q2YII9	HGIYAVR	HGIYAVR	K	F	213	219	7	408.23	2	0	NA	tr|Q2YII9|Q2YII9_BRUA2	Q2YII9_BRUA2	BAB2_0193	Riboflavin biosynthesis protein	NA	NA	2	0	0	0	0	0	733.132	NA	NA	NA	NA	NA	0.778	NA	NA	NA	NA	NA	30281.4	0	0	0	0	0	MS/MS	unmatched	unmatched	unmatched	unmatched	unmatched
OG0000116	BAB2_0193	Q2YII9	ICGEVIHGK	IC[57.0215]GEVIHGK	R	K	182	190	9	506.766	2	0	2C(57.0215)	tr|Q2YII9|Q2YII9_BRUA2	Q2YII9_BRUA2	BAB2_0193	Riboflavin biosynthesis protein	NA	NA	1	0	0	0	0	0	687.719	NA	NA	NA	NA	NA	0.822	NA	NA	NA	NA	NA	36402.9	0	0	0	0	0	MS/MS	unmatched	unmatched	unmatched	unmatched	unmatched
OG0000116	BAB2_0193	Q2YII9	LTDAAEKAEILR	LTDAAEKAEILR	R	L	62	73	12	665.372	2	0	NA	tr|Q2YII9|Q2YII9_BRUA2	Q2YII9_BRUA2	BAB2_0193	Riboflavin biosynthesis protein	NA	NA	2	0	0	0	0	0	1318.9	NA	NA	NA	NA	NA	0.996	NA	NA	NA	NA	NA	21685.7	0	0	0	0	0	MS/MS	unmatched	unmatched	unmatched	unmatched	unmatched
OG0000116	BAB2_0193	Q2YII9	LTDAAEKAEILR	LTDAAEKAEILR	R	L	62	73	12	443.917	3	0	NA	tr|Q2YII9|Q2YII9_BRUA2	Q2YII9_BRUA2	BAB2_0193	Riboflavin biosynthesis protein	NA	NA	2	0	0	0	0	0	1318.9	NA	NA	NA	NA	NA	0.754	NA	NA	NA	NA	NA	15864.6	0	0	0	0	0	MS/MS	unmatched	unmatched	unmatched	unmatched	unmatched
OG0000116	BAB2_0193	Q2YII9	QDQPVDR	QDQPVDR	K	L	55	61	7	429.209	2	0	NA	tr|Q2YII9|Q2YII9_BRUA2	Q2YII9_BRUA2	BAB2_0193	Riboflavin biosynthesis protein	NA	NA	1	0	0	0	0	0	124.084	NA	NA	NA	NA	NA	0.754	NA	NA	NA	NA	NA	18491.8	0	0	0	0	0	MS/MS	unmatched	unmatched	unmatched	unmatched	unmatched
OG0000116	BAB2_0193	Q2YII9	VVTGYDFHFGK	VVTGYDFHFGK	R	G	111	121	11	635.317	2	0	NA	tr|Q2YII9|Q2YII9_BRUA2	Q2YII9_BRUA2	BAB2_0193	Riboflavin biosynthesis protein	NA	NA	1	0	0	0	0	0	1772.08	NA	NA	NA	NA	NA	0.944	NA	NA	NA	NA	NA	28340.4	0	0	0	0	0	MS/MS	unmatched	unmatched	unmatched	unmatched	unmatched
OG0000117	BAB2_0190	Q2YIJ2	AGDRVLFGK	AGDRVLFGK	K	W	64	72	9	481.774	2	0	NA	sp|Q2YIJ2|CH10_BRUA2	CH10_BRUA2	groES	Co-chaperonin GroES	NA	NA	1	0	1	0	0	0	1120.91	NA	1088.42	NA	NA	NA	0.806	NA	0.798	NA	NA	NA	18072.1	0	78498.1	0	0	0	MS/MS	unmatched	MS/MS	unmatched	unmatched	unmatched
OG0000117	BAB2_0190	Q2YIJ2	DEAGKLVPLDVK	DEAGKLVPLDVK	R	A	52	63	12	642.364	2	0	NA	sp|Q2YIJ2|CH10_BRUA2	CH10_BRUA2	groES	Co-chaperonin GroES	NA	NA	5	3	3	3	2	2	1751.1	1731.04	1728.9	1745.09	1749.37	1752.22	0.934	0.92	0.916	0.938	0.936	0.934	894207	454333	1.30665e+06	397405	192451	273327	MS/MS	MS/MS	MS/MS	MS/MS	MS/MS	MS/MS
OG0000117	BAB2_0190	Q2YIJ2	DEAGKLVPLDVK	DEAGKLVPLDVK	R	A	52	63	12	428.578	3	0	NA	sp|Q2YIJ2|CH10_BRUA2	CH10_BRUA2	groES	Co-chaperonin GroES	NA	NA	1	1	2	2	1	1	1751.1	1732.2	1727.74	1745.09	1749.37	1752.22	0.774	0.768	0.764	0.782	0.78	0.778	52136.2	26716.2	29933.3	116493	62952.3	76478.7	MS/MS	MS/MS	MS/MS	MS/MS	MS/MS	MS/MS
OG0000117	BAB2_0190	Q2YIJ2	EKPQEGEVVAAGAGAR	EKPQEGEVVAAGAGAR	K	D	36	51	16	784.905	2	0	NA	sp|Q2YIJ2|CH10_BRUA2	CH10_BRUA2	groES	Co-chaperonin GroES	NA	NA	10	10	12	4	6	8	793.684	767.996	753.047	786.501	794.436	796.075	1	0.984	0.988	1.01	1.002	0.994	1.37878e+06	766877	2.52285e+06	673619	226015	220913	MS/MS	MS/MS	MS/MS	MS/MS	MS/MS	MS/MS
OG0000117	BAB2_0190	Q2YIJ2	EKPQEGEVVAAGAGAR	EKPQEGEVVAAGAGAR	K	D	36	51	16	523.606	3	0	NA	sp|Q2YIJ2|CH10_BRUA2	CH10_BRUA2	groES	Co-chaperonin GroES	NA	NA	8	17	11	7	13	9	796.014	767.996	756.542	786.501	794.436	796.075	0.822	0.812	0.806	0.832	0.826	0.824	767140	1.66782e+06	815824	1.15046e+06	745330	738521	MS/MS	MS/MS	MS/MS	MS/MS	MS/MS	MS/MS
OG0000117	BAB2_0190	Q2YIJ2	FRPLHDR	FRPLHDR	K	V	6	12	7	470.759	2	0	NA	sp|Q2YIJ2|CH10_BRUA2	CH10_BRUA2	groES	Co-chaperonin GroES	NA	NA	11	1	11	0	1	0	649.287	953.158	944.023	NA	650.027	NA	0.796	0.788	0.784	NA	0.804	NA	1.51965e+06	117088	268820	0	98562.2	0	MS/MS	MBR	MS/MS	unmatched	MS/MS	unmatched
OG0000117	BAB2_0190	Q2YIJ2	IGGEDLLIMK	IGGEDLLIMK	K	E	80	89	10	1088.6	1	0	NA	sp|Q2YIJ2|CH10_BRUA2	CH10_BRUA2	groES	Co-chaperonin GroES	NA	NA	1	0	1	0	0	0	2063.64	NA	2039.86	NA	NA	NA	1.226	NA	1.068	NA	NA	NA	40293.9	0	65806.3	0	0	0	MS/MS	unmatched	MS/MS	unmatched	unmatched	unmatched
OG0000117	BAB2_0190	Q2YIJ2	IGGEDLLIMK	IGGEDLLIMK	K	E	80	89	10	544.805	2	0	NA	sp|Q2YIJ2|CH10_BRUA2	CH10_BRUA2	groES	Co-chaperonin GroES	NA	NA	9	2	3	2	4	2	2063.64	2044.3	2039.86	2056.32	2063.9	2063.23	0.85	0.83	0.83	0.844	0.842	0.842	1.68891e+06	531368	1.77414e+06	191109	344740	238387	MS/MS	MS/MS	MS/MS	MS/MS	MS/MS	MS/MS
OG0000117	BAB2_0190	Q2YIJ2	IGGEDLLIMK	IGGEDLLIM[15.9949]K	K	E	80	89	10	552.802	2	0	9M(15.9949)	sp|Q2YIJ2|CH10_BRUA2	CH10_BRUA2	groES	Co-chaperonin GroES	NA	NA	7	3	9	5	3	4	1775.58	1754.33	1751.03	1774.23	1773.83	1776.68	0.854	0.842	0.836	0.844	0.854	0.854	198806	217177	310647	540392	286904	244290	MS/MS	MS/MS	MS/MS	MS/MS	MS/MS	MS/MS
OG0000117	BAB2_0190	Q2YIJ2	LVPLDVK	LVPLDVK	K	A	57	63	7	392.252	2	0	NA	sp|Q2YIJ2|CH10_BRUA2	CH10_BRUA2	groES	Co-chaperonin GroES	NA	NA	1	1	2	2	3	3	1649.71	1628.56	1617.1	1642.59	1652.7	1656.69	0.758	0.756	0.752	0.768	0.766	0.768	275493	675398	595509	512730	299185	262298	MS/MS	MS/MS	MS/MS	MS/MS	MS/MS	MS/MS
OG0000117	BAB2_0190	Q2YIJ2	PQEGEVVAAGAGAR	PQEGEVVAAGAGAR	K	D	38	51	14	656.336	2	0	NA	sp|Q2YIJ2|CH10_BRUA2	CH10_BRUA2	groES	Co-chaperonin GroES	NA	NA	3	0	1	0	0	0	792.521	NA	753.047	NA	NA	NA	0.908	NA	0.918	NA	NA	NA	33383.8	0	88905.3	0	0	0	MS/MS	unmatched	MS/MS	unmatched	unmatched	unmatched
OG0000117	BAB2_0190	Q2YIJ2	TAGGIIIPDTAK	TAGGIIIPDTAK	K	E	24	35	12	1156.66	1	0	NA	sp|Q2YIJ2|CH10_BRUA2	CH10_BRUA2	groES	Co-chaperonin GroES	NA	NA	1	0	0	0	0	0	1707.97	NA	NA	NA	NA	NA	1.382	NA	NA	NA	NA	NA	14736.3	0	0	0	0	0	MS/MS	unmatched	unmatched	unmatched	unmatched	unmatched
OG0000117	BAB2_0190	Q2YIJ2	TAGGIIIPDTAK	TAGGIIIPDTAK	K	E	24	35	12	578.832	2	0	NA	sp|Q2YIJ2|CH10_BRUA2	CH10_BRUA2	groES	Co-chaperonin GroES	NA	NA	4	2	3	2	2	2	1707.97	1687.95	1679.99	1703.16	1708.61	1711.45	0.874	0.856	0.858	0.88	0.864	0.866	1.70701e+06	2261235	3402738	1.2588e+06	549615	733090	MS/MS	MS/MS	MS/MS	MS/MS	MS/MS	MS/MS
OG0000117	BAB2_0190	Q2YIJ2	TAGGIIIPDTAKEK	TAGGIIIPDTAKEK	K	P	24	37	14	707.401	2	0	NA	sp|Q2YIJ2|CH10_BRUA2	CH10_BRUA2	groES	Co-chaperonin GroES	NA	NA	0	1	0	0	0	0	NA	1422.43	NA	NA	NA	NA	NA	1.026	NA	NA	NA	NA	0	18005.1	0	0	0	0	unmatched	MS/MS	unmatched	unmatched	unmatched	unmatched
OG0000117	BAB2_0190	Q2YIJ2	TAGGIIIPDTAKEKPQEGEVVAAGAGAR	TAGGIIIPDTAKEKPQEGEVVAAGAGAR	K	D	24	51	28	902.819	3	0	NA	sp|Q2YIJ2|CH10_BRUA2	CH10_BRUA2	groES	Co-chaperonin GroES	NA	NA	2	0	0	0	0	0	1657.87	NA	NA	NA	NA	NA	1.042	NA	NA	NA	NA	NA	14374.6	0	0	0	0	0	MS/MS	unmatched	unmatched	unmatched	unmatched	unmatched
OG0000117	BAB2_0190	Q2YIJ2	WSGTEVK	WSGTEVK	K	I	73	79	7	403.706	2	0	NA	sp|Q2YIJ2|CH10_BRUA2	CH10_BRUA2	groES	Co-chaperonin GroES	NA	NA	1	0	0	0	1	1	761.08	NA	NA	NA	757.168	756.484	0.754	NA	NA	NA	0.756	0.754	328806	0	0	0	225748	244489	MS/MS	unmatched	unmatched	unmatched	MS/MS	MS/MS
OG0000118	BAB2_0189	Q2YIJ3	AAVEEGIVAGGGTALLR	AAVEEGIVAGGGTALLR	R	A	405	421	17	792.441	2	0	NA	sp|Q2YIJ3|CH60_BRUA2	CH60_BRUA2	groEL	Chaperonin GroEL	NA	NA	16	8	6	0	4	2	2007.62	1988.4	1985.11	NA	2007.99	2007.32	1.146	1.026	1.02	NA	1.04	1.038	1.46099e+06	494962	874857	0	105378	166512	MS/MS	MS/MS	MS/MS	unmatched	MS/MS	MS/MS
OG0000118	BAB2_0189	Q2YIJ3	AAVEEGIVAGGGTALLR	AAVEEGIVAGGGTALLR	R	A	405	421	17	528.63	3	0	NA	sp|Q2YIJ3|CH60_BRUA2	CH60_BRUA2	groEL	Chaperonin GroEL	NA	NA	2	1	2	0	1	1	2007.62	1988.4	1985.11	NA	2007.99	2008.48	0.848	0.838	0.834	NA	0.85	0.85	204992	68822	77103.9	0	42546.1	41606	MS/MS	MS/MS	MS/MS	unmatched	MS/MS	MS/MS
OG0000118	BAB2_0189	Q2YIJ3	APGFGDRR	APGFGDRR	K	K	278	285	8	438.228	2	0	NA	sp|Q2YIJ3|CH60_BRUA2	CH60_BRUA2	groEL	Chaperonin GroEL	NA	NA	2	1	1	0	1	0	574.708	552.541	550.368	NA	568.468	NA	0.774	0.772	0.762	NA	0.778	NA	432753	305349	362842	0	109435	0	MS/MS	MS/MS	MS/MS	unmatched	MS/MS	unmatched
OG0000118	BAB2_0189	Q2YIJ3	AVAAGMNPMDLK	AVAAGMNPMDLK	K	R	106	117	12	609.304	2	0	NA	sp|Q2YIJ3|CH60_BRUA2	CH60_BRUA2	groEL	Chaperonin GroEL	NA	NA	7	6	5	1	1	1	1789.56	1769.47	1765	1782.4	1787.81	1791.82	0.91	0.892	0.888	0.908	0.9	0.904	1.01908e+06	1326580	934132	123219	57458.5	100382	MS/MS	MS/MS	MS/MS	MS/MS	MS/MS	MS/MS
OG0000118	BAB2_0189	Q2YIJ3	AVAAGMNPMDLKR	AVAAGMNPMDLKR	K	G	106	118	13	687.355	2	0	NA	sp|Q2YIJ3|CH60_BRUA2	CH60_BRUA2	groEL	Chaperonin GroEL	NA	NA	3	3	3	0	0	3	1555.35	1529.57	1519.28	NA	NA	1557.7	0.982	0.972	0.966	NA	NA	0.986	269334	405004	298892	0	0	51894	MS/MS	MS/MS	MS/MS	unmatched	unmatched	MS/MS
OG0000118	BAB2_0189	Q2YIJ3	AVAAGMNPMDLKR	AVAAGMNPMDLKR	K	G	106	118	13	458.572	3	0	NA	sp|Q2YIJ3|CH60_BRUA2	CH60_BRUA2	groEL	Chaperonin GroEL	NA	NA	2	2	0	1	0	0	1555.35	1529.57	NA	1538.94	NA	NA	0.76	0.754	NA	0.764	NA	NA	304700	390156	0	50908.1	0	0	MS/MS	MS/MS	unmatched	MS/MS	unmatched	unmatched
OG0000118	BAB2_0189	Q2YIJ3	AVAAGMNPMDLK	AVAAGMNPM[15.9949]DLK	K	R	106	117	12	617.302	2	0	9M(15.9949)	sp|Q2YIJ3|CH60_BRUA2	CH60_BRUA2	groEL	Chaperonin GroEL	NA	NA	6	4	2	2	2	1	1406.26	1377.02	1366.74	1395.68	1409.3	1408.63	0.906	0.888	0.884	0.904	0.904	0.902	732456	941982	585910	156669	104507	127450	MS/MS	MS/MS	MS/MS	MS/MS	MS/MS	MS/MS
OG0000118	BAB2_0189	Q2YIJ3	AVAAGMNPMDLKR	AVAAGMNPM[15.9949]DLKR	K	G	106	118	13	695.352	2	0	9M(15.9949)	sp|Q2YIJ3|CH60_BRUA2	CH60_BRUA2	groEL	Chaperonin GroEL	NA	NA	1	2	2	1	1	1	1150.03	1122	1107.06	1138.26	1153.11	1151.26	0.98	0.972	0.972	0.992	0.988	0.984	365093	420807	282774	117185	56277.8	79744.9	MS/MS	MS/MS	MS/MS	MS/MS	MS/MS	MS/MS
OG0000118	BAB2_0189	Q2YIJ3	AVAAGMNPMDLKR	AVAAGMNPM[15.9949]DLKR	K	G	106	118	13	463.904	3	0	9M(15.9949)	sp|Q2YIJ3|CH60_BRUA2	CH60_BRUA2	groEL	Chaperonin GroEL	NA	NA	4	2	2	1	1	1	1150.03	1123.16	1105.89	1139.42	1154.27	1151.26	0.762	0.756	0.756	0.774	0.77	0.77	297310	350937	200378	133195	66982.1	73828.4	MS/MS	MS/MS	MS/MS	MS/MS	MS/MS	MS/MS
OG0000118	BAB2_0189	Q2YIJ3	AVAAGMNPMDLK	AVAAGM[15.9949]NPMDLK	K	R	106	117	12	617.302	2	0	6M(15.9949)	sp|Q2YIJ3|CH60_BRUA2	CH60_BRUA2	groEL	Chaperonin GroEL	NA	NA	1	4	2	1	1	1	1423.74	1395.65	1383.04	1411.98	1427.93	1427.26	0.926	0.916	0.92	0.932	0.93	0.928	593598	769336	318245	111861	65329	96790.9	MS/MS	MS/MS	MS/MS	MS/MS	MS/MS	MS/MS
OG0000118	BAB2_0189	Q2YIJ3	AVAAGMNPMDLKR	AVAAGM[15.9949]NPMDLKR	K	G	106	118	13	695.352	2	0	6M(15.9949)	sp|Q2YIJ3|CH60_BRUA2	CH60_BRUA2	groEL	Chaperonin GroEL	NA	NA	2	2	1	0	0	0	1150.03	1122	1093.08	NA	NA	NA	0.98	0.97	0.976	NA	NA	NA	84130.8	142368	139609	0	0	0	MS/MS	MS/MS	MS/MS	unmatched	unmatched	unmatched
OG0000118	BAB2_0189	Q2YIJ3	AVAAGMNPMDLK	AVAAGM[15.9949]NPM[15.9949]DLK	K	R	106	117	12	625.299	2	0	6M(15.9949),9M(15.9949)	sp|Q2YIJ3|CH60_BRUA2	CH60_BRUA2	groEL	Chaperonin GroEL	NA	NA	6	4	2	1	1	2	877.53	853.006	842.719	873.856	879.449	882.251	0.902	0.886	0.88	0.91	0.906	0.902	802706	775988	515152	511386	327043	346478	MS/MS	MS/MS	MS/MS	MS/MS	MS/MS	MS/MS
OG0000118	BAB2_0189	Q2YIJ3	AVAAGMNPMDLKR	AVAAGM[15.9949]NPM[15.9949]DLKR	K	G	106	118	13	703.35	2	0	6M(15.9949),9M(15.9949)	sp|Q2YIJ3|CH60_BRUA2	CH60_BRUA2	groEL	Chaperonin GroEL	NA	NA	4	2	2	2	2	3	721.488	693.47	684.335	714.293	719.896	720.379	0.984	0.976	0.97	0.994	0.99	0.988	381437	324193	273900	252758	111181	118777	MS/MS	MS/MS	MS/MS	MS/MS	MS/MS	MS/MS
OG0000118	BAB2_0189	Q2YIJ3	AVAAGMNPMDLKR	AVAAGM[15.9949]NPM[15.9949]DLKR	K	G	106	118	13	469.236	3	0	6M(15.9949),9M(15.9949)	sp|Q2YIJ3|CH60_BRUA2	CH60_BRUA2	groEL	Chaperonin GroEL	NA	NA	1	1	0	2	3	2	720.323	693.47	685.501	716.621	722.225	721.543	0.754	0.758	0.752	0.764	0.762	0.758	371789	427188	242852	313646	228602	234672	MS/MS	MS/MS	MBR	MS/MS	MS/MS	MS/MS
OG0000118	BAB2_0189	Q2YIJ3	DAAPAGMPGGMGGMGGMDF	DAAPAGMPGGMGGM[15.9949]GGM[15.9949]DF	K	-	528	546	19	879.833	2	0	14M(15.9949),17M(15.9949)	sp|Q2YIJ3|CH60_BRUA2	CH60_BRUA2	groEL	Chaperonin GroEL	NA	NA	2	2	3	0	0	0	1948.11	1930.17	1928.04	NA	NA	NA	1.03	1.028	1.022	NA	NA	NA	85364.3	84403.8	84229.7	0	0	0	MS/MS	MS/MS	MS/MS	unmatched	unmatched	unmatched
OG0000118	BAB2_0189	Q2YIJ3	DAAPAGMPGGMGGMGGMDF	DAAPAGMPGGM[15.9949]GGMGGM[15.9949]DF	K	-	528	546	19	879.833	2	0	11M(15.9949),17M(15.9949)	sp|Q2YIJ3|CH60_BRUA2	CH60_BRUA2	groEL	Chaperonin GroEL	NA	NA	3	3	1	0	0	0	1923.63	1906.89	1904.75	NA	NA	NA	1.02	1.02	1.008	NA	NA	NA	69303.6	74785.2	70887.7	0	0	0	MS/MS	MS/MS	MS/MS	unmatched	unmatched	unmatched
OG0000118	BAB2_0189	Q2YIJ3	DAAPAGMPGGMGGMGGMDF	DAAPAGMPGGM[15.9949]GGM[15.9949]GGMDF	K	-	528	546	19	879.833	2	0	11M(15.9949),14M(15.9949)	sp|Q2YIJ3|CH60_BRUA2	CH60_BRUA2	groEL	Chaperonin GroEL	NA	NA	1	4	2	0	0	0	2016.96	2000.05	1996.76	NA	NA	NA	1.036	1.024	1.012	NA	NA	NA	69412.9	78960.7	65362	0	0	0	MS/MS	MS/MS	MS/MS	unmatched	unmatched	unmatched
OG0000118	BAB2_0189	Q2YIJ3	DAAPAGMPGGMGGMGGMDF	DAAPAGMPGGM[15.9949]GGM[15.9949]GGM[15.9949]DF	K	-	528	546	19	887.831	2	0	11M(15.9949),14M(15.9949),17M(15.9949)	sp|Q2YIJ3|CH60_BRUA2	CH60_BRUA2	groEL	Chaperonin GroEL	NA	NA	9	2	2	2	0	0	1721.96	1704.25	1699.78	1724.13	NA	NA	1.046	1.02	1.012	1.04	NA	NA	131813	146478	106900	118923	0	0	MS/MS	MS/MS	MS/MS	MS/MS	unmatched	unmatched
OG0000118	BAB2_0189	Q2YIJ3	DAAPAGMPGGMGGMGGMDF	DAAPAGM[15.9949]PGGMGGMGGM[15.9949]DF	K	-	528	546	19	879.833	2	0	17M(15.9949),7M(15.9949)	sp|Q2YIJ3|CH60_BRUA2	CH60_BRUA2	groEL	Chaperonin GroEL	NA	NA	1	1	1	0	0	0	1923.63	1897.57	1903.59	NA	NA	NA	1.016	1.012	1.01	NA	NA	NA	46962.9	56040.8	37232.6	0	0	0	MS/MS	MS/MS	MS/MS	unmatched	unmatched	unmatched
OG0000118	BAB2_0189	Q2YIJ3	DAAPAGMPGGMGGMGGMDF	DAAPAGM[15.9949]PGGMGGM[15.9949]GGMDF	K	-	528	546	19	879.833	2	0	14M(15.9949),7M(15.9949)	sp|Q2YIJ3|CH60_BRUA2	CH60_BRUA2	groEL	Chaperonin GroEL	NA	NA	3	0	1	0	0	0	1977.29	NA	1954.83	NA	NA	NA	1.028	NA	1.016	NA	NA	NA	43813.8	0	36608.6	0	0	0	MS/MS	unmatched	MS/MS	unmatched	unmatched	unmatched
OG0000118	BAB2_0189	Q2YIJ3	DAAPAGMPGGMGGMGGMDF	DAAPAGM[15.9949]PGGMGGM[15.9949]GGM[15.9949]DF	K	-	528	546	19	887.831	2	0	14M(15.9949),17M(15.9949),7M(15.9949)	sp|Q2YIJ3|CH60_BRUA2	CH60_BRUA2	groEL	Chaperonin GroEL	NA	NA	4	2	2	0	0	0	1641.56	1620.41	1619.43	NA	NA	NA	1.02	1.012	1.002	NA	NA	NA	74520.9	132284	42860.5	0	0	0	MS/MS	MS/MS	MS/MS	unmatched	unmatched	unmatched
OG0000118	BAB2_0189	Q2YIJ3	DAAPAGMPGGMGGMGGMDF	DAAPAGM[15.9949]PGGM[15.9949]GGMGGMDF	K	-	528	546	19	879.833	2	0	11M(15.9949),7M(15.9949)	sp|Q2YIJ3|CH60_BRUA2	CH60_BRUA2	groEL	Chaperonin GroEL	NA	NA	2	1	0	0	0	0	2039.12	2022.17	NA	NA	NA	NA	1.026	1.016	NA	NA	NA	NA	49386.4	65912.9	0	0	0	0	MS/MS	MS/MS	unmatched	unmatched	unmatched	unmatched
OG0000118	BAB2_0189	Q2YIJ3	DAAPAGMPGGMGGMGGMDF	DAAPAGM[15.9949]PGGM[15.9949]GGMGGM[15.9949]DF	K	-	528	546	19	887.831	2	0	11M(15.9949),17M(15.9949),7M(15.9949)	sp|Q2YIJ3|CH60_BRUA2	CH60_BRUA2	groEL	Chaperonin GroEL	NA	NA	1	3	0	0	0	0	1660.2	1637.88	NA	NA	NA	NA	1.018	1.02	NA	NA	NA	NA	82656.1	133086	0	0	0	0	MS/MS	MS/MS	unmatched	unmatched	unmatched	unmatched
OG0000118	BAB2_0189	Q2YIJ3	DAAPAGMPGGMGGMGGMDF	DAAPAGM[15.9949]PGGM[15.9949]GGM[15.9949]GGMDF	K	-	528	546	19	887.831	2	0	11M(15.9949),14M(15.9949),7M(15.9949)	sp|Q2YIJ3|CH60_BRUA2	CH60_BRUA2	groEL	Chaperonin GroEL	NA	NA	3	3	1	0	0	0	1774.41	1757.82	1753.36	NA	NA	NA	1.02	1.016	1.006	NA	NA	NA	78988	103569	85979.6	0	0	0	MS/MS	MS/MS	MS/MS	unmatched	unmatched	unmatched
OG0000118	BAB2_0189	Q2YIJ3	DRVDDALNATR	DRVDDALNATR	K	A	394	404	11	623.313	2	0	NA	sp|Q2YIJ3|CH60_BRUA2	CH60_BRUA2	groEL	Chaperonin GroEL	NA	NA	10	4	7	2	2	2	1027.75	1003.23	990.603	1025.27	1030.83	1028.99	0.902	0.882	0.876	0.892	0.898	0.894	1.89103e+06	1.12305e+06	1.97207e+06	298173	148919	184126	MS/MS	MS/MS	MS/MS	MS/MS	MS/MS	MS/MS
OG0000118	BAB2_0189	Q2YIJ3	ENTTIVDGAGQK	ENTTIVDGAGQK	K	A	328	339	12	616.809	2	0	NA	sp|Q2YIJ3|CH60_BRUA2	CH60_BRUA2	groEL	Chaperonin GroEL	NA	NA	18	11	4	3	3	1	807.659	779.641	702.968	789.994	803.753	736.68	0.89	0.874	0.868	0.904	0.88	0.88	2.43032e+06	1.94997e+06	307742	154143	215649	93467.7	MS/MS	MS/MS	MS/MS	MS/MS	MS/MS	MS/MS
OG0000118	BAB2_0189	Q2YIJ3	ENTTIVDGAGQKAEIDAR	ENTTIVDGAGQKAEIDAR	K	V	328	345	18	944.474	2	0	NA	sp|Q2YIJ3|CH60_BRUA2	CH60_BRUA2	groEL	Chaperonin GroEL	NA	NA	11	2	3	1	0	1	1236.21	1209.33	1197.88	1227.95	NA	1239.76	1.1	1.092	1.088	1.104	NA	1.11	147694	75378.1	176325	72475.5	0	30010.4	MS/MS	MS/MS	MS/MS	MS/MS	unmatched	MS/MS
OG0000118	BAB2_0189	Q2YIJ3	ENTTIVDGAGQKAEIDAR	ENTTIVDGAGQKAEIDAR	K	V	328	345	18	629.985	3	0	NA	sp|Q2YIJ3|CH60_BRUA2	CH60_BRUA2	groEL	Chaperonin GroEL	NA	NA	6	5	2	2	1	1	1236.21	1209.33	1197.88	1227.95	1240.44	1239.76	0.87	0.86	0.864	0.882	0.878	0.874	244442	103561	177079	122550	44776.9	78599.4	MS/MS	MS/MS	MS/MS	MS/MS	MS/MS	MS/MS
OG0000118	BAB2_0189	Q2YIJ3	EVELEDK	EVELEDK	K	F	59	65	7	431.214	2	0	NA	sp|Q2YIJ3|CH60_BRUA2	CH60_BRUA2	groEL	Chaperonin GroEL	NA	NA	1	1	0	0	0	0	775.053	743.541	NA	NA	NA	NA	0.768	0.762	NA	NA	NA	NA	5884.86	50874.9	0	0	0	0	MS/MS	MS/MS	unmatched	unmatched	unmatched	unmatched
OG0000118	BAB2_0189	Q2YIJ3	EVELEDKFENMGAQMLR	EVELEDKFENMGAQMLR	K	E	59	75	17	680.324	3	0	NA	sp|Q2YIJ3|CH60_BRUA2	CH60_BRUA2	groEL	Chaperonin GroEL	NA	NA	1	0	0	0	0	0	NA	NA	NA	NA	NA	NA	NA	NA	NA	NA	NA	NA	0	0	0	0	0	0	MS/MS	unmatched	unmatched	unmatched	unmatched	unmatched
OG0000118	BAB2_0189	Q2YIJ3	EVELEDKFENMGAQMLR	EVELEDKFENMGAQM[15.9949]LR	K	E	59	75	17	1027.98	2	0	15M(15.9949)	sp|Q2YIJ3|CH60_BRUA2	CH60_BRUA2	groEL	Chaperonin GroEL	NA	NA	1	0	0	0	0	0	1880.5	NA	NA	NA	NA	NA	1.17	NA	NA	NA	NA	NA	46590.5	0	0	0	0	0	MS/MS	unmatched	unmatched	unmatched	unmatched	unmatched
OG0000118	BAB2_0189	Q2YIJ3	EVELEDKFENMGAQMLR	EVELEDKFENMGAQM[15.9949]LR	K	E	59	75	17	685.655	3	0	15M(15.9949)	sp|Q2YIJ3|CH60_BRUA2	CH60_BRUA2	groEL	Chaperonin GroEL	NA	NA	4	2	3	0	0	0	1875.83	1864.96	1863.99	NA	NA	NA	0.93	0.824	0.818	NA	NA	NA	153226	68377.1	97680.1	0	0	0	MS/MS	MS/MS	MS/MS	unmatched	unmatched	unmatched
OG0000118	BAB2_0189	Q2YIJ3	EVELEDKFENMGAQMLR	EVELEDKFENM[15.9949]GAQMLR	K	E	59	75	17	1027.98	2	0	11M(15.9949)	sp|Q2YIJ3|CH60_BRUA2	CH60_BRUA2	groEL	Chaperonin GroEL	NA	NA	1	0	0	0	0	0	1888.66	NA	NA	NA	NA	NA	1.17	NA	NA	NA	NA	NA	25443.2	0	0	0	0	0	MS/MS	unmatched	unmatched	unmatched	unmatched	unmatched
OG0000118	BAB2_0189	Q2YIJ3	EVELEDKFENMGAQMLR	EVELEDKFENM[15.9949]GAQMLR	K	E	59	75	17	685.655	3	0	11M(15.9949)	sp|Q2YIJ3|CH60_BRUA2	CH60_BRUA2	groEL	Chaperonin GroEL	NA	NA	1	3	0	0	0	0	1878.16	1864.96	NA	NA	NA	NA	0.83	0.826	NA	NA	NA	NA	155580	96039.4	0	0	0	0	MS/MS	MS/MS	unmatched	unmatched	unmatched	unmatched
OG0000118	BAB2_0189	Q2YIJ3	EVELEDKFENMGAQMLR	EVELEDKFENM[15.9949]GAQM[15.9949]LR	K	E	59	75	17	1035.98	2	0	11M(15.9949),15M(15.9949)	sp|Q2YIJ3|CH60_BRUA2	CH60_BRUA2	groEL	Chaperonin GroEL	NA	NA	3	1	0	0	0	0	1657.87	1637.88	NA	NA	NA	NA	1.162	1.164	NA	NA	NA	NA	124053	66983	0	0	0	0	MS/MS	MS/MS	unmatched	unmatched	unmatched	unmatched
OG0000118	BAB2_0189	Q2YIJ3	EVELEDKFENMGAQMLR	EVELEDKFENM[15.9949]GAQM[15.9949]LR	K	E	59	75	17	690.987	3	0	11M(15.9949),15M(15.9949)	sp|Q2YIJ3|CH60_BRUA2	CH60_BRUA2	groEL	Chaperonin GroEL	NA	NA	10	3	1	0	1	3	1657.87	1637.88	1638.06	NA	1655.03	1659.03	0.83	0.826	0.818	NA	0.838	0.838	674257	211146	169769	0	96706.3	147584	MS/MS	MS/MS	MS/MS	unmatched	MS/MS	MS/MS
OG0000118	BAB2_0189	Q2YIJ3	FENMGAQMLR	FENMGAQMLR	K	E	66	75	10	598.781	2	0	NA	sp|Q2YIJ3|CH60_BRUA2	CH60_BRUA2	groEL	Chaperonin GroEL	NA	NA	1	1	0	0	0	0	1739.44	1718.23	NA	NA	NA	NA	0.866	0.858	NA	NA	NA	NA	22188	34035.4	0	0	0	0	MS/MS	MS/MS	unmatched	unmatched	unmatched	unmatched
OG0000118	BAB2_0189	Q2YIJ3	FENMGAQMLR	FENM[15.9949]GAQM[15.9949]LR	K	E	66	75	10	614.776	2	0	4M(15.9949),8M(15.9949)	sp|Q2YIJ3|CH60_BRUA2	CH60_BRUA2	groEL	Chaperonin GroEL	NA	NA	1	0	0	1	1	0	848.42	NA	NA	847.072	854.995	NA	0.868	NA	NA	0.874	0.882	NA	23358	0	0	64600.7	63601.3	0	MS/MS	unmatched	unmatched	MS/MS	MS/MS	unmatched
OG0000118	BAB2_0189	Q2YIJ3	GRNVVIEK	GRNVVIEK	K	S	35	42	8	457.774	2	0	NA	sp|Q2YIJ3|CH60_BRUA2	CH60_BRUA2	groEL	Chaperonin GroEL	NA	NA	1	1	0	1	1	1	594.508	571.186	NA	584.958	592.922	591.114	0.766	0.76	NA	0.778	0.774	0.768	56732.6	70593.9	0	58607.4	63326.1	75283.9	MS/MS	MS/MS	unmatched	MS/MS	MS/MS	MS/MS
OG0000118	BAB2_0189	Q2YIJ3	GVDILADAVK	GVDILADAVK	R	V	19	28	10	1000.57	1	0	NA	sp|Q2YIJ3|CH60_BRUA2	CH60_BRUA2	groEL	Chaperonin GroEL	NA	NA	4	6	5	3	0	0	1953.95	1932.5	1929.21	1945.51	NA	NA	1.374	1.186	1.258	1.342	NA	NA	126839	234091	174349	151233	0	0	MS/MS	MS/MS	MS/MS	MS/MS	unmatched	unmatched
OG0000118	BAB2_0189	Q2YIJ3	GVDILADAVK	GVDILADAVK	R	V	19	28	10	500.787	2	0	NA	sp|Q2YIJ3|CH60_BRUA2	CH60_BRUA2	groEL	Chaperonin GroEL	NA	NA	5	4	3	7	3	4	1953.95	1932.5	1929.21	1945.51	1953.22	1954.89	0.832	0.824	0.816	0.836	0.83	0.83	1.12155e+06	2.18529e+06	950841	746879	283188	270828	MS/MS	MS/MS	MS/MS	MS/MS	MS/MS	MS/MS
OG0000118	BAB2_0189	Q2YIJ3	GVNADQEAGINIVR	GVNADQEAGINIVR	K	R	430	443	14	728.381	2	0	NA	sp|Q2YIJ3|CH60_BRUA2	CH60_BRUA2	groEL	Chaperonin GroEL	NA	NA	13	12	7	25	3	5	1627.58	1604.11	1596.14	1620.46	1627.08	1629.9	0.976	0.944	0.94	0.96	0.958	0.958	1.45444e+06	1.36962e+06	1.48319e+06	318594	176130	254337	MS/MS	MS/MS	MS/MS	MS/MS	MS/MS	MS/MS
OG0000118	BAB2_0189	Q2YIJ3	GVNADQEAGINIVRR	GVNADQEAGINIVRR	K	A	430	444	15	806.432	2	0	NA	sp|Q2YIJ3|CH60_BRUA2	CH60_BRUA2	groEL	Chaperonin GroEL	NA	NA	3	0	0	0	0	0	1392.28	NA	NA	NA	NA	NA	1.088	NA	NA	NA	NA	NA	101060	0	0	0	0	0	MS/MS	unmatched	unmatched	unmatched	unmatched	unmatched
OG0000118	BAB2_0189	Q2YIJ3	GVNADQEAGINIVRR	GVNADQEAGINIVRR	K	A	430	444	15	537.957	3	0	NA	sp|Q2YIJ3|CH60_BRUA2	CH60_BRUA2	groEL	Chaperonin GroEL	NA	NA	2	1	1	0	0	0	1393.45	1365.37	1357.42	NA	NA	NA	0.814	0.804	0.8	NA	NA	NA	137430	43128.4	92443.7	0	0	0	MS/MS	MS/MS	MS/MS	unmatched	unmatched	unmatched
OG0000118	BAB2_0189	Q2YIJ3	GYLSPYFVTNPEK	GYLSPYFVTNPEK	R	M	198	210	13	757.88	2	0	NA	sp|Q2YIJ3|CH60_BRUA2	CH60_BRUA2	groEL	Chaperonin GroEL	NA	NA	13	12	9	0	5	4	2044.97	2026.83	2023.55	NA	2045.27	2044.6	1.03	1.014	1.012	NA	1.032	1.03	2572551	1.03016e+06	1.54077e+06	0	109614	121874	MS/MS	MS/MS	MS/MS	unmatched	MS/MS	MS/MS
OG0000118	BAB2_0189	Q2YIJ3	IAAVKAPGFGDR	IAAVKAPGFGDR	K	R	273	284	12	601.338	2	0	NA	sp|Q2YIJ3|CH60_BRUA2	CH60_BRUA2	groEL	Chaperonin GroEL	NA	NA	1	0	1	0	0	0	1363.16	NA	1329.48	NA	NA	NA	0.912	NA	0.9	NA	NA	NA	21463.3	0	52662.6	0	0	0	MS/MS	unmatched	MS/MS	unmatched	unmatched	unmatched
OG0000118	BAB2_0189	Q2YIJ3	INTSEEVAQVGTISANGEAEIGK	INTSEEVAQVGTISANGEAEIGK	K	M	138	160	23	1159.08	2	0	NA	sp|Q2YIJ3|CH60_BRUA2	CH60_BRUA2	groEL	Chaperonin GroEL	NA	NA	31	19	11	17	4	2	1865.34	1847.49	1845.36	2009.66	1864.69	NA	1.236	1.232	1.224	1.252	1.252	NA	227904	98751.9	128422	96271.1	19609.7	0	MS/MS	MS/MS	MS/MS	MS/MS	MS/MS	MS/MS
OG0000118	BAB2_0189	Q2YIJ3	INTSEEVAQVGTISANGEAEIGK	INTSEEVAQVGTISANGEAEIGK	K	M	138	160	23	773.055	3	0	NA	sp|Q2YIJ3|CH60_BRUA2	CH60_BRUA2	groEL	Chaperonin GroEL	NA	NA	5	4	1	2	1	0	1865.34	1847.49	1845.36	2001.49	1864.69	NA	1	0.99	0.986	1.012	1.008	NA	117261	46602.3	45052.2	97750.3	12525.9	0	MS/MS	MS/MS	MS/MS	MS/MS	MS/MS	unmatched
OG0000118	BAB2_0189	Q2YIJ3	ITKDGVSVAK	ITKDGVSVAK	R	E	49	58	10	509.301	2	0	NA	sp|Q2YIJ3|CH60_BRUA2	CH60_BRUA2	groEL	Chaperonin GroEL	NA	NA	4	4	2	2	2	3	585.189	560.694	556.191	579.136	582.441	580.625	0.838	0.828	0.822	0.85	0.846	0.84	178895	333604	187138	179562	102564	95375.6	MS/MS	MS/MS	MS/MS	MS/MS	MS/MS	MS/MS
OG0000118	BAB2_0189	Q2YIJ3	KDAAPAGMPGGMGGMGGMDF	KDAAPAGMPGGMGGMGGM[15.9949]DF	K	-	527	546	20	935.883	2	0	18M(15.9949)	sp|Q2YIJ3|CH60_BRUA2	CH60_BRUA2	groEL	Chaperonin GroEL	NA	NA	1	1	2	0	0	0	1931.79	1913.87	1911.74	NA	NA	NA	1.1	1.07	1.064	NA	NA	NA	79760.5	38546.4	62890.7	0	0	0	MS/MS	MS/MS	MS/MS	unmatched	unmatched	unmatched
OG0000118	BAB2_0189	Q2YIJ3	KDAAPAGMPGGMGGMGGMDF	KDAAPAGMPGGMGGM[15.9949]GGMDF	K	-	527	546	20	935.883	2	0	15M(15.9949)	sp|Q2YIJ3|CH60_BRUA2	CH60_BRUA2	groEL	Chaperonin GroEL	NA	NA	2	1	1	0	0	0	1972.62	1953.46	1950.17	NA	NA	NA	1.082	1.068	1.068	NA	NA	NA	71313.6	36977.1	59183.7	0	0	0	MS/MS	MS/MS	MS/MS	unmatched	unmatched	unmatched
OG0000118	BAB2_0189	Q2YIJ3	KDAAPAGMPGGMGGMGGMDF	KDAAPAGMPGGMGGM[15.9949]GGM[15.9949]DF	K	-	527	546	20	943.881	2	0	15M(15.9949),18M(15.9949)	sp|Q2YIJ3|CH60_BRUA2	CH60_BRUA2	groEL	Chaperonin GroEL	NA	NA	3	3	3	0	0	0	1727.79	1712.41	1706.77	NA	NA	NA	1.066	1.072	1.064	NA	NA	NA	114627	99105.4	113178	0	0	0	MS/MS	MS/MS	MS/MS	unmatched	unmatched	unmatched
OG0000118	BAB2_0189	Q2YIJ3	KDAAPAGMPGGMGGMGGMDF	KDAAPAGMPGGM[15.9949]GGMGGM[15.9949]DF	K	-	527	546	20	943.881	2	0	12M(15.9949),18M(15.9949)	sp|Q2YIJ3|CH60_BRUA2	CH60_BRUA2	groEL	Chaperonin GroEL	NA	NA	1	0	0	0	0	0	1704.48	NA	NA	NA	NA	NA	1.076	NA	NA	NA	NA	NA	67166.2	0	0	0	0	0	MS/MS	unmatched	unmatched	unmatched	unmatched	unmatched
OG0000118	BAB2_0189	Q2YIJ3	KDAAPAGMPGGMGGMGGMDF	KDAAPAGMPGGM[15.9949]GGM[15.9949]GGMDF	K	-	527	546	20	943.881	2	0	12M(15.9949),15M(15.9949)	sp|Q2YIJ3|CH60_BRUA2	CH60_BRUA2	groEL	Chaperonin GroEL	NA	NA	3	3	2	0	0	0	1782.57	1764.81	1761.51	NA	NA	NA	1.09	1.078	1.068	NA	NA	NA	70366.9	59097.9	77492.8	0	0	0	MS/MS	MS/MS	MS/MS	unmatched	unmatched	unmatched
OG0000118	BAB2_0189	Q2YIJ3	KDAAPAGMPGGMGGMGGMDF	KDAAPAGMPGGM[15.9949]GGM[15.9949]GGM[15.9949]DF	K	-	527	546	20	951.878	2	0	12M(15.9949),15M(15.9949),18M(15.9949)	sp|Q2YIJ3|CH60_BRUA2	CH60_BRUA2	groEL	Chaperonin GroEL	NA	NA	7	2	2	2	2	2	1468	1441.07	1429.62	1459.74	1468.69	1471.51	1.078	1.068	1.06	1.086	1.104	1.09	157143	192231	115249	91087.3	56270.5	64059.7	MS/MS	MS/MS	MS/MS	MS/MS	MS/MS	MS/MS
OG0000118	BAB2_0189	Q2YIJ3	KDAAPAGMPGGMGGMGGMDF	KDAAPAGM[15.9949]PGGMGGMGGMDF	K	-	527	546	20	935.883	2	0	8M(15.9949)	sp|Q2YIJ3|CH60_BRUA2	CH60_BRUA2	groEL	Chaperonin GroEL	NA	NA	2	1	3	0	0	0	1990.12	1977.92	1968.81	NA	NA	NA	1.08	1.064	1.068	NA	NA	NA	50144.7	32760	70054.1	0	0	0	MS/MS	MS/MS	MS/MS	unmatched	unmatched	unmatched
OG0000118	BAB2_0189	Q2YIJ3	KDAAPAGMPGGMGGMGGMDF	KDAAPAGM[15.9949]PGGMGGMGGM[15.9949]DF	K	-	527	546	20	943.881	2	0	18M(15.9949),8M(15.9949)	sp|Q2YIJ3|CH60_BRUA2	CH60_BRUA2	groEL	Chaperonin GroEL	NA	NA	2	4	2	0	0	0	1691.66	1670.48	1668.34	NA	NA	NA	1.074	1.072	1.064	NA	NA	NA	45426.2	59102.4	39319.7	0	0	0	MS/MS	MS/MS	MS/MS	unmatched	unmatched	unmatched
OG0000118	BAB2_0189	Q2YIJ3	KDAAPAGMPGGMGGMGGMDF	KDAAPAGM[15.9949]PGGMGGM[15.9949]GGM[15.9949]DF	K	-	527	546	20	951.878	2	0	15M(15.9949),18M(15.9949),8M(15.9949)	sp|Q2YIJ3|CH60_BRUA2	CH60_BRUA2	groEL	Chaperonin GroEL	NA	NA	9	8	3	1	0	0	1367.82	1339.75	1330.64	NA	NA	NA	1.074	1.064	1.054	NA	NA	NA	210940	171582	82117.1	0	0	0	MS/MS	MS/MS	MS/MS	MS/MS	unmatched	unmatched
OG0000118	BAB2_0189	Q2YIJ3	KDAAPAGMPGGMGGMGGMDF	KDAAPAGM[15.9949]PGGM[15.9949]GGMGGMDF	K	-	527	546	20	943.881	2	0	12M(15.9949),8M(15.9949)	sp|Q2YIJ3|CH60_BRUA2	CH60_BRUA2	groEL	Chaperonin GroEL	NA	NA	0	4	0	0	0	0	1795.39	1776.45	1771.99	NA	NA	NA	1.072	1.07	1.066	NA	NA	NA	56061.2	54976.8	59046.2	0	0	0	MBR	MS/MS	MBR	unmatched	unmatched	unmatched
OG0000118	BAB2_0189	Q2YIJ3	KDAAPAGMPGGMGGMGGMDF	KDAAPAGM[15.9949]PGGM[15.9949]GGMGGM[15.9949]DF	K	-	527	546	20	951.878	2	0	12M(15.9949),18M(15.9949),8M(15.9949)	sp|Q2YIJ3|CH60_BRUA2	CH60_BRUA2	groEL	Chaperonin GroEL	NA	NA	3	0	2	1	0	0	1367.82	NA	1330.64	1358.42	NA	NA	1.074	NA	1.056	1.08	NA	NA	187553	0	104517	34760.1	0	0	MS/MS	unmatched	MS/MS	MS/MS	unmatched	unmatched
OG0000118	BAB2_0189	Q2YIJ3	KDAAPAGMPGGMGGMGGMDF	KDAAPAGM[15.9949]PGGM[15.9949]GGM[15.9949]GGMDF	K	-	527	546	20	951.878	2	0	12M(15.9949),15M(15.9949),8M(15.9949)	sp|Q2YIJ3|CH60_BRUA2	CH60_BRUA2	groEL	Chaperonin GroEL	NA	NA	5	9	3	1	0	0	1500.61	1478.33	1459.9	1358.42	NA	NA	1.08	1.038	1.074	1.08	NA	NA	101607	109423	36766.2	35201.2	0	0	MS/MS	MS/MS	MS/MS	MS/MS	unmatched	unmatched
OG0000118	BAB2_0189	Q2YIJ3	KDRVDDALNATR	KDRVDDALNATR	K	A	393	404	12	687.36	2	0	NA	sp|Q2YIJ3|CH60_BRUA2	CH60_BRUA2	groEL	Chaperonin GroEL	NA	NA	1	0	1	0	0	0	813.481	NA	838.061	NA	NA	NA	0.9	NA	0.89	NA	NA	NA	119955	0	111898	0	0	0	MS/MS	unmatched	MS/MS	unmatched	unmatched	unmatched
OG0000118	BAB2_0189	Q2YIJ3	KDRVDDALNATR	KDRVDDALNATR	K	A	393	404	12	458.576	3	0	NA	sp|Q2YIJ3|CH60_BRUA2	CH60_BRUA2	groEL	Chaperonin GroEL	NA	NA	2	0	0	0	0	0	815.81	NA	NA	NA	NA	NA	0.752	NA	NA	NA	NA	NA	76510.6	0	0	0	0	0	MS/MS	unmatched	unmatched	unmatched	unmatched	unmatched
OG0000118	BAB2_0189	Q2YIJ3	KINTSEEVAQVGTISANGEAEIGK	KINTSEEVAQVGTISANGEAEIGK	K	M	137	160	24	1223.13	2	0	NA	sp|Q2YIJ3|CH60_BRUA2	CH60_BRUA2	groEL	Chaperonin GroEL	NA	NA	3	0	1	0	0	0	1731.28	NA	NA	NA	NA	NA	1.266	NA	NA	NA	NA	NA	18002.1	0	0	0	0	0	MS/MS	unmatched	MS/MS	unmatched	unmatched	unmatched
OG0000118	BAB2_0189	Q2YIJ3	KINTSEEVAQVGTISANGEAEIGK	KINTSEEVAQVGTISANGEAEIGK	K	M	137	160	24	815.754	3	0	NA	sp|Q2YIJ3|CH60_BRUA2	CH60_BRUA2	groEL	Chaperonin GroEL	NA	NA	39	5	4	0	2	3	1731.28	1717.06	1717.25	NA	NA	NA	1.058	0.904	1.044	NA	NA	NA	238216	17220.6	126399	0	0	0	MS/MS	MS/MS	MS/MS	unmatched	MS/MS	MS/MS
OG0000118	BAB2_0189	Q2YIJ3	KVSISKENTTIVDGAGQK	KVSISKENTTIVDGAGQK	K	A	322	339	18	938.013	2	0	NA	sp|Q2YIJ3|CH60_BRUA2	CH60_BRUA2	groEL	Chaperonin GroEL	NA	NA	2	0	0	0	0	0	969.528	NA	NA	NA	NA	NA	1.106	NA	NA	NA	NA	NA	7296.76	0	0	0	0	0	MS/MS	unmatched	unmatched	unmatched	unmatched	unmatched
OG0000118	BAB2_0189	Q2YIJ3	KVSISKENTTIVDGAGQK	KVSISKENTTIVDGAGQK	K	A	322	339	18	625.678	3	0	NA	sp|Q2YIJ3|CH60_BRUA2	CH60_BRUA2	groEL	Chaperonin GroEL	NA	NA	3	0	0	0	0	0	968.363	NA	NA	NA	NA	NA	0.854	NA	NA	NA	NA	NA	66123.5	0	0	0	0	0	MS/MS	unmatched	unmatched	unmatched	unmatched	unmatched
OG0000118	BAB2_0189	Q2YIJ3	LAGGVAVIR	LAGGVAVIR	K	V	372	380	9	855.541	1	0	NA	sp|Q2YIJ3|CH60_BRUA2	CH60_BRUA2	groEL	Chaperonin GroEL	NA	NA	1	0	0	0	0	0	1466.83	NA	NA	NA	NA	NA	1.212	NA	NA	NA	NA	NA	13301.2	0	0	0	0	0	MS/MS	unmatched	unmatched	unmatched	unmatched	unmatched
OG0000118	BAB2_0189	Q2YIJ3	LAGGVAVIR	LAGGVAVIR	K	V	372	380	9	428.274	2	0	NA	sp|Q2YIJ3|CH60_BRUA2	CH60_BRUA2	groEL	Chaperonin GroEL	NA	NA	3	4	5	4	4	5	1466.83	1438.74	1426.13	1451.58	1469.86	1470.35	0.76	0.756	0.752	0.76	0.76	0.76	1.59153e+06	1.53611e+06	999241	235913	220953	328546	MS/MS	MS/MS	MS/MS	MS/MS	MS/MS	MS/MS
OG0000118	BAB2_0189	Q2YIJ3	LESVTLDMLGR	LESVTLDMLGR	K	A	309	319	11	617.329	2	0	NA	sp|Q2YIJ3|CH60_BRUA2	CH60_BRUA2	groEL	Chaperonin GroEL	NA	NA	1	0	0	0	0	0	2044.97	NA	NA	NA	NA	NA	0.9	NA	NA	NA	NA	NA	43389.8	0	0	0	0	0	MS/MS	unmatched	unmatched	unmatched	unmatched	unmatched
OG0000118	BAB2_0189	Q2YIJ3	LESVTLDMLGR	LESVTLDM[15.9949]LGR	K	A	309	319	11	625.326	2	0	8M(15.9949)	sp|Q2YIJ3|CH60_BRUA2	CH60_BRUA2	groEL	Chaperonin GroEL	NA	NA	7	3	4	17	2	1	1838.53	1821.87	1818.57	1834.83	1841.4	1844.23	0.908	0.892	0.886	0.91	0.906	0.904	310167	223479	297107	135674	92471.4	104557	MS/MS	MS/MS	MS/MS	MS/MS	MS/MS	MS/MS
OG0000118	BAB2_0189	Q2YIJ3	MIAEAMQK	MIAEAMQK	K	V	161	168	8	921.453	1	0	NA	sp|Q2YIJ3|CH60_BRUA2	CH60_BRUA2	groEL	Chaperonin GroEL	NA	NA	3	0	0	0	0	0	967.199	NA	NA	NA	NA	NA	1.32	NA	NA	NA	NA	NA	20058.2	0	0	0	0	0	MS/MS	unmatched	unmatched	unmatched	unmatched	unmatched
OG0000118	BAB2_0189	Q2YIJ3	MIAEAMQK	MIAEAMQK	K	V	161	168	8	461.23	2	0	NA	sp|Q2YIJ3|CH60_BRUA2	CH60_BRUA2	groEL	Chaperonin GroEL	NA	NA	1	5	3	2	0	0	976.516	940.343	928.885	957.724	NA	NA	0.774	0.766	0.762	0.782	NA	NA	40379.5	1.00816e+06	1.2967e+06	58834.9	0	0	MS/MS	MS/MS	MS/MS	MS/MS	unmatched	unmatched
OG0000118	BAB2_0189	Q2YIJ3	MIAEAMQK	MIAEAM[15.9949]QK	K	V	161	168	8	469.228	2	0	6M(15.9949)	sp|Q2YIJ3|CH60_BRUA2	CH60_BRUA2	groEL	Chaperonin GroEL	NA	NA	3	5	4	1	0	0	617.822	590.993	930.05	610.609	NA	NA	0.79	0.774	0.778	0.774	NA	NA	132580	193482	138186	91963.5	0	0	MS/MS	MS/MS	MS/MS	MS/MS	unmatched	unmatched
OG0000118	BAB2_0189	Q2YIJ3	MIAEAMQK	M[15.9949]IAEAMQK	K	V	161	168	8	469.228	2	0	1M(15.9949)	sp|Q2YIJ3|CH60_BRUA2	CH60_BRUA2	groEL	Chaperonin GroEL	NA	NA	6	4	5	2	2	1	719.159	688.813	686.666	707.305	716.402	715.72	0.776	0.77	0.762	0.778	0.776	0.774	377503	320950	422266	111831	86168.6	97445	MS/MS	MS/MS	MS/MS	MS/MS	MS/MS	MS/MS
OG0000118	BAB2_0189	Q2YIJ3	MIAEAMQK	M[15.9949]IAEAM[15.9949]QK	K	V	161	168	8	477.225	2	0	1M(15.9949),6M(15.9949)	sp|Q2YIJ3|CH60_BRUA2	CH60_BRUA2	groEL	Chaperonin GroEL	NA	NA	7	6	4	3	2	2	424.499	353.223	392.006	413.784	442.708	354.727	0.776	0.772	0.768	0.788	0.784	0.782	353201	281285	263194	285820	119965	123215	MS/MS	MS/MS	MS/MS	MS/MS	MS/MS	MS/MS
OG0000118	BAB2_0189	Q2YIJ3	MVADLEDAYILLHEKK	M[15.9949]VADLEDAYILLHEKK	K	L	211	226	16	635.333	3	0	1M(15.9949)	sp|Q2YIJ3|CH60_BRUA2	CH60_BRUA2	groEL	Chaperonin GroEL	NA	NA	2	0	0	0	0	0	2032.12	NA	NA	NA	NA	NA	0.908	NA	NA	NA	NA	NA	64699	0	0	0	0	0	MS/MS	unmatched	unmatched	unmatched	unmatched	unmatched
OG0000118	BAB2_0189	Q2YIJ3	MVADLEDAYILLHEKK	M[15.9949]VADLEDAYILLHEKK	K	L	211	226	16	476.751	4	0	1M(15.9949)	sp|Q2YIJ3|CH60_BRUA2	CH60_BRUA2	groEL	Chaperonin GroEL	NA	NA	2	0	0	0	0	0	2032.12	NA	NA	NA	NA	NA	0.764	NA	NA	NA	NA	NA	7298.36	0	0	0	0	0	MS/MS	unmatched	unmatched	unmatched	unmatched	unmatched
OG0000118	BAB2_0189	Q2YIJ3	NVVIEKSFGAPR	NVVIEKSFGAPR	R	I	37	48	12	658.87	2	0	NA	sp|Q2YIJ3|CH60_BRUA2	CH60_BRUA2	groEL	Chaperonin GroEL	NA	NA	1	1	2	0	0	0	1384.13	1361.88	1352.77	NA	NA	NA	0.95	0.936	0.934	NA	NA	NA	34947.7	40519.4	135537	0	0	0	MS/MS	MS/MS	MS/MS	unmatched	unmatched	unmatched
OG0000118	BAB2_0189	Q2YIJ3	QITTNAGEEASVIVGK	QITTNAGEEASVIVGK	R	I	452	467	16	808.928	2	0	NA	sp|Q2YIJ3|CH60_BRUA2	CH60_BRUA2	groEL	Chaperonin GroEL	NA	NA	29	17	9	13	8	5	1684.67	1665.83	1660.19	1894.24	1685.31	1689.32	1.028	1.016	1.012	1.034	1.032	1.03	1.45711e+06	686944	770189	307190	107118	162271	MS/MS	MS/MS	MS/MS	MS/MS	MS/MS	MS/MS
OG0000118	BAB2_0189	Q2YIJ3	QITTNAGEEASVIVGK	QITTNAGEEASVIVGK	R	I	452	467	16	539.621	3	0	NA	sp|Q2YIJ3|CH60_BRUA2	CH60_BRUA2	groEL	Chaperonin GroEL	NA	NA	1	0	0	0	0	0	1683.5	NA	NA	NA	NA	NA	0.826	NA	NA	NA	NA	NA	17053.3	0	0	0	0	0	MS/MS	unmatched	unmatched	unmatched	unmatched	unmatched
OG0000118	BAB2_0189	Q2YIJ3	QQIEETTSDYDR	QQIEETTSDYDR	K	E	351	362	12	742.829	2	0	NA	sp|Q2YIJ3|CH60_BRUA2	CH60_BRUA2	groEL	Chaperonin GroEL	NA	NA	7	3	6	1	2	1	851.913	827.388	815.937	851.73	856.16	857.798	0.964	0.952	0.946	0.972	0.966	0.964	467351	240647	428701	101944	63046.4	84190.4	MS/MS	MS/MS	MS/MS	MS/MS	MS/MS	MS/MS
OG0000118	BAB2_0189	Q2YIJ3	QQIEETTSDYDREK	QQIEETTSDYDREK	K	L	351	364	14	871.397	2	0	NA	sp|Q2YIJ3|CH60_BRUA2	CH60_BRUA2	groEL	Chaperonin GroEL	NA	NA	20	8	13	3	5	5	756.421	729.569	715.783	753.896	756.003	756.484	1.086	1.062	1.064	1.078	1.078	1.07	2.07195e+06	842881	2165485	319610	109252	156254	MS/MS	MS/MS	MS/MS	MS/MS	MS/MS	MS/MS
OG0000118	BAB2_0189	Q2YIJ3	QQIEETTSDYDREK	QQIEETTSDYDREK	K	L	351	364	14	581.267	3	0	NA	sp|Q2YIJ3|CH60_BRUA2	CH60_BRUA2	groEL	Chaperonin GroEL	NA	NA	7	4	3	1	1	2	756.421	730.732	715.783	753.896	756.003	756.484	0.848	0.836	0.836	0.852	0.852	0.85	913447	320095	293396	201467	73688.7	108462	MS/MS	MS/MS	MS/MS	MS/MS	MS/MS	MS/MS
OG0000118	BAB2_0189	Q2YIJ3	QQIEETTSDYDREKLQER	QQIEETTSDYDREKLQER	K	L	351	368	18	756.696	3	0	NA	sp|Q2YIJ3|CH60_BRUA2	CH60_BRUA2	groEL	Chaperonin GroEL	NA	NA	2	0	0	2	0	1	977.68	NA	NA	975.192	NA	978.909	0.944	NA	NA	0.948	NA	0.948	30573.7	0	0	76923	0	39494.7	MBR	unmatched	unmatched	MS/MS	unmatched	MS/MS
OG0000118	BAB2_0189	Q2YIJ3	RAIQAPAR	RAIQAPAR	R	Q	444	451	8	441.767	2	0	NA	sp|Q2YIJ3|CH60_BRUA2	CH60_BRUA2	groEL	Chaperonin GroEL	NA	NA	2	2	2	2	1	2	537.448	518.774	514.269	531.391	535.863	531.716	0.78	0.77	0.776	0.786	0.788	0.78	452189	324232	298247	127120	83526.2	96028.6	MS/MS	MS/MS	MS/MS	MS/MS	MS/MS	MS/MS
OG0000118	BAB2_0189	Q2YIJ3	TAETELEVVEGMQFDR	TAETELEVVEGMQFDR	K	G	182	197	16	927.433	2	0	NA	sp|Q2YIJ3|CH60_BRUA2	CH60_BRUA2	groEL	Chaperonin GroEL	NA	NA	1	0	0	0	0	0	2019.29	NA	NA	NA	NA	NA	1.098	NA	NA	NA	NA	NA	7483.16	0	0	0	0	0	MS/MS	unmatched	unmatched	unmatched	unmatched	unmatched
OG0000118	BAB2_0189	Q2YIJ3	TAETELEVVEGMQFDR	TAETELEVVEGM[15.9949]QFDR	K	G	182	197	16	935.43	2	0	12M(15.9949)	sp|Q2YIJ3|CH60_BRUA2	CH60_BRUA2	groEL	Chaperonin GroEL	NA	NA	13	2	7	6	1	2	1930.62	1912.71	1910.57	2094.83	1931.08	1931.59	1.08	1.072	1.066	1.094	1.09	1.09	761785	149662	263055	164623	68181.9	80861.8	MS/MS	MS/MS	MS/MS	MS/MS	MS/MS	MS/MS
OG0000118	BAB2_0189	Q2YIJ3	TAETELEVVEGMQFDR	TAETELEVVEGM[15.9949]QFDR	K	G	182	197	16	623.956	3	0	12M(15.9949)	sp|Q2YIJ3|CH60_BRUA2	CH60_BRUA2	groEL	Chaperonin GroEL	NA	NA	2	0	0	1	0	0	1930.62	NA	NA	2094.83	NA	NA	0.876	NA	NA	0.884	NA	NA	118639	0	0	87565.5	0	0	MS/MS	unmatched	unmatched	MS/MS	unmatched	unmatched
OG0000118	BAB2_0189	Q2YIJ3	TNDTAGDGTTTATVLGQAIVQEGAK	TNDTAGDGTTTATVLGQAIVQEGAK	K	A	81	105	25	1210.1	2	0	NA	sp|Q2YIJ3|CH60_BRUA2	CH60_BRUA2	groEL	Chaperonin GroEL	NA	NA	24	16	15	0	5	3	2042.63	2024.5	2021.22	NA	2042.94	2042.27	1.264	1.252	1.246	NA	1.268	1.27	1.41297e+06	368983	524216	0	115979	114944	MS/MS	MS/MS	MS/MS	unmatched	MS/MS	MS/MS
OG0000118	BAB2_0189	Q2YIJ3	TNDTAGDGTTTATVLGQAIVQEGAK	TNDTAGDGTTTATVLGQAIVQEGAK	K	A	81	105	25	807.07	3	0	NA	sp|Q2YIJ3|CH60_BRUA2	CH60_BRUA2	groEL	Chaperonin GroEL	NA	NA	8	9	4	0	4	3	2042.63	2024.5	2021.22	NA	2042.94	2042.27	1.02	0.998	0.99	NA	1.014	1.01	512583	179091	190091	0	98327.6	85477.2	MS/MS	MS/MS	MS/MS	unmatched	MS/MS	MS/MS
OG0000118	BAB2_0189	Q2YIJ3	VDDALNATR	VDDALNATR	R	A	396	404	9	487.749	2	0	NA	sp|Q2YIJ3|CH60_BRUA2	CH60_BRUA2	groEL	Chaperonin GroEL	NA	NA	4	3	3	4	2	3	814.645	786.628	774.01	802.803	809.574	810.048	0.81	0.8	0.794	0.814	0.808	0.806	1.10058e+06	935954	1.34464e+06	314182	180497	209667	MS/MS	MS/MS	MS/MS	MS/MS	MS/MS	MS/MS
OG0000118	BAB2_0189	Q2YIJ3	VGGATEVEVK	VGGATEVEVK	R	E	381	390	10	988.531	1	0	NA	sp|Q2YIJ3|CH60_BRUA2	CH60_BRUA2	groEL	Chaperonin GroEL	NA	NA	3	0	1	0	0	0	862.393	NA	825.251	NA	NA	NA	1.372	NA	1.258	NA	NA	NA	62405.1	0	85478.8	0	0	0	MS/MS	unmatched	MS/MS	unmatched	unmatched	unmatched
OG0000118	BAB2_0189	Q2YIJ3	VGGATEVEVK	VGGATEVEVK	R	E	381	390	10	494.769	2	0	NA	sp|Q2YIJ3|CH60_BRUA2	CH60_BRUA2	groEL	Chaperonin GroEL	NA	NA	4	2	4	2	2	2	863.558	836.704	825.251	857.554	864.311	864.785	0.836	0.818	0.812	0.826	0.826	0.826	2581593	2.10879e+06	2.87157e+06	494517	283816	231372	MS/MS	MS/MS	MS/MS	MS/MS	MS/MS	MS/MS
OG0000118	BAB2_0189	Q2YIJ3	VGGATEVEVKEK	VGGATEVEVKEK	R	K	381	392	12	623.338	2	0	NA	sp|Q2YIJ3|CH60_BRUA2	CH60_BRUA2	groEL	Chaperonin GroEL	NA	NA	2	2	1	1	0	1	697.035	670.181	662.211	687.507	NA	693.596	0.95	0.944	0.94	0.958	NA	0.954	315797	232769	324875	96202.7	0	67215.6	MS/MS	MS/MS	MS/MS	MS/MS	unmatched	MS/MS
OG0000118	BAB2_0189	Q2YIJ3	VGGATEVEVKEKK	VGGATEVEVKEKK	R	D	381	393	13	687.385	2	0	NA	sp|Q2YIJ3|CH60_BRUA2	CH60_BRUA2	groEL	Chaperonin GroEL	NA	NA	1	0	2	0	0	0	575.873	NA	551.532	NA	NA	NA	0.988	NA	0.98	NA	NA	NA	8793.13	0	38656.2	0	0	0	MS/MS	unmatched	MS/MS	unmatched	unmatched	unmatched
OG0000118	BAB2_0189	Q2YIJ3	VGNEGVITVEEAK	VGNEGVITVEEAK	K	T	169	181	13	672.854	2	0	NA	sp|Q2YIJ3|CH60_BRUA2	CH60_BRUA2	groEL	Chaperonin GroEL	NA	NA	11	9	11	5	6	5	1400.44	1371.2	1360.92	1389.86	1404.64	1402.81	0.956	0.93	0.934	0.946	0.942	0.94	3161044	2.41477e+06	3.59492e+06	558219	230494	338467	MS/MS	MS/MS	MS/MS	MS/MS	MS/MS	MS/MS
OG0000118	BAB2_0189	Q2YIJ3	VGQIKQQIEETTSDYDR	VGQIKQQIEETTSDYDR	R	E	346	362	17	670.664	3	0	NA	sp|Q2YIJ3|CH60_BRUA2	CH60_BRUA2	groEL	Chaperonin GroEL	NA	NA	1	0	0	0	0	0	NA	NA	NA	NA	NA	NA	NA	NA	NA	NA	NA	NA	0	0	0	0	0	0	MS/MS	unmatched	unmatched	unmatched	unmatched	unmatched
OG0000118	BAB2_0189	Q2YIJ3	VGQIKQQIEETTSDYDREK	VGQIKQQIEETTSDYDREK	R	L	346	364	19	756.376	3	0	NA	sp|Q2YIJ3|CH60_BRUA2	CH60_BRUA2	groEL	Chaperonin GroEL	NA	NA	3	0	0	0	0	0	NA	NA	NA	NA	NA	NA	NA	NA	NA	NA	NA	NA	0	0	0	0	0	0	MS/MS	unmatched	unmatched	unmatched	unmatched	unmatched
OG0000118	BAB2_0189	Q2YIJ3	VGQIKQQIEETTSDYDREK	VGQIKQQIEETTSDYDREK	R	L	346	364	19	567.534	4	0	NA	sp|Q2YIJ3|CH60_BRUA2	CH60_BRUA2	groEL	Chaperonin GroEL	NA	NA	3	0	0	0	0	0	NA	NA	NA	NA	NA	NA	NA	NA	NA	NA	NA	NA	0	0	0	0	0	0	MS/MS	unmatched	unmatched	unmatched	unmatched	unmatched
OG0000118	BAB2_0189	Q2YIJ3	VSISKENTTIVDGAGQK	VSISKENTTIVDGAGQK	K	A	323	339	17	873.965	2	0	NA	sp|Q2YIJ3|CH60_BRUA2	CH60_BRUA2	groEL	Chaperonin GroEL	NA	NA	8	2	2	1	0	1	1148.87	1122	1108.22	1140.59	NA	NA	1.096	1.09	1.088	1.112	NA	NA	118368	56694	138302	35001.2	0	0	MS/MS	MS/MS	MS/MS	MS/MS	unmatched	MS/MS
OG0000118	BAB2_0189	Q2YIJ3	VSISKENTTIVDGAGQK	VSISKENTTIVDGAGQK	K	A	323	339	17	582.979	3	0	NA	sp|Q2YIJ3|CH60_BRUA2	CH60_BRUA2	groEL	Chaperonin GroEL	NA	NA	9	5	3	3	0	1	1148.87	1123.16	1108.22	1140.59	NA	1151.26	0.866	0.784	0.774	0.8	NA	0.796	232700	92407.1	158794	71636.5	0	45831.5	MS/MS	MS/MS	MS/MS	MS/MS	unmatched	MS/MS
OG0000118	BAB2_0189	Q2YIJ3	VSISKENTTIVDGAGQKAEIDAR	VSISKENTTIVDGAGQKAEIDAR	K	V	323	345	23	801.422	3	0	NA	sp|Q2YIJ3|CH60_BRUA2	CH60_BRUA2	groEL	Chaperonin GroEL	NA	NA	1	0	0	0	0	0	1417.91	NA	NA	NA	NA	NA	1.042	NA	NA	NA	NA	NA	24263.7	0	0	0	0	0	MS/MS	unmatched	unmatched	unmatched	unmatched	unmatched
OG0000021	BAB2_0186	Q2YIJ6	AAAETNIALGK	AAAETNIALGK	R	L	54	64	11	529.796	2	0	NA	tr|Q2YIJ6|Q2YIJ6_BRUA2	Q2YIJ6_BRUA2	fumC	Fumarate hydratase class II	NA	NA	2	4	1	1	1	1	1167.5	1137.14	1123.36	1159.22	1170.57	1168.73	0.836	0.826	0.82	0.84	0.836	0.836	183589	376091	157549	142061	81244.5	87448.1	MS/MS	MS/MS	MS/MS	MS/MS	MS/MS	MS/MS
OG0000021	BAB2_0186	Q2YIJ6	AALEYAR	AALEYAR	R	H	206	212	7	397.214	2	0	NA	tr|Q2YIJ6|Q2YIJ6_BRUA2	Q2YIJ6_BRUA2	fumC	Fumarate hydratase class II	NA	NA	0	1	0	0	0	0	865.886	836.704	NA	NA	NA	NA	0.772	0.752	NA	NA	NA	NA	9704.55	93771.7	0	0	0	0	MBR	MS/MS	unmatched	unmatched	unmatched	unmatched
OG0000021	BAB2_0186	Q2YIJ6	AIELLGGEMGSK	AIELLGGEMGSK	R	K	114	125	12	602.816	2	0	NA	tr|Q2YIJ6|Q2YIJ6_BRUA2	Q2YIJ6_BRUA2	fumC	Fumarate hydratase class II	NA	NA	4	3	2	0	0	0	1938.78	1918.53	1915.23	NA	NA	NA	0.874	0.864	0.858	NA	NA	NA	92319.2	205625	112097	0	0	0	MS/MS	MS/MS	MS/MS	unmatched	unmatched	unmatched
OG0000021	BAB2_0186	Q2YIJ6	AIELLGGEMGSK	AIELLGGEM[15.9949]GSK	R	K	114	125	12	610.813	2	0	9M(15.9949)	tr|Q2YIJ6|Q2YIJ6_BRUA2	Q2YIJ6_BRUA2	fumC	Fumarate hydratase class II	NA	NA	1	1	2	1	1	0	1710.3	1689.12	1681.15	1702	1710.93	NA	0.89	0.878	0.876	0.9	0.89	NA	48888.2	174769	65018.7	90190.9	43381.2	0	MS/MS	MS/MS	MS/MS	MS/MS	MS/MS	unmatched
OG0000021	BAB2_0186	Q2YIJ6	EEAFKDIIK	EEAFKDIIK	K	I	175	183	9	546.8	2	0	NA	tr|Q2YIJ6|Q2YIJ6_BRUA2	Q2YIJ6_BRUA2	fumC	Fumarate hydratase class II	NA	NA	1	2	0	0	0	0	NA	1568.01	NA	NA	NA	NA	NA	0.844	NA	NA	NA	NA	0	107750	0	0	0	0	MS/MS	MS/MS	unmatched	unmatched	unmatched	unmatched
OG0000021	BAB2_0186	Q2YIJ6	EEALASGLVSEEDYDR	EEALASGLVSEEDYDR	R	L	437	452	16	891.905	2	0	NA	tr|Q2YIJ6|Q2YIJ6_BRUA2	Q2YIJ6_BRUA2	fumC	Fumarate hydratase class II	NA	NA	1	3	2	0	0	0	1808.21	1790.43	1787.13	NA	NA	NA	1.072	1.066	1.058	NA	NA	NA	39222.9	42780.2	34899.2	0	0	0	MS/MS	MS/MS	MS/MS	unmatched	unmatched	unmatched
OG0000021	BAB2_0186	Q2YIJ6	IKELLER	IKELLER	R	S	398	404	7	450.779	2	0	NA	tr|Q2YIJ6|Q2YIJ6_BRUA2	Q2YIJ6_BRUA2	fumC	Fumarate hydratase class II	NA	NA	2	2	1	0	0	0	1044.06	1021.86	1011.56	NA	NA	NA	0.802	0.792	0.786	NA	NA	NA	78058.4	144313	95386.1	0	0	0	MS/MS	MS/MS	MS/MS	unmatched	unmatched	unmatched
OG0000021	BAB2_0186	Q2YIJ6	LYPALEHLTK	LYPALEHLTK	R	A	160	169	10	592.837	2	0	NA	tr|Q2YIJ6|Q2YIJ6_BRUA2	Q2YIJ6_BRUA2	fumC	Fumarate hydratase class II	NA	NA	1	1	2	0	0	0	1700.98	1690.28	1686.97	NA	NA	NA	0.92	0.91	0.908	NA	NA	NA	88842.8	187280	77614.9	0	0	0	MS/MS	MS/MS	MS/MS	unmatched	unmatched	unmatched
OG0000021	BAB2_0186	Q2YIJ6	NGTTLREEALASGLVSEEDYDR	NGTTLREEALASGLVSEEDYDR	K	L	431	452	22	809.054	3	0	NA	tr|Q2YIJ6|Q2YIJ6_BRUA2	Q2YIJ6_BRUA2	fumC	Fumarate hydratase class II	NA	NA	1	0	0	0	0	0	1886.32	NA	NA	NA	NA	NA	1.046	NA	NA	NA	NA	NA	9247.62	0	0	0	0	0	MS/MS	unmatched	unmatched	unmatched	unmatched	unmatched
OG0000021	BAB2_0186	Q2YIJ6	RAAAETNIALGK	RAAAETNIALGK	K	L	53	64	12	607.846	2	0	NA	tr|Q2YIJ6|Q2YIJ6_BRUA2	Q2YIJ6_BRUA2	fumC	Fumarate hydratase class II	NA	NA	1	2	1	0	0	0	947.403	922.877	913.748	NA	NA	NA	0.896	0.89	0.886	NA	NA	NA	25716.3	70266.9	37497.9	0	0	0	MS/MS	MS/MS	MS/MS	unmatched	unmatched	unmatched
OG0000021	BAB2_0186	Q2YIJ6	SGLGELSLPENEPGSSIMPGK	SGLGELSLPENEPGSSIM[15.9949]PGK	R	V	304	324	21	1058.02	2	0	18M(15.9949)	tr|Q2YIJ6|Q2YIJ6_BRUA2	Q2YIJ6_BRUA2	fumC	Fumarate hydratase class II	NA	NA	5	1	1	0	0	0	2019.29	2000.05	1997.92	NA	NA	NA	1.168	1.156	1.138	NA	NA	NA	105428	50877.6	26540.3	0	0	0	MS/MS	MS/MS	MS/MS	unmatched	unmatched	unmatched
OG0000021	BAB2_0186	Q2YIJ6	TETDTFGPIDVPADR	TETDTFGPIDVPADR	R	Y	6	20	15	817.389	2	0	NA	tr|Q2YIJ6|Q2YIJ6_BRUA2	Q2YIJ6_BRUA2	fumC	Fumarate hydratase class II	NA	NA	2	3	1	2	1	1	1932.95	1912.71	1909.41	1947.84	1933.41	1932.76	1.02	1.01	1.006	1.034	1.024	1.028	125038	184026	113817	49426.9	52972.8	54216.3	MS/MS	MS/MS	MS/MS	MS/MS	MS/MS	MS/MS
OG0000021	BAB2_0186	Q2YIJ6	THTQDATPVTLGQEFSGYR	THTQDATPVTLGQEFSGYR	R	A	187	205	19	1054.51	2	0	NA	tr|Q2YIJ6|Q2YIJ6_BRUA2	Q2YIJ6_BRUA2	fumC	Fumarate hydratase class II	NA	NA	2	0	0	0	0	0	1846.69	NA	NA	NA	NA	NA	1.156	NA	NA	NA	NA	NA	13868.3	0	0	0	0	0	MS/MS	unmatched	unmatched	unmatched	unmatched	unmatched
OG0000021	BAB2_0186	Q2YIJ6	THTQDATPVTLGQEFSGYR	THTQDATPVTLGQEFSGYR	R	A	187	205	19	703.34	3	0	NA	tr|Q2YIJ6|Q2YIJ6_BRUA2	Q2YIJ6_BRUA2	fumC	Fumarate hydratase class II	NA	NA	2	1	1	0	0	0	1847.86	1835.85	1836.04	NA	NA	NA	0.84	0.83	0.826	NA	NA	NA	75758.1	57024.6	35988.2	0	0	0	MS/MS	MS/MS	MS/MS	unmatched	unmatched	unmatched
OG0000021	BAB2_0186	Q2YIJ6	VKEEAFKDIIK	VKEEAFKDIIK	K	I	173	183	11	660.382	2	0	NA	tr|Q2YIJ6|Q2YIJ6_BRUA2	Q2YIJ6_BRUA2	fumC	Fumarate hydratase class II	NA	NA	1	1	0	0	0	0	1466.83	1564.51	NA	NA	NA	NA	0.97	0.96	NA	NA	NA	NA	65565.5	35281.3	0	0	0	0	MS/MS	MS/MS	unmatched	unmatched	unmatched	unmatched
OG0000021	BAB2_0186	Q2YIJ6	VKEEAFKDIIK	VKEEAFKDIIK	K	I	173	183	11	440.59	3	0	NA	tr|Q2YIJ6|Q2YIJ6_BRUA2	Q2YIJ6_BRUA2	fumC	Fumarate hydratase class II	NA	NA	2	0	0	0	0	0	1466.83	NA	NA	NA	NA	NA	0.778	NA	NA	NA	NA	NA	26492	0	0	0	0	0	MS/MS	unmatched	unmatched	unmatched	unmatched	unmatched
OG0000021	BAB2_0186	Q2YIJ6	YWGAQTQR	YWGAQTQR	R	S	21	28	8	505.246	2	0	NA	tr|Q2YIJ6|Q2YIJ6_BRUA2	Q2YIJ6_BRUA2	fumC	Fumarate hydratase class II	NA	NA	3	1	1	1	1	0	871.709	846.019	838.061	856.388	870.134	NA	0.818	0.802	0.798	0.816	0.814	NA	82963.8	187297	100372	90480.3	32231.4	0	MS/MS	MS/MS	MS/MS	MS/MS	MS/MS	unmatched
OG0000119	BAB2_0243	Q2YIK0	IGEGGFFGSDR	IGEGGFFGSDR	R	R	283	293	11	571.267	2	0	NA	tr|Q2YIK0|Q2YIK0_BRUA2	Q2YIK0_BRUA2	msrP	Protein-methionine-sulfoxide reductase catalytic subunit MsrP	NA	NA	2	2	2	1	1	0	1746.43	1725.22	1718.42	1739.27	1745.88	NA	0.858	0.848	0.858	0.866	0.86	NA	176729	128962	241866	84432.1	72667.1	0	MS/MS	MS/MS	MS/MS	MS/MS	MS/MS	unmatched
OG0000119	BAB2_0243	Q2YIK0	IGEGGFFGSDRR	IGEGGFFGSDRR	R	P	283	294	12	649.318	2	0	NA	tr|Q2YIK0|Q2YIK0_BRUA2	Q2YIK0_BRUA2	msrP	Protein-methionine-sulfoxide reductase catalytic subunit MsrP	NA	NA	1	0	0	0	0	0	1478.48	NA	NA	NA	NA	NA	0.948	NA	NA	NA	NA	NA	18919.7	0	0	0	0	0	MS/MS	unmatched	unmatched	unmatched	unmatched	unmatched
OG0000119	BAB2_0243	Q2YIK0	LTPQNAVTTYNNFYEFGTDK	LTPQNAVTTYNNFYEFGTDK	K	S	65	84	20	1162.05	2	0	NA	tr|Q2YIK0|Q2YIK0_BRUA2	Q2YIK0_BRUA2	msrP	Protein-methionine-sulfoxide reductase catalytic subunit MsrP	NA	NA	2	0	0	0	0	0	NA	NA	NA	NA	NA	NA	NA	NA	NA	NA	NA	NA	0	0	0	0	0	0	MS/MS	unmatched	unmatched	unmatched	unmatched	unmatched
OG0000119	BAB2_0243	Q2YIK0	LTVDGLVK	LTVDGLVK	K	Q	101	108	8	422.76	2	0	NA	tr|Q2YIK0|Q2YIK0_BRUA2	Q2YIK0_BRUA2	msrP	Protein-methionine-sulfoxide reductase catalytic subunit MsrP	NA	NA	2	0	0	2	1	1	1706.81	NA	NA	1700.83	1707.44	1710.29	0.756	NA	NA	0.76	0.76	0.76	89368.9	0	0	89584.9	47189.8	62435.3	MS/MS	unmatched	unmatched	MS/MS	MS/MS	MS/MS
OG0000119	BAB2_0243	Q2YIK0	LTVDGLVKQPK	LTVDGLVKQPK	K	E	101	111	11	599.364	2	0	NA	tr|Q2YIK0|Q2YIK0_BRUA2	Q2YIK0_BRUA2	msrP	Protein-methionine-sulfoxide reductase catalytic subunit MsrP	NA	NA	0	0	1	0	0	0	NA	NA	NA	NA	NA	NA	NA	NA	NA	NA	NA	NA	0	0	0	0	0	0	unmatched	unmatched	MS/MS	unmatched	unmatched	unmatched
OG0000119	BAB2_0243	Q2YIK0	QAANEYGFYANVNPAVDHPR	QAANEYGFYANVNPAVDHPR	R	W	255	274	20	1117.02	2	0	NA	tr|Q2YIK0|Q2YIK0_BRUA2	Q2YIK0_BRUA2	msrP	Protein-methionine-sulfoxide reductase catalytic subunit MsrP	NA	NA	1	0	0	0	0	0	1752.27	NA	NA	NA	NA	NA	1.262	NA	NA	NA	NA	NA	13275	0	0	0	0	0	MS/MS	unmatched	unmatched	unmatched	unmatched	unmatched
OG0000119	BAB2_0243	Q2YIK0	QAANEYGFYANVNPAVDHPR	QAANEYGFYANVNPAVDHPR	R	W	255	274	20	745.019	3	0	NA	tr|Q2YIK0|Q2YIK0_BRUA2	Q2YIK0_BRUA2	msrP	Protein-methionine-sulfoxide reductase catalytic subunit MsrP	NA	NA	2	1	2	0	0	0	1752.27	NA	1735.89	NA	NA	NA	0.968	NA	0.954	NA	NA	NA	155755	0	150908	0	0	0	MS/MS	MS/MS	MS/MS	unmatched	unmatched	unmatched
OG0000119	BAB2_0243	Q2YIK0	QPPTSWNR	QPPTSWNR	K	Q	247	254	8	493.246	2	0	NA	tr|Q2YIK0|Q2YIK0_BRUA2	Q2YIK0_BRUA2	msrP	Protein-methionine-sulfoxide reductase catalytic subunit MsrP	NA	NA	1	1	4	0	0	0	894.999	869.309	867.171	NA	NA	NA	0.806	0.8	0.776	NA	NA	NA	138459	104907	323795	0	0	0	MS/MS	MS/MS	MS/MS	unmatched	unmatched	unmatched
OG0000119	BAB2_0243	Q2YIK0	RIGEGGFFGSDR	RIGEGGFFGSDR	R	R	282	293	12	649.318	2	0	NA	tr|Q2YIK0|Q2YIK0_BRUA2	Q2YIK0_BRUA2	msrP	Protein-methionine-sulfoxide reductase catalytic subunit MsrP	NA	NA	1	0	0	0	0	0	NA	NA	NA	NA	NA	NA	NA	NA	NA	NA	NA	NA	0	0	0	0	0	0	MS/MS	unmatched	unmatched	unmatched	unmatched	unmatched
OG0000119	BAB2_0243	Q2YIK0	SDPSANSGSFKPLPWK	SDPSANSGSFKPLPWK	K	L	85	100	16	859.431	2	0	NA	tr|Q2YIK0|Q2YIK0_BRUA2	Q2YIK0_BRUA2	msrP	Protein-methionine-sulfoxide reductase catalytic subunit MsrP	NA	NA	2	0	1	0	0	0	1793.06	NA	1777.81	NA	NA	NA	1.038	NA	1.022	NA	NA	NA	98289.2	0	119865	0	0	0	MS/MS	unmatched	MS/MS	unmatched	unmatched	unmatched
OG0000119	BAB2_0243	Q2YIK0	SDPSANSGSFKPLPWK	SDPSANSGSFKPLPWK	K	L	85	100	16	573.29	3	0	NA	tr|Q2YIK0|Q2YIK0_BRUA2	Q2YIK0_BRUA2	msrP	Protein-methionine-sulfoxide reductase catalytic subunit MsrP	NA	NA	4	0	0	0	0	0	1793.06	NA	NA	NA	NA	NA	0.824	NA	NA	NA	NA	NA	59429.2	0	0	0	0	0	MS/MS	unmatched	unmatched	unmatched	unmatched	unmatched
OG0000119	BAB2_0243	Q2YIK0	TTAYKVDEK	TTAYKVDEK	K	L	56	64	9	527.774	2	0	NA	tr|Q2YIK0|Q2YIK0_BRUA2	Q2YIK0_BRUA2	msrP	Protein-methionine-sulfoxide reductase catalytic subunit MsrP	NA	NA	2	1	2	1	1	1	537.448	516.446	514.269	532.555	535.863	531.716	0.85	0.84	0.838	0.856	0.852	0.848	90737.2	59025.7	180177	93177.8	47122.4	47031.5	MS/MS	MS/MS	MS/MS	MS/MS	MS/MS	MS/MS
OG0000119	BAB2_0243	Q2YIK0	WSQATER	WSQATER	R	R	275	281	7	439.212	2	0	NA	tr|Q2YIK0|Q2YIK0_BRUA2	Q2YIK0_BRUA2	msrP	Protein-methionine-sulfoxide reductase catalytic subunit MsrP	NA	NA	2	1	1	1	1	1	553.75	528.09	527.078	546.529	551.001	543.36	0.768	0.76	0.754	0.776	0.776	0.78	139719	125446	285572	109733	59494.9	67917.2	MS/MS	MS/MS	MS/MS	MS/MS	MS/MS	MS/MS
OG0000120	BAB2_0242	Q2YIK1	GEAIALRK	GEAIALRK	R	-	213	220	8	429.264	2	0	NA	sp|Q2YIK1|MSRQ_BRUA2	MSRQ_BRUA2	msrQ	Protein-methionine-sulfoxide reductase heme-binding subunit MsrQ	NA	NA	1	0	0	0	0	0	751.762	NA	NA	NA	NA	NA	0.78	NA	NA	NA	NA	NA	15363.2	0	0	0	0	0	MS/MS	unmatched	unmatched	unmatched	unmatched	unmatched
OG0002592	BAB2_0306	Q2YIL5	AASEDDLVR	AASEDDLVR	R	E	114	122	9	488.241	2	0	NA	sp|Q2YIL5|HUTI_BRUA2	HUTI_BRUA2	hutI	Imidazolonepropionase	NA	NA	2	1	1	1	0	0	879.86	853.006	841.553	864.54	NA	NA	0.8	0.784	0.782	0.798	NA	NA	77762.6	63015.5	48662.4	73764.2	0	0	MS/MS	MS/MS	MS/MS	MS/MS	unmatched	unmatched
OG0002592	BAB2_0306	Q2YIL5	AASEDDLVRETLPR	AASEDDLVRETLPR	R	L	114	127	14	524.606	3	0	NA	sp|Q2YIL5|HUTI_BRUA2	HUTI_BRUA2	hutI	Imidazolonepropionase	NA	NA	1	0	0	0	0	0	1645.06	NA	NA	NA	NA	NA	0.764	NA	NA	NA	NA	NA	21865.3	0	0	0	0	0	MS/MS	unmatched	unmatched	unmatched	unmatched	unmatched
OG0002592	BAB2_0306	Q2YIL5	AGGGIVSSVR	AGGGIVSSVR	R	N	101	110	10	451.756	2	0	NA	sp|Q2YIL5|HUTI_BRUA2	HUTI_BRUA2	hutI	Imidazolonepropionase	NA	NA	2	3	1	0	0	0	1000.97	971.788	959.161	NA	NA	NA	0.784	0.78	0.774	NA	NA	NA	106465	54851.7	55091.2	0	0	0	MS/MS	MS/MS	MS/MS	unmatched	unmatched	unmatched
OG0002592	BAB2_0306	Q2YIL5	AHDIPVK	AHDIPVK	K	L	235	241	7	390.224	2	0	NA	sp|Q2YIL5|HUTI_BRUA2	HUTI_BRUA2	hutI	Imidazolonepropionase	NA	NA	2	0	0	0	0	0	602.665	NA	NA	NA	NA	NA	0.778	NA	NA	NA	NA	NA	28401.1	0	0	0	0	0	MS/MS	unmatched	unmatched	unmatched	unmatched	unmatched
OG0002592	BAB2_0306	Q2YIL5	AHEFELR	AHEFELR	R	L	83	89	7	451.23	2	0	NA	sp|Q2YIL5|HUTI_BRUA2	HUTI_BRUA2	hutI	Imidazolonepropionase	NA	NA	1	1	1	0	0	0	1027.75	1007.89	998.755	NA	NA	NA	0.794	0.784	0.78	NA	NA	NA	106951	51115	55100.1	0	0	0	MS/MS	MS/MS	MS/MS	unmatched	unmatched	unmatched
OG0002592	BAB2_0306	Q2YIL5	ETQKPPVEAFR	ETQKPPVEAFR	R	A	297	307	11	651.346	2	0	NA	sp|Q2YIL5|HUTI_BRUA2	HUTI_BRUA2	hutI	Imidazolonepropionase	NA	NA	1	1	0	0	0	0	1141.88	1115.01	NA	NA	NA	NA	0.91	0.898	NA	NA	NA	NA	106372	67931.7	0	0	0	0	MS/MS	MS/MS	unmatched	unmatched	unmatched	unmatched
OG0002592	BAB2_0306	Q2YIL5	ETQKPPVEAFR	ETQKPPVEAFR	R	A	297	307	11	434.566	3	0	NA	sp|Q2YIL5|HUTI_BRUA2	HUTI_BRUA2	hutI	Imidazolonepropionase	NA	NA	2	0	0	0	0	0	1140.71	NA	NA	NA	NA	NA	0.804	NA	NA	NA	NA	NA	73348.8	0	0	0	0	0	MS/MS	unmatched	unmatched	unmatched	unmatched	unmatched
OG0002592	BAB2_0306	Q2YIL5	IVYAGPENK	IVYAGPENK	R	L	39	47	9	495.766	2	0	NA	sp|Q2YIL5|HUTI_BRUA2	HUTI_BRUA2	hutI	Imidazolonepropionase	NA	NA	1	0	0	0	0	0	879.86	NA	NA	NA	NA	NA	0.812	NA	NA	NA	NA	NA	58620	0	0	0	0	0	MS/MS	unmatched	unmatched	unmatched	unmatched	unmatched
OG0002592	BAB2_0306	Q2YIL5	IVYAGPENKLPDEYASFEK	IVYAGPENKLPDEYASFEK	R	I	39	57	19	1085.54	2	0	NA	sp|Q2YIL5|HUTI_BRUA2	HUTI_BRUA2	hutI	Imidazolonepropionase	NA	NA	1	0	0	0	0	0	1853.69	NA	NA	NA	NA	NA	1.242	NA	NA	NA	NA	NA	11571.3	0	0	0	0	0	MS/MS	unmatched	unmatched	unmatched	unmatched	unmatched
OG0002592	BAB2_0306	Q2YIL5	IVYAGPENKLPDEYASFEK	IVYAGPENKLPDEYASFEK	R	I	39	57	19	724.028	3	0	NA	sp|Q2YIL5|HUTI_BRUA2	HUTI_BRUA2	hutI	Imidazolonepropionase	NA	NA	1	0	0	0	0	0	1853.69	NA	NA	NA	NA	NA	0.936	NA	NA	NA	NA	NA	24809.3	0	0	0	0	0	MS/MS	unmatched	unmatched	unmatched	unmatched	unmatched
OG0002592	BAB2_0306	Q2YIL5	LGEERDVAIR	LGEERDVAIR	R	T	162	171	10	579.317	2	0	NA	sp|Q2YIL5|HUTI_BRUA2	HUTI_BRUA2	hutI	Imidazolonepropionase	NA	NA	1	0	0	0	0	0	936.924	NA	NA	NA	NA	NA	0.902	NA	NA	NA	NA	NA	30372.5	0	0	0	0	0	MS/MS	unmatched	unmatched	unmatched	unmatched	unmatched
OG0002592	BAB2_0306	Q2YIL5	LPDEYASFEK	LPDEYASFEK	K	I	48	57	10	599.785	2	0	NA	sp|Q2YIL5|HUTI_BRUA2	HUTI_BRUA2	hutI	Imidazolonepropionase	NA	NA	1	0	0	0	0	0	NA	NA	NA	NA	NA	NA	NA	NA	NA	NA	NA	NA	0	0	0	0	0	0	MS/MS	unmatched	unmatched	unmatched	unmatched	unmatched
OG0002592	BAB2_0306	Q2YIL5	LQGATYEEVAR	LQGATYEEVAR	R	A	90	100	11	618.814	2	0	NA	sp|Q2YIL5|HUTI_BRUA2	HUTI_BRUA2	hutI	Imidazolonepropionase	NA	NA	2	1	1	1	0	1	1130.23	1101.04	1086.09	1121.95	NA	1129.13	0.912	0.902	0.9	0.924	NA	0.916	174726	68643.7	70163.6	85952.2	0	55435.2	MS/MS	MS/MS	MS/MS	MS/MS	unmatched	MS/MS
OG0002592	BAB2_0306	Q2YIL5	MTVEECIAGVTR	MTVEEC[57.0215]IAGVTR	R	E	342	353	12	683.329	2	0	6C(57.0215)	sp|Q2YIL5|HUTI_BRUA2	HUTI_BRUA2	hutI	Imidazolonepropionase	NA	NA	1	0	0	0	0	0	1829.2	NA	NA	NA	NA	NA	0.908	NA	NA	NA	NA	NA	37812.2	0	0	0	0	0	MS/MS	unmatched	unmatched	unmatched	unmatched	unmatched
OG0002592	BAB2_0306	Q2YIL5	MTVEECIAGVTR	M[15.9949]TVEEC[57.0215]IAGVTR	R	E	342	353	12	691.326	2	0	1M(15.9949),6C(57.0215)	sp|Q2YIL5|HUTI_BRUA2	HUTI_BRUA2	hutI	Imidazolonepropionase	NA	NA	1	0	0	0	0	0	1600.78	NA	NA	NA	NA	NA	0.912	NA	NA	NA	NA	NA	32117.4	0	0	0	0	0	MS/MS	unmatched	unmatched	unmatched	unmatched	unmatched
OG0002592	BAB2_0306	Q2YIL5	NSSTVFTHAR	NSSTVFTHAR	K	I	4	13	10	560.281	2	0	NA	sp|Q2YIL5|HUTI_BRUA2	HUTI_BRUA2	hutI	Imidazolonepropionase	NA	NA	2	1	1	0	0	0	698.2	672.51	666.868	NA	NA	NA	0.874	0.87	0.866	NA	NA	NA	122833	47118.7	40370.1	0	0	0	MS/MS	MS/MS	MS/MS	unmatched	unmatched	unmatched
OG0002592	BAB2_0306	Q2YIL5	SGYGLDRDSEIK	SGYGLDRDSEIK	K	S	143	154	12	670.328	2	0	NA	sp|Q2YIL5|HUTI_BRUA2	HUTI_BRUA2	hutI	Imidazolonepropionase	NA	NA	1	1	1	0	0	0	1025.42	1003.23	989.439	NA	NA	NA	0.952	0.94	0.938	NA	NA	NA	104702	51028.9	47975.8	0	0	0	MS/MS	MS/MS	MS/MS	unmatched	unmatched	unmatched
OG0002592	BAB2_0306	Q2YIL5	SGYGLDRDSEIK	SGYGLDRDSEIK	K	S	143	154	12	447.221	3	0	NA	sp|Q2YIL5|HUTI_BRUA2	HUTI_BRUA2	hutI	Imidazolonepropionase	NA	NA	1	0	0	0	0	0	NA	NA	NA	NA	NA	NA	NA	NA	NA	NA	NA	NA	0	0	0	0	0	0	MS/MS	unmatched	unmatched	unmatched	unmatched	unmatched
OG0002592	BAB2_0306	Q2YIL5	TKNSSTVFTHAR	TKNSSTVFTHAR	M	I	2	13	12	674.852	2	0	NA	sp|Q2YIL5|HUTI_BRUA2	HUTI_BRUA2	hutI	Imidazolonepropionase	NA	NA	2	0	0	0	0	0	587.518	NA	NA	NA	NA	NA	0.938	NA	NA	NA	NA	NA	31475.1	0	0	0	0	0	MS/MS	unmatched	unmatched	unmatched	unmatched	unmatched
OG0000121	BAB2_0303	Q2YIL8	DHLDSGSVASPNR	DHLDSGSVASPNR	R	E	442	454	13	677.821	2	0	NA	sp|Q2YIL8|HUTU_BRUA2	HUTU_BRUA2	hutU	Urocanate hydratase	NA	NA	6	2	2	2	1	1	687.719	663.196	655.224	680.52	684.961	683.117	0.928	0.92	0.918	0.93	0.926	0.916	422680	266518	380345	140381	64150.9	81684	MS/MS	MS/MS	MS/MS	MS/MS	MS/MS	MS/MS
OG0000121	BAB2_0303	Q2YIL8	HADAGYDIALDWAR	HADAGYDIALDWAR	R	K	532	545	14	787.373	2	0	NA	sp|Q2YIL8|HUTU_BRUA2	HUTU_BRUA2	hutU	Urocanate hydratase	NA	NA	1	0	0	0	0	0	2065.97	NA	NA	NA	NA	NA	1.006	NA	NA	NA	NA	NA	44428.8	0	0	0	0	0	MS/MS	unmatched	unmatched	unmatched	unmatched	unmatched
OG0000121	BAB2_0303	Q2YIL8	HADAGYDIALDWAR	HADAGYDIALDWAR	R	K	532	545	14	525.251	3	0	NA	sp|Q2YIL8|HUTU_BRUA2	HUTU_BRUA2	hutU	Urocanate hydratase	NA	NA	2	0	0	0	0	0	2067.14	NA	NA	NA	NA	NA	0.838	NA	NA	NA	NA	NA	21211	0	0	0	0	0	MS/MS	unmatched	unmatched	unmatched	unmatched	unmatched
OG0000121	BAB2_0303	Q2YIL8	IAFQGLPAR	IAFQGLPAR	R	I	400	408	9	486.785	2	0	NA	sp|Q2YIL8|HUTU_BRUA2	HUTU_BRUA2	hutU	Urocanate hydratase	NA	NA	3	1	2	1	1	0	1761.59	1740.35	1737.05	1755.59	1758.69	NA	0.806	0.796	0.79	0.806	0.81	NA	262478	152044	280712	61588.5	49144	0	MS/MS	MS/MS	MS/MS	MS/MS	MS/MS	unmatched
OG0000121	BAB2_0303	Q2YIL8	ICWVGLGDR	IC[57.0215]WVGLGDR	R	H	409	417	9	538.271	2	0	2C(57.0215)	sp|Q2YIL8|HUTU_BRUA2	HUTU_BRUA2	hutU	Urocanate hydratase	NA	NA	2	2	3	0	0	0	1957.45	1937.16	1933.87	NA	NA	NA	0.822	0.814	0.81	NA	NA	NA	156746	96229.8	172268	0	0	0	MS/MS	MS/MS	MS/MS	unmatched	unmatched	unmatched
OG0000121	BAB2_0303	Q2YIL8	LGLAFNEMVR	LGLAFNEM[15.9949]VR	R	N	420	429	10	583.305	2	0	8M(15.9949)	sp|Q2YIL8|HUTU_BRUA2	HUTU_BRUA2	hutU	Urocanate hydratase	NA	NA	2	2	1	0	0	0	1880.5	1862.63	1858.17	NA	NA	NA	0.88	0.88	0.858	NA	NA	NA	65361.6	59400.4	64278.7	0	0	0	MS/MS	MS/MS	MS/MS	unmatched	unmatched	unmatched
OG0000121	BAB2_0303	Q2YIL8	NGELKAPIVIGR	NGELKAPIVIGR	R	D	430	441	12	633.88	2	0	NA	sp|Q2YIL8|HUTU_BRUA2	HUTU_BRUA2	hutU	Urocanate hydratase	NA	NA	5	2	4	0	0	0	1689.33	1672.81	1667.18	NA	NA	NA	0.926	0.918	0.916	NA	NA	NA	80694.2	85252.9	143641	0	0	0	MS/MS	MS/MS	MS/MS	unmatched	unmatched	unmatched
OG0000121	BAB2_0303	Q2YIL8	NGELKAPIVIGR	NGELKAPIVIGR	R	D	430	441	12	422.922	3	0	NA	sp|Q2YIL8|HUTU_BRUA2	HUTU_BRUA2	hutU	Urocanate hydratase	NA	NA	2	2	0	0	0	0	1688.16	1672.81	NA	NA	NA	NA	0.764	0.756	NA	NA	NA	NA	36192.5	28872.9	0	0	0	0	MS/MS	MS/MS	unmatched	unmatched	unmatched	unmatched
OG0000121	BAB2_0303	Q2YIL8	QHYGGNLK	QHYGGNLK	R	G	158	165	8	458.735	2	0	NA	sp|Q2YIL8|HUTU_BRUA2	HUTU_BRUA2	hutU	Urocanate hydratase	NA	NA	2	0	1	0	0	1	474.57	NA	458.376	NA	NA	NA	0.78	NA	0.766	NA	NA	NA	115930	0	140333	0	0	0	MS/MS	unmatched	MS/MS	unmatched	unmatched	MS/MS
OG0000121	BAB2_0303	Q2YIL8	SPRGDELNAK	SPRGDELNAK	R	S	13	22	10	543.78	2	0	NA	sp|Q2YIL8|HUTU_BRUA2	HUTU_BRUA2	hutU	Urocanate hydratase	NA	NA	1	0	0	0	0	0	490.873	NA	NA	NA	NA	NA	0.85	NA	NA	NA	NA	NA	19121	0	0	0	0	0	MS/MS	unmatched	unmatched	unmatched	unmatched	unmatched
OG0000121	BAB2_0303	Q2YIL8	SWLTEAPLR	SWLTEAPLR	K	M	23	31	9	536.793	2	0	NA	sp|Q2YIL8|HUTU_BRUA2	HUTU_BRUA2	hutU	Urocanate hydratase	NA	NA	4	2	3	1	1	3	2015.79	1996.56	1993.26	2003.83	2016.14	2016.64	0.84	0.834	0.828	0.844	0.84	0.844	199862	172806	194532	20423.3	38447.8	41421.9	MS/MS	MS/MS	MS/MS	MS/MS	MS/MS	MS/MS
OG0000121	BAB2_0303	Q2YIL8	THSLDEALAK	THSLDEALAK	K	I	215	224	10	542.785	2	0	NA	sp|Q2YIL8|HUTU_BRUA2	HUTU_BRUA2	hutU	Urocanate hydratase	NA	NA	2	1	2	2	2	1	957.884	933.356	925.392	948.408	962.13	961.44	0.864	0.846	0.842	0.884	0.86	0.858	267141	169537	365056	95860.3	68289.2	96589.2	MS/MS	MS/MS	MS/MS	MS/MS	MS/MS	MS/MS
OG0000121	BAB2_0303	Q2YIL8	TLNDNETLLVQSGK	TLNDNETLLVQSGK	K	P	73	86	14	766.402	2	0	NA	sp|Q2YIL8|HUTU_BRUA2	HUTU_BRUA2	hutU	Urocanate hydratase	NA	NA	1	1	1	0	0	0	1634.57	1612.26	1604.29	NA	NA	NA	1	0.996	0.984	NA	NA	NA	28917.3	57581.6	60124.2	0	0	0	MS/MS	MS/MS	MS/MS	unmatched	unmatched	unmatched
OG0000121	BAB2_0303	Q2YIL8	TLNDNETLLVQSGKPVGVFR	TLNDNETLLVQSGKPVGVFR	K	T	73	92	20	1094.09	2	0	NA	sp|Q2YIL8|HUTU_BRUA2	HUTU_BRUA2	hutU	Urocanate hydratase	NA	NA	5	0	0	0	0	0	1998.28	NA	NA	NA	NA	NA	1.288	NA	NA	NA	NA	NA	38666.3	0	0	0	0	0	MS/MS	unmatched	unmatched	unmatched	unmatched	unmatched
OG0000121	BAB2_0303	Q2YIL8	TLNDNETLLVQSGKPVGVFR	TLNDNETLLVQSGKPVGVFR	K	T	73	92	20	729.73	3	0	NA	sp|Q2YIL8|HUTU_BRUA2	HUTU_BRUA2	hutU	Urocanate hydratase	NA	NA	5	1	2	0	0	0	1998.28	1982.58	1979.29	NA	NA	NA	0.972	0.962	0.954	NA	NA	NA	119930	33257.4	78724.4	0	0	0	MS/MS	MS/MS	MS/MS	unmatched	unmatched	unmatched
OG0000121	BAB2_0303	Q2YIL8	TRYVDEK	TRYVDEK	R	T	208	214	7	455.735	2	0	NA	sp|Q2YIL8|HUTU_BRUA2	HUTU_BRUA2	hutU	Urocanate hydratase	NA	NA	1	0	1	0	0	0	367.445	NA	348.924	NA	NA	NA	0.786	NA	0.762	NA	NA	NA	50582.8	0	70622.9	0	0	0	MS/MS	unmatched	MS/MS	unmatched	unmatched	unmatched
OG0000121	BAB2_0303	Q2YIL8	TWDDFDR	TWDDFDR	R	I	60	66	7	477.701	2	0	NA	sp|Q2YIL8|HUTU_BRUA2	HUTU_BRUA2	hutU	Urocanate hydratase	NA	NA	1	1	1	0	1	0	1511.09	1486.49	1473.87	NA	1512.94	NA	0.804	0.794	0.788	NA	0.806	NA	76501.1	141041	110179	0	21740.7	0	MS/MS	MS/MS	MS/MS	unmatched	MS/MS	unmatched
OG0000121	BAB2_0303	Q2YIL8	VKELLPDNK	VKELLPDNK	K	H	379	387	9	528.308	2	0	NA	sp|Q2YIL8|HUTU_BRUA2	HUTU_BRUA2	hutU	Urocanate hydratase	NA	NA	2	1	1	0	0	0	966.035	941.508	930.05	NA	NA	NA	0.836	0.824	0.818	NA	NA	NA	147526	123155	217183	0	0	0	MS/MS	MS/MS	MS/MS	unmatched	unmatched	unmatched
OG0000121	BAB2_0303	Q2YIL8	VLWNDPATGVMR	VLWNDPATGVMR	R	H	520	531	12	679.848	2	0	NA	sp|Q2YIL8|HUTU_BRUA2	HUTU_BRUA2	hutU	Urocanate hydratase	NA	NA	2	3	4	0	0	0	1986.62	1967.44	1964.15	NA	NA	NA	0.936	0.93	0.93	NA	NA	NA	84685.9	102227	113633	0	0	0	MS/MS	MS/MS	MS/MS	unmatched	unmatched	unmatched
OG0000121	BAB2_0303	Q2YIL8	VLWNDPATGVMR	VLWNDPATGVM[15.9949]R	R	H	520	531	12	687.845	2	0	11M(15.9949)	sp|Q2YIL8|HUTU_BRUA2	HUTU_BRUA2	hutU	Urocanate hydratase	NA	NA	1	1	1	1	0	1	1762.76	1742.68	1739.38	1756.75	NA	1765.03	0.928	0.92	0.914	0.938	NA	0.932	61706.1	51896.7	63262.5	87099.7	0	36425.2	MS/MS	MS/MS	MS/MS	MS/MS	unmatched	MS/MS
OG0000121	BAB2_0303	Q2YIL8	WAALSGDPEDIAK	WAALSGDPEDIAK	R	T	362	374	13	686.841	2	0	NA	sp|Q2YIL8|HUTU_BRUA2	HUTU_BRUA2	hutU	Urocanate hydratase	NA	NA	7	5	2	0	0	0	1861.85	1842.84	1839.54	NA	NA	NA	0.96	0.936	0.922	NA	NA	NA	223624	94215.8	229020	0	0	0	MS/MS	MS/MS	MS/MS	unmatched	unmatched	unmatched
OG0000121	BAB2_0303	Q2YIL8	WAALSGDPEDIAKTDAK	WAALSGDPEDIAKTDAK	R	V	362	378	17	596.632	3	0	NA	sp|Q2YIL8|HUTU_BRUA2	HUTU_BRUA2	hutU	Urocanate hydratase	NA	NA	1	0	1	0	0	0	1756.93	NA	1737.05	NA	NA	NA	0.85	NA	0.834	NA	NA	NA	42532	0	35903	0	0	0	MS/MS	unmatched	MS/MS	unmatched	unmatched	unmatched
OG0000121	BAB2_0303	Q2YIL8	YVDEKTHSLDEALAK	YVDEKTHSLDEALAK	R	I	210	224	15	573.625	3	0	NA	sp|Q2YIL8|HUTU_BRUA2	HUTU_BRUA2	hutU	Urocanate hydratase	NA	NA	1	0	0	0	0	0	1184.97	NA	NA	NA	NA	NA	0.808	NA	NA	NA	NA	NA	17579.4	0	0	0	0	0	MS/MS	unmatched	unmatched	unmatched	unmatched	unmatched
OG0000122	BAB2_0301	Q2YIM0	AASAAELENR	AASAAELENR	M	I	2	11	10	516.259	2	0	NA	tr|Q2YIM0|Q2YIM0_BRUA2	Q2YIM0_BRUA2	BAB2_0301	Probable branched-chain-amino-acid aminotransferase	NA	NA	3	1	1	0	0	1	733.132	694.634	695.983	NA	NA	NA	0.824	0.82	0.81	NA	NA	NA	184947	67813.6	87550.4	0	0	0	MS/MS	MS/MS	MS/MS	unmatched	unmatched	MS/MS
OG0000122	BAB2_0301	Q2YIM0	DDVIVTRPNSNFTLPGCTR	DDVIVTRPNSNFTLPGC[57.0215]TR	R	L	200	218	19	721.36	3	0	17C(57.0215)	tr|Q2YIM0|Q2YIM0_BRUA2	Q2YIM0_BRUA2	BAB2_0301	Probable branched-chain-amino-acid aminotransferase	NA	NA	2	0	0	0	0	0	1889.82	NA	NA	NA	NA	NA	0.86	NA	NA	NA	NA	NA	86620.7	0	0	0	0	0	MS/MS	unmatched	unmatched	unmatched	unmatched	unmatched
OG0000122	BAB2_0301	Q2YIM0	EVYLDHAR	EVYLDHAR	R	R	282	289	8	501.754	2	0	NA	tr|Q2YIM0|Q2YIM0_BRUA2	Q2YIM0_BRUA2	BAB2_0301	Probable branched-chain-amino-acid aminotransferase	NA	NA	2	2	1	0	0	0	773.888	747.035	734.415	NA	NA	NA	0.822	0.812	0.808	NA	NA	NA	136207	239083	104465	0	0	0	MS/MS	MS/MS	MS/MS	unmatched	unmatched	unmatched
OG0000122	BAB2_0301	Q2YIM0	IVYVNGEYVAAR	IVYVNGEYVAAR	R	D	12	23	12	677.362	2	0	NA	tr|Q2YIM0|Q2YIM0_BRUA2	Q2YIM0_BRUA2	BAB2_0301	Probable branched-chain-amino-acid aminotransferase	NA	NA	5	1	1	1	0	0	1607.77	1584.31	1574.01	1599.49	NA	NA	0.99	0.98	0.978	1.004	NA	NA	116620	47056.7	55284.3	47924.5	0	0	MS/MS	MS/MS	MS/MS	MS/MS	unmatched	unmatched
OG0000122	BAB2_0301	Q2YIM0	LFTIDEAYAAK	LFTIDEAYAAK	R	E	236	246	11	621.324	2	0	NA	tr|Q2YIM0|Q2YIM0_BRUA2	Q2YIM0_BRUA2	BAB2_0301	Probable branched-chain-amino-acid aminotransferase	NA	NA	2	1	1	0	1	1	1942.28	1922.02	1918.73	NA	1941.57	1943.24	0.94	0.932	0.926	NA	0.948	0.946	214775	80133	86411	0	54487.6	78682.2	MS/MS	MS/MS	MS/MS	unmatched	MS/MS	MS/MS
OG0000122	BAB2_0301	Q2YIM0	LVNSEPHMQR	LVNSEPHMQR	K	L	51	60	10	605.803	2	0	NA	tr|Q2YIM0|Q2YIM0_BRUA2	Q2YIM0_BRUA2	BAB2_0301	Probable branched-chain-amino-acid aminotransferase	NA	NA	1	0	2	0	0	0	690.048	NA	657.552	NA	NA	NA	0.924	NA	0.912	NA	NA	NA	96353.5	0	71282.2	0	0	0	MS/MS	unmatched	MS/MS	unmatched	unmatched	unmatched
OG0000122	BAB2_0301	Q2YIM0	LVNSEPHMQR	LVNSEPHM[15.9949]QR	K	L	51	60	10	613.801	2	0	8M(15.9949)	tr|Q2YIM0|Q2YIM0_BRUA2	Q2YIM0_BRUA2	BAB2_0301	Probable branched-chain-amino-acid aminotransferase	NA	NA	2	0	0	0	0	0	488.544	NA	NA	NA	NA	NA	0.888	NA	NA	NA	NA	NA	69571.1	0	0	0	0	0	MS/MS	unmatched	unmatched	unmatched	unmatched	unmatched
OG0000122	BAB2_0301	Q2YIM0	STGEIGIAMPMSEDEIVTIER	STGEIGIAM[15.9949]PM[15.9949]SEDEIVTIER	R	E	64	84	21	1155.55	2	0	11M(15.9949),9M(15.9949)	tr|Q2YIM0|Q2YIM0_BRUA2	Q2YIM0_BRUA2	BAB2_0301	Probable branched-chain-amino-acid aminotransferase	NA	NA	3	0	0	0	0	0	2002.95	NA	NA	NA	NA	NA	1.186	NA	NA	NA	NA	NA	40571.4	0	0	0	0	0	MS/MS	unmatched	unmatched	unmatched	unmatched	unmatched
OG0000122	BAB2_0301	Q2YIM0	TGAHVLSLDDLR	TGAHVLSLDDLR	K	W	138	149	12	648.849	2	0	NA	tr|Q2YIM0|Q2YIM0_BRUA2	Q2YIM0_BRUA2	BAB2_0301	Probable branched-chain-amino-acid aminotransferase	NA	NA	2	0	0	0	0	0	1821.04	NA	NA	NA	NA	NA	0.948	NA	NA	NA	NA	NA	69069.7	0	0	0	0	0	MS/MS	unmatched	unmatched	unmatched	unmatched	unmatched
OG0000122	BAB2_0301	Q2YIM0	TGAHVLSLDDLR	TGAHVLSLDDLR	K	W	138	149	12	432.902	3	0	NA	tr|Q2YIM0|Q2YIM0_BRUA2	Q2YIM0_BRUA2	BAB2_0301	Probable branched-chain-amino-acid aminotransferase	NA	NA	2	0	0	0	0	0	1821.04	NA	NA	NA	NA	NA	0.758	NA	NA	NA	NA	NA	55243.7	0	0	0	0	0	MS/MS	unmatched	unmatched	unmatched	unmatched	unmatched
OG0000122	BAB2_0301	Q2YIM0	TIGDGKPGPIAR	TIGDGKPGPIAR	K	R	267	278	12	591.335	2	0	NA	tr|Q2YIM0|Q2YIM0_BRUA2	Q2YIM0_BRUA2	BAB2_0301	Probable branched-chain-amino-acid aminotransferase	NA	NA	3	1	2	0	0	0	868.217	844.856	834.567	NA	NA	NA	0.872	0.864	0.86	NA	NA	NA	219117	187884	113299	0	0	0	MS/MS	MS/MS	MS/MS	unmatched	unmatched	unmatched
OG0000122	BAB2_0301	Q2YIM0	TVCLLPQALTK	TVC[57.0215]LLPQALTK	K	E	157	167	11	622.358	2	0	3C(57.0215)	tr|Q2YIM0|Q2YIM0_BRUA2	Q2YIM0_BRUA2	BAB2_0301	Probable branched-chain-amino-acid aminotransferase	NA	NA	2	0	0	0	0	0	2097.48	NA	NA	NA	NA	NA	0.942	NA	NA	NA	NA	NA	26954.6	0	0	0	0	0	MS/MS	unmatched	unmatched	unmatched	unmatched	unmatched
OG0000123	BAB2_0372	Q2YIQ1	AGFIGLSSR	AGFIGLSSR	R	D	378	386	9	454.253	2	0	NA	sp|Q2YIQ1|ERYA_BRUA2	ERYA_BRUA2	eryA	Erythritol kinase	NA	NA	1	1	0	0	0	0	1706.81	1685.62	NA	NA	NA	NA	0.792	0.786	NA	NA	NA	NA	41062.6	36326.9	0	0	0	0	MS/MS	MS/MS	unmatched	unmatched	unmatched	unmatched
OG0000123	BAB2_0372	Q2YIQ1	AHQYEELFVAYR	AHQYEELFVAYR	R	E	492	503	12	763.375	2	0	NA	sp|Q2YIQ1|ERYA_BRUA2	ERYA_BRUA2	eryA	Erythritol kinase	NA	NA	1	0	0	0	0	0	1865.34	NA	NA	NA	NA	NA	0.99	NA	NA	NA	NA	NA	23934.3	0	0	0	0	0	MS/MS	unmatched	unmatched	unmatched	unmatched	unmatched
OG0000123	BAB2_0372	Q2YIQ1	AHQYEELFVAYR	AHQYEELFVAYR	R	E	492	503	12	509.253	3	0	NA	sp|Q2YIQ1|ERYA_BRUA2	ERYA_BRUA2	eryA	Erythritol kinase	NA	NA	1	0	0	0	0	0	1864.18	NA	NA	NA	NA	NA	0.778	NA	NA	NA	NA	NA	15851.4	0	0	0	0	0	MS/MS	unmatched	unmatched	unmatched	unmatched	unmatched
OG0000123	BAB2_0372	Q2YIQ1	AKPVADIHLNK	AKPVADIHLNK	R	E	279	289	11	603.354	2	0	NA	sp|Q2YIQ1|ERYA_BRUA2	ERYA_BRUA2	eryA	Erythritol kinase	NA	NA	3	0	0	0	0	0	941.581	NA	NA	NA	NA	NA	0.916	NA	NA	NA	NA	NA	55402	0	0	0	0	0	MS/MS	unmatched	unmatched	unmatched	unmatched	unmatched
OG0000123	BAB2_0372	Q2YIQ1	ATDPSEASFTFGNFR	ATDPSEASFTFGNFR	R	T	178	192	15	823.876	2	0	NA	sp|Q2YIQ1|ERYA_BRUA2	ERYA_BRUA2	eryA	Erythritol kinase	NA	NA	1	0	0	0	0	0	2082.31	NA	NA	NA	NA	NA	1.028	NA	NA	NA	NA	NA	53274.7	0	0	0	0	0	MS/MS	unmatched	unmatched	unmatched	unmatched	unmatched
OG0000123	BAB2_0372	Q2YIQ1	AVAFDFSGR	AVAFDFSGR	K	Q	23	31	9	485.243	2	0	NA	sp|Q2YIQ1|ERYA_BRUA2	ERYA_BRUA2	eryA	Erythritol kinase	NA	NA	2	0	0	0	0	0	1796.55	NA	NA	NA	NA	NA	0.784	NA	NA	NA	NA	NA	47451.4	0	0	0	0	0	MS/MS	unmatched	unmatched	unmatched	unmatched	unmatched
OG0000123	BAB2_0372	Q2YIQ1	DCYAAMGEMPAELR	DC[57.0215]YAAMGEMPAELR	R	I	406	419	14	807.341	2	0	2C(57.0215)	sp|Q2YIQ1|ERYA_BRUA2	ERYA_BRUA2	eryA	Erythritol kinase	NA	NA	1	0	0	0	0	0	1965.62	NA	NA	NA	NA	NA	1.012	NA	NA	NA	NA	NA	16061.7	0	0	0	0	0	MS/MS	unmatched	unmatched	unmatched	unmatched	unmatched
OG0000123	BAB2_0372	Q2YIQ1	DCYAAMGEMPAELR	DC[57.0215]YAAMGEM[15.9949]PAELR	R	I	406	419	14	815.339	2	0	2C(57.0215),9M(15.9949)	sp|Q2YIQ1|ERYA_BRUA2	ERYA_BRUA2	eryA	Erythritol kinase	NA	NA	1	0	0	0	0	0	1624.08	NA	NA	NA	NA	NA	1.02	NA	NA	NA	NA	NA	11460.9	0	0	0	0	0	MS/MS	unmatched	unmatched	unmatched	unmatched	unmatched
OG0000123	BAB2_0372	Q2YIQ1	DCYAAMGEMPAELR	DC[57.0215]YAAM[15.9949]GEM[15.9949]PAELR	R	I	406	419	14	823.336	2	0	2C(57.0215),6M(15.9949),9M(15.9949)	sp|Q2YIQ1|ERYA_BRUA2	ERYA_BRUA2	eryA	Erythritol kinase	NA	NA	1	0	0	0	0	0	1238.54	NA	NA	NA	NA	NA	1.006	NA	NA	NA	NA	NA	34172.2	0	0	0	0	0	MS/MS	unmatched	unmatched	unmatched	unmatched	unmatched
OG0000123	BAB2_0372	Q2YIQ1	DRFPELVR	DRFPELVR	R	S	387	394	8	516.285	2	0	NA	sp|Q2YIQ1|ERYA_BRUA2	ERYA_BRUA2	eryA	Erythritol kinase	NA	NA	1	0	0	0	0	0	1617.09	NA	NA	NA	NA	NA	0.824	NA	NA	NA	NA	NA	59540.5	0	0	0	0	0	MS/MS	unmatched	unmatched	unmatched	unmatched	unmatched
OG0000123	BAB2_0372	Q2YIQ1	GPFVNANAR	GPFVNANAR	R	A	369	377	9	473.249	2	0	NA	sp|Q2YIQ1|ERYA_BRUA2	ERYA_BRUA2	eryA	Erythritol kinase	NA	NA	1	1	0	0	1	0	974.186	946.166	NA	NA	944.662	NA	0.796	0.784	NA	NA	0.802	NA	55763	55870.3	0	0	47464.5	0	MS/MS	MS/MS	unmatched	unmatched	MS/MS	unmatched
OG0000123	BAB2_0372	Q2YIQ1	GTLSAAVNAPVR	GTLSAAVNAPVR	R	V	432	443	12	578.328	2	0	NA	sp|Q2YIQ1|ERYA_BRUA2	ERYA_BRUA2	eryA	Erythritol kinase	NA	NA	2	1	0	0	0	0	1424.9	1399.14	NA	NA	NA	NA	0.88	0.862	NA	NA	NA	NA	98542.5	62732.2	0	0	0	0	MS/MS	MS/MS	unmatched	unmatched	unmatched	unmatched
OG0000123	BAB2_0372	Q2YIQ1	LALAPVWDK	LALAPVWDK	R	L	507	515	9	506.795	2	0	NA	sp|Q2YIQ1|ERYA_BRUA2	ERYA_BRUA2	eryA	Erythritol kinase	NA	NA	2	2	0	0	0	0	2070.64	2050.13	NA	NA	NA	NA	0.802	0.798	NA	NA	NA	NA	56226.5	18702.1	0	0	0	0	MS/MS	MS/MS	unmatched	unmatched	unmatched	unmatched
OG0000123	BAB2_0372	Q2YIQ1	NTYVTGDHGAVTQSLAQTWQDCAR	NTYVTGDHGAVTQSLAQTWQDC[57.0215]AR	R	A	40	63	24	893.745	3	0	22C(57.0215)	sp|Q2YIQ1|ERYA_BRUA2	ERYA_BRUA2	eryA	Erythritol kinase	NA	NA	1	0	0	0	0	0	1845.53	NA	NA	NA	NA	NA	0.942	NA	NA	NA	NA	NA	8738.74	0	0	0	0	0	MS/MS	unmatched	unmatched	unmatched	unmatched	unmatched
OG0000123	BAB2_0372	Q2YIQ1	SVVEGLGMATR	SVVEGLGMATR	R	D	395	405	11	560.295	2	0	NA	sp|Q2YIQ1|ERYA_BRUA2	ERYA_BRUA2	eryA	Erythritol kinase	NA	NA	2	1	1	0	0	0	1653.21	1630.89	1622.92	NA	NA	NA	0.852	0.832	0.824	NA	NA	NA	45637.9	50880.8	20122.9	0	0	0	MS/MS	MS/MS	MS/MS	unmatched	unmatched	unmatched
OG0000123	BAB2_0372	Q2YIQ1	SVVEGLGMATR	SVVEGLGM[15.9949]ATR	R	D	395	405	11	568.292	2	0	8M(15.9949)	sp|Q2YIQ1|ERYA_BRUA2	ERYA_BRUA2	eryA	Erythritol kinase	NA	NA	0	1	0	0	0	0	1297.94	1268.72	NA	NA	NA	NA	0.852	0.838	NA	NA	NA	NA	86217	61668.6	0	0	0	0	MBR	MS/MS	unmatched	unmatched	unmatched	unmatched
OG0000123	BAB2_0372	Q2YIQ1	TAAIAVTGQGDGTWLVGK	TAAIAVTGQGDGTWLVGK	R	D	79	96	18	872.965	2	0	NA	sp|Q2YIQ1|ERYA_BRUA2	ERYA_BRUA2	eryA	Erythritol kinase	NA	NA	1	0	0	0	0	0	2042.63	NA	NA	NA	NA	NA	1.078	NA	NA	NA	NA	NA	29975.2	0	0	0	0	0	MS/MS	unmatched	unmatched	unmatched	unmatched	unmatched
OG0000022	BAB2_0371	Q2YIQ2	AEDVAADEK	AEDVAADEK	R	E	285	293	9	474.219	2	0	NA	sp|Q2YIQ2|ERYB_BRUA2	ERYB_BRUA2	eryB	D-erythritol 1-phosphate dehydrogenase	NA	NA	1	0	0	0	0	0	453.609	NA	NA	NA	NA	NA	0.788	NA	NA	NA	NA	NA	10186.6	0	0	0	0	0	MS/MS	unmatched	unmatched	unmatched	unmatched	unmatched
OG0000022	BAB2_0371	Q2YIQ2	ALIGTTDIAYEGR	ALIGTTDIAYEGR	K	A	272	284	13	690.362	2	0	NA	sp|Q2YIQ2|ERYB_BRUA2	ERYB_BRUA2	eryB	D-erythritol 1-phosphate dehydrogenase	NA	NA	1	1	1	0	1	1	1817.54	1798.58	1795.28	NA	1818.1	1819.78	0.96	0.946	0.94	NA	0.96	0.958	153174	84993.9	92541.6	0	37723.8	52893.9	MS/MS	MS/MS	MS/MS	unmatched	MS/MS	MS/MS
OG0000022	BAB2_0371	Q2YIQ2	DPEGTPILDQYTK	DPEGTPILDQYTK	R	G	131	143	13	738.864	2	0	NA	sp|Q2YIQ2|ERYB_BRUA2	ERYB_BRUA2	eryB	D-erythritol 1-phosphate dehydrogenase	NA	NA	1	1	0	0	0	0	1823.37	NA	NA	NA	NA	NA	0.992	NA	NA	NA	NA	NA	86345.2	0	0	0	0	0	MS/MS	MS/MS	unmatched	unmatched	unmatched	unmatched
OG0000022	BAB2_0371	Q2YIQ2	DTYPWMPR	DTYPWMPR	R	T	410	417	8	533.245	2	0	NA	sp|Q2YIQ2|ERYB_BRUA2	ERYB_BRUA2	eryB	D-erythritol 1-phosphate dehydrogenase	NA	NA	1	1	0	0	0	0	1974.95	1955.79	NA	NA	NA	NA	0.836	0.826	NA	NA	NA	NA	53544.8	48270.8	0	0	0	0	MS/MS	MS/MS	unmatched	unmatched	unmatched	unmatched
OG0000022	BAB2_0371	Q2YIQ2	DVVAGAQNLEGLGR	DVVAGAQNLEGLGR	K	H	433	446	14	699.87	2	0	NA	sp|Q2YIQ2|ERYB_BRUA2	ERYB_BRUA2	eryB	D-erythritol 1-phosphate dehydrogenase	NA	NA	3	1	3	0	0	0	1796.55	1778.78	1775.48	NA	NA	NA	0.94	0.93	0.928	NA	NA	NA	58782.3	38398.3	34572.3	0	0	0	MS/MS	MS/MS	MS/MS	unmatched	unmatched	unmatched
OG0000022	BAB2_0371	Q2YIQ2	FWSGANAYLVQNHDK	FWSGANAYLVQNHDK	K	R	245	259	15	875.421	2	0	NA	sp|Q2YIQ2|ERYB_BRUA2	ERYB_BRUA2	eryB	D-erythritol 1-phosphate dehydrogenase	NA	NA	1	0	0	0	0	0	1751.1	NA	NA	NA	NA	NA	1.142	NA	NA	NA	NA	NA	23579.1	0	0	0	0	0	MS/MS	unmatched	unmatched	unmatched	unmatched	unmatched
OG0000022	BAB2_0371	Q2YIQ2	FWSGANAYLVQNHDK	FWSGANAYLVQNHDK	K	R	245	259	15	583.95	3	0	NA	sp|Q2YIQ2|ERYB_BRUA2	ERYB_BRUA2	eryB	D-erythritol 1-phosphate dehydrogenase	NA	NA	1	0	0	0	0	0	NA	NA	NA	NA	NA	NA	NA	NA	NA	NA	NA	NA	0	0	0	0	0	0	MS/MS	unmatched	unmatched	unmatched	unmatched	unmatched
OG0000022	BAB2_0371	Q2YIQ2	GFEYSDCWVDDAR	GFEYSDC[57.0215]WVDDAR	K	L	144	156	13	810.325	2	0	7C(57.0215)	sp|Q2YIQ2|ERYB_BRUA2	ERYB_BRUA2	eryB	D-erythritol 1-phosphate dehydrogenase	NA	NA	2	0	0	0	0	0	1900.31	NA	NA	NA	NA	NA	1.012	NA	NA	NA	NA	NA	49524.9	0	0	0	0	0	MS/MS	unmatched	unmatched	unmatched	unmatched	unmatched
OG0000022	BAB2_0371	Q2YIQ2	GSHIIVPK	GSHIIVPK	K	F	237	244	8	425.761	2	0	NA	sp|Q2YIQ2|ERYB_BRUA2	ERYB_BRUA2	eryB	D-erythritol 1-phosphate dehydrogenase	NA	NA	3	1	1	0	0	0	848.42	826.224	819.43	NA	NA	NA	0.782	0.772	0.766	NA	NA	NA	73852.4	29890.3	29170	0	0	0	MS/MS	MS/MS	MS/MS	unmatched	unmatched	unmatched
OG0000022	BAB2_0371	Q2YIQ2	HFGGDFHEAEVR	HFGGDFHEAEVR	R	Y	447	458	12	700.821	2	0	NA	sp|Q2YIQ2|ERYB_BRUA2	ERYB_BRUA2	eryB	D-erythritol 1-phosphate dehydrogenase	NA	NA	3	0	0	0	0	0	1137.22	NA	NA	NA	NA	NA	0.984	NA	NA	NA	NA	NA	15686.5	0	0	0	0	0	MS/MS	unmatched	unmatched	unmatched	unmatched	unmatched
OG0000022	BAB2_0371	Q2YIQ2	HFGGDFHEAEVR	HFGGDFHEAEVR	R	Y	447	458	12	467.55	3	0	NA	sp|Q2YIQ2|ERYB_BRUA2	ERYB_BRUA2	eryB	D-erythritol 1-phosphate dehydrogenase	NA	NA	6	0	0	0	0	0	1148.87	NA	NA	NA	NA	NA	0.794	NA	NA	NA	NA	NA	75274.8	0	0	0	0	0	MS/MS	unmatched	unmatched	unmatched	unmatched	unmatched
OG0000022	BAB2_0371	Q2YIQ2	LVALNAVGAAEK	LVALNAVGAAEK	R	G	157	168	12	578.34	2	0	NA	sp|Q2YIQ2|ERYB_BRUA2	ERYB_BRUA2	eryB	D-erythritol 1-phosphate dehydrogenase	NA	NA	2	1	1	1	0	0	1699.82	1679.8	1673	1693.84	NA	NA	0.864	0.852	0.846	0.872	NA	NA	172183	69066	61684.2	98200.2	0	0	MS/MS	MS/MS	MS/MS	MS/MS	unmatched	unmatched
OG0000022	BAB2_0371	Q2YIQ2	LVHGGLR	LVHGGLR	K	Y	51	57	7	376.232	2	0	NA	sp|Q2YIQ2|ERYB_BRUA2	ERYB_BRUA2	eryB	D-erythritol 1-phosphate dehydrogenase	NA	NA	3	1	1	0	0	1	651.617	627.094	621.456	NA	NA	651.675	0.764	0.764	0.756	NA	NA	0.766	54443.8	108702	59702.3	0	0	34140.1	MS/MS	MS/MS	MS/MS	unmatched	unmatched	MS/MS
OG0000022	BAB2_0371	Q2YIQ2	RDPEGTPILDQYTK	RDPEGTPILDQYTK	K	G	130	143	14	816.915	2	0	NA	sp|Q2YIQ2|ERYB_BRUA2	ERYB_BRUA2	eryB	D-erythritol 1-phosphate dehydrogenase	NA	NA	1	0	0	0	0	0	1604.28	NA	NA	NA	NA	NA	1.016	NA	NA	NA	NA	NA	19386.7	0	0	0	0	0	MS/MS	unmatched	unmatched	unmatched	unmatched	unmatched
OG0000022	BAB2_0371	Q2YIQ2	RENGGWIVETR	RENGGWIVETR	R	N	183	193	11	658.839	2	0	NA	sp|Q2YIQ2|ERYB_BRUA2	ERYB_BRUA2	eryB	D-erythritol 1-phosphate dehydrogenase	NA	NA	1	0	0	0	0	0	1328.22	NA	NA	NA	NA	NA	0.924	NA	NA	NA	NA	NA	31002.6	0	0	0	0	0	MS/MS	unmatched	unmatched	unmatched	unmatched	unmatched
OG0000022	BAB2_0371	Q2YIQ2	TAEDILYR	TAEDILYR	K	R	468	475	8	490.756	2	0	NA	sp|Q2YIQ2|ERYB_BRUA2	ERYB_BRUA2	eryB	D-erythritol 1-phosphate dehydrogenase	NA	NA	2	2	1	1	0	1	1445.87	1418.94	1405.16	1432.95	NA	1448.22	0.812	0.81	0.8	0.834	NA	0.83	93631.4	130707	47004.3	66302.8	0	42664.2	MS/MS	MS/MS	MS/MS	MS/MS	unmatched	MS/MS
OG0000022	BAB2_0371	Q2YIQ2	TAEDILYRR	TAEDILYRR	K	T	468	476	9	568.807	2	0	NA	sp|Q2YIQ2|ERYB_BRUA2	ERYB_BRUA2	eryB	D-erythritol 1-phosphate dehydrogenase	NA	NA	1	1	1	0	0	0	1222.23	1195.36	1182.75	NA	NA	NA	0.884	0.874	0.872	NA	NA	NA	64798.1	59193.6	41736.2	0	0	0	MS/MS	MS/MS	MS/MS	unmatched	unmatched	unmatched
OG0000022	BAB2_0371	Q2YIQ2	TKDVVAGAQNLEGLGR	TKDVVAGAQNLEGLGR	R	H	431	446	16	814.442	2	0	NA	sp|Q2YIQ2|ERYB_BRUA2	ERYB_BRUA2	eryB	D-erythritol 1-phosphate dehydrogenase	NA	NA	3	0	0	0	0	0	1593.79	NA	NA	NA	NA	NA	1.018	NA	NA	NA	NA	NA	32774.5	0	0	0	0	0	MS/MS	unmatched	unmatched	unmatched	unmatched	unmatched
OG0000022	BAB2_0371	Q2YIQ2	TKDVVAGAQNLEGLGR	TKDVVAGAQNLEGLGR	R	H	431	446	16	543.297	3	0	NA	sp|Q2YIQ2|ERYB_BRUA2	ERYB_BRUA2	eryB	D-erythritol 1-phosphate dehydrogenase	NA	NA	3	1	1	0	1	0	1593.79	1574.99	1567.03	NA	NA	NA	0.778	0.776	0.764	NA	NA	NA	131575	61125.2	34878.2	0	0	0	MS/MS	MS/MS	MS/MS	unmatched	MS/MS	unmatched
OG0000022	BAB2_0371	Q2YIQ2	TLVHHYGR	TLVHHYGR	R	L	418	425	8	491.764	2	0	NA	sp|Q2YIQ2|ERYB_BRUA2	ERYB_BRUA2	eryB	D-erythritol 1-phosphate dehydrogenase	NA	NA	1	3	0	0	0	0	528.133	575.851	NA	NA	NA	NA	0.832	0.824	NA	NA	NA	NA	72711.9	70392.9	0	0	0	0	MS/MS	MS/MS	unmatched	unmatched	unmatched	unmatched
OG0000022	BAB2_0371	Q2YIQ2	TPVVSAR	TPVVSAR	R	R	176	182	7	365.216	2	0	NA	sp|Q2YIQ2|ERYB_BRUA2	ERYB_BRUA2	eryB	D-erythritol 1-phosphate dehydrogenase	NA	NA	1	0	0	0	0	0	659.768	NA	NA	NA	NA	NA	0.756	NA	NA	NA	NA	NA	15842.7	0	0	0	0	0	MS/MS	unmatched	unmatched	unmatched	unmatched	unmatched
OG0000022	BAB2_0371	Q2YIQ2	VIFINPYEGDK	VIFINPYEGDK	R	A	261	271	11	647.837	2	0	NA	sp|Q2YIQ2|ERYB_BRUA2	ERYB_BRUA2	eryB	D-erythritol 1-phosphate dehydrogenase	NA	NA	5	2	3	0	1	0	1985.45	1965.11	1961.82	NA	1984.68	NA	0.942	0.934	0.926	NA	0.952	NA	235514	83253.7	82708.6	0	32605.9	0	MS/MS	MS/MS	MS/MS	unmatched	MS/MS	unmatched
OG0000022	BAB2_0371	Q2YIQ2	VVLAEKDDLAQGTSSR	VVLAEKDDLAQGTSSR	K	S	32	47	16	844.944	2	0	NA	sp|Q2YIQ2|ERYB_BRUA2	ERYB_BRUA2	eryB	D-erythritol 1-phosphate dehydrogenase	NA	NA	3	1	1	2	1	1	1162.84	1135.97	1121.03	1153.4	1167.08	NA	1.076	1.07	1.064	1.088	1.088	NA	144823	38977.5	51561.1	58791	10063	0	MS/MS	MS/MS	MS/MS	MS/MS	MS/MS	MS/MS
OG0000022	BAB2_0371	Q2YIQ2	VVLAEKDDLAQGTSSR	VVLAEKDDLAQGTSSR	K	S	32	47	16	563.632	3	0	NA	sp|Q2YIQ2|ERYB_BRUA2	ERYB_BRUA2	eryB	D-erythritol 1-phosphate dehydrogenase	NA	NA	3	1	2	2	0	0	1162.84	1135.97	1122.19	1152.24	NA	NA	0.838	0.828	0.82	0.842	NA	NA	231363	83307.6	48520.8	112288	0	0	MS/MS	MS/MS	MS/MS	MS/MS	unmatched	unmatched
OG0000022	BAB2_0371	Q2YIQ2	YLEYYEFR	YLEYYEFR	R	L	58	65	8	591.777	2	0	NA	sp|Q2YIQ2|ERYB_BRUA2	ERYB_BRUA2	eryB	D-erythritol 1-phosphate dehydrogenase	NA	NA	2	1	1	0	0	0	1879.33	1861.47	1860.5	NA	NA	NA	0.894	0.88	0.882	NA	NA	NA	86594.1	47696.1	36517.8	0	0	0	MS/MS	MS/MS	MS/MS	unmatched	unmatched	unmatched
OG0000124	BAB2_0369	Q2YIQ4	ADADDSLALR	ADADDSLALR	M	A	2	11	10	523.759	2	0	NA	sp|Q2YIQ4|ERYD_BRUA2	ERYD_BRUA2	eryD	Erythritol catabolism regulatory protein EryD	NA	NA	1	0	0	0	0	0	1290.95	NA	NA	NA	NA	NA	0.836	NA	NA	NA	NA	NA	31600.4	0	0	0	0	0	MS/MS	unmatched	unmatched	unmatched	unmatched	unmatched
OG0000124	BAB2_0369	Q2YIQ4	EVLLAQR	EVLLAQR	R	G	184	190	7	414.75	2	0	NA	sp|Q2YIQ4|ERYD_BRUA2	ERYD_BRUA2	eryD	Erythritol catabolism regulatory protein EryD	NA	NA	0	0	0	0	0	1	NA	NA	NA	NA	NA	NA	NA	NA	NA	NA	NA	NA	0	0	0	0	0	0	unmatched	unmatched	unmatched	unmatched	unmatched	MS/MS
OG0000124	BAB2_0369	Q2YIQ4	IVALAGGLSK	IVALAGGLSK	R	V	274	283	10	464.795	2	0	NA	sp|Q2YIQ4|ERYD_BRUA2	ERYD_BRUA2	eryD	Erythritol catabolism regulatory protein EryD	NA	NA	2	0	0	0	0	0	1654.37	NA	NA	NA	NA	NA	0.812	NA	NA	NA	NA	NA	17786	0	0	0	0	0	MS/MS	unmatched	unmatched	unmatched	unmatched	unmatched
OG0000124	BAB2_0369	Q2YIQ4	LYGLITDER	LYGLITDER	R	T	296	304	9	540.29	2	0	NA	sp|Q2YIQ4|ERYD_BRUA2	ERYD_BRUA2	eryD	Erythritol catabolism regulatory protein EryD	NA	NA	1	1	0	0	0	0	1784.9	1763.64	NA	NA	NA	NA	0.874	0.858	NA	NA	NA	NA	27092.2	25949	0	0	0	0	MS/MS	MS/MS	unmatched	unmatched	unmatched	unmatched
OG0000124	BAB2_0369	Q2YIQ4	TIAASVENADMSR	TIAASVENADMSR	R	I	261	273	13	682.827	2	0	NA	sp|Q2YIQ4|ERYD_BRUA2	ERYD_BRUA2	eryD	Erythritol catabolism regulatory protein EryD	NA	NA	2	0	0	0	0	0	1315.41	NA	NA	NA	NA	NA	0.924	NA	NA	NA	NA	NA	32149.8	0	0	0	0	0	MS/MS	unmatched	unmatched	unmatched	unmatched	unmatched
OG0000124	BAB2_0369	Q2YIQ4	TIAASVENADMSR	TIAASVENADM[15.9949]SR	R	I	261	273	13	690.825	2	0	11M(15.9949)	sp|Q2YIQ4|ERYD_BRUA2	ERYD_BRUA2	eryD	Erythritol catabolism regulatory protein EryD	NA	NA	2	0	0	0	0	0	1067.35	NA	NA	NA	NA	NA	0.928	NA	NA	NA	NA	NA	34428.3	0	0	0	0	0	MS/MS	unmatched	unmatched	unmatched	unmatched	unmatched
OG0000124	BAB2_0369	Q2YIQ4	TLSAAVGYMPR	TLSAAVGYMPR	R	V	120	130	11	583.305	2	0	NA	sp|Q2YIQ4|ERYD_BRUA2	ERYD_BRUA2	eryD	Erythritol catabolism regulatory protein EryD	NA	NA	2	0	0	0	0	0	1744.1	NA	NA	NA	NA	NA	0.89	NA	NA	NA	NA	NA	15133.8	0	0	0	0	0	MS/MS	unmatched	unmatched	unmatched	unmatched	unmatched
OG0000125	BAB2_0365	Q2YIQ8	ADGKTPADWDYNVSVTR	ADGKTPADWDYNVSVTR	K	Q	110	126	17	632.303	3	0	NA	tr|Q2YIQ8|Q2YIQ8_BRUA2	Q2YIQ8_BRUA2	fbaA	Fructose-1,6-bisphosphate aldolase	NA	NA	1	0	0	0	0	0	1657.87	NA	NA	NA	NA	NA	0.816	NA	NA	NA	NA	NA	18784.9	0	0	0	0	0	MS/MS	unmatched	unmatched	unmatched	unmatched	unmatched
OG0000125	BAB2_0365	Q2YIQ8	ETKVDALAIAMGTSHGAYK	ETKVDALAIAMGTSHGAYK	R	F	184	202	19	655.003	3	0	NA	tr|Q2YIQ8|Q2YIQ8_BRUA2	Q2YIQ8_BRUA2	fbaA	Fructose-1,6-bisphosphate aldolase	NA	NA	1	0	0	0	0	0	1811.71	NA	NA	NA	NA	NA	0.938	NA	NA	NA	NA	NA	30005.8	0	0	0	0	0	MS/MS	unmatched	unmatched	unmatched	unmatched	unmatched
OG0000125	BAB2_0365	Q2YIQ8	ETKVDALAIAMGTSHGAYK	ETKVDALAIAM[15.9949]GTSHGAYK	R	F	184	202	19	989.999	2	0	11M(15.9949)	tr|Q2YIQ8|Q2YIQ8_BRUA2	Q2YIQ8_BRUA2	fbaA	Fructose-1,6-bisphosphate aldolase	NA	NA	2	0	0	0	0	0	1569.33	NA	NA	NA	NA	NA	1.244	NA	NA	NA	NA	NA	7993.13	0	0	0	0	0	MS/MS	unmatched	unmatched	unmatched	unmatched	unmatched
OG0000125	BAB2_0365	Q2YIQ8	ETKVDALAIAMGTSHGAYK	ETKVDALAIAM[15.9949]GTSHGAYK	R	F	184	202	19	660.335	3	0	11M(15.9949)	tr|Q2YIQ8|Q2YIQ8_BRUA2	Q2YIQ8_BRUA2	fbaA	Fructose-1,6-bisphosphate aldolase	NA	NA	1	0	0	0	0	0	1568.16	NA	NA	NA	NA	NA	0.93	NA	NA	NA	NA	NA	112533	0	0	0	0	0	MS/MS	unmatched	unmatched	unmatched	unmatched	unmatched
OG0000125	BAB2_0365	Q2YIQ8	FEQFGTAGHAASIR	FEQFGTAGHAASIR	R	P	320	333	14	746.371	2	0	NA	tr|Q2YIQ8|Q2YIQ8_BRUA2	Q2YIQ8_BRUA2	fbaA	Fructose-1,6-bisphosphate aldolase	NA	NA	1	0	0	0	0	0	1327.05	NA	NA	NA	NA	NA	1.012	NA	NA	NA	NA	NA	20807.7	0	0	0	0	0	MS/MS	unmatched	unmatched	unmatched	unmatched	unmatched
OG0000125	BAB2_0365	Q2YIQ8	FEQFGTAGHAASIRPIPLSEMAK	FEQFGTAGHAASIRPIPLSEMAK	R	R	320	342	23	820.09	3	0	NA	tr|Q2YIQ8|Q2YIQ8_BRUA2	Q2YIQ8_BRUA2	fbaA	Fructose-1,6-bisphosphate aldolase	NA	NA	4	0	0	0	0	0	1969.12	NA	NA	NA	NA	NA	1.02	NA	NA	NA	NA	NA	51385.5	0	0	0	0	0	MS/MS	unmatched	unmatched	unmatched	unmatched	unmatched
OG0000125	BAB2_0365	Q2YIQ8	FEQFGTAGHAASIRPIPLSEMAK	FEQFGTAGHAASIRPIPLSEM[15.9949]AK	R	R	320	342	23	825.421	3	0	21M(15.9949)	tr|Q2YIQ8|Q2YIQ8_BRUA2	Q2YIQ8_BRUA2	fbaA	Fructose-1,6-bisphosphate aldolase	NA	NA	3	0	0	0	0	0	1800.05	NA	NA	NA	NA	NA	1.004	NA	NA	NA	NA	NA	84618.7	0	0	0	0	0	MS/MS	unmatched	unmatched	unmatched	unmatched	unmatched
OG0000125	BAB2_0365	Q2YIQ8	FEQFGTAGHAASIRPIPLSEMAK	FEQFGTAGHAASIRPIPLSEM[15.9949]AK	R	R	320	342	23	619.318	4	0	21M(15.9949)	tr|Q2YIQ8|Q2YIQ8_BRUA2	Q2YIQ8_BRUA2	fbaA	Fructose-1,6-bisphosphate aldolase	NA	NA	1	0	0	0	0	0	1798.88	NA	NA	NA	NA	NA	0.866	NA	NA	NA	NA	NA	9514.15	0	0	0	0	0	MS/MS	unmatched	unmatched	unmatched	unmatched	unmatched
OG0000125	BAB2_0365	Q2YIQ8	ILQEEPSEFDPR	ILQEEPSEFDPR	R	K	291	302	12	730.357	2	0	NA	tr|Q2YIQ8|Q2YIQ8_BRUA2	Q2YIQ8_BRUA2	fbaA	Fructose-1,6-bisphosphate aldolase	NA	NA	5	4	2	4	3	1	1650.88	1630.89	1622.92	1647.25	1651.53	1654.37	0.97	0.96	0.956	0.978	0.974	0.976	306850	234176	136275	136159	79947.4	84417.2	MS/MS	MS/MS	MS/MS	MS/MS	MS/MS	MS/MS
OG0000125	BAB2_0365	Q2YIQ8	ILQEEPSEFDPRK	ILQEEPSEFDPRK	R	Y	291	303	13	794.404	2	0	NA	tr|Q2YIQ8|Q2YIQ8_BRUA2	Q2YIQ8_BRUA2	fbaA	Fructose-1,6-bisphosphate aldolase	NA	NA	2	0	0	0	0	0	1451.69	NA	NA	NA	NA	NA	1.016	NA	NA	NA	NA	NA	31365.4	0	0	0	0	0	MS/MS	unmatched	unmatched	unmatched	unmatched	unmatched
OG0000125	BAB2_0365	Q2YIQ8	ILQEEPSEFDPRK	ILQEEPSEFDPRK	R	Y	291	303	13	529.939	3	0	NA	tr|Q2YIQ8|Q2YIQ8_BRUA2	Q2YIQ8_BRUA2	fbaA	Fructose-1,6-bisphosphate aldolase	NA	NA	2	3	1	2	1	0	1451.69	1424.76	1414.48	1439.94	1452.39	NA	0.81	0.806	0.794	0.83	0.83	NA	189219	86701.4	47539.5	80090.1	39976.4	0	MS/MS	MS/MS	MS/MS	MS/MS	MS/MS	unmatched
OG0000125	BAB2_0365	Q2YIQ8	INIDTDNR	INIDTDNR	K	M	274	281	8	480.741	2	0	NA	tr|Q2YIQ8|Q2YIQ8_BRUA2	Q2YIQ8_BRUA2	fbaA	Fructose-1,6-bisphosphate aldolase	NA	NA	2	2	1	0	0	0	878.695	850.677	840.39	NA	NA	NA	0.804	0.788	0.784	NA	NA	NA	132703	144304	99685.4	0	0	0	MS/MS	MS/MS	MS/MS	unmatched	unmatched	unmatched
OG0000125	BAB2_0365	Q2YIQ8	KINIDTDNR	KINIDTDNR	R	M	273	281	9	544.788	2	0	NA	tr|Q2YIQ8|Q2YIQ8_BRUA2	Q2YIQ8_BRUA2	fbaA	Fructose-1,6-bisphosphate aldolase	NA	NA	3	3	1	1	1	1	711.009	684.154	678.514	699.152	710.58	699.417	0.85	0.838	0.834	0.854	0.848	0.86	352974	295045	143152	126004	66464.8	87114.2	MS/MS	MS/MS	MS/MS	MS/MS	MS/MS	MS/MS
OG0000125	BAB2_0365	Q2YIQ8	LSHDQLLTDPDEAVK	LSHDQLLTDPDEAVK	K	F	166	180	15	840.926	2	0	NA	tr|Q2YIQ8|Q2YIQ8_BRUA2	Q2YIQ8_BRUA2	fbaA	Fructose-1,6-bisphosphate aldolase	NA	NA	4	3	1	0	0	0	1584.47	1563.35	1553.05	NA	NA	NA	1.036	1.03	1.022	NA	NA	NA	108148	43382.2	36140.6	0	0	0	MS/MS	MS/MS	MS/MS	unmatched	unmatched	unmatched
OG0000125	BAB2_0365	Q2YIQ8	LSHDQLLTDPDEAVK	LSHDQLLTDPDEAVK	K	F	166	180	15	560.953	3	0	NA	tr|Q2YIQ8|Q2YIQ8_BRUA2	Q2YIQ8_BRUA2	fbaA	Fructose-1,6-bisphosphate aldolase	NA	NA	5	2	2	0	2	3	1583.31	NA	1553.05	NA	NA	NA	0.842	NA	0.828	NA	NA	NA	289239	0	70189.1	0	0	0	MS/MS	MS/MS	MS/MS	unmatched	MS/MS	MS/MS
OG0000125	BAB2_0365	Q2YIQ8	MAMTGQIR	MAMTGQIR	R	R	282	289	8	454.228	2	0	NA	tr|Q2YIQ8|Q2YIQ8_BRUA2	Q2YIQ8_BRUA2	fbaA	Fructose-1,6-bisphosphate aldolase	NA	NA	2	1	0	0	0	0	1066.18	1039.32	NA	NA	NA	NA	0.76	0.758	NA	NA	NA	NA	139330	137678	0	0	0	0	MS/MS	MS/MS	unmatched	unmatched	unmatched	unmatched
OG0000125	BAB2_0365	Q2YIQ8	MAMTGQIR	MAM[15.9949]TGQIR	R	R	282	289	8	462.226	2	0	3M(15.9949)	tr|Q2YIQ8|Q2YIQ8_BRUA2	Q2YIQ8_BRUA2	fbaA	Fructose-1,6-bisphosphate aldolase	NA	NA	1	1	0	0	0	0	636.46	613.119	NA	NA	NA	NA	0.758	0.758	NA	NA	NA	NA	17151.4	46303.7	0	0	0	0	MS/MS	MS/MS	unmatched	unmatched	unmatched	unmatched
OG0000125	BAB2_0365	Q2YIQ8	MAMTGQIR	M[15.9949]AMTGQIR	R	R	282	289	8	462.226	2	0	1M(15.9949)	tr|Q2YIQ8|Q2YIQ8_BRUA2	Q2YIQ8_BRUA2	fbaA	Fructose-1,6-bisphosphate aldolase	NA	NA	3	1	0	0	0	0	754.091	729.569	NA	NA	NA	NA	0.764	0.756	NA	NA	NA	NA	54724.9	62865.5	0	0	0	0	MS/MS	MS/MS	unmatched	unmatched	unmatched	unmatched
OG0000125	BAB2_0365	Q2YIQ8	MAMTGQIR	M[15.9949]AM[15.9949]TGQIR	R	R	282	289	8	470.223	2	0	1M(15.9949),3M(15.9949)	tr|Q2YIQ8|Q2YIQ8_BRUA2	Q2YIQ8_BRUA2	fbaA	Fructose-1,6-bisphosphate aldolase	NA	NA	4	2	1	1	0	1	497.86	471.036	471.185	487.143	NA	473.498	0.77	0.758	0.756	0.77	NA	0.774	127583	88963.7	52529.9	127526	0	44451	MS/MS	MS/MS	MS/MS	MS/MS	unmatched	MS/MS
OG0000125	BAB2_0365	Q2YIQ8	PIPLSEMAK	PIPLSEMAK	R	R	334	342	9	493.273	2	0	NA	tr|Q2YIQ8|Q2YIQ8_BRUA2	Q2YIQ8_BRUA2	fbaA	Fructose-1,6-bisphosphate aldolase	NA	NA	1	0	0	0	0	0	1696.32	NA	NA	NA	NA	NA	0.812	NA	NA	NA	NA	NA	9324.32	0	0	0	0	0	MS/MS	unmatched	unmatched	unmatched	unmatched	unmatched
OG0000125	BAB2_0365	Q2YIQ8	PIPLSEMAK	PIPLSEM[15.9949]AK	R	R	334	342	9	501.27	2	0	7M(15.9949)	tr|Q2YIQ8|Q2YIQ8_BRUA2	Q2YIQ8_BRUA2	fbaA	Fructose-1,6-bisphosphate aldolase	NA	NA	2	0	0	0	0	0	1169.83	NA	NA	NA	NA	NA	0.822	NA	NA	NA	NA	NA	21361.7	0	0	0	0	0	MS/MS	unmatched	unmatched	unmatched	unmatched	unmatched
OG0000125	BAB2_0365	Q2YIQ8	PTWGVPVEEIQR	PTWGVPVEEIQR	K	G	254	265	12	705.872	2	0	NA	tr|Q2YIQ8|Q2YIQ8_BRUA2	Q2YIQ8_BRUA2	fbaA	Fructose-1,6-bisphosphate aldolase	NA	NA	1	0	0	0	0	0	1994.78	NA	NA	NA	NA	NA	0.952	NA	NA	NA	NA	NA	18206.2	0	0	0	0	0	MS/MS	unmatched	unmatched	unmatched	unmatched	unmatched
OG0000125	BAB2_0365	Q2YIQ8	QLLDHAAEK	QLLDHAAEK	R	G	8	16	9	512.775	2	0	NA	tr|Q2YIQ8|Q2YIQ8_BRUA2	Q2YIQ8_BRUA2	fbaA	Fructose-1,6-bisphosphate aldolase	NA	NA	3	2	1	0	1	0	722.653	695.8	687.83	NA	717.566	NA	0.842	0.832	0.832	NA	0.854	NA	157993	304623	121142	0	59844.8	0	MS/MS	MS/MS	MS/MS	unmatched	MS/MS	unmatched
OG0000125	BAB2_0365	Q2YIQ8	RILQEEPSEFDPR	RILQEEPSEFDPR	R	K	290	302	13	808.407	2	0	NA	tr|Q2YIQ8|Q2YIQ8_BRUA2	Q2YIQ8_BRUA2	fbaA	Fructose-1,6-bisphosphate aldolase	NA	NA	1	0	0	0	0	0	1555.35	NA	NA	NA	NA	NA	1.014	NA	NA	NA	NA	NA	36333.3	0	0	0	0	0	MS/MS	unmatched	unmatched	unmatched	unmatched	unmatched
OG0000125	BAB2_0365	Q2YIQ8	RILQEEPSEFDPR	RILQEEPSEFDPR	R	K	290	302	13	539.274	3	0	NA	tr|Q2YIQ8|Q2YIQ8_BRUA2	Q2YIQ8_BRUA2	fbaA	Fructose-1,6-bisphosphate aldolase	NA	NA	1	0	0	0	0	0	1555.35	NA	NA	NA	NA	NA	0.802	NA	NA	NA	NA	NA	75576.1	0	0	0	0	0	MS/MS	unmatched	unmatched	unmatched	unmatched	unmatched
OG0000125	BAB2_0365	Q2YIQ8	RILQEEPSEFDPRK	RILQEEPSEFDPRK	R	Y	290	303	14	581.972	3	0	NA	tr|Q2YIQ8|Q2YIQ8_BRUA2	Q2YIQ8_BRUA2	fbaA	Fructose-1,6-bisphosphate aldolase	NA	NA	2	0	0	0	0	0	1364.33	NA	NA	NA	NA	NA	0.852	NA	NA	NA	NA	NA	68999.4	0	0	0	0	0	MS/MS	unmatched	unmatched	unmatched	unmatched	unmatched
OG0000125	BAB2_0365	Q2YIQ8	SYANDIMLR	SYANDIMLR	R	H	55	63	9	541.769	2	0	NA	tr|Q2YIQ8|Q2YIQ8_BRUA2	Q2YIQ8_BRUA2	fbaA	Fructose-1,6-bisphosphate aldolase	NA	NA	6	2	1	1	0	0	1702.15	1683.29	1676.49	1696.17	NA	NA	0.854	0.844	0.838	0.858	NA	NA	217886	188005	112735	80015.3	0	0	MS/MS	MS/MS	MS/MS	MS/MS	unmatched	unmatched
OG0000125	BAB2_0365	Q2YIQ8	SYANDIMLR	SYANDIM[15.9949]LR	R	H	55	63	9	549.766	2	0	7M(15.9949)	tr|Q2YIQ8|Q2YIQ8_BRUA2	Q2YIQ8_BRUA2	fbaA	Fructose-1,6-bisphosphate aldolase	NA	NA	3	2	1	1	1	2	1465.67	1439.91	1427.29	1456.24	1471.02	1468.02	0.856	0.844	0.838	0.86	0.858	0.836	131443	87695.6	36794.4	145456	58642	132384	MS/MS	MS/MS	MS/MS	MS/MS	MS/MS	MS/MS
OG0000125	BAB2_0365	Q2YIQ8	TPADWDYNVSVTR	TPADWDYNVSVTR	K	Q	114	126	13	762.36	2	0	NA	tr|Q2YIQ8|Q2YIQ8_BRUA2	Q2YIQ8_BRUA2	fbaA	Fructose-1,6-bisphosphate aldolase	NA	NA	5	1	1	0	1	1	1770.92	1752	NA	NA	NA	NA	0.982	0.972	NA	NA	NA	NA	303240	138015	0	0	0	0	MS/MS	MS/MS	MS/MS	unmatched	MS/MS	MS/MS
OG0000125	BAB2_0365	Q2YIQ8	VDALAIAMGTSHGAYK	VDALAIAMGTSHGAYK	K	F	187	202	16	802.909	2	0	NA	tr|Q2YIQ8|Q2YIQ8_BRUA2	Q2YIQ8_BRUA2	fbaA	Fructose-1,6-bisphosphate aldolase	NA	NA	2	2	1	0	0	0	1885.16	1874.28	1875.64	NA	NA	NA	1.096	1.088	1.084	NA	NA	NA	131875	31419.3	33009.6	0	0	0	MS/MS	MS/MS	MS/MS	unmatched	unmatched	unmatched
OG0000125	BAB2_0365	Q2YIQ8	VDALAIAMGTSHGAYK	VDALAIAMGTSHGAYK	K	F	187	202	16	535.608	3	0	NA	tr|Q2YIQ8|Q2YIQ8_BRUA2	Q2YIQ8_BRUA2	fbaA	Fructose-1,6-bisphosphate aldolase	NA	NA	1	0	0	0	0	0	1885.16	NA	NA	NA	NA	NA	0.846	NA	NA	NA	NA	NA	27197.1	0	0	0	0	0	MS/MS	unmatched	unmatched	unmatched	unmatched	unmatched
OG0000125	BAB2_0365	Q2YIQ8	VDALAIAMGTSHGAYK	VDALAIAM[15.9949]GTSHGAYK	K	F	187	202	16	810.906	2	0	8M(15.9949)	tr|Q2YIQ8|Q2YIQ8_BRUA2	Q2YIQ8_BRUA2	fbaA	Fructose-1,6-bisphosphate aldolase	NA	NA	2	1	1	0	2	1	1632.24	1614.59	1608.95	NA	1632.9	1635.73	1.098	1.094	1.084	NA	1.108	1.11	115012	53630	35138.6	0	18943.6	36828.7	MS/MS	MS/MS	MS/MS	unmatched	MS/MS	MS/MS
OG0000125	BAB2_0365	Q2YIQ8	VDALAIAMGTSHGAYK	VDALAIAM[15.9949]GTSHGAYK	K	F	187	202	16	540.94	3	0	8M(15.9949)	tr|Q2YIQ8|Q2YIQ8_BRUA2	Q2YIQ8_BRUA2	fbaA	Fructose-1,6-bisphosphate aldolase	NA	NA	1	0	0	0	0	0	1636.9	NA	NA	NA	NA	NA	0.808	NA	NA	NA	NA	NA	43000.7	0	0	0	0	0	MS/MS	unmatched	unmatched	unmatched	unmatched	unmatched
OG0000125	BAB2_0365	Q2YIQ8	YGGQMKPTWGVPVEEIQR	YGGQMKPTWGVPVEEIQR	K	G	248	265	18	1038.02	2	0	NA	tr|Q2YIQ8|Q2YIQ8_BRUA2	Q2YIQ8_BRUA2	fbaA	Fructose-1,6-bisphosphate aldolase	NA	NA	1	0	0	0	0	0	1934.12	NA	NA	NA	NA	NA	1.156	NA	NA	NA	NA	NA	7362.06	0	0	0	0	0	MS/MS	unmatched	unmatched	unmatched	unmatched	unmatched
OG0000125	BAB2_0365	Q2YIQ8	YGGQMKPTWGVPVEEIQR	YGGQMKPTWGVPVEEIQR	K	G	248	265	18	692.351	3	0	NA	tr|Q2YIQ8|Q2YIQ8_BRUA2	Q2YIQ8_BRUA2	fbaA	Fructose-1,6-bisphosphate aldolase	NA	NA	3	0	0	0	0	0	1932.95	NA	NA	NA	NA	NA	0.838	NA	NA	NA	NA	NA	51598	0	0	0	0	0	MS/MS	unmatched	unmatched	unmatched	unmatched	unmatched
OG0000125	BAB2_0365	Q2YIQ8	YGGQMKPTWGVPVEEIQR	YGGQM[15.9949]KPTWGVPVEEIQR	K	G	248	265	18	1046.02	2	0	5M(15.9949)	tr|Q2YIQ8|Q2YIQ8_BRUA2	Q2YIQ8_BRUA2	fbaA	Fructose-1,6-bisphosphate aldolase	NA	NA	1	0	0	0	0	0	1833.86	NA	NA	NA	NA	NA	1.148	NA	NA	NA	NA	NA	9370.74	0	0	0	0	0	MS/MS	unmatched	unmatched	unmatched	unmatched	unmatched
OG0000125	BAB2_0365	Q2YIQ8	YGGQMKPTWGVPVEEIQR	YGGQM[15.9949]KPTWGVPVEEIQR	K	G	248	265	18	697.682	3	0	5M(15.9949)	tr|Q2YIQ8|Q2YIQ8_BRUA2	Q2YIQ8_BRUA2	fbaA	Fructose-1,6-bisphosphate aldolase	NA	NA	2	0	0	0	0	0	1833.86	NA	NA	NA	NA	NA	0.842	NA	NA	NA	NA	NA	105387	0	0	0	0	0	MS/MS	unmatched	unmatched	unmatched	unmatched	unmatched
OG0000125	BAB2_0365	Q2YIQ8	YLKPAMAAMTK	YLKPAMAAMTK	K	L	304	314	11	612.827	2	0	NA	tr|Q2YIQ8|Q2YIQ8_BRUA2	Q2YIQ8_BRUA2	fbaA	Fructose-1,6-bisphosphate aldolase	NA	NA	4	2	1	0	0	0	1297.94	1282.69	1275.91	NA	NA	NA	0.93	0.922	0.916	NA	NA	NA	131345	71164	35557.6	0	0	0	MS/MS	MS/MS	MS/MS	unmatched	unmatched	unmatched
OG0000125	BAB2_0365	Q2YIQ8	YLKPAMAAMTK	YLKPAMAAMTK	K	L	304	314	11	408.887	3	0	NA	tr|Q2YIQ8|Q2YIQ8_BRUA2	Q2YIQ8_BRUA2	fbaA	Fructose-1,6-bisphosphate aldolase	NA	NA	2	0	0	0	0	0	1297.94	NA	NA	NA	NA	NA	0.76	NA	NA	NA	NA	NA	28805.3	0	0	0	0	0	MS/MS	unmatched	unmatched	unmatched	unmatched	unmatched
OG0000125	BAB2_0365	Q2YIQ8	YLKPAMAAMTK	YLKPAMAAM[15.9949]TK	K	L	304	314	11	620.825	2	0	9M(15.9949)	tr|Q2YIQ8|Q2YIQ8_BRUA2	Q2YIQ8_BRUA2	fbaA	Fructose-1,6-bisphosphate aldolase	NA	NA	1	1	0	0	0	0	914.799	891.433	NA	NA	NA	NA	0.924	0.912	NA	NA	NA	NA	49971.3	52667	0	0	0	0	MS/MS	MS/MS	unmatched	unmatched	unmatched	unmatched
OG0000125	BAB2_0365	Q2YIQ8	YLKPAMAAMTK	YLKPAMAAM[15.9949]TK	K	L	304	314	11	414.219	3	0	9M(15.9949)	tr|Q2YIQ8|Q2YIQ8_BRUA2	Q2YIQ8_BRUA2	fbaA	Fructose-1,6-bisphosphate aldolase	NA	NA	2	0	0	0	0	0	914.799	NA	NA	NA	NA	NA	0.756	NA	NA	NA	NA	NA	6831.96	0	0	0	0	0	MS/MS	unmatched	unmatched	unmatched	unmatched	unmatched
OG0000125	BAB2_0365	Q2YIQ8	YLKPAMAAMTK	YLKPAM[15.9949]AAMTK	K	L	304	314	11	620.825	2	0	6M(15.9949)	tr|Q2YIQ8|Q2YIQ8_BRUA2	Q2YIQ8_BRUA2	fbaA	Fructose-1,6-bisphosphate aldolase	NA	NA	1	2	0	0	0	0	883.354	864.651	NA	NA	NA	NA	0.938	0.924	NA	NA	NA	NA	43807.4	55335.1	0	0	0	0	MS/MS	MS/MS	unmatched	unmatched	unmatched	unmatched
OG0000125	BAB2_0365	Q2YIQ8	YLKPAMAAMTK	YLKPAM[15.9949]AAM[15.9949]TK	K	L	304	314	11	628.822	2	0	6M(15.9949),9M(15.9949)	tr|Q2YIQ8|Q2YIQ8_BRUA2	Q2YIQ8_BRUA2	fbaA	Fructose-1,6-bisphosphate aldolase	NA	NA	2	2	0	1	2	1	644.623	620.108	NA	630.423	651.19	640.03	0.918	0.92	NA	0.932	0.93	0.908	94879.2	94343.5	0	135415	59255.8	93588	MS/MS	MS/MS	unmatched	MS/MS	MS/MS	MS/MS
OG0000125	BAB2_0365	Q2YIQ8	YRDGSLDPK	YRDGSLDPK	R	F	344	352	9	525.764	2	0	NA	tr|Q2YIQ8|Q2YIQ8_BRUA2	Q2YIQ8_BRUA2	fbaA	Fructose-1,6-bisphosphate aldolase	NA	NA	2	0	0	1	0	0	608.498	NA	NA	601.277	NA	NA	0.844	NA	NA	0.86	NA	NA	156843	0	0	100541	0	0	MS/MS	unmatched	unmatched	MS/MS	unmatched	unmatched
OG0000126	BAB2_0364	Q2YIQ9	GYLPGDPGK	GYLPGDPGK	R	L	62	70	9	452.232	2	0	NA	sp|Q2YIQ9|F16PA_BRUA2	F16PA_BRUA2	fbp	Fructose-1,6-bisphosphatase class 1	NA	NA	0	1	0	0	0	0	1176.81	1142.96	NA	NA	NA	NA	0.758	0.758	NA	NA	NA	NA	753272	66873.2	0	0	0	0	MBR	MS/MS	unmatched	unmatched	unmatched	unmatched
OG0000126	BAB2_0364	Q2YIQ9	LVGVNSDQDQQK	LVGVNSDQDQQK	K	S	71	82	12	665.833	2	0	NA	sp|Q2YIQ9|F16PA_BRUA2	F16PA_BRUA2	fbp	Fructose-1,6-bisphosphatase class 1	NA	NA	1	2	1	0	0	0	787.862	759.845	747.224	NA	NA	NA	0.928	0.918	0.916	NA	NA	NA	37770	28599.1	38752.5	0	0	0	MS/MS	MS/MS	MS/MS	unmatched	unmatched	unmatched
OG0000126	BAB2_0364	Q2YIQ9	TSDLAFNASVQR	TSDLAFNASVQR	R	H	209	220	12	654.831	2	0	NA	sp|Q2YIQ9|F16PA_BRUA2	F16PA_BRUA2	fbp	Fructose-1,6-bisphosphatase class 1	NA	NA	1	0	0	0	0	0	1548.36	NA	NA	NA	NA	NA	0.922	NA	NA	NA	NA	NA	15783.7	0	0	0	0	0	MS/MS	unmatched	unmatched	unmatched	unmatched	unmatched
OG0000127	BAB2_0361	Q2YIR2	DNDLEVNVLK	DNDLEVNVLK	R	G	529	538	10	579.804	2	0	NA	tr|Q2YIR2|Q2YIR2_BRUA2	Q2YIR2_BRUA2	bipA	Large ribosomal subunit assembly factor BipA	NA	NA	1	1	1	0	0	0	1846.69	NA	NA	NA	NA	NA	0.872	NA	NA	NA	NA	NA	60518.3	0	0	0	0	0	MS/MS	MS/MS	MS/MS	unmatched	unmatched	unmatched
OG0000127	BAB2_0361	Q2YIR2	EAEGNVALK	EAEGNVALK	K	I	337	345	9	465.748	2	0	NA	tr|Q2YIR2|Q2YIR2_BRUA2	Q2YIR2_BRUA2	bipA	Large ribosomal subunit assembly factor BipA	NA	NA	1	0	0	0	0	0	770.395	NA	NA	NA	NA	NA	0.796	NA	NA	NA	NA	NA	20828	0	0	0	0	0	MS/MS	unmatched	unmatched	unmatched	unmatched	unmatched
OG0000127	BAB2_0361	Q2YIR2	EGFELGVSRPR	EGFELGVSRPR	R	V	375	385	11	623.831	2	0	NA	tr|Q2YIR2|Q2YIR2_BRUA2	Q2YIR2_BRUA2	bipA	Large ribosomal subunit assembly factor BipA	NA	NA	1	0	0	0	0	0	1535.55	NA	NA	NA	NA	NA	0.944	NA	NA	NA	NA	NA	47429.7	0	0	0	0	0	MS/MS	unmatched	unmatched	unmatched	unmatched	unmatched
OG0000127	BAB2_0361	Q2YIR2	GLIGYQSELLTDTR	GLIGYQSELLTDTR	R	G	447	460	14	783.412	2	0	NA	tr|Q2YIR2|Q2YIR2_BRUA2	Q2YIR2_BRUA2	bipA	Large ribosomal subunit assembly factor BipA	NA	NA	1	0	0	0	0	0	2079.98	NA	NA	NA	NA	NA	1.034	NA	NA	NA	NA	NA	75161.7	0	0	0	0	0	MS/MS	unmatched	unmatched	unmatched	unmatched	unmatched
OG0000127	BAB2_0361	Q2YIR2	GPMIIEAGVK	GPMIIEAGVK	R	V	507	516	10	507.786	2	0	NA	tr|Q2YIR2|Q2YIR2_BRUA2	Q2YIR2_BRUA2	bipA	Large ribosomal subunit assembly factor BipA	NA	NA	1	0	0	0	0	0	1690.5	NA	NA	NA	NA	NA	0.81	NA	NA	NA	NA	NA	22404.8	0	0	0	0	0	MS/MS	unmatched	unmatched	unmatched	unmatched	unmatched
OG0000127	BAB2_0361	Q2YIR2	GPMIIEAGVK	GPM[15.9949]IIEAGVK	R	V	507	516	10	515.784	2	0	3M(15.9949)	tr|Q2YIR2|Q2YIR2_BRUA2	Q2YIR2_BRUA2	bipA	Large ribosomal subunit assembly factor BipA	NA	NA	1	0	0	0	0	0	1393.45	NA	NA	NA	NA	NA	0.818	NA	NA	NA	NA	NA	22036.5	0	0	0	0	0	MS/MS	unmatched	unmatched	unmatched	unmatched	unmatched
OG0000127	BAB2_0361	Q2YIR2	IDRPDGR	IDRPDGR	K	H	128	134	7	414.72	2	0	NA	tr|Q2YIR2|Q2YIR2_BRUA2	Q2YIR2_BRUA2	bipA	Large ribosomal subunit assembly factor BipA	NA	NA	1	0	0	0	0	0	366.28	NA	NA	NA	NA	NA	0.778	NA	NA	NA	NA	NA	39043	0	0	0	0	0	MS/MS	unmatched	unmatched	unmatched	unmatched	unmatched
OG0000127	BAB2_0361	Q2YIR2	IEESTEKDSFFVSGR	IEESTEKDSFFVSGR	K	G	346	360	15	865.915	2	0	NA	tr|Q2YIR2|Q2YIR2_BRUA2	Q2YIR2_BRUA2	bipA	Large ribosomal subunit assembly factor BipA	NA	NA	1	0	0	0	0	0	1551.86	NA	NA	NA	NA	NA	1.064	NA	NA	NA	NA	NA	11206.5	0	0	0	0	0	MS/MS	unmatched	unmatched	unmatched	unmatched	unmatched
OG0000127	BAB2_0361	Q2YIR2	IEESTEKDSFFVSGR	IEESTEKDSFFVSGR	K	G	346	360	15	577.612	3	0	NA	tr|Q2YIR2|Q2YIR2_BRUA2	Q2YIR2_BRUA2	bipA	Large ribosomal subunit assembly factor BipA	NA	NA	1	0	0	0	0	0	1551.86	NA	NA	NA	NA	NA	0.824	NA	NA	NA	NA	NA	40615.2	0	0	0	0	0	MS/MS	unmatched	unmatched	unmatched	unmatched	unmatched
OG0000127	BAB2_0361	Q2YIR2	IHSGSIKPNQAVK	IHSGSIKPNQAVK	R	V	224	236	13	689.894	2	0	NA	tr|Q2YIR2|Q2YIR2_BRUA2	Q2YIR2_BRUA2	bipA	Large ribosomal subunit assembly factor BipA	NA	NA	3	0	0	0	0	0	609.666	NA	NA	NA	NA	NA	0.962	NA	NA	NA	NA	NA	45393.7	0	0	0	0	0	MS/MS	unmatched	unmatched	unmatched	unmatched	unmatched
OG0000127	BAB2_0361	Q2YIR2	INIVDTPGHADFGGEVER	INIVDTPGHADFGGEVER	R	I	68	85	18	963.471	2	0	NA	tr|Q2YIR2|Q2YIR2_BRUA2	Q2YIR2_BRUA2	bipA	Large ribosomal subunit assembly factor BipA	NA	NA	1	0	0	0	0	0	1754.6	NA	NA	NA	NA	NA	1.106	NA	NA	NA	NA	NA	7538.68	0	0	0	0	0	MS/MS	unmatched	unmatched	unmatched	unmatched	unmatched
OG0000127	BAB2_0361	Q2YIR2	INIVDTPGHADFGGEVER	INIVDTPGHADFGGEVER	R	I	68	85	18	642.65	3	0	NA	tr|Q2YIR2|Q2YIR2_BRUA2	Q2YIR2_BRUA2	bipA	Large ribosomal subunit assembly factor BipA	NA	NA	1	0	0	0	0	0	1754.6	NA	NA	NA	NA	NA	0.832	NA	NA	NA	NA	NA	64131.1	0	0	0	0	0	MS/MS	unmatched	unmatched	unmatched	unmatched	unmatched
OG0000127	BAB2_0361	Q2YIR2	KAEMVELRPSGGNR	KAEMVELRPSGGNR	R	V	423	436	14	515.272	3	0	NA	tr|Q2YIR2|Q2YIR2_BRUA2	Q2YIR2_BRUA2	bipA	Large ribosomal subunit assembly factor BipA	NA	NA	2	0	0	0	0	0	912.466	NA	NA	NA	NA	NA	0.796	NA	NA	NA	NA	NA	30895.5	0	0	0	0	0	MS/MS	unmatched	unmatched	unmatched	unmatched	unmatched
OG0000127	BAB2_0361	Q2YIR2	KAEMVELRPSGGNR	KAEM[15.9949]VELRPSGGNR	R	V	423	436	14	520.603	3	0	4M(15.9949)	tr|Q2YIR2|Q2YIR2_BRUA2	Q2YIR2_BRUA2	bipA	Large ribosomal subunit assembly factor BipA	NA	NA	2	0	0	0	0	0	676.074	NA	NA	NA	NA	NA	0.772	NA	NA	NA	NA	NA	54808.5	0	0	0	0	0	MS/MS	unmatched	unmatched	unmatched	unmatched	unmatched
OG0000127	BAB2_0361	Q2YIR2	KLYLDPNER	KLYLDPNER	R	K	588	596	9	574.309	2	0	NA	tr|Q2YIR2|Q2YIR2_BRUA2	Q2YIR2_BRUA2	bipA	Large ribosomal subunit assembly factor BipA	NA	NA	2	2	0	0	0	0	1186.13	1165.09	NA	NA	NA	NA	0.912	0.916	NA	NA	NA	NA	52007.2	45914.1	0	0	0	0	MS/MS	MS/MS	unmatched	unmatched	unmatched	unmatched
OG0000127	BAB2_0361	Q2YIR2	LFHDYQPYKGEIAGR	LFHDYQPYKGEIAGR	R	N	468	482	15	449.23	4	0	NA	tr|Q2YIR2|Q2YIR2_BRUA2	Q2YIR2_BRUA2	bipA	Large ribosomal subunit assembly factor BipA	NA	NA	2	0	0	0	0	0	1466.83	NA	NA	NA	NA	NA	0.788	NA	NA	NA	NA	NA	19681.5	0	0	0	0	0	MS/MS	unmatched	unmatched	unmatched	unmatched	unmatched
OG0000127	BAB2_0361	Q2YIR2	LLKEAEGNVALK	LLKEAEGNVALK	R	I	334	345	12	642.88	2	0	NA	tr|Q2YIR2|Q2YIR2_BRUA2	Q2YIR2_BRUA2	bipA	Large ribosomal subunit assembly factor BipA	NA	NA	3	0	0	0	0	0	1231.55	NA	NA	NA	NA	NA	0.944	NA	NA	NA	NA	NA	11794.8	0	0	0	0	0	MS/MS	unmatched	unmatched	unmatched	unmatched	unmatched
OG0000127	BAB2_0361	Q2YIR2	LVFYAPTR	LVFYAPTR	R	G	439	446	8	483.774	2	0	NA	tr|Q2YIR2|Q2YIR2_BRUA2	Q2YIR2_BRUA2	bipA	Large ribosomal subunit assembly factor BipA	NA	NA	2	0	0	0	0	0	1788.4	NA	NA	NA	NA	NA	0.806	NA	NA	NA	NA	NA	64763.3	0	0	0	0	0	MS/MS	unmatched	unmatched	unmatched	unmatched	unmatched
OG0000127	BAB2_0361	Q2YIR2	LYLDPNER	LYLDPNER	K	K	589	596	8	510.261	2	0	NA	tr|Q2YIR2|Q2YIR2_BRUA2	Q2YIR2_BRUA2	bipA	Large ribosomal subunit assembly factor BipA	NA	NA	1	1	0	0	0	0	1399.27	1371.2	NA	NA	NA	NA	0.83	0.82	NA	NA	NA	NA	45358.3	56667.1	0	0	0	0	MS/MS	MS/MS	unmatched	unmatched	unmatched	unmatched
OG0000127	BAB2_0361	Q2YIR2	MMDSNDIEKER	MMDSNDIEKER	R	G	40	50	11	684.3	2	0	NA	tr|Q2YIR2|Q2YIR2_BRUA2	Q2YIR2_BRUA2	bipA	Large ribosomal subunit assembly factor BipA	NA	NA	1	0	0	0	0	0	858.9	NA	NA	NA	NA	NA	0.96	NA	NA	NA	NA	NA	19884.3	0	0	0	0	0	MS/MS	unmatched	unmatched	unmatched	unmatched	unmatched
OG0000127	BAB2_0361	Q2YIR2	MMDSNDIEKER	MMDSNDIEKER	R	G	40	50	11	456.536	3	0	NA	tr|Q2YIR2|Q2YIR2_BRUA2	Q2YIR2_BRUA2	bipA	Large ribosomal subunit assembly factor BipA	NA	NA	1	0	0	0	0	0	858.9	NA	NA	NA	NA	NA	0.77	NA	NA	NA	NA	NA	6116.37	0	0	0	0	0	MS/MS	unmatched	unmatched	unmatched	unmatched	unmatched
OG0000127	BAB2_0361	Q2YIR2	MMDSNDIEKER	MM[15.9949]DSNDIEKER	R	G	40	50	11	692.298	2	0	2M(15.9949)	tr|Q2YIR2|Q2YIR2_BRUA2	Q2YIR2_BRUA2	bipA	Large ribosomal subunit assembly factor BipA	NA	NA	1	0	0	0	0	0	609.666	NA	NA	NA	NA	NA	0.948	NA	NA	NA	NA	NA	12241	0	0	0	0	0	MS/MS	unmatched	unmatched	unmatched	unmatched	unmatched
OG0000127	BAB2_0361	Q2YIR2	MSERKAEMVELR	MSERKAEM[15.9949]VELR	K	P	419	430	12	747.874	2	0	8M(15.9949)	tr|Q2YIR2|Q2YIR2_BRUA2	Q2YIR2_BRUA2	bipA	Large ribosomal subunit assembly factor BipA	NA	NA	0	0	1	0	0	1	NA	NA	716.949	NA	NA	NA	NA	NA	1.008	NA	NA	NA	0	0	2.37872e+06	0	0	0	unmatched	unmatched	MS/MS	unmatched	unmatched	MS/MS
OG0000127	BAB2_0361	Q2YIR2	MMDSNDIEKER	M[15.9949]MDSNDIEKER	R	G	40	50	11	692.298	2	0	1M(15.9949)	tr|Q2YIR2|Q2YIR2_BRUA2	Q2YIR2_BRUA2	bipA	Large ribosomal subunit assembly factor BipA	NA	NA	2	0	0	0	0	0	688.884	NA	NA	NA	NA	NA	0.948	NA	NA	NA	NA	NA	12438.2	0	0	0	0	0	MS/MS	unmatched	unmatched	unmatched	unmatched	unmatched
OG0000127	BAB2_0361	Q2YIR2	MMDSNDIEKER	M[15.9949]M[15.9949]DSNDIEKER	R	G	40	50	11	700.295	2	0	1M(15.9949),2M(15.9949)	tr|Q2YIR2|Q2YIR2_BRUA2	Q2YIR2_BRUA2	bipA	Large ribosomal subunit assembly factor BipA	NA	NA	2	0	0	0	0	0	526.968	NA	NA	NA	NA	NA	0.952	NA	NA	NA	NA	NA	13374.8	0	0	0	0	0	MS/MS	unmatched	unmatched	unmatched	unmatched	unmatched
OG0000127	BAB2_0361	Q2YIR2	NGWMALSPEGPK	NGWMALSPEGPK	R	D	167	178	12	643.813	2	0	NA	tr|Q2YIR2|Q2YIR2_BRUA2	Q2YIR2_BRUA2	bipA	Large ribosomal subunit assembly factor BipA	NA	NA	1	0	0	0	0	0	1921.3	NA	NA	NA	NA	NA	0.918	NA	NA	NA	NA	NA	7724.62	0	0	0	0	0	MS/MS	unmatched	unmatched	unmatched	unmatched	unmatched
OG0000127	BAB2_0361	Q2YIR2	QAIDEAHAGDIVAIAGLSK	QAIDEAHAGDIVAIAGLSK	R	G	262	280	19	627.002	3	0	NA	tr|Q2YIR2|Q2YIR2_BRUA2	Q2YIR2_BRUA2	bipA	Large ribosomal subunit assembly factor BipA	NA	NA	3	0	0	0	0	0	2030.95	NA	NA	NA	NA	NA	0.91	NA	NA	NA	NA	NA	39542.2	0	0	0	0	0	MS/MS	unmatched	unmatched	unmatched	unmatched	unmatched
OG0000127	BAB2_0361	Q2YIR2	VGLKPIVAINK	VGLKPIVAINK	K	I	117	127	11	576.379	2	0	NA	tr|Q2YIR2|Q2YIR2_BRUA2	Q2YIR2_BRUA2	bipA	Large ribosomal subunit assembly factor BipA	NA	NA	1	0	0	0	0	0	1682.33	NA	NA	NA	NA	NA	0.926	NA	NA	NA	NA	NA	23593.9	0	0	0	0	0	MS/MS	unmatched	unmatched	unmatched	unmatched	unmatched
OG0000127	BAB2_0361	Q2YIR2	VLGQDGSVLENGR	VLGQDGSVLENGR	K	I	237	249	13	672.349	2	0	NA	tr|Q2YIR2|Q2YIR2_BRUA2	Q2YIR2_BRUA2	bipA	Large ribosomal subunit assembly factor BipA	NA	NA	2	1	0	1	0	0	NA	NA	NA	1401.5	NA	NA	NA	NA	NA	0.94	NA	NA	0	0	0	31820.2	0	0	MS/MS	MS/MS	unmatched	MS/MS	unmatched	unmatched
OG0000127	BAB2_0361	Q2YIR2	VYQGMLIGIHSR	VYQGMLIGIHSR	K	D	517	528	12	687.371	2	0	NA	tr|Q2YIR2|Q2YIR2_BRUA2	Q2YIR2_BRUA2	bipA	Large ribosomal subunit assembly factor BipA	NA	NA	2	0	0	0	0	0	1744.1	NA	NA	NA	NA	NA	1.008	NA	NA	NA	NA	NA	22885.3	0	0	0	0	0	MS/MS	unmatched	unmatched	unmatched	unmatched	unmatched
OG0000127	BAB2_0361	Q2YIR2	VYQGMLIGIHSR	VYQGM[15.9949]LIGIHSR	K	D	517	528	12	695.369	2	0	5M(15.9949)	tr|Q2YIR2|Q2YIR2_BRUA2	Q2YIR2_BRUA2	bipA	Large ribosomal subunit assembly factor BipA	NA	NA	1	0	0	0	0	0	1434.23	NA	NA	NA	NA	NA	0.998	NA	NA	NA	NA	NA	13276.3	0	0	0	0	0	MS/MS	unmatched	unmatched	unmatched	unmatched	unmatched
OG0000127	BAB2_0361	Q2YIR2	VYQGMLIGIHSR	VYQGM[15.9949]LIGIHSR	K	D	517	528	12	463.915	3	0	5M(15.9949)	tr|Q2YIR2|Q2YIR2_BRUA2	Q2YIR2_BRUA2	bipA	Large ribosomal subunit assembly factor BipA	NA	NA	1	0	0	0	0	0	1433.06	NA	NA	NA	NA	NA	0.776	NA	NA	NA	NA	NA	20281.7	0	0	0	0	0	MS/MS	unmatched	unmatched	unmatched	unmatched	unmatched
OG0000128	BAB2_0004	Q2YIR7	EFGLDTGSVR	EFGLDTGSVR	R	V	82	91	10	540.77	2	0	NA	tr|Q2YIR7|Q2YIR7_BRUA2	Q2YIR7_BRUA2	rbsK	Ribokinase	NA	NA	1	1	1	2	1	0	1666.02	1643.7	1634.57	1657.73	1665.51	NA	0.842	0.832	0.826	0.844	0.844	NA	74001.1	48727.8	49539.7	76677.6	23349	0	MS/MS	MS/MS	MS/MS	MS/MS	MS/MS	unmatched
OG0000128	BAB2_0004	Q2YIR7	EVEELIGR	EVEELIGR	R	A	305	312	8	472.756	2	0	NA	tr|Q2YIR7|Q2YIR7_BRUA2	Q2YIR7_BRUA2	rbsK	Ribokinase	NA	NA	1	0	0	0	0	0	1430.73	NA	NA	NA	NA	NA	0.786	NA	NA	NA	NA	NA	39098.8	0	0	0	0	0	MS/MS	unmatched	unmatched	unmatched	unmatched	unmatched
OG0000128	BAB2_0004	Q2YIR7	EVEELIGRA	EVEELIGRA	R	-	305	313	9	508.275	2	0	NA	tr|Q2YIR7|Q2YIR7_BRUA2	Q2YIR7_BRUA2	rbsK	Ribokinase	NA	NA	2	0	1	0	0	0	1596.12	NA	1560.04	NA	NA	NA	0.812	NA	0.796	NA	NA	NA	58037.5	0	33902.4	0	0	0	MS/MS	unmatched	MS/MS	unmatched	unmatched	unmatched
OG0000128	BAB2_0004	Q2YIR7	EVPHEANLAVAK	EVPHEANLAVAK	R	A	146	157	12	639.346	2	0	NA	tr|Q2YIR7|Q2YIR7_BRUA2	Q2YIR7_BRUA2	rbsK	Ribokinase	NA	NA	2	2	1	1	0	0	1080.15	1045.15	1039.51	1069.54	NA	NA	0.95	0.944	0.934	0.954	NA	NA	113698	36432.8	57724.4	68949.7	0	0	MS/MS	MS/MS	MS/MS	MS/MS	unmatched	unmatched
OG0000128	BAB2_0004	Q2YIR7	FVGAVGHDAFGELALK	FVGAVGHDAFGELALK	R	Q	63	78	16	815.933	2	0	NA	tr|Q2YIR7|Q2YIR7_BRUA2	Q2YIR7_BRUA2	rbsK	Ribokinase	NA	NA	1	0	0	0	0	0	2060.14	NA	NA	NA	NA	NA	1.076	NA	NA	NA	NA	NA	16436.7	0	0	0	0	0	MS/MS	unmatched	unmatched	unmatched	unmatched	unmatched
OG0000128	BAB2_0004	Q2YIR7	FVGAVGHDAFGELALK	FVGAVGHDAFGELALK	R	Q	63	78	16	544.291	3	0	NA	tr|Q2YIR7|Q2YIR7_BRUA2	Q2YIR7_BRUA2	rbsK	Ribokinase	NA	NA	2	0	0	0	0	0	2060.14	NA	NA	NA	NA	NA	0.828	NA	NA	NA	NA	NA	20155.5	0	0	0	0	0	MS/MS	unmatched	unmatched	unmatched	unmatched	unmatched
OG0000128	BAB2_0004	Q2YIR7	GALLITADEVK	GALLITADEVK	R	H	233	243	11	565.327	2	0	NA	tr|Q2YIR7|Q2YIR7_BRUA2	Q2YIR7_BRUA2	rbsK	Ribokinase	NA	NA	2	0	0	0	0	0	1866.51	NA	NA	NA	NA	NA	0.89	NA	NA	NA	NA	NA	97458	0	0	0	0	0	MS/MS	unmatched	unmatched	unmatched	unmatched	unmatched
OG0000128	BAB2_0004	Q2YIR7	GANQAVAVAK	GANQAVAVAK	K	L	47	56	10	464.764	2	0	NA	tr|Q2YIR7|Q2YIR7_BRUA2	Q2YIR7_BRUA2	rbsK	Ribokinase	NA	NA	1	0	0	0	0	0	639.954	NA	NA	NA	NA	NA	0.8	NA	NA	NA	NA	NA	52753.4	0	0	0	0	0	MS/MS	unmatched	unmatched	unmatched	unmatched	unmatched
OG0000128	BAB2_0004	Q2YIR7	PGQTVNASGYGIGLGGK	PGQTVNASGYGIGLGGK	R	G	30	46	17	788.41	2	0	NA	tr|Q2YIR7|Q2YIR7_BRUA2	Q2YIR7_BRUA2	rbsK	Ribokinase	NA	NA	1	0	0	0	0	0	1654.37	NA	NA	NA	NA	NA	1.006	NA	NA	NA	NA	NA	27304.2	0	0	0	0	0	MS/MS	unmatched	unmatched	unmatched	unmatched	unmatched
OG0000128	BAB2_0004	Q2YIR7	PLHDCVR	PLHDC[57.0215]VR	R	Y	275	281	7	448.724	2	0	5C(57.0215)	tr|Q2YIR7|Q2YIR7_BRUA2	Q2YIR7_BRUA2	rbsK	Ribokinase	NA	NA	1	0	0	0	0	0	511.831	NA	NA	NA	NA	NA	0.774	NA	NA	NA	NA	NA	35710.7	0	0	0	0	0	MS/MS	unmatched	unmatched	unmatched	unmatched	unmatched
OG0000128	BAB2_0004	Q2YIR7	VGAGAAAPTAR	VGAGAAAPTAR	R	E	294	304	11	471.262	2	0	NA	tr|Q2YIR7|Q2YIR7_BRUA2	Q2YIR7_BRUA2	rbsK	Ribokinase	NA	NA	3	2	1	1	0	1	608.498	582.844	578.346	602.447	NA	NA	0.786	0.782	0.78	0.796	NA	NA	68528.1	35751.1	31506.7	37384.7	0	0	MS/MS	MS/MS	MS/MS	MS/MS	unmatched	MS/MS
OG0000128	BAB2_0004	Q2YIR7	WSSADIDAYGADIAK	WSSADIDAYGADIAK	R	A	123	137	15	791.873	2	0	NA	tr|Q2YIR7|Q2YIR7_BRUA2	Q2YIR7_BRUA2	rbsK	Ribokinase	NA	NA	3	1	1	0	0	0	1934.12	NA	1914.07	NA	NA	NA	1.004	NA	0.992	NA	NA	NA	65934.1	0	15115.5	0	0	0	MS/MS	MS/MS	MS/MS	unmatched	unmatched	unmatched
OG0000128	BAB2_0004	Q2YIR7	YSSAAGAIAVTR	YSSAAGAIAVTR	R	V	282	293	12	583.812	2	0	NA	tr|Q2YIR7|Q2YIR7_BRUA2	Q2YIR7_BRUA2	rbsK	Ribokinase	NA	NA	3	2	1	2	0	0	1247.86	1219.81	1206.04	1234.94	NA	NA	0.874	0.864	0.86	0.878	NA	NA	127689	51781.1	67227.1	91239.9	0	0	MS/MS	MS/MS	MS/MS	MS/MS	unmatched	unmatched
OG0000129	BAB2_0075	Q2YIS9	ALSDQPNVVVDWAMR	ALSDQPNVVVDWAM[15.9949]R	K	Y	114	128	15	858.922	2	0	14M(15.9949)	sp|Q2YIS9|HEMH_BRUA2	HEMH_BRUA2	hemH	Ferrochelatase	NA	NA	2	0	0	0	0	0	2050.81	NA	NA	NA	NA	NA	1.028	NA	NA	NA	NA	NA	34732.6	0	0	0	0	0	MS/MS	unmatched	unmatched	unmatched	unmatched	unmatched
OG0000129	BAB2_0075	Q2YIS9	FFEALMK	FFEALMK	K	K	170	176	7	443.231	2	0	NA	sp|Q2YIS9|HEMH_BRUA2	HEMH_BRUA2	hemH	Ferrochelatase	NA	NA	1	0	0	0	0	0	2022.79	NA	NA	NA	NA	NA	0.762	NA	NA	NA	NA	NA	11103	0	0	0	0	0	MS/MS	unmatched	unmatched	unmatched	unmatched	unmatched
OG0000129	BAB2_0075	Q2YIS9	IWNHENNESPLR	IWNHENNESPLR	R	T	90	101	12	754.866	2	0	NA	sp|Q2YIS9|HEMH_BRUA2	HEMH_BRUA2	hemH	Ferrochelatase	NA	NA	1	0	0	0	0	0	1145.37	NA	NA	NA	NA	NA	0.998	NA	NA	NA	NA	NA	38394.8	0	0	0	0	0	MS/MS	unmatched	unmatched	unmatched	unmatched	unmatched
OG0000129	BAB2_0075	Q2YIS9	IWNHENNESPLR	IWNHENNESPLR	R	T	90	101	12	503.579	3	0	NA	sp|Q2YIS9|HEMH_BRUA2	HEMH_BRUA2	hemH	Ferrochelatase	NA	NA	1	0	0	0	0	0	1145.37	NA	NA	NA	NA	NA	0.782	NA	NA	NA	NA	NA	47436.7	0	0	0	0	0	MS/MS	unmatched	unmatched	unmatched	unmatched	unmatched
OG0000129	BAB2_0075	Q2YIS9	LGLGEDEMR	LGLGEDEMR	R	A	250	258	9	510.245	2	0	NA	sp|Q2YIS9|HEMH_BRUA2	HEMH_BRUA2	hemH	Ferrochelatase	NA	NA	1	1	1	0	0	0	1440.05	1409.62	1398.18	NA	NA	NA	0.834	0.824	0.82	NA	NA	NA	40245.9	63215.7	36557.1	0	0	0	MS/MS	MS/MS	MS/MS	unmatched	unmatched	unmatched
OG0000129	BAB2_0075	Q2YIS9	LGLGEDEMR	LGLGEDEM[15.9949]R	R	A	250	258	9	518.242	2	0	8M(15.9949)	sp|Q2YIS9|HEMH_BRUA2	HEMH_BRUA2	hemH	Ferrochelatase	NA	NA	1	0	0	0	0	0	1033.58	NA	NA	NA	NA	NA	0.83	NA	NA	NA	NA	NA	44706.1	0	0	0	0	0	MS/MS	unmatched	unmatched	unmatched	unmatched	unmatched
OG0000129	BAB2_0075	Q2YIS9	LLQQGCER	LLQQGC[57.0215]ER	R	I	141	148	8	502.253	2	0	6C(57.0215)	sp|Q2YIS9|HEMH_BRUA2	HEMH_BRUA2	hemH	Ferrochelatase	NA	NA	2	1	0	0	1	0	641.119	613.119	NA	NA	640.709	NA	0.808	0.808	NA	NA	0.814	NA	30777.9	44748.7	0	0	16695.6	0	MS/MS	MS/MS	unmatched	unmatched	MS/MS	unmatched
OG0000129	BAB2_0075	Q2YIS9	QQCLETTR	QQC[57.0215]LETTR	R	L	237	244	8	518.248	2	0	3C(57.0215)	sp|Q2YIS9|HEMH_BRUA2	HEMH_BRUA2	hemH	Ferrochelatase	NA	NA	2	1	1	1	0	0	577.039	552.541	549.203	NA	NA	NA	0.836	0.826	0.822	NA	NA	NA	51867	36791.5	35873.4	0	0	0	MS/MS	MS/MS	MS/MS	MS/MS	unmatched	unmatched
OG0000129	BAB2_0075	Q2YIS9	RVIEWSR	RVIEWSR	R	L	58	64	7	473.267	2	0	NA	sp|Q2YIS9|HEMH_BRUA2	HEMH_BRUA2	hemH	Ferrochelatase	NA	NA	1	0	0	0	0	0	1041.73	NA	NA	NA	NA	NA	0.8	NA	NA	NA	NA	NA	10680.3	0	0	0	0	0	MS/MS	unmatched	unmatched	unmatched	unmatched	unmatched
OG0000129	BAB2_0075	Q2YIS9	SYSDKGDPYR	SYSDKGDPYR	K	Q	227	236	10	594.27	2	0	NA	sp|Q2YIS9|HEMH_BRUA2	HEMH_BRUA2	hemH	Ferrochelatase	NA	NA	1	0	0	0	0	0	567.724	NA	NA	NA	NA	NA	0.858	NA	NA	NA	NA	NA	37290.2	0	0	0	0	0	MS/MS	unmatched	unmatched	unmatched	unmatched	unmatched
OG0000129	BAB2_0075	Q2YIS9	VIETLVR	VIETLVR	K	R	339	345	7	415.261	2	0	NA	sp|Q2YIS9|HEMH_BRUA2	HEMH_BRUA2	hemH	Ferrochelatase	NA	NA	1	1	0	0	0	0	1441.21	1410.79	NA	NA	NA	NA	0.76	0.754	NA	NA	NA	NA	26872.1	30612.5	0	0	0	0	MS/MS	MS/MS	unmatched	unmatched	unmatched	unmatched
OG0000129	BAB2_0075	Q2YIS9	VNVSQTAQTPLHTSAK	VNVSQTAQTPLHTSAK	R	L	9	24	16	841.447	2	0	NA	sp|Q2YIS9|HEMH_BRUA2	HEMH_BRUA2	hemH	Ferrochelatase	NA	NA	4	3	1	1	0	0	1059.19	1032.34	1020.88	1050.89	NA	NA	1.132	1.126	1.118	1.152	NA	NA	97850.4	79298.4	63184.3	35355	0	0	MS/MS	MS/MS	MS/MS	MS/MS	unmatched	unmatched
OG0000129	BAB2_0075	Q2YIS9	VNVSQTAQTPLHTSAK	VNVSQTAQTPLHTSAK	R	L	9	24	16	561.3	3	0	NA	sp|Q2YIS9|HEMH_BRUA2	HEMH_BRUA2	hemH	Ferrochelatase	NA	NA	1	1	0	0	0	0	1059.19	1033.5	NA	NA	NA	NA	0.832	0.824	NA	NA	NA	NA	36670.4	29326	0	0	0	0	MS/MS	MS/MS	unmatched	unmatched	unmatched	unmatched
OG0000129	BAB2_0075	Q2YIS9	YGQPSIESITDR	YGQPSIESITDR	R	L	129	140	12	683.336	2	0	NA	sp|Q2YIS9|HEMH_BRUA2	HEMH_BRUA2	hemH	Ferrochelatase	NA	NA	1	0	3	0	0	0	1666.02	NA	1638.06	NA	NA	NA	0.936	NA	0.918	NA	NA	NA	108050	0	63686.6	0	0	0	MS/MS	unmatched	MS/MS	unmatched	unmatched	unmatched
OG0000129	BAB2_0075	Q2YIS9	YLAEFLSDR	YLAEFLSDR	R	R	49	57	9	557.282	2	0	NA	sp|Q2YIS9|HEMH_BRUA2	HEMH_BRUA2	hemH	Ferrochelatase	NA	NA	1	1	1	0	0	0	1992.45	1973.26	1969.97	NA	NA	NA	0.866	0.86	0.852	NA	NA	NA	30274.1	29157.7	20802.4	0	0	0	MS/MS	MS/MS	MS/MS	unmatched	unmatched	unmatched
OG0000129	BAB2_0075	Q2YIS9	YLAEFLSDRR	YLAEFLSDRR	R	V	49	58	10	635.333	2	0	NA	sp|Q2YIS9|HEMH_BRUA2	HEMH_BRUA2	hemH	Ferrochelatase	NA	NA	2	0	0	0	0	0	1784.9	NA	NA	NA	NA	NA	0.926	NA	NA	NA	NA	NA	32767.6	0	0	0	0	0	MS/MS	unmatched	unmatched	unmatched	unmatched	unmatched
OG0000130	BAB2_0312	Q2YIU9	FAISHLANGDEPGNAVNAR	FAISHLANGDEPGNAVNAR	K	Q	170	188	19	651.657	3	0	NA	sp|Q2YIU9|ALR_BRUA2	ALR_BRUA2	alr	Alanine racemase	NA	NA	1	0	0	0	0	0	NA	NA	NA	NA	NA	NA	NA	NA	NA	NA	NA	NA	0	0	0	0	0	0	MS/MS	unmatched	unmatched	unmatched	unmatched	unmatched
OG0000130	BAB2_0312	Q2YIU9	GAAFFGDTR	GAAFFGDTR	K	L	311	319	9	471.227	2	0	NA	sp|Q2YIU9|ALR_BRUA2	ALR_BRUA2	alr	Alanine racemase	NA	NA	2	0	0	0	0	0	1516.91	NA	NA	NA	NA	NA	0.798	NA	NA	NA	NA	NA	16592.1	0	0	0	0	0	MS/MS	unmatched	unmatched	unmatched	unmatched	unmatched
OG0000130	BAB2_0312	Q2YIU9	GATVGYGGTYVANGPMR	GATVGYGGTYVANGPM[15.9949]R	K	I	275	291	17	843.899	2	0	16M(15.9949)	sp|Q2YIU9|ALR_BRUA2	ALR_BRUA2	alr	Alanine racemase	NA	NA	1	0	0	0	0	0	NA	NA	NA	NA	NA	NA	NA	NA	NA	NA	NA	NA	0	0	0	0	0	0	MS/MS	unmatched	unmatched	unmatched	unmatched	unmatched
OG0000130	BAB2_0312	Q2YIU9	HNYSAIATR	HNYSAIATR	R	I	27	35	9	516.765	2	0	NA	sp|Q2YIU9|ALR_BRUA2	ALR_BRUA2	alr	Alanine racemase	NA	NA	1	0	0	0	0	0	660.932	NA	NA	NA	NA	NA	0.838	NA	NA	NA	NA	NA	21389.6	0	0	0	0	0	MS/MS	unmatched	unmatched	unmatched	unmatched	unmatched
OG0000130	BAB2_0312	Q2YIU9	LGSLVELIGPHQR	LGSLVELIGPHQR	K	L	345	357	13	709.909	2	0	NA	sp|Q2YIU9|ALR_BRUA2	ALR_BRUA2	alr	Alanine racemase	NA	NA	1	0	0	0	0	0	2056.64	NA	NA	NA	NA	NA	1.022	NA	NA	NA	NA	NA	10386.9	0	0	0	0	0	MS/MS	unmatched	unmatched	unmatched	unmatched	unmatched
OG0000130	BAB2_0312	Q2YIU9	LGSLVELIGPHQR	LGSLVELIGPHQR	K	L	345	357	13	473.609	3	0	NA	sp|Q2YIU9|ALR_BRUA2	ALR_BRUA2	alr	Alanine racemase	NA	NA	2	0	0	0	0	0	2056.64	NA	NA	NA	NA	NA	0.808	NA	NA	NA	NA	NA	11986.5	0	0	0	0	0	MS/MS	unmatched	unmatched	unmatched	unmatched	unmatched
OG0000130	BAB2_0312	Q2YIU9	LLENVTLLSR	LLENVTLLSR	R	I	156	165	10	579.348	2	0	NA	sp|Q2YIU9|ALR_BRUA2	ALR_BRUA2	alr	Alanine racemase	NA	NA	1	0	0	0	0	0	2050.81	NA	NA	NA	NA	NA	0.874	NA	NA	NA	NA	NA	27296.9	0	0	0	0	0	MS/MS	unmatched	unmatched	unmatched	unmatched	unmatched
OG0000130	BAB2_0312	Q2YIU9	LPAALANSGGTFLGK	LPAALANSGGTFLGK	K	T	203	217	15	708.896	2	0	NA	sp|Q2YIU9|ALR_BRUA2	ALR_BRUA2	alr	Alanine racemase	NA	NA	1	0	0	0	0	0	2006.45	NA	NA	NA	NA	NA	0.984	NA	NA	NA	NA	NA	21953.4	0	0	0	0	0	MS/MS	unmatched	unmatched	unmatched	unmatched	unmatched
OG0000130	BAB2_0312	Q2YIU9	PGIALYGIDPER	PGIALYGIDPER	R	Q	226	237	12	650.848	2	0	NA	sp|Q2YIU9|ALR_BRUA2	ALR_BRUA2	alr	Alanine racemase	NA	NA	2	0	0	0	0	0	2058.98	NA	NA	NA	NA	NA	0.93	NA	NA	NA	NA	NA	33123.6	0	0	0	0	0	MS/MS	unmatched	unmatched	unmatched	unmatched	unmatched
OG0000130	BAB2_0312	Q2YIU9	TYYFDLAR	TYYFDLAR	K	P	218	225	8	524.759	2	0	NA	sp|Q2YIU9|ALR_BRUA2	ALR_BRUA2	alr	Alanine racemase	NA	NA	2	0	0	0	0	0	1927.12	NA	NA	NA	NA	NA	0.88	NA	NA	NA	NA	NA	11632	0	0	0	0	0	MS/MS	unmatched	unmatched	unmatched	unmatched	unmatched
OG0000130	BAB2_0312	Q2YIU9	VAPAFYEAGCR	VAPAFYEAGC[57.0215]R	R	D	57	67	11	620.793	2	0	10C(57.0215)	sp|Q2YIU9|ALR_BRUA2	ALR_BRUA2	alr	Alanine racemase	NA	NA	1	0	0	0	0	0	1466.83	NA	NA	NA	NA	NA	0.894	NA	NA	NA	NA	NA	26646.5	0	0	0	0	0	MS/MS	unmatched	unmatched	unmatched	unmatched	unmatched
OG0000131	BAB2_0274	Q2YIV5	ASHYPAQLSGGQK	ASHYPAQLSGGQK	K	Q	159	171	13	672.339	2	0	NA	sp|Q2YIV5|METN_BRUA2	METN_BRUA2	metN	Methionine import ATP-binding protein MetN	NA	NA	1	0	0	0	0	0	728.475	NA	NA	NA	NA	NA	0.93	NA	NA	NA	NA	NA	79184.5	0	0	0	0	0	MS/MS	unmatched	unmatched	unmatched	unmatched	unmatched
OG0000131	BAB2_0274	Q2YIV5	EITSLDEDALRPVR	EITSLDEDALRPVR	R	R	93	106	14	807.428	2	0	NA	sp|Q2YIV5|METN_BRUA2	METN_BRUA2	metN	Methionine import ATP-binding protein MetN	NA	NA	1	0	0	0	0	0	1752.27	NA	NA	NA	NA	NA	1.046	NA	NA	NA	NA	NA	27543.9	0	0	0	0	0	MS/MS	unmatched	unmatched	unmatched	unmatched	unmatched
OG0000131	BAB2_0274	Q2YIV5	GEILGIIGR	GEILGIIGR	R	S	56	64	9	464.285	2	0	NA	sp|Q2YIV5|METN_BRUA2	METN_BRUA2	metN	Methionine import ATP-binding protein MetN	NA	NA	1	0	1	0	0	0	2061.31	NA	1909.41	NA	NA	NA	0.804	NA	0.784	NA	NA	NA	21832	0	274216	0	0	0	MS/MS	unmatched	MS/MS	unmatched	unmatched	unmatched
OG0000131	BAB2_0274	Q2YIV5	MFGETAAINGVSLSVAR	M[15.9949]FGETAAINGVSLSVAR	R	G	39	55	17	869.943	2	0	1M(15.9949)	sp|Q2YIV5|METN_BRUA2	METN_BRUA2	metN	Methionine import ATP-binding protein MetN	NA	NA	1	0	0	0	0	0	2034.45	NA	NA	NA	NA	NA	1.062	NA	NA	NA	NA	NA	8398	0	0	0	0	0	MS/MS	unmatched	unmatched	unmatched	unmatched	unmatched
OG0000131	BAB2_0274	Q2YIV5	TAAQNIALPLK	TAAQNIALPLK	K	I	123	133	11	570.343	2	0	NA	sp|Q2YIV5|METN_BRUA2	METN_BRUA2	metN	Methionine import ATP-binding protein MetN	NA	NA	1	0	0	0	0	0	1837.36	NA	NA	NA	NA	NA	0.876	NA	NA	NA	NA	NA	33301.5	0	0	0	0	0	MS/MS	unmatched	unmatched	unmatched	unmatched	unmatched
OG0000132	BAB2_0053	Q2YJ87	ADHITVSGYDGGTGASPLTSLK	ADHITVSGYDGGTGASPLTSLK	R	H	1093	1114	22	1074.03	2	0	NA	tr|Q2YJ87|Q2YJ87_BRUA2	Q2YJ87_BRUA2	gltB	Glutamate synthase [NADPH] large chain	NA	NA	1	0	0	0	0	0	1842.03	NA	NA	NA	NA	NA	1.192	NA	NA	NA	NA	NA	7614.03	0	0	0	0	0	MS/MS	unmatched	unmatched	unmatched	unmatched	unmatched
OG0000132	BAB2_0053	Q2YJ87	ADHITVSGYDGGTGASPLTSLK	ADHITVSGYDGGTGASPLTSLK	R	H	1093	1114	22	716.359	3	0	NA	tr|Q2YJ87|Q2YJ87_BRUA2	Q2YJ87_BRUA2	gltB	Glutamate synthase [NADPH] large chain	NA	NA	1	0	0	0	0	0	1842.03	NA	NA	NA	NA	NA	0.898	NA	NA	NA	NA	NA	24181.4	0	0	0	0	0	MS/MS	unmatched	unmatched	unmatched	unmatched	unmatched
OG0000132	BAB2_0053	Q2YJ87	AHAEEIVR	AHAEEIVR	R	E	142	149	8	462.748	2	0	NA	tr|Q2YJ87|Q2YJ87_BRUA2	Q2YJ87_BRUA2	gltB	Glutamate synthase [NADPH] large chain	NA	NA	0	1	0	0	0	0	592.178	568.855	NA	NA	NA	NA	0.806	0.806	NA	NA	NA	NA	25700.7	29802.7	0	0	0	0	MBR	MS/MS	unmatched	unmatched	unmatched	unmatched
OG0000132	BAB2_0053	Q2YJ87	AKDILDNWESYRPK	AKDILDNWESYRPK	R	F	1544	1557	14	578.965	3	0	NA	tr|Q2YJ87|Q2YJ87_BRUA2	Q2YJ87_BRUA2	gltB	Glutamate synthase [NADPH] large chain	NA	NA	1	0	0	0	0	0	1839.69	NA	NA	NA	NA	NA	0.804	NA	NA	NA	NA	NA	34297.3	0	0	0	0	0	MS/MS	unmatched	unmatched	unmatched	unmatched	unmatched
OG0000132	BAB2_0053	Q2YJ87	ALEEMER	ALEEMER	R	M	1569	1575	7	439.208	2	0	NA	tr|Q2YJ87|Q2YJ87_BRUA2	Q2YJ87_BRUA2	gltB	Glutamate synthase [NADPH] large chain	NA	NA	1	0	0	0	0	0	833.277	NA	NA	NA	NA	NA	0.768	NA	NA	NA	NA	NA	9641.57	0	0	0	0	0	MS/MS	unmatched	unmatched	unmatched	unmatched	unmatched
OG0000132	BAB2_0053	Q2YJ87	ALEEMER	ALEEM[15.9949]ER	R	M	1569	1575	7	447.205	2	0	5M(15.9949)	tr|Q2YJ87|Q2YJ87_BRUA2	Q2YJ87_BRUA2	gltB	Glutamate synthase [NADPH] large chain	NA	NA	1	1	0	1	1	0	506.01	480.35	NA	497.622	504.424	NA	0.774	0.766	NA	0.776	0.78	NA	15342.1	32936.6	0	57262.1	24305.2	0	MS/MS	MS/MS	unmatched	MS/MS	MS/MS	unmatched
OG0000132	BAB2_0053	Q2YJ87	CNMAMVELEPVPEEDDILEK	C[57.0215]NM[15.9949]AM[15.9949]VELEPVPEEDDILEK	R	L	1481	1500	20	1197.03	2	0	1C(57.0215),3M(15.9949),5M(15.9949)	tr|Q2YJ87|Q2YJ87_BRUA2	Q2YJ87_BRUA2	gltB	Glutamate synthase [NADPH] large chain	NA	NA	1	0	0	0	0	0	2077.65	NA	NA	NA	NA	NA	1.254	NA	NA	NA	NA	NA	2463.25	0	0	0	0	0	MS/MS	unmatched	unmatched	unmatched	unmatched	unmatched
OG0000132	BAB2_0053	Q2YJ87	EAHTTLAR	EAHTTLAR	R	A	939	946	8	449.741	2	0	NA	tr|Q2YJ87|Q2YJ87_BRUA2	Q2YJ87_BRUA2	gltB	Glutamate synthase [NADPH] large chain	NA	NA	2	0	0	0	0	0	389.567	NA	NA	NA	NA	NA	0.78	NA	NA	NA	NA	NA	69954.9	0	0	0	0	0	MS/MS	unmatched	unmatched	unmatched	unmatched	unmatched
OG0000132	BAB2_0053	Q2YJ87	EVPVDNSSLSK	EVPVDNSSLSK	R	A	164	174	11	587.801	2	0	NA	tr|Q2YJ87|Q2YJ87_BRUA2	Q2YJ87_BRUA2	gltB	Glutamate synthase [NADPH] large chain	NA	NA	1	1	0	0	0	0	988.16	961.309	NA	NA	NA	NA	0.862	0.85	NA	NA	NA	NA	91411.7	58695.9	0	0	0	0	MS/MS	MS/MS	unmatched	unmatched	unmatched	unmatched
OG0000132	BAB2_0053	Q2YJ87	FESAVALVHQR	FESAVALVHQR	R	F	261	271	11	628.841	2	0	NA	tr|Q2YJ87|Q2YJ87_BRUA2	Q2YJ87_BRUA2	gltB	Glutamate synthase [NADPH] large chain	NA	NA	2	0	0	0	0	0	1506.43	NA	NA	NA	NA	NA	0.962	NA	NA	NA	NA	NA	57445.7	0	0	0	0	0	MS/MS	unmatched	unmatched	unmatched	unmatched	unmatched
OG0000132	BAB2_0053	Q2YJ87	FSTNTFPSWR	FSTNTFPSWR	R	L	272	281	10	621.799	2	0	NA	tr|Q2YJ87|Q2YJ87_BRUA2	Q2YJ87_BRUA2	gltB	Glutamate synthase [NADPH] large chain	NA	NA	1	0	0	0	0	0	1957.45	NA	NA	NA	NA	NA	0.888	NA	NA	NA	NA	NA	52638.6	0	0	0	0	0	MS/MS	unmatched	unmatched	unmatched	unmatched	unmatched
OG0000132	BAB2_0053	Q2YJ87	GLKPVSIDEVEPATDIVKR	GLKPVSIDEVEPATDIVKR	R	F	907	925	19	689.388	3	0	NA	tr|Q2YJ87|Q2YJ87_BRUA2	Q2YJ87_BRUA2	gltB	Glutamate synthase [NADPH] large chain	NA	NA	1	0	0	0	0	0	1851.36	NA	NA	NA	NA	NA	0.946	NA	NA	NA	NA	NA	33478.3	0	0	0	0	0	MS/MS	unmatched	unmatched	unmatched	unmatched	unmatched
OG0000132	BAB2_0053	Q2YJ87	GLKPVSIDEVEPATDIVKR	GLKPVSIDEVEPATDIVKR	R	F	907	925	19	517.293	4	0	NA	tr|Q2YJ87|Q2YJ87_BRUA2	Q2YJ87_BRUA2	gltB	Glutamate synthase [NADPH] large chain	NA	NA	1	0	0	0	0	0	1850.19	NA	NA	NA	NA	NA	0.822	NA	NA	NA	NA	NA	5578.98	0	0	0	0	0	MS/MS	unmatched	unmatched	unmatched	unmatched	unmatched
OG0000132	BAB2_0053	Q2YJ87	GLPEDTISVTLR	GLPEDTISVTLR	K	G	1334	1345	12	650.859	2	0	NA	tr|Q2YJ87|Q2YJ87_BRUA2	Q2YJ87_BRUA2	gltB	Glutamate synthase [NADPH] large chain	NA	NA	1	0	0	0	0	0	2004.12	NA	NA	NA	NA	NA	0.924	NA	NA	NA	NA	NA	29360.4	0	0	0	0	0	MS/MS	unmatched	unmatched	unmatched	unmatched	unmatched
OG0000132	BAB2_0053	Q2YJ87	GTAGQSFGAFLAR	GTAGQSFGAFLAR	R	G	1346	1358	13	641.831	2	0	NA	tr|Q2YJ87|Q2YJ87_BRUA2	Q2YJ87_BRUA2	gltB	Glutamate synthase [NADPH] large chain	NA	NA	2	1	0	0	0	0	2006.45	NA	NA	NA	NA	NA	0.934	NA	NA	NA	NA	NA	62840	0	0	0	0	0	MS/MS	MS/MS	unmatched	unmatched	unmatched	unmatched
OG0000132	BAB2_0053	Q2YJ87	IFYKPEAEK	IFYKPEAEK	R	H	1262	1270	9	562.803	2	0	NA	tr|Q2YJ87|Q2YJ87_BRUA2	Q2YJ87_BRUA2	gltB	Glutamate synthase [NADPH] large chain	NA	NA	2	0	0	0	0	0	952.061	NA	NA	NA	NA	NA	0.918	NA	NA	NA	NA	NA	7003.6	0	0	0	0	0	MS/MS	unmatched	unmatched	unmatched	unmatched	unmatched
OG0000132	BAB2_0053	Q2YJ87	IISDEEIK	IISDEEIK	R	S	461	468	8	473.758	2	0	NA	tr|Q2YJ87|Q2YJ87_BRUA2	Q2YJ87_BRUA2	gltB	Glutamate synthase [NADPH] large chain	NA	NA	2	1	0	0	0	0	1068.51	1042.82	NA	NA	NA	NA	0.796	0.788	NA	NA	NA	NA	67668.3	44906	0	0	0	0	MS/MS	MS/MS	unmatched	unmatched	unmatched	unmatched
OG0000132	BAB2_0053	Q2YJ87	IISDEEIKSQIAQK	IISDEEIKSQIAQK	R	H	461	474	14	801.441	2	0	NA	tr|Q2YJ87|Q2YJ87_BRUA2	Q2YJ87_BRUA2	gltB	Glutamate synthase [NADPH] large chain	NA	NA	1	0	0	0	0	0	1454.02	NA	NA	NA	NA	NA	1.058	NA	NA	NA	NA	NA	4873.5	0	0	0	0	0	MS/MS	unmatched	unmatched	unmatched	unmatched	unmatched
OG0000132	BAB2_0053	Q2YJ87	IVVRPPEDTR	IVVRPPEDTR	R	I	1381	1390	10	591.336	2	0	NA	tr|Q2YJ87|Q2YJ87_BRUA2	Q2YJ87_BRUA2	gltB	Glutamate synthase [NADPH] large chain	NA	NA	1	0	0	0	0	0	1009.12	NA	NA	NA	NA	NA	0.898	NA	NA	NA	NA	NA	55087.3	0	0	0	0	0	MS/MS	unmatched	unmatched	unmatched	unmatched	unmatched
OG0000132	BAB2_0053	Q2YJ87	IVVRPPEDTR	IVVRPPEDTR	R	I	1381	1390	10	394.559	3	0	NA	tr|Q2YJ87|Q2YJ87_BRUA2	Q2YJ87_BRUA2	gltB	Glutamate synthase [NADPH] large chain	NA	NA	2	0	0	0	0	0	1011.45	NA	NA	NA	NA	NA	0.776	NA	NA	NA	NA	NA	42947.6	0	0	0	0	0	MS/MS	unmatched	unmatched	unmatched	unmatched	unmatched
OG0000132	BAB2_0053	Q2YJ87	IYQENDGDDK	IYQENDGDDK	R	G	217	226	10	598.757	2	0	NA	tr|Q2YJ87|Q2YJ87_BRUA2	Q2YJ87_BRUA2	gltB	Glutamate synthase [NADPH] large chain	NA	NA	1	0	0	0	0	0	495.531	NA	NA	NA	NA	NA	0.87	NA	NA	NA	NA	NA	3163.46	0	0	0	0	0	MS/MS	unmatched	unmatched	unmatched	unmatched	unmatched
OG0000132	BAB2_0053	Q2YJ87	IYQENDGDDKGFYVVSMSAR	IYQENDGDDKGFYVVSMSAR	R	T	217	236	20	765.351	3	0	NA	tr|Q2YJ87|Q2YJ87_BRUA2	Q2YJ87_BRUA2	gltB	Glutamate synthase [NADPH] large chain	NA	NA	2	0	0	0	0	0	1844.36	NA	NA	NA	NA	NA	0.892	NA	NA	NA	NA	NA	7955.55	0	0	0	0	0	MS/MS	unmatched	unmatched	unmatched	unmatched	unmatched
OG0000132	BAB2_0053	Q2YJ87	KSHVVVENGLK	KSHVVVENGLK	R	M	68	78	11	605.351	2	0	NA	tr|Q2YJ87|Q2YJ87_BRUA2	Q2YJ87_BRUA2	gltB	Glutamate synthase [NADPH] large chain	NA	NA	1	0	0	0	0	0	679.568	NA	NA	NA	NA	NA	0.908	NA	NA	NA	NA	NA	30712.5	0	0	0	0	0	MS/MS	unmatched	unmatched	unmatched	unmatched	unmatched
OG0000132	BAB2_0053	Q2YJ87	LLYTYFK	LLYTYFK	K	Q	552	558	7	474.265	2	0	NA	tr|Q2YJ87|Q2YJ87_BRUA2	Q2YJ87_BRUA2	gltB	Glutamate synthase [NADPH] large chain	NA	NA	2	0	0	0	0	0	1936.45	NA	NA	NA	NA	NA	0.798	NA	NA	NA	NA	NA	19770.1	0	0	0	0	0	MS/MS	unmatched	unmatched	unmatched	unmatched	unmatched
OG0000132	BAB2_0053	Q2YJ87	LVSEVGVGTVAAGVAK	LVSEVGVGTVAAGVAK	K	A	1075	1090	16	728.922	2	0	NA	tr|Q2YJ87|Q2YJ87_BRUA2	Q2YJ87_BRUA2	gltB	Glutamate synthase [NADPH] large chain	NA	NA	2	0	1	0	0	0	1808.21	NA	NA	NA	NA	NA	1.078	NA	NA	NA	NA	NA	56366.4	0	0	0	0	0	MS/MS	unmatched	MS/MS	unmatched	unmatched	unmatched
OG0000132	BAB2_0053	Q2YJ87	MLENLTHR	MLENLTHR	K	G	79	86	8	507.264	2	0	NA	tr|Q2YJ87|Q2YJ87_BRUA2	Q2YJ87_BRUA2	gltB	Glutamate synthase [NADPH] large chain	NA	NA	2	1	2	0	0	0	1074.33	1049.8	1037.18	NA	NA	NA	0.832	0.824	0.82	NA	NA	NA	41364.6	89723.7	35563.2	0	0	0	MS/MS	MS/MS	MS/MS	unmatched	unmatched	unmatched
OG0000132	BAB2_0053	Q2YJ87	MVAHNGEINTLR	MVAHNGEINTLR	R	G	288	299	12	677.848	2	0	NA	tr|Q2YJ87|Q2YJ87_BRUA2	Q2YJ87_BRUA2	gltB	Glutamate synthase [NADPH] large chain	NA	NA	2	0	0	0	0	0	975.351	NA	NA	NA	NA	NA	0.962	NA	NA	NA	NA	NA	8335.9	0	0	0	0	0	MS/MS	unmatched	unmatched	unmatched	unmatched	unmatched
OG0000132	BAB2_0053	Q2YJ87	MVAHNGEINTLR	MVAHNGEINTLR	R	G	288	299	12	452.235	3	0	NA	tr|Q2YJ87|Q2YJ87_BRUA2	Q2YJ87_BRUA2	gltB	Glutamate synthase [NADPH] large chain	NA	NA	1	0	0	0	0	0	964.869	NA	NA	NA	NA	NA	0.776	NA	NA	NA	NA	NA	13242.9	0	0	0	0	0	MS/MS	unmatched	unmatched	unmatched	unmatched	unmatched
OG0000132	BAB2_0053	Q2YJ87	MLENLTHR	M[15.9949]LENLTHR	K	G	79	86	8	515.261	2	0	1M(15.9949)	tr|Q2YJ87|Q2YJ87_BRUA2	Q2YJ87_BRUA2	gltB	Glutamate synthase [NADPH] large chain	NA	NA	1	1	0	0	0	0	758.75	736.555	NA	NA	NA	NA	0.828	0.824	NA	NA	NA	NA	32126.9	56723.2	0	0	0	0	MS/MS	MS/MS	unmatched	unmatched	unmatched	unmatched
OG0000132	BAB2_0053	Q2YJ87	MLLIDMEEGR	M[15.9949]LLIDMEEGR	R	I	451	460	10	611.794	2	0	1M(15.9949)	tr|Q2YJ87|Q2YJ87_BRUA2	Q2YJ87_BRUA2	gltB	Glutamate synthase [NADPH] large chain	NA	NA	1	0	0	0	0	0	1924.79	NA	NA	NA	NA	NA	0.904	NA	NA	NA	NA	NA	21112.6	0	0	0	0	0	MS/MS	unmatched	unmatched	unmatched	unmatched	unmatched
OG0000132	BAB2_0053	Q2YJ87	MLLIDMEEGR	M[15.9949]LLIDM[15.9949]EEGR	R	I	451	460	10	619.791	2	0	1M(15.9949),6M(15.9949)	tr|Q2YJ87|Q2YJ87_BRUA2	Q2YJ87_BRUA2	gltB	Glutamate synthase [NADPH] large chain	NA	NA	1	0	0	0	0	0	1528.56	NA	NA	NA	NA	NA	0.914	NA	NA	NA	NA	NA	30918.3	0	0	0	0	0	MS/MS	unmatched	unmatched	unmatched	unmatched	unmatched
OG0000132	BAB2_0053	Q2YJ87	MVAHNGEINTLR	M[15.9949]VAHNGEINTLR	R	G	288	299	12	685.846	2	0	1M(15.9949)	tr|Q2YJ87|Q2YJ87_BRUA2	Q2YJ87_BRUA2	gltB	Glutamate synthase [NADPH] large chain	NA	NA	1	0	0	0	0	0	826.291	NA	NA	NA	NA	NA	0.948	NA	NA	NA	NA	NA	22206.4	0	0	0	0	0	MS/MS	unmatched	unmatched	unmatched	unmatched	unmatched
OG0000132	BAB2_0053	Q2YJ87	MVAHNGEINTLR	M[15.9949]VAHNGEINTLR	R	G	288	299	12	457.566	3	0	1M(15.9949)	tr|Q2YJ87|Q2YJ87_BRUA2	Q2YJ87_BRUA2	gltB	Glutamate synthase [NADPH] large chain	NA	NA	1	0	0	0	0	0	829.784	NA	NA	NA	NA	NA	0.774	NA	NA	NA	NA	NA	16301.5	0	0	0	0	0	MS/MS	unmatched	unmatched	unmatched	unmatched	unmatched
OG0000132	BAB2_0053	Q2YJ87	NVNPAADISVK	NVNPAADISVK	K	L	1064	1074	11	564.306	2	0	NA	tr|Q2YJ87|Q2YJ87_BRUA2	Q2YJ87_BRUA2	gltB	Glutamate synthase [NADPH] large chain	NA	NA	1	0	0	0	0	0	1448.2	NA	NA	NA	NA	NA	0.852	NA	NA	NA	NA	NA	133939	0	0	0	0	0	MS/MS	unmatched	unmatched	unmatched	unmatched	unmatched
OG0000132	BAB2_0053	Q2YJ87	QAMIDHWK	QAMIDHWK	K	A	1246	1253	8	514.753	2	0	NA	tr|Q2YJ87|Q2YJ87_BRUA2	Q2YJ87_BRUA2	gltB	Glutamate synthase [NADPH] large chain	NA	NA	2	0	0	0	0	0	1151.19	NA	NA	NA	NA	NA	0.828	NA	NA	NA	NA	NA	22459.5	0	0	0	0	0	MS/MS	unmatched	unmatched	unmatched	unmatched	unmatched
OG0000132	BAB2_0053	Q2YJ87	QAMIDHWK	QAM[15.9949]IDHWK	K	A	1246	1253	8	522.75	2	0	3M(15.9949)	tr|Q2YJ87|Q2YJ87_BRUA2	Q2YJ87_BRUA2	gltB	Glutamate synthase [NADPH] large chain	NA	NA	1	0	0	0	0	0	822.798	NA	NA	NA	NA	NA	0.83	NA	NA	NA	NA	NA	21701.5	0	0	0	0	0	MS/MS	unmatched	unmatched	unmatched	unmatched	unmatched
OG0000132	BAB2_0053	Q2YJ87	QASVDSELFGNDISK	QASVDSELFGNDISK	R	L	309	323	15	805.389	2	0	NA	tr|Q2YJ87|Q2YJ87_BRUA2	Q2YJ87_BRUA2	gltB	Glutamate synthase [NADPH] large chain	NA	NA	1	1	1	0	0	0	1880.5	1862.63	1858.17	NA	NA	NA	1.022	1.01	1.008	NA	NA	NA	63699.1	25232.3	36035.8	0	0	0	MS/MS	MS/MS	MS/MS	unmatched	unmatched	unmatched
OG0000132	BAB2_0053	Q2YJ87	QIGAMLDR	QIGAMLDR	R	N	401	408	8	452.24	2	0	NA	tr|Q2YJ87|Q2YJ87_BRUA2	Q2YJ87_BRUA2	gltB	Glutamate synthase [NADPH] large chain	NA	NA	2	0	0	0	0	0	1392.28	NA	NA	NA	NA	NA	0.788	NA	NA	NA	NA	NA	19829.8	0	0	0	0	0	MS/MS	unmatched	unmatched	unmatched	unmatched	unmatched
OG0000132	BAB2_0053	Q2YJ87	QPILTNGDLEK	QPILTNGDLEK	R	I	606	616	11	614.333	2	0	NA	tr|Q2YJ87|Q2YJ87_BRUA2	Q2YJ87_BRUA2	gltB	Glutamate synthase [NADPH] large chain	NA	NA	1	0	0	0	0	0	NA	NA	NA	NA	NA	NA	NA	NA	NA	NA	NA	NA	0	0	0	0	0	0	MS/MS	unmatched	unmatched	unmatched	unmatched	unmatched
OG0000132	BAB2_0053	Q2YJ87	QQAFGYTQEDTK	QQAFGYTQEDTK	R	F	509	520	12	708.326	2	0	NA	tr|Q2YJ87|Q2YJ87_BRUA2	Q2YJ87_BRUA2	gltB	Glutamate synthase [NADPH] large chain	NA	NA	4	0	1	0	0	0	1032.41	1005.56	994.097	NA	NA	NA	0.946	0.936	0.932	NA	NA	NA	57833.2	17501.1	15075.7	0	0	0	MS/MS	MBR	MS/MS	unmatched	unmatched	unmatched
OG0000132	BAB2_0053	Q2YJ87	RALEEMER	RALEEM[15.9949]ER	R	M	1568	1575	8	525.256	2	0	6M(15.9949)	tr|Q2YJ87|Q2YJ87_BRUA2	Q2YJ87_BRUA2	gltB	Glutamate synthase [NADPH] large chain	NA	NA	1	0	0	0	0	0	438.471	NA	NA	NA	NA	NA	0.814	NA	NA	NA	NA	NA	8574.62	0	0	0	0	0	MS/MS	unmatched	unmatched	unmatched	unmatched	unmatched
OG0000132	BAB2_0053	Q2YJ87	SAGAMLSGEVAKR	SAGAMLSGEVAKR	R	F	1317	1329	13	638.837	2	0	NA	tr|Q2YJ87|Q2YJ87_BRUA2	Q2YJ87_BRUA2	gltB	Glutamate synthase [NADPH] large chain	NA	NA	1	0	0	0	0	0	1075.5	NA	NA	NA	NA	NA	0.966	NA	NA	NA	NA	NA	14011.1	0	0	0	0	0	MS/MS	unmatched	unmatched	unmatched	unmatched	unmatched
OG0000132	BAB2_0053	Q2YJ87	SAGAMLSGEVAK	SAGAM[15.9949]LSGEVAK	R	R	1317	1328	12	568.784	2	0	5M(15.9949)	tr|Q2YJ87|Q2YJ87_BRUA2	Q2YJ87_BRUA2	gltB	Glutamate synthase [NADPH] large chain	NA	NA	1	0	0	0	0	0	898.492	NA	NA	NA	NA	NA	0.858	NA	NA	NA	NA	NA	31473.7	0	0	0	0	0	MS/MS	unmatched	unmatched	unmatched	unmatched	unmatched
OG0000132	BAB2_0053	Q2YJ87	SAGAMLSGEVAKR	SAGAM[15.9949]LSGEVAKR	R	F	1317	1329	13	646.835	2	0	5M(15.9949)	tr|Q2YJ87|Q2YJ87_BRUA2	Q2YJ87_BRUA2	gltB	Glutamate synthase [NADPH] large chain	NA	NA	1	0	0	0	0	0	776.218	NA	NA	NA	NA	NA	0.958	NA	NA	NA	NA	NA	15739.9	0	0	0	0	0	MS/MS	unmatched	unmatched	unmatched	unmatched	unmatched
OG0000132	BAB2_0053	Q2YJ87	SHVVVENGLK	SHVVVENGLK	K	M	69	78	10	541.304	2	0	NA	tr|Q2YJ87|Q2YJ87_BRUA2	Q2YJ87_BRUA2	gltB	Glutamate synthase [NADPH] large chain	NA	NA	1	1	0	0	0	0	814.645	792.451	NA	NA	NA	NA	0.868	0.856	NA	NA	NA	NA	20809.7	35735.6	0	0	0	0	MS/MS	MS/MS	unmatched	unmatched	unmatched	unmatched
OG0000132	BAB2_0053	Q2YJ87	SIGHTEDRFDTK	SIGHTEDRFDTK	R	T	619	630	12	703.339	2	0	NA	tr|Q2YJ87|Q2YJ87_BRUA2	Q2YJ87_BRUA2	gltB	Glutamate synthase [NADPH] large chain	NA	NA	1	0	0	0	0	0	680.733	NA	NA	NA	NA	NA	0.954	NA	NA	NA	NA	NA	33253.1	0	0	0	0	0	MS/MS	unmatched	unmatched	unmatched	unmatched	unmatched
OG0000132	BAB2_0053	Q2YJ87	SNTGEGGEEPDRFYPLPDGTANPER	SNTGEGGEEPDRFYPLPDGTANPER	K	S	955	979	25	902.407	3	0	NA	tr|Q2YJ87|Q2YJ87_BRUA2	Q2YJ87_BRUA2	gltB	Glutamate synthase [NADPH] large chain	NA	NA	2	0	0	0	0	0	1775.58	NA	NA	NA	NA	NA	0.924	NA	NA	NA	NA	NA	46509.9	0	0	0	0	0	MS/MS	unmatched	unmatched	unmatched	unmatched	unmatched
OG0000132	BAB2_0053	Q2YJ87	SPMLETDDDFER	SPMLETDDDFER	R	R	193	204	12	727.809	2	0	NA	tr|Q2YJ87|Q2YJ87_BRUA2	Q2YJ87_BRUA2	gltB	Glutamate synthase [NADPH] large chain	NA	NA	1	0	0	0	0	0	1655.54	NA	NA	NA	NA	NA	0.986	NA	NA	NA	NA	NA	11595.5	0	0	0	0	0	MS/MS	unmatched	unmatched	unmatched	unmatched	unmatched
OG0000132	BAB2_0053	Q2YJ87	SPMLETDDDFERR	SPMLETDDDFERR	R	L	193	205	13	805.859	2	0	NA	tr|Q2YJ87|Q2YJ87_BRUA2	Q2YJ87_BRUA2	gltB	Glutamate synthase [NADPH] large chain	NA	NA	1	0	0	0	0	0	1459.85	NA	NA	NA	NA	NA	1.038	NA	NA	NA	NA	NA	16059.9	0	0	0	0	0	MS/MS	unmatched	unmatched	unmatched	unmatched	unmatched
OG0000132	BAB2_0053	Q2YJ87	SPMLETDDDFERR	SPMLETDDDFERR	R	L	193	205	13	537.575	3	0	NA	tr|Q2YJ87|Q2YJ87_BRUA2	Q2YJ87_BRUA2	gltB	Glutamate synthase [NADPH] large chain	NA	NA	1	0	0	0	0	0	1459.85	NA	NA	NA	NA	NA	0.786	NA	NA	NA	NA	NA	18815.6	0	0	0	0	0	MS/MS	unmatched	unmatched	unmatched	unmatched	unmatched
OG0000132	BAB2_0053	Q2YJ87	SPMLETDDDFER	SPM[15.9949]LETDDDFER	R	R	193	204	12	735.806	2	0	3M(15.9949)	tr|Q2YJ87|Q2YJ87_BRUA2	Q2YJ87_BRUA2	gltB	Glutamate synthase [NADPH] large chain	NA	NA	4	0	0	0	0	0	1423.74	NA	NA	NA	NA	NA	0.986	NA	NA	NA	NA	NA	9711.35	0	0	0	0	0	MS/MS	unmatched	unmatched	unmatched	unmatched	unmatched
OG0000132	BAB2_0053	Q2YJ87	SPMLETDDDFERR	SPM[15.9949]LETDDDFERR	R	L	193	205	13	813.857	2	0	3M(15.9949)	tr|Q2YJ87|Q2YJ87_BRUA2	Q2YJ87_BRUA2	gltB	Glutamate synthase [NADPH] large chain	NA	NA	1	0	0	0	0	0	1211.75	NA	NA	NA	NA	NA	1.046	NA	NA	NA	NA	NA	14278.7	0	0	0	0	0	MS/MS	unmatched	unmatched	unmatched	unmatched	unmatched
OG0000132	BAB2_0053	Q2YJ87	SPMLETDDDFERR	SPM[15.9949]LETDDDFERR	R	L	193	205	13	542.907	3	0	3M(15.9949)	tr|Q2YJ87|Q2YJ87_BRUA2	Q2YJ87_BRUA2	gltB	Glutamate synthase [NADPH] large chain	NA	NA	1	0	0	0	0	0	1211.75	NA	NA	NA	NA	NA	0.79	NA	NA	NA	NA	NA	15103.9	0	0	0	0	0	MS/MS	unmatched	unmatched	unmatched	unmatched	unmatched
OG0000132	BAB2_0053	Q2YJ87	TLDITYNTGEGATGMHGAIER	TLDITYNTGEGATGMHGAIER	K	L	631	651	21	1104.02	2	0	NA	tr|Q2YJ87|Q2YJ87_BRUA2	Q2YJ87_BRUA2	gltB	Glutamate synthase [NADPH] large chain	NA	NA	2	0	0	0	0	0	1710.3	NA	NA	NA	NA	NA	1.212	NA	NA	NA	NA	NA	5917.62	0	0	0	0	0	MS/MS	unmatched	unmatched	unmatched	unmatched	unmatched
OG0000132	BAB2_0053	Q2YJ87	TLDITYNTGEGATGMHGAIER	TLDITYNTGEGATGM[15.9949]HGAIER	K	L	631	651	21	1112.02	2	0	15M(15.9949)	tr|Q2YJ87|Q2YJ87_BRUA2	Q2YJ87_BRUA2	gltB	Glutamate synthase [NADPH] large chain	NA	NA	2	0	0	0	0	0	1560.01	NA	NA	NA	NA	NA	1.224	NA	NA	NA	NA	NA	9101.31	0	0	0	0	0	MS/MS	unmatched	unmatched	unmatched	unmatched	unmatched
OG0000132	BAB2_0053	Q2YJ87	TSNPDTFTEYTR	TSNPDTFTEYTR	R	M	871	882	12	716.323	2	0	NA	tr|Q2YJ87|Q2YJ87_BRUA2	Q2YJ87_BRUA2	gltB	Glutamate synthase [NADPH] large chain	NA	NA	4	1	0	0	0	0	1388.79	1360.72	NA	NA	NA	NA	0.944	0.934	NA	NA	NA	NA	96283.2	68854.8	0	0	0	0	MS/MS	MS/MS	unmatched	unmatched	unmatched	unmatched
OG0000132	BAB2_0053	Q2YJ87	TSVGLVVESGEPR	TSVGLVVESGEPR	R	E	701	713	13	665.354	2	0	NA	tr|Q2YJ87|Q2YJ87_BRUA2	Q2YJ87_BRUA2	gltB	Glutamate synthase [NADPH] large chain	NA	NA	3	0	0	0	0	0	1615.92	NA	NA	NA	NA	NA	0.928	NA	NA	NA	NA	NA	58797.5	0	0	0	0	0	MS/MS	unmatched	unmatched	unmatched	unmatched	unmatched
OG0000132	BAB2_0053	Q2YJ87	VALQVDGGLR	VALQVDGGLR	R	T	1140	1149	10	514.298	2	0	NA	tr|Q2YJ87|Q2YJ87_BRUA2	Q2YJ87_BRUA2	gltB	Glutamate synthase [NADPH] large chain	NA	NA	2	1	0	0	0	0	1634.57	1796.25	NA	NA	NA	NA	0.808	0.846	NA	NA	NA	NA	42893.9	22258.4	0	0	0	0	MS/MS	MS/MS	unmatched	unmatched	unmatched	unmatched
OG0000132	BAB2_0053	Q2YJ87	VAQGAKPGEGGQLPGHK	VAQGAKPGEGGQLPGHK	K	V	1007	1023	17	544.293	3	0	NA	tr|Q2YJ87|Q2YJ87_BRUA2	Q2YJ87_BRUA2	gltB	Glutamate synthase [NADPH] large chain	NA	NA	1	0	0	0	0	0	591.013	NA	NA	NA	NA	NA	0.834	NA	NA	NA	NA	NA	24015.4	0	0	0	0	0	MS/MS	unmatched	unmatched	unmatched	unmatched	unmatched
OG0000132	BAB2_0053	Q2YJ87	VDVSANMTHHDEER	VDVSANMTHHDEER	R	L	1514	1527	14	547.242	3	0	NA	tr|Q2YJ87|Q2YJ87_BRUA2	Q2YJ87_BRUA2	gltB	Glutamate synthase [NADPH] large chain	NA	NA	2	0	0	0	0	0	731.968	NA	NA	NA	NA	NA	0.81	NA	NA	NA	NA	NA	13747.3	0	0	0	0	0	MS/MS	unmatched	unmatched	unmatched	unmatched	unmatched
OG0000132	BAB2_0053	Q2YJ87	VDVSANMTHHDEER	VDVSANM[15.9949]THHDEER	R	L	1514	1527	14	552.574	3	0	7M(15.9949)	tr|Q2YJ87|Q2YJ87_BRUA2	Q2YJ87_BRUA2	gltB	Glutamate synthase [NADPH] large chain	NA	NA	1	0	0	0	0	0	523.477	NA	NA	NA	NA	NA	0.814	NA	NA	NA	NA	NA	19148.4	0	0	0	0	0	MS/MS	unmatched	unmatched	unmatched	unmatched	unmatched
OG0000132	BAB2_0053	Q2YJ87	VMPVEYR	VM[15.9949]PVEYR	K	R	1561	1567	7	455.228	2	0	2M(15.9949)	tr|Q2YJ87|Q2YJ87_BRUA2	Q2YJ87_BRUA2	gltB	Glutamate synthase [NADPH] large chain	NA	NA	1	1	0	1	0	0	849.585	822.731	NA	841.244	NA	NA	0.794	0.782	NA	0.796	NA	NA	30692.6	58662	0	71338.8	0	0	MS/MS	MS/MS	unmatched	MS/MS	unmatched	unmatched
OG0000133	BAB2_0109	Q2YJ89	AGAPVDTETTR	AGAPVDTETTR	K	L	78	88	11	559.278	2	0	NA	tr|Q2YJ89|Q2YJ89_BRUA2	Q2YJ89_BRUA2	gnd	6-phosphogluconate dehydrogenase, decarboxylating	NA	NA	3	2	2	1	2	2	662.097	634.082	628.442	656.063	662.836	660.991	0.83	0.826	0.824	0.84	0.842	0.832	193580	152406	97956.9	137672	86456.4	89738.6	MS/MS	MS/MS	MS/MS	MS/MS	MS/MS	MS/MS
OG0000133	BAB2_0109	Q2YJ89	ALGPNDPTFVGMGVSGGAEGAR	ALGPNDPTFVGMGVSGGAEGAR	K	H	116	137	22	1030.5	2	0	NA	tr|Q2YJ89|Q2YJ89_BRUA2	Q2YJ89_BRUA2	gnd	6-phosphogluconate dehydrogenase, decarboxylating	NA	NA	7	0	0	0	0	0	1984.28	NA	NA	NA	NA	NA	1.132	NA	NA	NA	NA	NA	80999.9	0	0	0	0	0	MS/MS	unmatched	unmatched	unmatched	unmatched	unmatched
OG0000133	BAB2_0109	Q2YJ89	ALGPNDPTFVGMGVSGGAEGAR	ALGPNDPTFVGM[15.9949]GVSGGAEGAR	K	H	116	137	22	1038.49	2	0	12M(15.9949)	tr|Q2YJ89|Q2YJ89_BRUA2	Q2YJ89_BRUA2	gnd	6-phosphogluconate dehydrogenase, decarboxylating	NA	NA	8	0	0	0	0	0	1760.42	NA	NA	NA	NA	NA	1.134	NA	NA	NA	NA	NA	153673	0	0	0	0	0	MS/MS	unmatched	unmatched	unmatched	unmatched	unmatched
OG0000133	BAB2_0109	Q2YJ89	ALGPNDPTFVGMGVSGGAEGAR	ALGPNDPTFVGM[15.9949]GVSGGAEGAR	K	H	116	137	22	692.665	3	0	12M(15.9949)	tr|Q2YJ89|Q2YJ89_BRUA2	Q2YJ89_BRUA2	gnd	6-phosphogluconate dehydrogenase, decarboxylating	NA	NA	2	0	0	0	0	0	1760.42	NA	NA	NA	NA	NA	0.938	NA	NA	NA	NA	NA	29393	0	0	0	0	0	MS/MS	unmatched	unmatched	unmatched	unmatched	unmatched
OG0000133	BAB2_0109	Q2YJ89	AMVDMILDEAGQKGTGR	AMVDMILDEAGQKGTGR	K	W	250	266	17	896.44	2	0	NA	tr|Q2YJ89|Q2YJ89_BRUA2	Q2YJ89_BRUA2	gnd	6-phosphogluconate dehydrogenase, decarboxylating	NA	NA	1	0	0	0	0	0	NA	NA	NA	NA	NA	NA	NA	NA	NA	NA	NA	NA	0	0	0	0	0	0	MS/MS	unmatched	unmatched	unmatched	unmatched	unmatched
OG0000133	BAB2_0109	Q2YJ89	AMVDMILDEAGQK	AMVDM[15.9949]ILDEAGQK	K	G	250	262	13	718.842	2	0	5M(15.9949)	tr|Q2YJ89|Q2YJ89_BRUA2	Q2YJ89_BRUA2	gnd	6-phosphogluconate dehydrogenase, decarboxylating	NA	NA	1	1	0	0	0	0	1981.95	1961.62	NA	NA	NA	NA	0.96	0.958	NA	NA	NA	NA	30765.4	9725.06	0	0	0	0	MS/MS	MS/MS	unmatched	unmatched	unmatched	unmatched
OG0000133	BAB2_0109	Q2YJ89	AMVDMILDEAGQK	AM[15.9949]VDM[15.9949]ILDEAGQK	K	G	250	262	13	726.839	2	0	2M(15.9949),5M(15.9949)	tr|Q2YJ89|Q2YJ89_BRUA2	Q2YJ89_BRUA2	gnd	6-phosphogluconate dehydrogenase, decarboxylating	NA	NA	2	0	0	0	0	0	1709.14	NA	NA	NA	NA	NA	0.958	NA	NA	NA	NA	NA	22550.7	0	0	0	0	0	MS/MS	unmatched	unmatched	unmatched	unmatched	unmatched
OG0000133	BAB2_0109	Q2YJ89	DFFGSHGFK	DFFGSHGFK	R	R	448	456	9	521.243	2	0	NA	tr|Q2YJ89|Q2YJ89_BRUA2	Q2YJ89_BRUA2	gnd	6-phosphogluconate dehydrogenase, decarboxylating	NA	NA	2	1	1	0	0	0	1744.1	1729.87	1728.9	NA	NA	NA	0.84	0.83	0.826	NA	NA	NA	153610	114448	74844.6	0	0	0	MS/MS	MS/MS	MS/MS	unmatched	unmatched	unmatched
OG0000133	BAB2_0109	Q2YJ89	EHGWNIPLATTAR	EHGWNIPLATTAR	R	I	349	361	13	733.381	2	0	NA	tr|Q2YJ89|Q2YJ89_BRUA2	Q2YJ89_BRUA2	gnd	6-phosphogluconate dehydrogenase, decarboxylating	NA	NA	1	0	0	0	0	0	1871.17	NA	NA	NA	NA	NA	0.958	NA	NA	NA	NA	NA	62457.1	0	0	0	0	0	MS/MS	unmatched	unmatched	unmatched	unmatched	unmatched
OG0000133	BAB2_0109	Q2YJ89	EHGWNIPLATTAR	EHGWNIPLATTAR	R	I	349	361	13	489.256	3	0	NA	tr|Q2YJ89|Q2YJ89_BRUA2	Q2YJ89_BRUA2	gnd	6-phosphogluconate dehydrogenase, decarboxylating	NA	NA	3	0	0	0	0	0	1871.17	NA	NA	NA	NA	NA	0.758	NA	NA	NA	NA	NA	134847	0	0	0	0	0	MS/MS	unmatched	unmatched	unmatched	unmatched	unmatched
OG0000133	BAB2_0109	Q2YJ89	GDIMIDAGNSDYR	GDIMIDAGNSDYR	K	D	96	108	13	713.817	2	0	NA	tr|Q2YJ89|Q2YJ89_BRUA2	Q2YJ89_BRUA2	gnd	6-phosphogluconate dehydrogenase, decarboxylating	NA	NA	2	1	0	0	0	0	1597.29	1572.66	NA	NA	NA	NA	0.96	0.954	NA	NA	NA	NA	35612.3	33129.6	0	0	0	0	MS/MS	MS/MS	unmatched	unmatched	unmatched	unmatched
OG0000133	BAB2_0109	Q2YJ89	GDIMIDAGNSDYRDTVR	GDIMIDAGNSDYRDTVR	K	R	96	112	17	633.295	3	0	NA	tr|Q2YJ89|Q2YJ89_BRUA2	Q2YJ89_BRUA2	gnd	6-phosphogluconate dehydrogenase, decarboxylating	NA	NA	1	0	0	0	0	0	1603.11	NA	NA	NA	NA	NA	0.842	NA	NA	NA	NA	NA	36443	0	0	0	0	0	MS/MS	unmatched	unmatched	unmatched	unmatched	unmatched
OG0000133	BAB2_0109	Q2YJ89	GDIMIDAGNSDYRDTVRR	GDIMIDAGNSDYRDTVRR	K	L	96	113	18	685.329	3	0	NA	tr|Q2YJ89|Q2YJ89_BRUA2	Q2YJ89_BRUA2	gnd	6-phosphogluconate dehydrogenase, decarboxylating	NA	NA	1	0	0	0	0	0	1417.91	NA	NA	NA	NA	NA	0.896	NA	NA	NA	NA	NA	21758.4	0	0	0	0	0	MS/MS	unmatched	unmatched	unmatched	unmatched	unmatched
OG0000133	BAB2_0109	Q2YJ89	GDIMIDAGNSDYR	GDIM[15.9949]IDAGNSDYR	K	D	96	108	13	721.814	2	0	4M(15.9949)	tr|Q2YJ89|Q2YJ89_BRUA2	Q2YJ89_BRUA2	gnd	6-phosphogluconate dehydrogenase, decarboxylating	NA	NA	1	0	0	0	0	0	1344.53	NA	NA	NA	NA	NA	0.958	NA	NA	NA	NA	NA	42369.7	0	0	0	0	0	MS/MS	unmatched	unmatched	unmatched	unmatched	unmatched
OG0000133	BAB2_0109	Q2YJ89	GDIMIDAGNSDYRDTVR	GDIM[15.9949]IDAGNSDYRDTVR	K	R	96	112	17	957.437	2	0	4M(15.9949)	tr|Q2YJ89|Q2YJ89_BRUA2	Q2YJ89_BRUA2	gnd	6-phosphogluconate dehydrogenase, decarboxylating	NA	NA	2	0	0	0	0	0	1414.42	NA	NA	NA	NA	NA	1.16	NA	NA	NA	NA	NA	43487.6	0	0	0	0	0	MS/MS	unmatched	unmatched	unmatched	unmatched	unmatched
OG0000133	BAB2_0109	Q2YJ89	GDIMIDAGNSDYRDTVR	GDIM[15.9949]IDAGNSDYRDTVR	K	R	96	112	17	638.627	3	0	4M(15.9949)	tr|Q2YJ89|Q2YJ89_BRUA2	Q2YJ89_BRUA2	gnd	6-phosphogluconate dehydrogenase, decarboxylating	NA	NA	2	0	0	0	0	0	1413.25	NA	NA	NA	NA	NA	0.828	NA	NA	NA	NA	NA	71617.2	0	0	0	0	0	MS/MS	unmatched	unmatched	unmatched	unmatched	unmatched
OG0000133	BAB2_0109	Q2YJ89	GDIMIDAGNSDYRDTVRR	GDIM[15.9949]IDAGNSDYRDTVRR	K	L	96	113	18	690.66	3	0	4M(15.9949)	tr|Q2YJ89|Q2YJ89_BRUA2	Q2YJ89_BRUA2	gnd	6-phosphogluconate dehydrogenase, decarboxylating	NA	NA	1	0	0	0	0	0	1231.55	NA	NA	NA	NA	NA	0.89	NA	NA	NA	NA	NA	25478.5	0	0	0	0	0	MS/MS	unmatched	unmatched	unmatched	unmatched	unmatched
OG0000133	BAB2_0109	Q2YJ89	GYTVAVYDRDEPVLK	GYTVAVYDRDEPVLK	K	A	26	40	15	862.946	2	0	NA	tr|Q2YJ89|Q2YJ89_BRUA2	Q2YJ89_BRUA2	gnd	6-phosphogluconate dehydrogenase, decarboxylating	NA	NA	2	2	1	0	0	0	1705.64	1691.45	1688.14	NA	NA	NA	1.114	1.11	1.104	NA	NA	NA	137054	40846.7	20144	0	0	0	MS/MS	MS/MS	MS/MS	unmatched	unmatched	unmatched
OG0000133	BAB2_0109	Q2YJ89	GYTVAVYDRDEPVLK	GYTVAVYDRDEPVLK	K	A	26	40	15	575.633	3	0	NA	tr|Q2YJ89|Q2YJ89_BRUA2	Q2YJ89_BRUA2	gnd	6-phosphogluconate dehydrogenase, decarboxylating	NA	NA	1	0	0	0	0	0	1705.64	NA	NA	NA	NA	NA	0.812	NA	NA	NA	NA	NA	45374.8	0	0	0	0	0	MS/MS	unmatched	unmatched	unmatched	unmatched	unmatched
OG0000133	BAB2_0109	Q2YJ89	HGPSMMVGGTEQAYER	HGPSMMVGGTEQAYER	R	I	138	153	16	875.388	2	0	NA	tr|Q2YJ89|Q2YJ89_BRUA2	Q2YJ89_BRUA2	gnd	6-phosphogluconate dehydrogenase, decarboxylating	NA	NA	2	0	0	0	0	0	1246.69	NA	NA	NA	NA	NA	1.028	NA	NA	NA	NA	NA	42162	0	0	0	0	0	MS/MS	unmatched	unmatched	unmatched	unmatched	unmatched
OG0000133	BAB2_0109	Q2YJ89	HGPSMMVGGTEQAYER	HGPSMMVGGTEQAYER	R	I	138	153	16	583.928	3	0	NA	tr|Q2YJ89|Q2YJ89_BRUA2	Q2YJ89_BRUA2	gnd	6-phosphogluconate dehydrogenase, decarboxylating	NA	NA	1	0	0	0	0	0	1247.86	NA	NA	NA	NA	NA	0.87	NA	NA	NA	NA	NA	35711.4	0	0	0	0	0	MS/MS	unmatched	unmatched	unmatched	unmatched	unmatched
OG0000133	BAB2_0109	Q2YJ89	HGPSMMVGGTEQAYER	HGPSMM[15.9949]VGGTEQAYER	R	I	138	153	16	883.385	2	0	6M(15.9949)	tr|Q2YJ89|Q2YJ89_BRUA2	Q2YJ89_BRUA2	gnd	6-phosphogluconate dehydrogenase, decarboxylating	NA	NA	1	0	0	0	0	0	1038.24	NA	NA	NA	NA	NA	1.024	NA	NA	NA	NA	NA	26575.3	0	0	0	0	0	MS/MS	unmatched	unmatched	unmatched	unmatched	unmatched
OG0000133	BAB2_0109	Q2YJ89	HGPSMMVGGTEQAYER	HGPSMM[15.9949]VGGTEQAYER	R	I	138	153	16	589.259	3	0	6M(15.9949)	tr|Q2YJ89|Q2YJ89_BRUA2	Q2YJ89_BRUA2	gnd	6-phosphogluconate dehydrogenase, decarboxylating	NA	NA	1	0	0	0	0	0	1037.07	NA	NA	NA	NA	NA	0.822	NA	NA	NA	NA	NA	40541.8	0	0	0	0	0	MS/MS	unmatched	unmatched	unmatched	unmatched	unmatched
OG0000133	BAB2_0109	Q2YJ89	HGPSMMVGGTEQAYER	HGPSM[15.9949]MVGGTEQAYER	R	I	138	153	16	883.385	2	0	5M(15.9949)	tr|Q2YJ89|Q2YJ89_BRUA2	Q2YJ89_BRUA2	gnd	6-phosphogluconate dehydrogenase, decarboxylating	NA	NA	1	0	0	0	0	0	934.595	NA	NA	NA	NA	NA	1.02	NA	NA	NA	NA	NA	27358.1	0	0	0	0	0	MS/MS	unmatched	unmatched	unmatched	unmatched	unmatched
OG0000133	BAB2_0109	Q2YJ89	HGPSMMVGGTEQAYER	HGPSM[15.9949]MVGGTEQAYER	R	I	138	153	16	589.259	3	0	5M(15.9949)	tr|Q2YJ89|Q2YJ89_BRUA2	Q2YJ89_BRUA2	gnd	6-phosphogluconate dehydrogenase, decarboxylating	NA	NA	1	0	0	0	0	0	933.43	NA	NA	NA	NA	NA	0.814	NA	NA	NA	NA	NA	31287.9	0	0	0	0	0	MS/MS	unmatched	unmatched	unmatched	unmatched	unmatched
OG0000133	BAB2_0109	Q2YJ89	HGPSMMVGGTEQAYER	HGPSM[15.9949]M[15.9949]VGGTEQAYER	R	I	138	153	16	594.591	3	0	5M(15.9949),6M(15.9949)	tr|Q2YJ89|Q2YJ89_BRUA2	Q2YJ89_BRUA2	gnd	6-phosphogluconate dehydrogenase, decarboxylating	NA	NA	2	0	0	0	0	0	704.022	NA	NA	NA	NA	NA	0.806	NA	NA	NA	NA	NA	108520	0	0	0	0	0	MS/MS	unmatched	unmatched	unmatched	unmatched	unmatched
OG0000133	BAB2_0109	Q2YJ89	IAAYAQGFAVMEAASR	IAAYAQGFAVM[15.9949]EAASR	K	E	333	348	16	836.412	2	0	11M(15.9949)	tr|Q2YJ89|Q2YJ89_BRUA2	Q2YJ89_BRUA2	gnd	6-phosphogluconate dehydrogenase, decarboxylating	NA	NA	3	1	1	0	0	0	1775.58	NA	NA	NA	NA	NA	1.046	NA	NA	NA	NA	NA	64802.5	0	0	0	0	0	MS/MS	MS/MS	MS/MS	unmatched	unmatched	unmatched
OG0000133	BAB2_0109	Q2YJ89	IDKEGDFHGPWG	IDKEGDFHGPWG	R	-	458	469	12	679.312	2	0	NA	tr|Q2YJ89|Q2YJ89_BRUA2	Q2YJ89_BRUA2	gnd	6-phosphogluconate dehydrogenase, decarboxylating	NA	NA	2	1	0	0	0	0	1673.01	1663.5	NA	NA	NA	NA	0.932	0.928	NA	NA	NA	NA	53814.7	48780	0	0	0	0	MS/MS	MS/MS	unmatched	unmatched	unmatched	unmatched
OG0000133	BAB2_0109	Q2YJ89	LKAFLEK	LKAFLEK	R	G	89	95	7	424.766	2	0	NA	tr|Q2YJ89|Q2YJ89_BRUA2	Q2YJ89_BRUA2	gnd	6-phosphogluconate dehydrogenase, decarboxylating	NA	NA	1	1	0	0	0	0	1198.94	1176.73	NA	NA	NA	NA	0.774	0.77	NA	NA	NA	NA	41410.3	27511.1	0	0	0	0	MS/MS	MS/MS	unmatched	unmatched	unmatched	unmatched
OG0000133	BAB2_0109	Q2YJ89	LKALGPNDPTFVGMGVSGGAEGAR	LKALGPNDPTFVGM[15.9949]GVSGGAEGAR	R	H	114	137	24	773.058	3	0	14M(15.9949)	tr|Q2YJ89|Q2YJ89_BRUA2	Q2YJ89_BRUA2	gnd	6-phosphogluconate dehydrogenase, decarboxylating	NA	NA	1	0	0	0	0	0	1727.79	NA	NA	NA	NA	NA	0.902	NA	NA	NA	NA	NA	11833.2	0	0	0	0	0	MS/MS	unmatched	unmatched	unmatched	unmatched	unmatched
OG0000133	BAB2_0109	Q2YJ89	SLSSMKGER	SLSSMKGER	R	E	290	298	9	497.753	2	0	NA	tr|Q2YJ89|Q2YJ89_BRUA2	Q2YJ89_BRUA2	gnd	6-phosphogluconate dehydrogenase, decarboxylating	NA	NA	1	1	0	0	0	0	532.791	511.79	NA	NA	NA	NA	0.854	0.846	NA	NA	NA	NA	29946.1	37637.1	0	0	0	0	MS/MS	MS/MS	unmatched	unmatched	unmatched	unmatched
OG0000133	BAB2_0109	Q2YJ89	SLSSMKGEREEAAK	SLSSMKGEREEAAK	R	A	290	303	14	508.256	3	0	NA	tr|Q2YJ89|Q2YJ89_BRUA2	Q2YJ89_BRUA2	gnd	6-phosphogluconate dehydrogenase, decarboxylating	NA	NA	1	0	0	0	0	0	551.422	NA	NA	NA	NA	NA	0.816	NA	NA	NA	NA	NA	65934.1	0	0	0	0	0	MS/MS	unmatched	unmatched	unmatched	unmatched	unmatched
OG0000133	BAB2_0109	Q2YJ89	SLSSMKGEREEAAK	SLSSM[15.9949]KGEREEAAK	R	A	290	303	14	513.587	3	0	5M(15.9949)	tr|Q2YJ89|Q2YJ89_BRUA2	Q2YJ89_BRUA2	gnd	6-phosphogluconate dehydrogenase, decarboxylating	NA	NA	1	0	0	0	0	0	358.129	NA	NA	NA	NA	NA	0.806	NA	NA	NA	NA	NA	103885	0	0	0	0	0	MS/MS	unmatched	unmatched	unmatched	unmatched	unmatched
OG0000133	BAB2_0109	Q2YJ89	TLDIANQTR	TLDIANQTR	R	F	311	319	9	516.278	2	0	NA	tr|Q2YJ89|Q2YJ89_BRUA2	Q2YJ89_BRUA2	gnd	6-phosphogluconate dehydrogenase, decarboxylating	NA	NA	1	1	0	1	0	0	1088.31	1061.45	NA	1083.52	NA	NA	0.82	0.812	NA	0.83	NA	NA	254665	242103	0	80415.2	0	0	MS/MS	MS/MS	unmatched	MS/MS	unmatched	unmatched
OG0000133	BAB2_0109	Q2YJ89	YQGEPCCALVGPDGAGHFVK	YQGEPC[57.0215]C[57.0215]ALVGPDGAGHFVK	K	T	165	184	20	1081.49	2	0	6C(57.0215),7C(57.0215)	tr|Q2YJ89|Q2YJ89_BRUA2	Q2YJ89_BRUA2	gnd	6-phosphogluconate dehydrogenase, decarboxylating	NA	NA	2	0	0	0	0	0	1754.6	NA	NA	NA	NA	NA	1.176	NA	NA	NA	NA	NA	8728.55	0	0	0	0	0	MS/MS	unmatched	unmatched	unmatched	unmatched	unmatched
OG0000133	BAB2_0109	Q2YJ89	YQGEPCCALVGPDGAGHFVK	YQGEPC[57.0215]C[57.0215]ALVGPDGAGHFVK	K	T	165	184	20	721.331	3	0	6C(57.0215),7C(57.0215)	tr|Q2YJ89|Q2YJ89_BRUA2	Q2YJ89_BRUA2	gnd	6-phosphogluconate dehydrogenase, decarboxylating	NA	NA	4	0	0	0	0	0	1755.76	NA	NA	NA	NA	NA	0.946	NA	NA	NA	NA	NA	135329	0	0	0	0	0	MS/MS	unmatched	unmatched	unmatched	unmatched	unmatched
OG0000134	BAB2_1150	Q2YJB2	AGYEFDGNR	AGYEFDGNR	K	I	235	243	9	514.725	2	0	NA	sp|Q2YJB2|BHUA_BRUA2	BHUA_BRUA2	bhuA	Heme transporter BhuA	NA	NA	0	0	0	1	1	0	NA	NA	NA	964.711	972.611	NA	NA	NA	NA	0.83	0.834	NA	0	0	0	112642	69692.2	0	unmatched	unmatched	unmatched	MS/MS	MS/MS	unmatched
OG0000134	BAB2_1150	Q2YJB2	DNIEATGGTVLTYK	DNIEATGGTVLTYK	K	D	49	62	14	741.378	2	0	NA	sp|Q2YJB2|BHUA_BRUA2	BHUA_BRUA2	bhuA	Heme transporter BhuA	NA	NA	0	0	0	0	1	1	NA	NA	NA	NA	1710.93	1713.78	NA	NA	NA	NA	0.986	0.984	0	0	0	0	34537.5	45871.1	unmatched	unmatched	unmatched	unmatched	MS/MS	MS/MS
OG0000134	BAB2_1150	Q2YJB2	EDLYGGKLQNTFTIDYGK	EDLYGGKLQNTFTIDYGK	K	I	323	340	18	1031.51	2	0	NA	sp|Q2YJB2|BHUA_BRUA2	BHUA_BRUA2	bhuA	Heme transporter BhuA	NA	NA	1	0	0	0	0	0	NA	NA	NA	NA	NA	NA	NA	NA	NA	NA	NA	NA	0	0	0	0	0	0	MS/MS	unmatched	unmatched	unmatched	unmatched	unmatched
OG0000134	BAB2_1150	Q2YJB2	FNTQQVGAFTQGR	FNTQQVGAFTQGR	K	F	367	379	13	727.363	2	0	NA	sp|Q2YJB2|BHUA_BRUA2	BHUA_BRUA2	bhuA	Heme transporter BhuA	NA	NA	0	0	0	1	0	0	NA	NA	NA	1622.79	NA	NA	NA	NA	NA	0.972	NA	NA	0	0	0	78576.9	0	0	unmatched	unmatched	unmatched	MS/MS	unmatched	unmatched
OG0000134	BAB2_1150	Q2YJB2	GFSGSTAAYGLK	GFSGSTAAYGLK	R	D	185	196	12	579.793	2	0	NA	sp|Q2YJB2|BHUA_BRUA2	BHUA_BRUA2	bhuA	Heme transporter BhuA	NA	NA	1	0	0	1	2	1	1466.83	NA	NA	1457.41	1471.02	1472.68	0.89	NA	NA	0.892	0.89	0.892	17190.2	0	0	97197.7	109053	84185	MS/MS	unmatched	unmatched	MS/MS	MS/MS	MS/MS
OG0000134	BAB2_1150	Q2YJB2	GGIDAVWAPGR	GGIDAVWAPGR	R	T	641	651	11	549.788	2	0	NA	sp|Q2YJB2|BHUA_BRUA2	BHUA_BRUA2	bhuA	Heme transporter BhuA	NA	NA	0	0	1	2	1	1	NA	NA	1820.9	1837.16	1843.72	1846.56	NA	NA	0.828	0.846	0.844	0.844	0	0	25807.2	139365	86019.5	98480	unmatched	unmatched	MS/MS	MS/MS	MS/MS	MS/MS
OG0000134	BAB2_1150	Q2YJB2	IAGLPNYDSQK	IAGLPNYDSQK	R	L	490	500	11	603.312	2	0	NA	sp|Q2YJB2|BHUA_BRUA2	BHUA_BRUA2	bhuA	Heme transporter BhuA	NA	NA	1	0	1	1	1	1	1508.76	NA	NA	1493.51	1505.96	1507.62	0.886	NA	NA	0.888	0.886	0.89	24197.4	0	0	192971	128852	153804	MS/MS	unmatched	MS/MS	MS/MS	MS/MS	MS/MS
OG0000134	BAB2_1150	Q2YJB2	IDIGYER	IDIGYER	R	S	244	250	7	433.224	2	0	NA	sp|Q2YJB2|BHUA_BRUA2	BHUA_BRUA2	bhuA	Heme transporter BhuA	NA	NA	0	0	0	0	1	1	NA	NA	NA	NA	1294.01	1292.17	NA	NA	NA	NA	0.768	0.766	0	0	0	0	71501.4	84703.1	unmatched	unmatched	unmatched	unmatched	MS/MS	MS/MS
OG0000134	BAB2_1150	Q2YJB2	IIGSYGTNGR	IIGSYGTNGR	R	G	175	184	10	519.272	2	0	NA	sp|Q2YJB2|BHUA_BRUA2	BHUA_BRUA2	bhuA	Heme transporter BhuA	NA	NA	0	0	1	1	2	1	885.683	NA	849.705	879.681	887.601	886.909	0.854	NA	0.836	0.854	0.85	0.85	9821.41	0	32846.6	131716	103114	96271.9	MBR	unmatched	MS/MS	MS/MS	MS/MS	MS/MS
OG0000134	BAB2_1150	Q2YJB2	ITAGIDFGK	ITAGIDFGK	K	H	341	349	9	461.256	2	0	NA	sp|Q2YJB2|BHUA_BRUA2	BHUA_BRUA2	bhuA	Heme transporter BhuA	NA	NA	0	0	0	1	0	0	NA	NA	NA	1662.39	NA	NA	NA	NA	NA	0.806	NA	NA	0	0	0	73638.9	0	0	unmatched	unmatched	unmatched	MS/MS	unmatched	unmatched
OG0000134	BAB2_1150	Q2YJB2	LGNDPEEYR	LGNDPEEYR	K	S	501	509	9	546.751	2	0	NA	sp|Q2YJB2|BHUA_BRUA2	BHUA_BRUA2	bhuA	Heme transporter BhuA	NA	NA	1	0	0	1	1	1	833.277	NA	NA	828.421	832.865	835.669	0.854	NA	NA	0.872	0.852	0.858	13617.3	0	0	147950	74878.9	91262.7	MS/MS	unmatched	unmatched	MS/MS	MS/MS	MS/MS
OG0000134	BAB2_1150	Q2YJB2	LQNTFTIDYGK	LQNTFTIDYGK	K	I	330	340	11	650.333	2	0	NA	sp|Q2YJB2|BHUA_BRUA2	BHUA_BRUA2	bhuA	Heme transporter BhuA	NA	NA	1	0	1	1	1	1	1775.58	NA	1753.36	1771.9	1775	1777.84	0.938	NA	0.926	0.948	0.944	0.944	9212.68	0	26152.7	131426	84404	86617.8	MS/MS	unmatched	MS/MS	MS/MS	MS/MS	MS/MS
OG0000134	BAB2_1150	Q2YJB2	MNMGLPGDTEYPLEVAR	M[15.9949]NMGLPGDTEYPLEVAR	K	D	261	277	17	954.945	2	0	1M(15.9949)	sp|Q2YJB2|BHUA_BRUA2	BHUA_BRUA2	bhuA	Heme transporter BhuA	NA	NA	0	0	0	0	2	0	NA	NA	NA	NA	NA	NA	NA	NA	NA	NA	NA	NA	0	0	0	0	0	0	unmatched	unmatched	unmatched	unmatched	MS/MS	unmatched
OG0000134	BAB2_1150	Q2YJB2	NGDGTEILGTEPAAR	NGDGTEILGTEPAAR	K	N	215	229	15	750.868	2	0	NA	sp|Q2YJB2|BHUA_BRUA2	BHUA_BRUA2	bhuA	Heme transporter BhuA	NA	NA	1	0	1	4	4	4	1463.34	NA	1423.8	1456.24	1467.53	1468.02	0.962	NA	0.946	0.962	0.968	0.968	12356.2	0	13147.6	126020	107381	92956.2	MS/MS	unmatched	MS/MS	MS/MS	MS/MS	MS/MS
OG0000134	BAB2_1150	Q2YJB2	NNAFYTDPTFSPGR	NNAFYTDPTFSPGR	R	A	451	464	14	793.865	2	0	NA	sp|Q2YJB2|BHUA_BRUA2	BHUA_BRUA2	bhuA	Heme transporter BhuA	NA	NA	1	0	0	2	2	1	1815.21	NA	1792.95	1791.73	1814.61	1816.28	0.994	NA	0.98	0.996	1	0.996	9297.6	0	18012.9	182171	79196.4	77809.6	MS/MS	unmatched	MBR	MS/MS	MS/MS	MS/MS
OG0000134	BAB2_1150	Q2YJB2	QSSIAVSGGGGPSK	QSSIAVSGGGGPSK	R	R	79	92	14	616.317	2	0	NA	sp|Q2YJB2|BHUA_BRUA2	BHUA_BRUA2	bhuA	Heme transporter BhuA	NA	NA	0	0	0	1	1	1	NA	NA	NA	723.608	736.198	735.516	NA	NA	NA	0.89	0.882	0.88	0	0	0	116743	66662.7	71890.2	unmatched	unmatched	unmatched	MS/MS	MS/MS	MS/MS
OG0000134	BAB2_1150	Q2YJB2	QSSIAVSGGGGPSKR	QSSIAVSGGGGPSKR	R	I	79	93	15	694.368	2	0	NA	sp|Q2YJB2|BHUA_BRUA2	BHUA_BRUA2	bhuA	Heme transporter BhuA	NA	NA	1	0	0	1	2	2	620.152	NA	NA	611.774	619.747	620.233	0.992	NA	NA	1.006	1.002	1.002	7738.48	0	0	123004	57969.7	78017.8	MS/MS	unmatched	unmatched	MS/MS	MS/MS	MS/MS
OG0000134	BAB2_1150	Q2YJB2	TFTFQTAFK	TFTFQTAFK	R	F	652	660	9	545.782	2	0	NA	sp|Q2YJB2|BHUA_BRUA2	BHUA_BRUA2	bhuA	Heme transporter BhuA	NA	NA	0	0	0	1	1	1	NA	NA	NA	2021.33	2032.45	2031.79	NA	NA	NA	0.846	0.844	0.844	0	0	0	62999.3	56460.9	67080.6	unmatched	unmatched	unmatched	MS/MS	MS/MS	MS/MS
OG0000134	BAB2_1150	Q2YJB2	TSFAPSQNR	TSFAPSQNR	R	G	632	640	9	504.249	2	0	NA	sp|Q2YJB2|BHUA_BRUA2	BHUA_BRUA2	bhuA	Heme transporter BhuA	NA	NA	3	1	1	1	1	1	715.666	686.483	680.842	706.139	714.074	712.228	0.798	0.796	0.788	0.812	0.812	0.808	12312.4	28764.1	35575.1	156935	128498	114035	MS/MS	MS/MS	MS/MS	MS/MS	MS/MS	MS/MS
OG0000134	BAB2_1150	Q2YJB2	VGATLAWAGR	VGATLAWAGR	K	I	571	580	10	501.28	2	0	NA	sp|Q2YJB2|BHUA_BRUA2	BHUA_BRUA2	bhuA	Heme transporter BhuA	NA	NA	0	0	0	2	1	1	NA	NA	NA	1691.51	1699.29	1702.13	NA	NA	NA	0.824	0.822	0.822	0	0	0	141549	74254.2	81966.3	unmatched	unmatched	unmatched	MS/MS	MS/MS	MS/MS
OG0000002	BAB2_1110	Q2YJE7	KVVDDVSFALR	KVVDDVSFALR	R	R	277	287	11	416.903	3	0	NA	sp|Q2YJE7|XYLG_BRUA2	XYLG_BRUA2	xylG	Xylose import ATP-binding protein XylG	NA	NA	0	0	0	0	1	1	NA	NA	NA	NA	1627.08	1631.07	NA	NA	NA	NA	0.758	0.758	0	0	0	0	27799.3	55889.8	unmatched	unmatched	unmatched	unmatched	MS/MS	MS/MS
OG0000002	BAB2_1110	Q2YJE7	QGICMVPEDR	QGIC[57.0215]MVPEDR	R	K	339	348	10	602.776	2	0	4C(57.0215)	sp|Q2YJE7|XYLG_BRUA2	XYLG_BRUA2	xylG	Xylose import ATP-binding protein XylG	NA	NA	0	0	0	0	1	0	NA	NA	NA	NA	NA	NA	NA	NA	NA	NA	NA	NA	0	0	0	0	0	0	unmatched	unmatched	unmatched	unmatched	MS/MS	unmatched
OG0000002	BAB2_1110	Q2YJE7	VLILDEPTR	VLILDEPTR	K	G	427	435	9	528.308	2	0	NA	sp|Q2YJE7|XYLG_BRUA2	XYLG_BRUA2	xylG	Xylose import ATP-binding protein XylG	NA	NA	1	0	0	0	0	0	NA	NA	NA	NA	NA	NA	NA	NA	NA	NA	NA	NA	0	0	0	0	0	0	MS/MS	unmatched	unmatched	unmatched	unmatched	unmatched
OG0000135	BAB2_1080	Q2YJH4	AETAHLSGGEFQR	AETAHLSGGEFQR	K	A	128	140	13	701.839	2	0	NA	sp|Q2YJH4|ZNUC_BRUA2	ZNUC_BRUA2	znuC	Zinc import ATP-binding protein ZnuC	NA	NA	1	0	2	0	0	0	952.061	NA	918.405	NA	NA	NA	0.942	NA	0.932	NA	NA	NA	35238.3	0	34554.9	0	0	0	MS/MS	unmatched	MS/MS	unmatched	unmatched	unmatched
OG0000135	BAB2_1080	Q2YJH4	AETAHLSGGEFQR	AETAHLSGGEFQR	K	A	128	140	13	468.228	3	0	NA	sp|Q2YJH4|ZNUC_BRUA2	ZNUC_BRUA2	znuC	Zinc import ATP-binding protein ZnuC	NA	NA	1	0	0	0	0	0	953.225	NA	NA	NA	NA	NA	0.752	NA	NA	NA	NA	NA	14071.1	0	0	0	0	0	MS/MS	unmatched	unmatched	unmatched	unmatched	unmatched
OG0000135	BAB2_1080	Q2YJH4	DILIELR	DILIELR	R	N	14	20	7	436.266	2	0	NA	sp|Q2YJH4|ZNUC_BRUA2	ZNUC_BRUA2	znuC	Zinc import ATP-binding protein ZnuC	NA	NA	0	0	0	0	1	0	NA	NA	NA	NA	1766.84	NA	NA	NA	NA	NA	0.78	NA	0	0	0	0	54324.4	0	unmatched	unmatched	unmatched	unmatched	MS/MS	unmatched
OG0000135	BAB2_1080	Q2YJH4	DVTSSPEYVR	DVTSSPEYVR	R	L	218	227	10	576.78	2	0	NA	sp|Q2YJH4|ZNUC_BRUA2	ZNUC_BRUA2	znuC	Zinc import ATP-binding protein ZnuC	NA	NA	2	0	1	0	0	0	1044.06	NA	1004.58	NA	NA	NA	0.852	NA	0.836	NA	NA	NA	72759.9	0	61497.3	0	0	0	MS/MS	unmatched	MS/MS	unmatched	unmatched	unmatched
OG0000135	BAB2_1080	Q2YJH4	GEIVTLIGPNGAGK	GEIVTLIGPNGAGK	R	S	42	55	14	663.375	2	0	NA	sp|Q2YJH4|ZNUC_BRUA2	ZNUC_BRUA2	znuC	Zinc import ATP-binding protein ZnuC	NA	NA	2	0	0	0	0	0	1902.64	NA	NA	NA	NA	NA	0.914	NA	NA	NA	NA	NA	21174.8	0	0	0	0	0	MS/MS	unmatched	unmatched	unmatched	unmatched	unmatched
OG0000135	BAB2_1080	Q2YJH4	LMTLTGPLPR	LMTLTGPLPR	R	K	101	110	10	549.821	2	0	NA	sp|Q2YJH4|ZNUC_BRUA2	ZNUC_BRUA2	znuC	Zinc import ATP-binding protein ZnuC	NA	NA	2	2	0	0	0	0	2005.29	1984.91	NA	NA	NA	NA	0.844	0.832	NA	NA	NA	NA	40768	17052.8	0	0	0	0	MS/MS	MS/MS	unmatched	unmatched	unmatched	unmatched
OG0000135	BAB2_1080	Q2YJH4	LMTLTGPLPR	LM[15.9949]TLTGPLPR	R	K	101	110	10	557.818	2	0	2M(15.9949)	sp|Q2YJH4|ZNUC_BRUA2	ZNUC_BRUA2	znuC	Zinc import ATP-binding protein ZnuC	NA	NA	1	0	0	0	0	0	1760.42	NA	NA	NA	NA	NA	0.854	NA	NA	NA	NA	NA	26403.2	0	0	0	0	0	MS/MS	unmatched	unmatched	unmatched	unmatched	unmatched
OG0000135	BAB2_1080	Q2YJH4	VICLNGHVCCSGTPR	VIC[57.0215]LNGHVC[57.0215]C[57.0215]SGTPR	R	D	203	217	15	865.4	2	0	10C(57.0215),3C(57.0215),9C(57.0215)	sp|Q2YJH4|ZNUC_BRUA2	ZNUC_BRUA2	znuC	Zinc import ATP-binding protein ZnuC	NA	NA	1	0	0	0	0	0	1242.03	NA	NA	NA	NA	NA	1.074	NA	NA	NA	NA	NA	4390.13	0	0	0	0	0	MS/MS	unmatched	unmatched	unmatched	unmatched	unmatched
OG0000135	BAB2_1080	Q2YJH4	VLYADGTTADPIAGSTMGPR	VLYADGTTADPIAGSTMGPR	R	G	254	273	20	996.988	2	0	NA	sp|Q2YJH4|ZNUC_BRUA2	ZNUC_BRUA2	znuC	Zinc import ATP-binding protein ZnuC	NA	NA	1	0	0	0	0	0	1864.18	NA	NA	NA	NA	NA	1.132	NA	NA	NA	NA	NA	17584.5	0	0	0	0	0	MS/MS	unmatched	unmatched	unmatched	unmatched	unmatched
OG0000135	BAB2_1080	Q2YJH4	VLYADGTTADPIAGSTMGPR	VLYADGTTADPIAGSTM[15.9949]GPR	R	G	254	273	20	1004.99	2	0	17M(15.9949)	sp|Q2YJH4|ZNUC_BRUA2	ZNUC_BRUA2	znuC	Zinc import ATP-binding protein ZnuC	NA	NA	2	0	0	0	0	0	1716.13	NA	NA	NA	NA	NA	1.144	NA	NA	NA	NA	NA	63690.6	0	0	0	0	0	MS/MS	unmatched	unmatched	unmatched	unmatched	unmatched
OG0000136	BAB2_1079	Q2YJH5	AAGSITVSPEK	AAGSITVSPEK	K	A	246	256	11	530.288	2	0	NA	sp|Q2YJH5|ZNUA_BRUA2	ZNUA_BRUA2	znuA	High-affinity zinc uptake system protein ZnuA	NA	NA	0	1	0	2	1	1	952.061	924.042	NA	947.243	958.636	954.453	0.806	0.798	NA	0.81	0.844	0.806	12904.2	78414.6	0	138631	102722	102673	MBR	MS/MS	unmatched	MS/MS	MS/MS	MS/MS
OG0000136	BAB2_1079	Q2YJH5	AAGSITVSPEKAPGAAR	AAGSITVSPEKAPGAAR	K	I	246	262	17	791.931	2	0	NA	sp|Q2YJH5|ZNUA_BRUA2	ZNUA_BRUA2	znuA	High-affinity zinc uptake system protein ZnuA	NA	NA	1	2	1	1	2	1	1041.73	1013.71	1002.25	1033.42	1043.64	1042.96	1.07	1.066	1.058	1.092	1.08	1.08	10032.1	36828.8	20364.8	51925.1	35088.5	29984	MS/MS	MS/MS	MS/MS	MS/MS	MS/MS	MS/MS
OG0000136	BAB2_1079	Q2YJH5	AAGSITVSPEKAPGAAR	AAGSITVSPEKAPGAAR	K	I	246	262	17	528.29	3	0	NA	sp|Q2YJH5|ZNUA_BRUA2	ZNUA_BRUA2	znuA	High-affinity zinc uptake system protein ZnuA	NA	NA	3	2	0	2	1	0	1040.56	1014.87	NA	1033.42	1043.64	1042.96	0.88	0.814	NA	0.828	0.824	0.824	18141.1	62403	0	77247.5	52252.2	62489.4	MS/MS	MS/MS	unmatched	MS/MS	MS/MS	MBR
OG0000136	BAB2_1079	Q2YJH5	EVAAELKPVK	EVAAELKPVK	R	D	215	224	10	542.324	2	0	NA	sp|Q2YJH5|ZNUA_BRUA2	ZNUA_BRUA2	znuA	High-affinity zinc uptake system protein ZnuA	NA	NA	1	1	1	1	1	1	1012.61	985.76	973.135	1003.14	1015.7	1015.01	0.856	0.846	0.84	0.87	0.862	0.86	33201.1	114328	64994.9	101398	85870.2	89895.6	MS/MS	MS/MS	MS/MS	MS/MS	MS/MS	MS/MS
OG0000136	BAB2_1079	Q2YJH5	ILAADIAK	ILAADIAK	K	T	178	185	8	407.755	2	0	NA	sp|Q2YJH5|ZNUA_BRUA2	ZNUA_BRUA2	znuA	High-affinity zinc uptake system protein ZnuA	NA	NA	0	1	1	1	1	1	NA	1349.07	1337.63	1360.75	1382.52	1379.52	NA	0.766	0.758	0.782	0.78	0.784	0	57375.3	33325.5	97089.6	71305.6	76203.5	unmatched	MS/MS	MS/MS	MS/MS	MS/MS	MS/MS
OG0000136	BAB2_1079	Q2YJH5	IQQIHDK	IQQIHDK	R	I	263	269	7	441.246	2	0	NA	sp|Q2YJH5|ZNUA_BRUA2	ZNUA_BRUA2	znuA	High-affinity zinc uptake system protein ZnuA	NA	NA	1	2	2	0	0	0	352.306	235.616	264.893	NA	NA	NA	0.766	0.76	0.756	NA	NA	NA	14240.3	34613.7	22599.1	0	0	0	MS/MS	MS/MS	MS/MS	unmatched	unmatched	unmatched
OG0000136	BAB2_1079	Q2YJH5	NAKAYGEK	NAKAYGEK	K	L	201	208	8	440.73	2	0	NA	sp|Q2YJH5|ZNUA_BRUA2	ZNUA_BRUA2	znuA	High-affinity zinc uptake system protein ZnuA	NA	NA	0	0	0	0	0	1	NA	NA	NA	NA	NA	NA	NA	NA	NA	NA	NA	NA	0	0	0	0	0	0	unmatched	unmatched	unmatched	unmatched	unmatched	MS/MS
OG0000136	BAB2_1079	Q2YJH5	SLGATCVFSEPQFEPK	SLGATC[57.0215]VFSEPQFEPK	K	L	272	287	16	898.93	2	0	6C(57.0215)	sp|Q2YJH5|ZNUA_BRUA2	ZNUA_BRUA2	znuA	High-affinity zinc uptake system protein ZnuA	NA	NA	2	3	0	0	1	0	2046.14	2028	NA	NA	2051.09	NA	1.084	1.054	NA	NA	1.078	NA	38892.5	36192.6	0	0	101852	0	MS/MS	MS/MS	unmatched	unmatched	MS/MS	unmatched
OG0000136	BAB2_1079	Q2YJH5	TLGESDPEHAAQYEK	TLGESDPEHAAQYEK	K	N	186	200	15	837.884	2	0	NA	sp|Q2YJH5|ZNUA_BRUA2	ZNUA_BRUA2	znuA	High-affinity zinc uptake system protein ZnuA	NA	NA	2	2	3	2	1	2	907.808	884.447	877.652	905.301	913.219	912.527	1.048	1.042	1.034	1.06	1.058	1.056	25294.8	53344.4	44404.5	118824	62961.7	69151.1	MS/MS	MS/MS	MS/MS	MS/MS	MS/MS	MS/MS
OG0000136	BAB2_1079	Q2YJH5	TLGESDPEHAAQYEK	TLGESDPEHAAQYEK	K	N	186	200	15	558.925	3	0	NA	sp|Q2YJH5|ZNUA_BRUA2	ZNUA_BRUA2	znuA	High-affinity zinc uptake system protein ZnuA	NA	NA	0	0	0	1	0	0	NA	NA	NA	NA	NA	NA	NA	NA	NA	NA	NA	NA	0	0	0	0	0	0	unmatched	unmatched	unmatched	MS/MS	unmatched	unmatched
OG0000137	BAB2_1026	Q2YJM4	AVDENEKQGLVNDVFHK	AVDENEKQGLVNDVFHK	K	V	31	47	17	647.994	3	0	NA	sp|Q2YJM4|UBIE_BRUA2	UBIE_BRUA2	ubiE	Ubiquinone/menaquinone biosynthesis C-methyltransferase UbiE	NA	NA	3	0	0	0	0	0	1589.13	NA	NA	NA	NA	NA	0.894	NA	NA	NA	NA	NA	95326.4	0	0	0	0	0	MS/MS	unmatched	unmatched	unmatched	unmatched	unmatched
OG0000137	BAB2_1026	Q2YJM4	AVDENEKQGLVNDVFHK	AVDENEKQGLVNDVFHK	K	V	31	47	17	486.247	4	0	NA	sp|Q2YJM4|UBIE_BRUA2	UBIE_BRUA2	ubiE	Ubiquinone/menaquinone biosynthesis C-methyltransferase UbiE	NA	NA	1	0	0	0	0	0	1589.13	NA	NA	NA	NA	NA	0.776	NA	NA	NA	NA	NA	11876.8	0	0	0	0	0	MS/MS	unmatched	unmatched	unmatched	unmatched	unmatched
OG0000137	BAB2_1026	Q2YJM4	DAMVAWLAPSK	DAM[15.9949]VAWLAPSK	K	R	69	79	11	602.805	2	0	3M(15.9949)	sp|Q2YJM4|UBIE_BRUA2	UBIE_BRUA2	ubiE	Ubiquinone/menaquinone biosynthesis C-methyltransferase UbiE	NA	NA	1	0	0	0	0	0	1874.67	NA	NA	NA	NA	NA	0.868	NA	NA	NA	NA	NA	36276.7	0	0	0	0	0	MS/MS	unmatched	unmatched	unmatched	unmatched	unmatched
OG0000137	BAB2_1026	Q2YJM4	NFTGGIAALHSGWK	NFTGGIAALHSGWK	R	L	255	268	14	729.878	2	0	NA	sp|Q2YJM4|UBIE_BRUA2	UBIE_BRUA2	ubiE	Ubiquinone/menaquinone biosynthesis C-methyltransferase UbiE	NA	NA	2	0	0	0	0	0	1861.85	NA	NA	NA	NA	NA	1.044	NA	NA	NA	NA	NA	42917	0	0	0	0	0	MS/MS	unmatched	unmatched	unmatched	unmatched	unmatched
OG0000137	BAB2_1026	Q2YJM4	QAHVTILDINGSMLGVGR	QAHVTILDINGSM[15.9949]LGVGR	R	E	106	123	18	633.004	3	0	13M(15.9949)	sp|Q2YJM4|UBIE_BRUA2	UBIE_BRUA2	ubiE	Ubiquinone/menaquinone biosynthesis C-methyltransferase UbiE	NA	NA	1	0	0	0	0	0	2035.62	NA	NA	NA	NA	NA	0.904	NA	NA	NA	NA	NA	20618.8	0	0	0	0	0	MS/MS	unmatched	unmatched	unmatched	unmatched	unmatched
OG0000137	BAB2_1026	Q2YJM4	QGLVNDVFHK	QGLVNDVFHK	K	V	38	47	10	578.809	2	0	NA	sp|Q2YJM4|UBIE_BRUA2	UBIE_BRUA2	ubiE	Ubiquinone/menaquinone biosynthesis C-methyltransferase UbiE	NA	NA	1	1	0	0	0	0	1628.75	NA	NA	NA	NA	NA	0.898	NA	NA	NA	NA	NA	20604.8	0	0	0	0	0	MS/MS	MS/MS	unmatched	unmatched	unmatched	unmatched
OG0000137	BAB2_1026	Q2YJM4	QQDFAAMIEK	QQDFAAMIEK	K	A	236	245	10	590.787	2	0	NA	sp|Q2YJM4|UBIE_BRUA2	UBIE_BRUA2	ubiE	Ubiquinone/menaquinone biosynthesis C-methyltransferase UbiE	NA	NA	3	1	2	1	0	0	1794.22	1775.29	1771.99	1788.23	NA	NA	0.894	0.884	0.876	0.898	NA	NA	66132.3	39746.9	54616.8	56166.1	0	0	MS/MS	MS/MS	MS/MS	MS/MS	unmatched	unmatched
OG0000137	BAB2_1026	Q2YJM4	QQDFAAMIEK	QQDFAAM[15.9949]IEK	K	A	236	245	10	598.784	2	0	7M(15.9949)	sp|Q2YJM4|UBIE_BRUA2	UBIE_BRUA2	ubiE	Ubiquinone/menaquinone biosynthesis C-methyltransferase UbiE	NA	NA	3	1	0	1	0	0	1359.67	1330.43	NA	1349.1	NA	NA	0.94	0.93	NA	0.95	NA	NA	95235.2	32819.6	0	83508.9	0	0	MS/MS	MS/MS	unmatched	MS/MS	unmatched	unmatched
OG0000137	BAB2_1026	Q2YJM4	RPGWTSLDVAGGTGDIAFR	RPGWTSLDVAGGTGDIAFR	K	I	80	98	19	659.338	3	0	NA	sp|Q2YJM4|UBIE_BRUA2	UBIE_BRUA2	ubiE	Ubiquinone/menaquinone biosynthesis C-methyltransferase UbiE	NA	NA	1	0	0	0	0	0	2086.98	NA	NA	NA	NA	NA	0.836	NA	NA	NA	NA	NA	36219.5	0	0	0	0	0	MS/MS	unmatched	unmatched	unmatched	unmatched	unmatched
OG0000137	BAB2_1026	Q2YJM4	RYDIMNDLMSAGMHR	RYDIMNDLMSAGM[15.9949]HR	K	V	51	65	15	609.276	3	0	13M(15.9949)	sp|Q2YJM4|UBIE_BRUA2	UBIE_BRUA2	ubiE	Ubiquinone/menaquinone biosynthesis C-methyltransferase UbiE	NA	NA	1	0	0	0	0	0	NA	NA	NA	NA	NA	NA	NA	NA	NA	NA	NA	NA	0	0	0	0	0	0	MS/MS	unmatched	unmatched	unmatched	unmatched	unmatched
OG0000137	BAB2_1026	Q2YJM4	VGASGGMEHSFGFK	VGASGGMEHSFGFK	R	A	17	30	14	705.827	2	0	NA	sp|Q2YJM4|UBIE_BRUA2	UBIE_BRUA2	ubiE	Ubiquinone/menaquinone biosynthesis C-methyltransferase UbiE	NA	NA	1	1	0	0	0	0	1541.38	1519.09	NA	NA	NA	NA	0.99	0.978	NA	NA	NA	NA	39675.9	36457.3	0	0	0	0	MS/MS	MS/MS	unmatched	unmatched	unmatched	unmatched
OG0000137	BAB2_1026	Q2YJM4	VGASGGMEHSFGFK	VGASGGM[15.9949]EHSFGFK	R	A	17	30	14	713.824	2	0	7M(15.9949)	sp|Q2YJM4|UBIE_BRUA2	UBIE_BRUA2	ubiE	Ubiquinone/menaquinone biosynthesis C-methyltransferase UbiE	NA	NA	2	3	1	0	0	0	1168.66	1141.79	1126.85	NA	NA	NA	0.996	0.984	0.964	NA	NA	NA	97385.6	67312.2	77697.5	0	0	0	MS/MS	MS/MS	MS/MS	unmatched	unmatched	unmatched
OG0000137	BAB2_1026	Q2YJM4	VYDEWSFR	VYDEWSFR	K	A	200	207	8	551.254	2	0	NA	sp|Q2YJM4|UBIE_BRUA2	UBIE_BRUA2	ubiE	Ubiquinone/menaquinone biosynthesis C-methyltransferase UbiE	NA	NA	1	1	0	0	0	0	1846.69	1828.86	1824.4	NA	NA	NA	0.862	0.85	0.846	NA	NA	NA	49379.8	21420.7	22388.9	0	0	0	MS/MS	MS/MS	MBR	unmatched	unmatched	unmatched
OG0000137	BAB2_1026	Q2YJM4	YDIMNDLMSAGMHR	YDIM[15.9949]NDLM[15.9949]SAGMHR	R	V	52	65	14	562.574	3	0	4M(15.9949),8M(15.9949)	sp|Q2YJM4|UBIE_BRUA2	UBIE_BRUA2	ubiE	Ubiquinone/menaquinone biosynthesis C-methyltransferase UbiE	NA	NA	2	0	0	0	0	0	1558.84	NA	NA	NA	NA	NA	0.806	NA	NA	NA	NA	NA	7612.19	0	0	0	0	0	MS/MS	unmatched	unmatched	unmatched	unmatched	unmatched
OG0000137	BAB2_1026	Q2YJM4	YDIMNDLMSAGMHR	YDIM[15.9949]NDLM[15.9949]SAGM[15.9949]HR	R	V	52	65	14	567.906	3	0	12M(15.9949),4M(15.9949),8M(15.9949)	sp|Q2YJM4|UBIE_BRUA2	UBIE_BRUA2	ubiE	Ubiquinone/menaquinone biosynthesis C-methyltransferase UbiE	NA	NA	1	0	0	0	0	0	1334.04	NA	NA	NA	NA	NA	0.81	NA	NA	NA	NA	NA	11279.5	0	0	0	0	0	MS/MS	unmatched	unmatched	unmatched	unmatched	unmatched
OG0000138	BAB2_1013	Q2YJN6	AKWGEEQVHIWR	AKWGEEQVHIWR	R	R	104	115	12	513.6	3	0	NA	sp|Q2YJN6|GPMA_BRUA2	GPMA_BRUA2	gpmA	2,3-bisphosphoglycerate-dependent phosphoglycerate mutase	NA	NA	2	0	0	0	0	0	1773.25	NA	NA	NA	NA	NA	0.8	NA	NA	NA	NA	NA	13228.4	0	0	0	0	0	MS/MS	unmatched	unmatched	unmatched	unmatched	unmatched
OG0000138	BAB2_1013	Q2YJN6	DPGLTEQGHAEAK	DPGLTEQGHAEAK	R	A	26	38	13	676.826	2	0	NA	sp|Q2YJN6|GPMA_BRUA2	GPMA_BRUA2	gpmA	2,3-bisphosphoglycerate-dependent phosphoglycerate mutase	NA	NA	4	4	4	1	1	1	625.978	600.31	594.665	618.769	625.571	626.057	0.958	0.958	0.948	0.966	0.966	0.962	454368	311605	189251	115947	70126.6	71671.9	MS/MS	MS/MS	MS/MS	MS/MS	MS/MS	MS/MS
OG0000138	BAB2_1013	Q2YJN6	DQALNER	DQALNER	R	D	83	89	7	423.209	2	0	NA	sp|Q2YJN6|GPMA_BRUA2	GPMA_BRUA2	gpmA	2,3-bisphosphoglycerate-dependent phosphoglycerate mutase	NA	NA	0	0	0	1	2	0	487.379	NA	NA	473.169	482.299	NA	0.752	NA	NA	0.764	0.758	NA	94085.8	0	0	102781	51466.8	0	MBR	unmatched	unmatched	MS/MS	MS/MS	unmatched
OG0000138	BAB2_1013	Q2YJN6	DQALNERDYGDLSGLNK	DQALNERDYGDLSGLNK	R	D	83	99	17	954.458	2	0	NA	sp|Q2YJN6|GPMA_BRUA2	GPMA_BRUA2	gpmA	2,3-bisphosphoglycerate-dependent phosphoglycerate mutase	NA	NA	1	0	0	0	0	0	1619.42	NA	NA	NA	NA	NA	1.132	NA	NA	NA	NA	NA	17727.8	0	0	0	0	0	MS/MS	unmatched	unmatched	unmatched	unmatched	unmatched
OG0000138	BAB2_1013	Q2YJN6	DQALNERDYGDLSGLNK	DQALNERDYGDLSGLNK	R	D	83	99	17	636.641	3	0	NA	sp|Q2YJN6|GPMA_BRUA2	GPMA_BRUA2	gpmA	2,3-bisphosphoglycerate-dependent phosphoglycerate mutase	NA	NA	1	0	0	0	0	0	NA	NA	NA	NA	NA	NA	NA	NA	NA	NA	NA	NA	0	0	0	0	0	0	MS/MS	unmatched	unmatched	unmatched	unmatched	unmatched
OG0000138	BAB2_1013	Q2YJN6	DQALNERDYGDLSGLNKDDAR	DQALNERDYGDLSGLNKDDAR	R	A	83	103	21	789.039	3	0	NA	sp|Q2YJN6|GPMA_BRUA2	GPMA_BRUA2	gpmA	2,3-bisphosphoglycerate-dependent phosphoglycerate mutase	NA	NA	1	0	0	0	0	0	1534.39	NA	NA	NA	NA	NA	0.982	NA	NA	NA	NA	NA	16657.6	0	0	0	0	0	MS/MS	unmatched	unmatched	unmatched	unmatched	unmatched
OG0000138	BAB2_1013	Q2YJN6	DYGDLSGLNK	DYGDLSGLNK	R	D	90	99	10	541.262	2	0	NA	sp|Q2YJN6|GPMA_BRUA2	GPMA_BRUA2	gpmA	2,3-bisphosphoglycerate-dependent phosphoglycerate mutase	NA	NA	2	2	1	1	1	1	1468	1442.24	1430.78	1464.39	1472.18	1471.51	0.826	0.816	0.808	0.832	0.83	0.83	134578	183483	87661.2	103643	57952.4	74837.9	MS/MS	MS/MS	MS/MS	MS/MS	MS/MS	MS/MS
OG0000138	BAB2_1013	Q2YJN6	DYGDLSGLNKDDAR	DYGDLSGLNKDDAR	R	A	90	103	14	769.858	2	0	NA	sp|Q2YJN6|GPMA_BRUA2	GPMA_BRUA2	gpmA	2,3-bisphosphoglycerate-dependent phosphoglycerate mutase	NA	NA	5	1	1	1	0	2	1329.38	1303.65	1294.54	1319.98	NA	1331.77	1.016	1.008	1	1.028	NA	1.02	217439	122592	122347	45961	0	40578.6	MS/MS	MS/MS	MS/MS	MS/MS	unmatched	MS/MS
OG0000138	BAB2_1013	Q2YJN6	DYGDLSGLNKDDAR	DYGDLSGLNKDDAR	R	A	90	103	14	513.574	3	0	NA	sp|Q2YJN6|GPMA_BRUA2	GPMA_BRUA2	gpmA	2,3-bisphosphoglycerate-dependent phosphoglycerate mutase	NA	NA	4	2	1	2	0	0	1328.22	1303.65	1294.54	1321.15	NA	NA	0.768	0.752	0.754	0.76	NA	NA	350660	171628	85477	130121	0	0	MS/MS	MS/MS	MS/MS	MS/MS	unmatched	unmatched
OG0000138	BAB2_1013	Q2YJN6	EETVLVAAHGNSLR	EETVLVAAHGNSLR	R	A	150	163	14	748.397	2	0	NA	sp|Q2YJN6|GPMA_BRUA2	GPMA_BRUA2	gpmA	2,3-bisphosphoglycerate-dependent phosphoglycerate mutase	NA	NA	3	5	2	1	2	1	1359.67	1332.76	1323.65	1343.27	1365.05	1363.21	1.062	1.05	1.044	1.068	1.068	1.066	552276	302117	248950	70077.9	70643.6	90303.8	MS/MS	MS/MS	MS/MS	MS/MS	MS/MS	MS/MS
OG0000138	BAB2_1013	Q2YJN6	EETVLVAAHGNSLR	EETVLVAAHGNSLR	R	A	150	163	14	499.267	3	0	NA	sp|Q2YJN6|GPMA_BRUA2	GPMA_BRUA2	gpmA	2,3-bisphosphoglycerate-dependent phosphoglycerate mutase	NA	NA	3	1	1	0	1	0	1359.67	1332.76	1323.65	NA	1363.88	NA	0.836	0.824	0.824	NA	0.83	NA	92990.1	81480.8	33196.5	0	24499.3	0	MS/MS	MS/MS	MS/MS	unmatched	MS/MS	unmatched
OG0000138	BAB2_1013	Q2YJN6	FDIAYTSALSR	FDIAYTSALSR	K	A	51	61	11	622.319	2	0	NA	sp|Q2YJN6|GPMA_BRUA2	GPMA_BRUA2	gpmA	2,3-bisphosphoglycerate-dependent phosphoglycerate mutase	NA	NA	3	2	2	0	1	1	1964.45	1944.15	1940.85	NA	1963.71	1964.21	0.912	0.904	0.9	NA	0.92	0.916	302212	223684	144055	0	65003.4	86380.2	MS/MS	MS/MS	MS/MS	unmatched	MS/MS	MS/MS
OG0000138	BAB2_1013	Q2YJN6	HGQSEWNLK	HGQSEWNLK	R	N	10	18	9	549.77	2	0	NA	sp|Q2YJN6|GPMA_BRUA2	GPMA_BRUA2	gpmA	2,3-bisphosphoglycerate-dependent phosphoglycerate mutase	NA	NA	4	5	1	0	1	2	959.048	950.829	957.996	NA	957.471	957.948	0.838	0.83	0.822	NA	0.836	0.834	358533	306810	197617	0	76235.7	85702.4	MS/MS	MS/MS	MS/MS	unmatched	MS/MS	MS/MS
OG0000138	BAB2_1013	Q2YJN6	LNADSTVASK	LNADSTVASK	R	E	192	201	10	1005.52	1	0	NA	sp|Q2YJN6|GPMA_BRUA2	GPMA_BRUA2	gpmA	2,3-bisphosphoglycerate-dependent phosphoglycerate mutase	NA	NA	7	0	0	0	0	0	657.44	NA	NA	NA	NA	NA	1.364	NA	NA	NA	NA	NA	60857.4	0	0	0	0	0	MS/MS	unmatched	unmatched	unmatched	unmatched	unmatched
OG0000138	BAB2_1013	Q2YJN6	LNADSTVASK	LNADSTVASK	R	E	192	201	10	503.264	2	0	NA	sp|Q2YJN6|GPMA_BRUA2	GPMA_BRUA2	gpmA	2,3-bisphosphoglycerate-dependent phosphoglycerate mutase	NA	NA	2	4	3	1	1	1	657.44	629.423	623.785	651.401	658.179	655.17	0.806	0.804	0.796	0.814	0.812	0.806	292195	385416	193078	159625	70951.4	140849	MS/MS	MS/MS	MS/MS	MS/MS	MS/MS	MS/MS
OG0000138	BAB2_1013	Q2YJN6	NLFTGWR	NLFTGWR	K	D	19	25	7	447.235	2	0	NA	sp|Q2YJN6|GPMA_BRUA2	GPMA_BRUA2	gpmA	2,3-bisphosphoglycerate-dependent phosphoglycerate mutase	NA	NA	1	0	0	0	1	0	2012.29	NA	NA	NA	NA	NA	0.754	NA	NA	NA	NA	NA	131194	0	0	0	0	0	MS/MS	unmatched	unmatched	unmatched	MS/MS	unmatched
OG0000138	BAB2_1013	Q2YJN6	NLFTGWRDPGLTEQGHAEAK	NLFTGWRDPGLTEQGHAEAK	K	A	19	38	20	743.034	3	0	NA	sp|Q2YJN6|GPMA_BRUA2	GPMA_BRUA2	gpmA	2,3-bisphosphoglycerate-dependent phosphoglycerate mutase	NA	NA	1	0	0	0	0	0	1885.16	NA	NA	NA	NA	NA	0.904	NA	NA	NA	NA	NA	51632.3	0	0	0	0	0	MS/MS	unmatched	unmatched	unmatched	unmatched	unmatched
OG0000138	BAB2_1013	Q2YJN6	QELNTGVPIIYR	QELNTGVPIIYR	K	L	180	191	12	701.888	2	0	NA	sp|Q2YJN6|GPMA_BRUA2	GPMA_BRUA2	gpmA	2,3-bisphosphoglycerate-dependent phosphoglycerate mutase	NA	NA	6	4	1	0	1	2	1951.62	1930.17	1928.04	NA	1950.89	1951.4	0.962	0.952	0.948	NA	0.968	0.966	445179	187982	184164	0	65163.9	69698.2	MS/MS	MS/MS	MS/MS	unmatched	MS/MS	MS/MS
OG0000138	BAB2_1013	Q2YJN6	RSYDVPPPGGESLK	RSYDVPPPGGESLK	R	D	116	129	14	751.386	2	0	NA	sp|Q2YJN6|GPMA_BRUA2	GPMA_BRUA2	gpmA	2,3-bisphosphoglycerate-dependent phosphoglycerate mutase	NA	NA	3	0	0	0	0	0	1167.5	NA	NA	NA	NA	NA	0.98	NA	NA	NA	NA	NA	35831.5	0	0	0	0	0	MS/MS	unmatched	unmatched	unmatched	unmatched	unmatched
OG0000138	BAB2_1013	Q2YJN6	RSYDVPPPGGESLKDTGAR	RSYDVPPPGGESLKDTGAR	R	V	116	134	19	668.004	3	0	NA	sp|Q2YJN6|GPMA_BRUA2	GPMA_BRUA2	gpmA	2,3-bisphosphoglycerate-dependent phosphoglycerate mutase	NA	NA	1	0	0	0	0	0	1124.41	NA	NA	NA	NA	NA	0.83	NA	NA	NA	NA	NA	62490.9	0	0	0	0	0	MS/MS	unmatched	unmatched	unmatched	unmatched	unmatched
OG0000138	BAB2_1013	Q2YJN6	SRTLVLVR	SRTLVLVR	M	H	2	9	8	472.306	2	0	NA	sp|Q2YJN6|GPMA_BRUA2	GPMA_BRUA2	gpmA	2,3-bisphosphoglycerate-dependent phosphoglycerate mutase	NA	NA	1	0	1	0	0	0	1246.69	NA	1218.84	NA	NA	NA	0.816	NA	0.808	NA	NA	NA	6991.25	0	27470.8	0	0	0	MS/MS	unmatched	MS/MS	unmatched	unmatched	unmatched
OG0000138	BAB2_1013	Q2YJN6	SYDVPPPGGESLK	SYDVPPPGGESLK	R	D	117	129	13	673.335	2	0	NA	sp|Q2YJN6|GPMA_BRUA2	GPMA_BRUA2	gpmA	2,3-bisphosphoglycerate-dependent phosphoglycerate mutase	NA	NA	3	4	1	3	0	1	1420.24	1387.5	1377.22	1406.16	NA	1423.77	0.922	0.912	0.904	0.924	NA	0.922	398919	427296	187407	145905	0	76246.4	MS/MS	MS/MS	MS/MS	MS/MS	unmatched	MS/MS
OG0000138	BAB2_1013	Q2YJN6	SYDVPPPGGESLKDTGAR	SYDVPPPGGESLKDTGAR	R	V	117	134	18	923.452	2	0	NA	sp|Q2YJN6|GPMA_BRUA2	GPMA_BRUA2	gpmA	2,3-bisphosphoglycerate-dependent phosphoglycerate mutase	NA	NA	6	0	0	0	0	0	1293.28	NA	NA	NA	NA	NA	1.076	NA	NA	NA	NA	NA	155884	0	0	0	0	0	MS/MS	unmatched	unmatched	unmatched	unmatched	unmatched
OG0000138	BAB2_1013	Q2YJN6	SYDVPPPGGESLKDTGAR	SYDVPPPGGESLKDTGAR	R	V	117	134	18	615.971	3	0	NA	sp|Q2YJN6|GPMA_BRUA2	GPMA_BRUA2	gpmA	2,3-bisphosphoglycerate-dependent phosphoglycerate mutase	NA	NA	6	2	1	1	0	0	1294.44	1264.06	1260.77	1288.54	NA	NA	0.792	0.788	0.782	0.8	NA	NA	513258	216698	150419	105372	0	0	MS/MS	MS/MS	MS/MS	MS/MS	unmatched	unmatched
OG0000138	BAB2_1013	Q2YJN6	WGEEQVHIWR	WGEEQVHIWR	K	R	106	115	10	670.331	2	0	NA	sp|Q2YJN6|GPMA_BRUA2	GPMA_BRUA2	gpmA	2,3-bisphosphoglycerate-dependent phosphoglycerate mutase	NA	NA	2	0	0	0	0	0	1776.74	NA	NA	NA	NA	NA	0.924	NA	NA	NA	NA	NA	68275.2	0	0	0	0	0	MS/MS	unmatched	unmatched	unmatched	unmatched	unmatched
OG0000138	BAB2_1013	Q2YJN6	WGEEQVHIWR	WGEEQVHIWR	K	R	106	115	10	447.223	3	0	NA	sp|Q2YJN6|GPMA_BRUA2	GPMA_BRUA2	gpmA	2,3-bisphosphoglycerate-dependent phosphoglycerate mutase	NA	NA	2	0	0	0	0	0	1776.74	NA	NA	NA	NA	NA	0.764	NA	NA	NA	NA	NA	60491.4	0	0	0	0	0	MS/MS	unmatched	unmatched	unmatched	unmatched	unmatched
OG0000139	BAB2_1012	Q2YJN7	AALWAHGK	AALWAHGK	K	K	246	253	8	427.238	2	0	NA	sp|Q2YJN7|DAPB_BRUA2	DAPB_BRUA2	dapB	4-hydroxy-tetrahydrodipicolinate reductase	NA	NA	2	1	1	0	0	0	877.53	857.664	855.526	NA	NA	NA	0.78	0.78	0.766	NA	NA	NA	83696.2	47569.7	133204	0	0	0	MS/MS	MS/MS	MS/MS	unmatched	unmatched	unmatched
OG0000139	BAB2_1012	Q2YJN7	DIALADNSVR	DIALADNSVR	R	V	179	188	10	537.283	2	0	NA	sp|Q2YJN7|DAPB_BRUA2	DAPB_BRUA2	dapB	4-hydroxy-tetrahydrodipicolinate reductase	NA	NA	1	1	1	0	0	0	1431.89	1404.97	1393.52	NA	NA	NA	0.856	0.852	0.844	NA	NA	NA	138802	107998	98842.5	0	0	0	MS/MS	MS/MS	MS/MS	unmatched	unmatched	unmatched
OG0000139	BAB2_1012	Q2YJN7	ETGAIGFATLR	ETGAIGFATLR	R	G	198	208	11	568.309	2	0	NA	sp|Q2YJN7|DAPB_BRUA2	DAPB_BRUA2	dapB	4-hydroxy-tetrahydrodipicolinate reductase	NA	NA	2	2	1	2	1	2	1906.14	1885.92	1883.79	1288.54	1905.46	1908.3	0.86	0.852	0.846	0.858	0.862	0.862	233862	115952	236538	175720	45118.1	51873.9	MS/MS	MS/MS	MS/MS	MS/MS	MS/MS	MS/MS
OG0000139	BAB2_1012	Q2YJN7	GGSVIGDHSVILAGTGER	GGSVIGDHSVILAGTGER	R	V	209	226	18	862.95	2	0	NA	sp|Q2YJN7|DAPB_BRUA2	DAPB_BRUA2	dapB	4-hydroxy-tetrahydrodipicolinate reductase	NA	NA	2	0	2	0	0	0	1688.16	NA	1669.51	NA	NA	NA	1.09	NA	1.078	NA	NA	NA	56109.9	0	42851	0	0	0	MS/MS	unmatched	MS/MS	unmatched	unmatched	unmatched
OG0000139	BAB2_1012	Q2YJN7	GGSVIGDHSVILAGTGER	GGSVIGDHSVILAGTGER	R	V	209	226	18	575.636	3	0	NA	sp|Q2YJN7|DAPB_BRUA2	DAPB_BRUA2	dapB	4-hydroxy-tetrahydrodipicolinate reductase	NA	NA	4	1	2	0	0	0	1688.16	1673.98	1668.34	NA	NA	NA	0.856	0.844	0.842	NA	NA	NA	127184	70077.5	138517	0	0	0	MS/MS	MS/MS	MS/MS	unmatched	unmatched	unmatched
OG0000139	BAB2_1012	Q2YJN7	GRDIALADNSVR	GRDIALADNSVR	R	V	177	188	12	643.844	2	0	NA	sp|Q2YJN7|DAPB_BRUA2	DAPB_BRUA2	dapB	4-hydroxy-tetrahydrodipicolinate reductase	NA	NA	2	1	2	1	0	0	1025.42	1003.23	991.768	1019.45	NA	NA	0.932	0.918	0.914	0.932	NA	NA	166509	92461.6	213960	73360.2	0	0	MS/MS	MS/MS	MS/MS	MS/MS	unmatched	unmatched
OG0000139	BAB2_1012	Q2YJN7	GRDIALADNSVR	GRDIALADNSVR	R	V	177	188	12	429.565	3	0	NA	sp|Q2YJN7|DAPB_BRUA2	DAPB_BRUA2	dapB	4-hydroxy-tetrahydrodipicolinate reductase	NA	NA	2	0	0	0	0	0	1025.42	NA	NA	NA	NA	NA	0.756	NA	NA	NA	NA	NA	19175.8	0	0	0	0	0	MS/MS	unmatched	unmatched	unmatched	unmatched	unmatched
OG0000139	BAB2_1012	Q2YJN7	HKVDAPSGTALLLGEAAAR	HKVDAPSGTALLLGEAAAR	R	G	158	176	19	626.346	3	0	NA	sp|Q2YJN7|DAPB_BRUA2	DAPB_BRUA2	dapB	4-hydroxy-tetrahydrodipicolinate reductase	NA	NA	2	0	0	0	0	0	1867.67	NA	NA	NA	NA	NA	0.962	NA	NA	NA	NA	NA	30652.9	0	0	0	0	0	MS/MS	unmatched	unmatched	unmatched	unmatched	unmatched
OG0000139	BAB2_1012	Q2YJN7	IVHVIGTTGCSAEDDEK	IVHVIGTTGC[57.0215]SAEDDEK	R	I	92	108	17	915.931	2	0	10C(57.0215)	sp|Q2YJN7|DAPB_BRUA2	DAPB_BRUA2	dapB	4-hydroxy-tetrahydrodipicolinate reductase	NA	NA	3	0	1	0	0	0	1116.26	NA	1076.78	NA	NA	NA	1.074	NA	1.06	NA	NA	NA	20732.7	0	15630.6	0	0	0	MS/MS	unmatched	MS/MS	unmatched	unmatched	unmatched
OG0000139	BAB2_1012	Q2YJN7	IVHVIGTTGCSAEDDEK	IVHVIGTTGC[57.0215]SAEDDEK	R	I	92	108	17	610.956	3	0	10C(57.0215)	sp|Q2YJN7|DAPB_BRUA2	DAPB_BRUA2	dapB	4-hydroxy-tetrahydrodipicolinate reductase	NA	NA	1	0	1	0	0	0	1117.42	NA	1076.78	NA	NA	NA	0.83	NA	0.816	NA	NA	NA	59144.2	0	58692.9	0	0	0	MS/MS	unmatched	MS/MS	unmatched	unmatched	unmatched
OG0000139	BAB2_1012	Q2YJN7	IVHVIGTTGCSAEDDEKIR	IVHVIGTTGC[57.0215]SAEDDEKIR	R	A	92	110	19	1050.52	2	0	10C(57.0215)	sp|Q2YJN7|DAPB_BRUA2	DAPB_BRUA2	dapB	4-hydroxy-tetrahydrodipicolinate reductase	NA	NA	2	0	3	0	0	0	1249.02	NA	1271.25	NA	NA	NA	1.248	NA	1.23	NA	NA	NA	88783.9	0	31328	0	0	0	MS/MS	unmatched	MS/MS	unmatched	unmatched	unmatched
OG0000139	BAB2_1012	Q2YJN7	IVHVIGTTGCSAEDDEKIR	IVHVIGTTGC[57.0215]SAEDDEKIR	R	A	92	110	19	700.684	3	0	10C(57.0215)	sp|Q2YJN7|DAPB_BRUA2	DAPB_BRUA2	dapB	4-hydroxy-tetrahydrodipicolinate reductase	NA	NA	4	0	0	0	0	0	1249.02	NA	NA	NA	NA	NA	0.932	NA	NA	NA	NA	NA	104106	0	0	0	0	0	MS/MS	unmatched	unmatched	unmatched	unmatched	unmatched
OG0000139	BAB2_1012	Q2YJN7	IVHVIGTTGCSAEDDEKIR	IVHVIGTTGC[57.0215]SAEDDEKIR	R	A	92	110	19	525.765	4	0	10C(57.0215)	sp|Q2YJN7|DAPB_BRUA2	DAPB_BRUA2	dapB	4-hydroxy-tetrahydrodipicolinate reductase	NA	NA	1	0	0	0	0	0	1250.18	NA	NA	NA	NA	NA	0.846	NA	NA	NA	NA	NA	68508.9	0	0	0	0	0	MS/MS	unmatched	unmatched	unmatched	unmatched	unmatched
OG0000139	BAB2_1012	Q2YJN7	TIQSIEGAK	TIQSIEGAK	R	L	19	27	9	473.764	2	0	NA	sp|Q2YJN7|DAPB_BRUA2	DAPB_BRUA2	dapB	4-hydroxy-tetrahydrodipicolinate reductase	NA	NA	3	3	3	1	0	0	872.873	846.019	834.567	859.882	NA	NA	0.776	0.768	0.764	0.782	NA	NA	114105	103709	126318	119083	0	0	MS/MS	MS/MS	MS/MS	MS/MS	unmatched	unmatched
OG0000139	BAB2_1012	Q2YJN7	VRDGYTGPR	VRDGYTGPR	R	E	189	197	9	510.765	2	0	NA	sp|Q2YJN7|DAPB_BRUA2	DAPB_BRUA2	dapB	4-hydroxy-tetrahydrodipicolinate reductase	NA	NA	2	0	1	0	0	0	547.929	529.254	525.913	NA	NA	NA	0.828	0.816	0.812	NA	NA	NA	99015.8	64331	118685	0	0	0	MS/MS	MBR	MS/MS	unmatched	unmatched	unmatched
OG0000139	BAB2_1012	Q2YJN7	VVLSHHAEDR	VVLSHHAEDR	R	S	227	236	10	581.802	2	0	NA	sp|Q2YJN7|DAPB_BRUA2	DAPB_BRUA2	dapB	4-hydroxy-tetrahydrodipicolinate reductase	NA	NA	4	1	1	0	0	0	506.01	596.816	NA	NA	NA	NA	0.898	0.89	NA	NA	NA	NA	74276.7	7787.25	0	0	0	0	MS/MS	MS/MS	MS/MS	unmatched	unmatched	unmatched
OG0000141	BAB2_1001	Q2YJP8	ATIMTPDDYLGAIMK	ATIM[15.9949]TPDDYLGAIM[15.9949]K	K	L	411	425	15	836.402	2	0	14M(15.9949),4M(15.9949)	sp|Q2YJP8|LEPA_BRUA2	LEPA_BRUA2	lepA	Elongation factor 4	NA	NA	1	0	0	0	0	0	2026.29	NA	NA	NA	NA	NA	1.038	NA	NA	NA	NA	NA	19467.3	0	0	0	0	0	MS/MS	unmatched	unmatched	unmatched	unmatched	unmatched
OG0000141	BAB2_1001	Q2YJP8	ELHNPADMPDVVK	ELHNPADMPDVVK	K	I	388	400	13	732.861	2	0	NA	sp|Q2YJP8|LEPA_BRUA2	LEPA_BRUA2	lepA	Elongation factor 4	NA	NA	1	0	0	0	0	0	1567	NA	NA	NA	NA	NA	0.994	NA	NA	NA	NA	NA	15274.4	0	0	0	0	0	MS/MS	unmatched	unmatched	unmatched	unmatched	unmatched
OG0000141	BAB2_1001	Q2YJP8	ELHNPADMPDVVK	ELHNPADMPDVVK	K	I	388	400	13	488.91	3	0	NA	sp|Q2YJP8|LEPA_BRUA2	LEPA_BRUA2	lepA	Elongation factor 4	NA	NA	1	0	0	0	0	0	1567	NA	NA	NA	NA	NA	0.758	NA	NA	NA	NA	NA	5554.29	0	0	0	0	0	MS/MS	unmatched	unmatched	unmatched	unmatched	unmatched
OG0000141	BAB2_1001	Q2YJP8	ELHNPADMPDVVK	ELHNPADM[15.9949]PDVVK	K	I	388	400	13	740.859	2	0	8M(15.9949)	sp|Q2YJP8|LEPA_BRUA2	LEPA_BRUA2	lepA	Elongation factor 4	NA	NA	3	0	0	0	0	0	1051.04	NA	NA	NA	NA	NA	0.994	NA	NA	NA	NA	NA	10829.8	0	0	0	0	0	MS/MS	unmatched	unmatched	unmatched	unmatched	unmatched
OG0000141	BAB2_1001	Q2YJP8	EMKDQVLDSMDIER	EMKDQVLDSMDIER	R	E	39	52	14	854.898	2	0	NA	sp|Q2YJP8|LEPA_BRUA2	LEPA_BRUA2	lepA	Elongation factor 4	NA	NA	1	0	0	0	0	0	1791.89	NA	NA	NA	NA	NA	1.048	NA	NA	NA	NA	NA	5916.6	0	0	0	0	0	MS/MS	unmatched	unmatched	unmatched	unmatched	unmatched
OG0000141	BAB2_1001	Q2YJP8	EMKDQVLDSMDIER	EMKDQVLDSMDIER	R	E	39	52	14	570.268	3	0	NA	sp|Q2YJP8|LEPA_BRUA2	LEPA_BRUA2	lepA	Elongation factor 4	NA	NA	1	0	0	0	0	0	1791.89	NA	NA	NA	NA	NA	0.798	NA	NA	NA	NA	NA	11202.8	0	0	0	0	0	MS/MS	unmatched	unmatched	unmatched	unmatched	unmatched
OG0000141	BAB2_1001	Q2YJP8	EMKDQVLDSMDIER	EM[15.9949]KDQVLDSMDIER	R	E	39	52	14	575.599	3	0	2M(15.9949)	sp|Q2YJP8|LEPA_BRUA2	LEPA_BRUA2	lepA	Elongation factor 4	NA	NA	1	0	0	0	0	0	1647.38	NA	NA	NA	NA	NA	0.818	NA	NA	NA	NA	NA	11831.1	0	0	0	0	0	MS/MS	unmatched	unmatched	unmatched	unmatched	unmatched
OG0000141	BAB2_1001	Q2YJP8	EMKDQVLDSMDIER	EM[15.9949]KDQVLDSM[15.9949]DIER	R	E	39	52	14	870.893	2	0	10M(15.9949),2M(15.9949)	sp|Q2YJP8|LEPA_BRUA2	LEPA_BRUA2	lepA	Elongation factor 4	NA	NA	1	0	0	0	0	0	1153.52	NA	NA	NA	NA	NA	1.042	NA	NA	NA	NA	NA	7989.65	0	0	0	0	0	MS/MS	unmatched	unmatched	unmatched	unmatched	unmatched
OG0000141	BAB2_1001	Q2YJP8	EMKDQVLDSMDIER	EM[15.9949]KDQVLDSM[15.9949]DIER	R	E	39	52	14	580.931	3	0	10M(15.9949),2M(15.9949)	sp|Q2YJP8|LEPA_BRUA2	LEPA_BRUA2	lepA	Elongation factor 4	NA	NA	1	0	0	0	0	1	1152.36	NA	NA	NA	NA	1018.51	0.814	NA	NA	NA	NA	0.876	27311.3	0	0	0	0	189403	MS/MS	unmatched	unmatched	unmatched	unmatched	MS/MS
OG0000141	BAB2_1001	Q2YJP8	ETISALRK	ETISALRK	R	D	545	552	8	459.274	2	0	NA	sp|Q2YJP8|LEPA_BRUA2	LEPA_BRUA2	lepA	Elongation factor 4	NA	NA	2	1	0	0	0	0	758.75	731.897	NA	NA	NA	NA	0.798	0.79	NA	NA	NA	NA	69070	47004.2	0	0	0	0	MS/MS	MS/MS	unmatched	unmatched	unmatched	unmatched
OG0000141	BAB2_1001	Q2YJP8	GYASFDYNLSDYR	GYASFDYNLSDYR	K	E	469	481	13	785.844	2	0	NA	sp|Q2YJP8|LEPA_BRUA2	LEPA_BRUA2	lepA	Elongation factor 4	NA	NA	2	0	0	0	0	0	1988.95	NA	NA	NA	NA	NA	1.01	NA	NA	NA	NA	NA	15848.8	0	0	0	0	0	MS/MS	unmatched	unmatched	unmatched	unmatched	unmatched
OG0000141	BAB2_1001	Q2YJP8	GYASFDYNLSDYREGDLVK	GYASFDYNLSDYREGDLVK	K	M	469	487	19	738.011	3	0	NA	sp|Q2YJP8|LEPA_BRUA2	LEPA_BRUA2	lepA	Elongation factor 4	NA	NA	1	0	0	0	0	0	2035.62	NA	NA	NA	NA	NA	0.918	NA	NA	NA	NA	NA	20782.6	0	0	0	0	0	MS/MS	unmatched	unmatched	unmatched	unmatched	unmatched
OG0000141	BAB2_1001	Q2YJP8	IASIEEPWIK	IASIEEPWIK	K	A	401	410	10	593.329	2	0	NA	sp|Q2YJP8|LEPA_BRUA2	LEPA_BRUA2	lepA	Elongation factor 4	NA	NA	1	0	0	0	0	0	2018.12	NA	NA	NA	NA	NA	0.878	NA	NA	NA	NA	NA	76073.2	0	0	0	0	0	MS/MS	unmatched	unmatched	unmatched	unmatched	unmatched
OG0000141	BAB2_1001	Q2YJP8	IDLPAAEPER	IDLPAAEPER	K	V	137	146	10	555.793	2	0	NA	sp|Q2YJP8|LEPA_BRUA2	LEPA_BRUA2	lepA	Elongation factor 4	NA	NA	3	0	0	2	0	0	1551.86	NA	NA	1540.1	NA	NA	0.834	NA	NA	0.836	NA	NA	79158.4	0	0	105196	0	0	MS/MS	unmatched	unmatched	MS/MS	unmatched	unmatched
OG0000141	BAB2_1001	Q2YJP8	IPIQAAIGGR	IPIQAAIGGR	K	I	531	540	10	498.303	2	0	NA	sp|Q2YJP8|LEPA_BRUA2	LEPA_BRUA2	lepA	Elongation factor 4	NA	NA	2	0	0	0	0	0	1639.23	NA	NA	NA	NA	NA	0.8	NA	NA	NA	NA	NA	62920.6	0	0	0	0	0	MS/MS	unmatched	unmatched	unmatched	unmatched	unmatched
OG0000141	BAB2_1001	Q2YJP8	LIQLTGGLDTR	LIQLTGGLDTR	R	E	28	38	11	593.843	2	0	NA	sp|Q2YJP8|LEPA_BRUA2	LEPA_BRUA2	lepA	Elongation factor 4	NA	NA	2	0	1	0	0	0	1894.48	NA	NA	NA	NA	NA	0.89	NA	NA	NA	NA	NA	42970.4	0	0	0	0	0	MS/MS	unmatched	MS/MS	unmatched	unmatched	unmatched
OG0000141	BAB2_1001	Q2YJP8	STPLDHIR	STPLDHIR	M	N	2	9	8	469.756	2	0	NA	sp|Q2YJP8|LEPA_BRUA2	LEPA_BRUA2	lepA	Elongation factor 4	NA	NA	1	0	0	0	0	0	1106.94	NA	NA	NA	NA	NA	0.794	NA	NA	NA	NA	NA	67255.6	0	0	0	0	0	MS/MS	unmatched	unmatched	unmatched	unmatched	unmatched
OG0000141	BAB2_1001	Q2YJP8	VGDTITEDR	VGDTITEDR	R	R	275	283	9	503.246	2	0	NA	sp|Q2YJP8|LEPA_BRUA2	LEPA_BRUA2	lepA	Elongation factor 4	NA	NA	2	1	0	0	0	0	745.941	716.76	NA	NA	NA	NA	0.814	0.804	NA	NA	NA	NA	103377	50921.6	0	0	0	0	MS/MS	MS/MS	unmatched	unmatched	unmatched	unmatched
OG0000141	BAB2_1001	Q2YJP8	VIDGVLKK	VIDGVLKK	R	G	217	224	8	436.284	2	0	NA	sp|Q2YJP8|LEPA_BRUA2	LEPA_BRUA2	lepA	Elongation factor 4	NA	NA	1	0	0	0	0	0	946.238	NA	NA	NA	NA	NA	0.776	NA	NA	NA	NA	NA	31322.5	0	0	0	0	0	MS/MS	unmatched	unmatched	unmatched	unmatched	unmatched
OG0000142	BAB2_0995	Q2YJQ4	DAVNAHLVMADER	DAVNAHLVMADER	R	I	77	89	13	720.849	2	0	NA	sp|Q2YJQ4|TRUA_BRUA2	TRUA_BRUA2	truA	tRNA pseudouridine synthase A	NA	NA	2	0	0	0	0	0	1449.37	NA	NA	NA	NA	NA	0.988	NA	NA	NA	NA	NA	4285.18	0	0	0	0	0	MS/MS	unmatched	unmatched	unmatched	unmatched	unmatched
OG0000142	BAB2_0995	Q2YJQ4	FCGEDLTLSAAGR	FC[57.0215]GEDLTLSAAGR	K	T	38	50	13	698.83	2	0	2C(57.0215)	sp|Q2YJQ4|TRUA_BRUA2	TRUA_BRUA2	truA	tRNA pseudouridine synthase A	NA	NA	1	0	0	0	0	0	1772.08	NA	NA	NA	NA	NA	0.942	NA	NA	NA	NA	NA	18154.8	0	0	0	0	0	MS/MS	unmatched	unmatched	unmatched	unmatched	unmatched
OG0000142	BAB2_0995	Q2YJQ4	ISILNVEK	ISILNVEK	R	T	90	97	8	458.279	2	0	NA	sp|Q2YJQ4|TRUA_BRUA2	TRUA_BRUA2	truA	tRNA pseudouridine synthase A	NA	NA	2	0	0	0	0	0	1790.73	NA	NA	NA	NA	NA	0.808	NA	NA	NA	NA	NA	13882.2	0	0	0	0	0	MS/MS	unmatched	unmatched	unmatched	unmatched	unmatched
OG0000142	BAB2_0995	Q2YJQ4	LLGEHDFTTFR	LLGEHDFTTFR	R	A	150	160	11	668.338	2	0	NA	sp|Q2YJQ4|TRUA_BRUA2	TRUA_BRUA2	truA	tRNA pseudouridine synthase A	NA	NA	1	0	0	0	0	0	1811.71	NA	NA	NA	NA	NA	0.956	NA	NA	NA	NA	NA	8330.99	0	0	0	0	0	MS/MS	unmatched	unmatched	unmatched	unmatched	unmatched
OG0000142	BAB2_0995	Q2YJQ4	QLDADAMHEAAQR	QLDADAMHEAAQR	K	L	137	149	13	728.336	2	0	NA	sp|Q2YJQ4|TRUA_BRUA2	TRUA_BRUA2	truA	tRNA pseudouridine synthase A	NA	NA	1	0	0	0	0	0	1004.46	NA	NA	NA	NA	NA	1.016	NA	NA	NA	NA	NA	20577.2	0	0	0	0	0	MS/MS	unmatched	unmatched	unmatched	unmatched	unmatched
OG0000142	BAB2_0995	Q2YJQ4	QLDADAMHEAAQR	QLDADAM[15.9949]HEAAQR	K	L	137	149	13	736.333	2	0	7M(15.9949)	sp|Q2YJQ4|TRUA_BRUA2	TRUA_BRUA2	truA	tRNA pseudouridine synthase A	NA	NA	1	0	0	0	0	0	631.801	NA	NA	NA	NA	NA	0.992	NA	NA	NA	NA	NA	7989.36	0	0	0	0	0	MS/MS	unmatched	unmatched	unmatched	unmatched	unmatched
OG0000142	BAB2_0995	Q2YJQ4	RAPLAVDYQR	RAPLAVDYQR	R	A	121	130	10	594.828	2	0	NA	sp|Q2YJQ4|TRUA_BRUA2	TRUA_BRUA2	truA	tRNA pseudouridine synthase A	NA	NA	1	0	0	0	0	0	1088.31	NA	NA	NA	NA	NA	0.884	NA	NA	NA	NA	NA	21546.6	0	0	0	0	0	MS/MS	unmatched	unmatched	unmatched	unmatched	unmatched
OG0000142	BAB2_0995	Q2YJQ4	SFLHNQVR	SFLHNQVR	R	S	193	200	8	500.77	2	0	NA	sp|Q2YJQ4|TRUA_BRUA2	TRUA_BRUA2	truA	tRNA pseudouridine synthase A	NA	NA	1	0	0	0	0	0	870.544	NA	NA	NA	NA	NA	0.832	NA	NA	NA	NA	NA	24643.1	0	0	0	0	0	MS/MS	unmatched	unmatched	unmatched	unmatched	unmatched
OG0000142	BAB2_0995	Q2YJQ4	TDAGVHATAQVAHVDLAK	TDAGVHATAQVAHVDLAK	R	D	51	68	18	601.983	3	0	NA	sp|Q2YJQ4|TRUA_BRUA2	TRUA_BRUA2	truA	tRNA pseudouridine synthase A	NA	NA	1	0	0	0	0	0	1300.27	NA	NA	NA	NA	NA	0.874	NA	NA	NA	NA	NA	19003.5	0	0	0	0	0	MS/MS	unmatched	unmatched	unmatched	unmatched	unmatched
OG0000142	BAB2_0995	Q2YJQ4	TLDRLDVTR	TLDRLDVTR	K	N	172	180	9	544.807	2	0	NA	sp|Q2YJQ4|TRUA_BRUA2	TRUA_BRUA2	truA	tRNA pseudouridine synthase A	NA	NA	1	0	0	0	0	0	1140.71	NA	NA	NA	NA	NA	0.86	NA	NA	NA	NA	NA	9625.12	0	0	0	0	0	MS/MS	unmatched	unmatched	unmatched	unmatched	unmatched
OG0000143	BAB2_0993	Q2YJQ6	ATASFNIR	ATASFNIR	K	F	258	265	8	440.238	2	0	NA	sp|Q2YJQ6|DAPE_BRUA2	DAPE_BRUA2	dapE	Succinyl-diaminopimelate desuccinylase	NA	NA	2	2	1	0	0	0	1290.95	1259.4	1246.79	NA	NA	NA	0.768	0.764	0.756	NA	NA	NA	110575	79780.8	163792	0	0	0	MS/MS	MS/MS	MS/MS	unmatched	unmatched	unmatched
OG0000143	BAB2_0993	Q2YJQ6	CPSVTPAEGGALTALEK	C[57.0215]PSVTPAEGGALTALEK	R	M	17	33	17	850.93	2	0	1C(57.0215)	sp|Q2YJQ6|DAPE_BRUA2	DAPE_BRUA2	dapE	Succinyl-diaminopimelate desuccinylase	NA	NA	3	1	2	0	1	1	1877	1859.14	1855.84	NA	1876.34	1879.18	1.038	1.03	1.022	NA	1.046	1.044	141487	82426.3	111946	0	40341.7	43835.3	MS/MS	MS/MS	MS/MS	unmatched	MS/MS	MS/MS
OG0000143	BAB2_0993	Q2YJQ6	ERPSHVFLTHDEK	ERPSHVFLTHDEK	R	L	308	320	13	532.27	3	0	NA	sp|Q2YJQ6|DAPE_BRUA2	DAPE_BRUA2	dapE	Succinyl-diaminopimelate desuccinylase	NA	NA	1	0	0	0	0	0	1300.27	NA	NA	NA	NA	NA	0.82	NA	NA	NA	NA	NA	35319.9	0	0	0	0	0	MS/MS	unmatched	unmatched	unmatched	unmatched	unmatched
OG0000143	BAB2_0993	Q2YJQ6	ETPIKYELTWR	ETPIKYELTWR	R	E	297	307	11	718.383	2	0	NA	sp|Q2YJQ6|DAPE_BRUA2	DAPE_BRUA2	dapE	Succinyl-diaminopimelate desuccinylase	NA	NA	2	0	1	0	0	0	1870.01	NA	1863.99	NA	NA	NA	0.968	NA	0.956	NA	NA	NA	80895.2	0	86352.3	0	0	0	MS/MS	unmatched	MS/MS	unmatched	unmatched	unmatched
OG0000143	BAB2_0993	Q2YJQ6	ETPIKYELTWR	ETPIKYELTWR	R	E	297	307	11	479.257	3	0	NA	sp|Q2YJQ6|DAPE_BRUA2	DAPE_BRUA2	dapE	Succinyl-diaminopimelate desuccinylase	NA	NA	1	0	0	0	0	0	1871.17	NA	NA	NA	NA	NA	0.782	NA	NA	NA	NA	NA	52807.1	0	0	0	0	0	MS/MS	unmatched	unmatched	unmatched	unmatched	unmatched
OG0000143	BAB2_0993	Q2YJQ6	HPPFAAEIEDGVMYGR	HPPFAAEIEDGVMYGR	K	G	88	103	16	596.951	3	0	NA	sp|Q2YJQ6|DAPE_BRUA2	DAPE_BRUA2	dapE	Succinyl-diaminopimelate desuccinylase	NA	NA	1	0	0	0	0	0	1983.12	NA	NA	NA	NA	NA	0.862	NA	NA	NA	NA	NA	12749.8	0	0	0	0	0	MS/MS	unmatched	unmatched	unmatched	unmatched	unmatched
OG0000143	BAB2_0993	Q2YJQ6	HPPFAAEIEDGVMYGR	HPPFAAEIEDGVM[15.9949]YGR	K	G	88	103	16	902.92	2	0	13M(15.9949)	sp|Q2YJQ6|DAPE_BRUA2	DAPE_BRUA2	dapE	Succinyl-diaminopimelate desuccinylase	NA	NA	1	0	0	0	0	0	1818.71	NA	NA	NA	NA	NA	1.09	NA	NA	NA	NA	NA	17936.1	0	0	0	0	0	MS/MS	unmatched	unmatched	unmatched	unmatched	unmatched
OG0000143	BAB2_0993	Q2YJQ6	HPPFAAEIEDGVMYGR	HPPFAAEIEDGVM[15.9949]YGR	K	G	88	103	16	602.282	3	0	13M(15.9949)	sp|Q2YJQ6|DAPE_BRUA2	DAPE_BRUA2	dapE	Succinyl-diaminopimelate desuccinylase	NA	NA	1	0	0	0	0	0	1819.87	NA	NA	NA	NA	NA	0.804	NA	NA	NA	NA	NA	6486.06	0	0	0	0	0	MS/MS	unmatched	unmatched	unmatched	unmatched	unmatched
OG0000143	BAB2_0993	Q2YJQ6	RPELSTSGGTSDAR	RPELSTSGGTSDAR	K	F	336	349	14	717.353	2	0	NA	sp|Q2YJQ6|DAPE_BRUA2	DAPE_BRUA2	dapE	Succinyl-diaminopimelate desuccinylase	NA	NA	5	1	2	0	1	0	616.658	593.322	587.678	NA	617.418	NA	0.944	0.942	0.942	NA	0.964	NA	291489	181600	285787	0	60070	0	MS/MS	MS/MS	MS/MS	unmatched	MS/MS	unmatched
OG0000144	BAB2_0988	Q2YJR0	DGNMVFAQK	DGNMVFAQK	K	A	129	137	9	505.242	2	0	NA	sp|Q2YJR0|ARGB_BRUA2	ARGB_BRUA2	argB	Acetylglutamate kinase	NA	NA	1	0	0	0	0	0	1278.14	NA	NA	NA	NA	NA	0.804	NA	NA	NA	NA	NA	59652.6	0	0	0	0	0	MS/MS	unmatched	unmatched	unmatched	unmatched	unmatched
OG0000144	BAB2_0988	Q2YJR0	DGNMVFAQK	DGNM[15.9949]VFAQK	K	A	129	137	9	513.24	2	0	4M(15.9949)	sp|Q2YJR0|ARGB_BRUA2	ARGB_BRUA2	argB	Acetylglutamate kinase	NA	NA	3	0	0	1	0	0	870.544	NA	NA	NA	NA	NA	0.794	NA	NA	NA	NA	NA	42661.4	0	0	0	0	0	MS/MS	unmatched	unmatched	MS/MS	unmatched	unmatched
OG0000144	BAB2_0988	Q2YJR0	DGTISGGMIPK	DGTISGGMIPK	R	V	244	254	11	538.276	2	0	NA	sp|Q2YJR0|ARGB_BRUA2	ARGB_BRUA2	argB	Acetylglutamate kinase	NA	NA	1	1	1	0	0	0	1563.5	1536.56	1526.27	NA	NA	NA	0.84	0.842	0.832	NA	NA	NA	55998.8	45470.7	35858.2	0	0	0	MS/MS	MS/MS	MS/MS	unmatched	unmatched	unmatched
OG0000144	BAB2_0988	Q2YJR0	DGTISGGMIPK	DGTISGGM[15.9949]IPK	R	V	244	254	11	546.274	2	0	8M(15.9949)	sp|Q2YJR0|ARGB_BRUA2	ARGB_BRUA2	argB	Acetylglutamate kinase	NA	NA	1	0	0	0	0	0	1108.1	NA	NA	NA	NA	NA	0.854	NA	NA	NA	NA	NA	64137.1	0	0	0	0	0	MS/MS	unmatched	unmatched	unmatched	unmatched	unmatched
OG0000144	BAB2_0988	Q2YJR0	ELSVADAQALIR	ELSVADAQALIR	K	D	232	243	12	643.359	2	0	NA	sp|Q2YJR0|ARGB_BRUA2	ARGB_BRUA2	argB	Acetylglutamate kinase	NA	NA	1	2	1	0	0	0	2095.15	2076.92	2073.63	NA	NA	NA	0.918	0.906	0.906	NA	NA	NA	81494.3	39328.3	38031.5	0	0	0	MS/MS	MS/MS	MS/MS	unmatched	unmatched	unmatched
OG0000144	BAB2_0988	Q2YJR0	GVEGVVILNGK	GVEGVVILNGK	R	T	265	275	11	542.822	2	0	NA	sp|Q2YJR0|ARGB_BRUA2	ARGB_BRUA2	argB	Acetylglutamate kinase	NA	NA	1	0	0	0	0	0	1783.73	NA	NA	NA	NA	NA	0.872	NA	NA	NA	NA	NA	27849.3	0	0	0	0	0	MS/MS	unmatched	unmatched	unmatched	unmatched	unmatched
OG0000144	BAB2_0988	Q2YJR0	QSGVNPIVVHGGGPQIQAMLTK	QSGVNPIVVHGGGPQIQAMLTK	K	L	56	77	22	744.404	3	0	NA	sp|Q2YJR0|ARGB_BRUA2	ARGB_BRUA2	argB	Acetylglutamate kinase	NA	NA	1	0	0	0	0	0	2007.62	NA	NA	NA	NA	NA	0.898	NA	NA	NA	NA	NA	21257.4	0	0	0	0	0	MS/MS	unmatched	unmatched	unmatched	unmatched	unmatched
OG0000144	BAB2_0988	Q2YJR0	QSGVNPIVVHGGGPQIQAMLTK	QSGVNPIVVHGGGPQIQAM[15.9949]LTK	K	L	56	77	22	749.735	3	0	19M(15.9949)	sp|Q2YJR0|ARGB_BRUA2	ARGB_BRUA2	argB	Acetylglutamate kinase	NA	NA	2	0	0	0	0	0	1779.07	NA	NA	NA	NA	NA	0.892	NA	NA	NA	NA	NA	19708.5	0	0	0	0	0	MS/MS	unmatched	unmatched	unmatched	unmatched	unmatched
OG0000144	BAB2_0988	Q2YJR0	SEMIPVIAPVAPGR	SEM[15.9949]IPVIAPVAPGR	R	D	175	188	14	726.898	2	0	3M(15.9949)	sp|Q2YJR0|ARGB_BRUA2	ARGB_BRUA2	argB	Acetylglutamate kinase	NA	NA	1	1	1	0	0	0	1984.28	1963.94	1960.65	NA	NA	NA	0.944	0.94	0.932	NA	NA	NA	65423.6	14446.7	15578.7	0	0	0	MS/MS	MS/MS	MS/MS	unmatched	unmatched	unmatched
OG0000144	BAB2_0988	Q2YJR0	TVIDPDSNIEK	TVIDPDSNIEK	K	V	141	151	11	615.814	2	0	NA	sp|Q2YJR0|ARGB_BRUA2	ARGB_BRUA2	argB	Acetylglutamate kinase	NA	NA	2	2	1	1	1	1	1264.16	1233.79	1222.34	1253.59	1267.23	1265.39	0.922	0.914	0.91	0.93	0.932	0.936	104861	46573.3	42573.5	112858	41603.5	43503.7	MS/MS	MS/MS	MS/MS	MS/MS	MS/MS	MS/MS
OG0000144	BAB2_0988	Q2YJR0	VETCIDAIR	VETC[57.0215]IDAIR	K	R	255	263	9	538.774	2	0	4C(57.0215)	sp|Q2YJR0|ARGB_BRUA2	ARGB_BRUA2	argB	Acetylglutamate kinase	NA	NA	1	0	0	0	0	0	1407.43	NA	1367.9	NA	NA	NA	0.838	NA	0.824	NA	NA	NA	58959.8	0	25933.1	0	0	0	MS/MS	unmatched	MBR	unmatched	unmatched	unmatched
OG0000144	BAB2_0988	Q2YJR0	VETCIDAIRR	VETC[57.0215]IDAIRR	K	G	255	264	10	616.824	2	0	4C(57.0215)	sp|Q2YJR0|ARGB_BRUA2	ARGB_BRUA2	argB	Acetylglutamate kinase	NA	NA	2	0	1	0	0	0	1136.05	NA	1093.08	NA	NA	NA	0.9	NA	0.89	NA	NA	NA	45234.9	0	37984.5	0	0	0	MS/MS	unmatched	MS/MS	unmatched	unmatched	unmatched
OG0000144	BAB2_0988	Q2YJR0	YGGHAMGNPELGK	YGGHAMGNPELGK	K	A	33	45	13	665.814	2	0	NA	sp|Q2YJR0|ARGB_BRUA2	ARGB_BRUA2	argB	Acetylglutamate kinase	NA	NA	2	0	0	0	0	0	862.393	NA	NA	NA	NA	NA	0.92	NA	NA	NA	NA	NA	55441.9	0	0	0	0	0	MS/MS	unmatched	unmatched	unmatched	unmatched	unmatched
OG0000144	BAB2_0988	Q2YJR0	YGGHAMGNPELGK	YGGHAMGNPELGK	K	A	33	45	13	444.212	3	0	NA	sp|Q2YJR0|ARGB_BRUA2	ARGB_BRUA2	argB	Acetylglutamate kinase	NA	NA	1	0	0	0	0	0	862.393	NA	NA	NA	NA	NA	0.762	NA	NA	NA	NA	NA	25353.2	0	0	0	0	0	MS/MS	unmatched	unmatched	unmatched	unmatched	unmatched
OG0000144	BAB2_0988	Q2YJR0	YGGHAMGNPELGK	YGGHAM[15.9949]GNPELGK	K	A	33	45	13	673.812	2	0	6M(15.9949)	sp|Q2YJR0|ARGB_BRUA2	ARGB_BRUA2	argB	Acetylglutamate kinase	NA	NA	4	0	0	0	0	0	623.649	NA	NA	NA	NA	NA	0.926	NA	NA	NA	NA	NA	84361.4	0	0	0	0	0	MS/MS	unmatched	unmatched	unmatched	unmatched	unmatched
OG0000145	BAB2_0986	Q2YJR2	DAAIAQSPR	DAAIAQSPR	R	I	88	96	9	464.746	2	0	NA	tr|Q2YJR2|Q2YJR2_BRUA2	Q2YJR2_BRUA2	yidC	Membrane protein insertase YidC	NA	NA	2	2	1	0	0	0	674.908	648.057	642.415	NA	NA	NA	0.792	0.79	0.784	NA	NA	NA	62812.6	197594	112574	0	0	0	MS/MS	MS/MS	MS/MS	unmatched	unmatched	unmatched
OG0000145	BAB2_0986	Q2YJR2	FSHFTNDRPR	FSHFTNDRPR	R	Y	303	312	10	638.813	2	0	NA	tr|Q2YJR2|Q2YJR2_BRUA2	Q2YJR2_BRUA2	yidC	Membrane protein insertase YidC	NA	NA	2	0	0	0	0	0	692.377	NA	NA	NA	NA	NA	0.948	NA	NA	NA	NA	NA	35210.1	0	0	0	0	0	MS/MS	unmatched	unmatched	unmatched	unmatched	unmatched
OG0000145	BAB2_0986	Q2YJR2	GSINLTGAR	GSINLTGAR	R	L	106	114	9	444.748	2	0	NA	tr|Q2YJR2|Q2YJR2_BRUA2	Q2YJR2_BRUA2	yidC	Membrane protein insertase YidC	NA	NA	1	1	1	0	0	0	1112.76	1085.9	1070.95	NA	NA	NA	0.76	0.756	0.752	NA	NA	NA	62707.8	105313	56806.4	0	0	0	MS/MS	MS/MS	MS/MS	unmatched	unmatched	unmatched
OG0000145	BAB2_0986	Q2YJR2	IEDNKDISFK	IEDNKDISFK	K	D	264	273	10	604.812	2	0	NA	tr|Q2YJR2|Q2YJR2_BRUA2	Q2YJR2_BRUA2	yidC	Membrane protein insertase YidC	NA	NA	1	1	1	0	0	0	1033.58	1007.89	994.097	NA	NA	NA	0.9	0.892	0.89	NA	NA	NA	97008.5	42490.1	60024	0	0	0	MS/MS	MS/MS	MS/MS	unmatched	unmatched	unmatched
OG0000145	BAB2_0986	Q2YJR2	IEIDTPSLR	IEIDTPSLR	R	G	97	105	9	522.29	2	0	NA	tr|Q2YJR2|Q2YJR2_BRUA2	Q2YJR2_BRUA2	yidC	Membrane protein insertase YidC	NA	NA	2	1	0	0	0	0	1774.41	1754.33	NA	NA	NA	NA	0.838	0.826	NA	NA	NA	NA	123637	182631	0	0	0	0	MS/MS	MS/MS	unmatched	unmatched	unmatched	unmatched
OG0000145	BAB2_0986	Q2YJR2	IELFDNLK	IELFDNLK	K	G	591	598	8	496.277	2	0	NA	tr|Q2YJR2|Q2YJR2_BRUA2	Q2YJR2_BRUA2	yidC	Membrane protein insertase YidC	NA	NA	4	2	1	0	0	0	2069.47	2050.13	2045.68	NA	NA	NA	0.824	0.816	0.812	NA	NA	NA	92240.3	28514.9	41913.3	0	0	0	MS/MS	MS/MS	MS/MS	unmatched	unmatched	unmatched
OG0000145	BAB2_0986	Q2YJR2	LDDLYLK	LDDLYLK	R	K	115	121	7	440.245	2	0	NA	tr|Q2YJR2|Q2YJR2_BRUA2	Q2YJR2_BRUA2	yidC	Membrane protein insertase YidC	NA	NA	1	1	0	0	0	0	1661.36	1640.2	NA	NA	NA	NA	0.798	0.792	NA	NA	NA	NA	28480.8	57096.3	0	0	0	0	MS/MS	MS/MS	unmatched	unmatched	unmatched	unmatched
OG0000145	BAB2_0986	Q2YJR2	LDDLYLKK	LDDLYLKK	R	Y	115	122	8	504.292	2	0	NA	tr|Q2YJR2|Q2YJR2_BRUA2	Q2YJR2_BRUA2	yidC	Membrane protein insertase YidC	NA	NA	2	1	0	0	0	0	1238.54	1211.66	NA	NA	NA	NA	0.844	0.838	NA	NA	NA	NA	49798.3	70900.2	0	0	0	0	MS/MS	MS/MS	unmatched	unmatched	unmatched	unmatched
OG0000145	BAB2_0986	Q2YJR2	LTPSTPVTLTYTNDK	LTPSTPVTLTYTNDK	K	N	176	190	15	825.933	2	0	NA	tr|Q2YJR2|Q2YJR2_BRUA2	Q2YJR2_BRUA2	yidC	Membrane protein insertase YidC	NA	NA	2	1	3	0	1	0	1788.4	1768.3	1765	NA	NA	NA	1.042	1.036	1.03	NA	NA	NA	85881.8	16608.5	49682.8	0	0	0	MS/MS	MS/MS	MS/MS	unmatched	MS/MS	unmatched
OG0000145	BAB2_0986	Q2YJR2	LTPSTPVTLTYTNDKNLTFK	LTPSTPVTLTYTNDKNLTFK	K	R	176	195	20	1127.6	2	0	NA	tr|Q2YJR2|Q2YJR2_BRUA2	Q2YJR2_BRUA2	yidC	Membrane protein insertase YidC	NA	NA	1	0	0	0	0	0	1977.29	NA	NA	NA	NA	NA	1.328	NA	NA	NA	NA	NA	8042.51	0	0	0	0	0	MS/MS	unmatched	unmatched	unmatched	unmatched	unmatched
OG0000145	BAB2_0986	Q2YJR2	LTPSTPVTLTYTNDKNLTFK	LTPSTPVTLTYTNDKNLTFK	K	R	176	195	20	752.07	3	0	NA	tr|Q2YJR2|Q2YJR2_BRUA2	Q2YJR2_BRUA2	yidC	Membrane protein insertase YidC	NA	NA	1	0	0	0	0	0	1977.29	NA	NA	NA	NA	NA	0.922	NA	NA	NA	NA	NA	16862.8	0	0	0	0	0	MS/MS	unmatched	unmatched	unmatched	unmatched	unmatched
OG0000145	BAB2_0986	Q2YJR2	QASSSTGDTPQMPANPDSIPGQGDTK	QASSSTGDTPQMPANPDSIPGQGDTK	R	A	54	79	26	1294.08	2	0	NA	tr|Q2YJR2|Q2YJR2_BRUA2	Q2YJR2_BRUA2	yidC	Membrane protein insertase YidC	NA	NA	7	6	2	0	0	0	1568.16	1543.55	1534.42	NA	NA	NA	1.254	1.246	1.238	NA	NA	NA	52780.5	91837.1	73362.2	0	0	0	MS/MS	MS/MS	MS/MS	unmatched	unmatched	unmatched
OG0000145	BAB2_0986	Q2YJR2	QASSSTGDTPQMPANPDSIPGQGDTK	QASSSTGDTPQMPANPDSIPGQGDTK	R	A	54	79	26	863.057	3	0	NA	tr|Q2YJR2|Q2YJR2_BRUA2	Q2YJR2_BRUA2	yidC	Membrane protein insertase YidC	NA	NA	2	0	0	0	0	0	1568.16	NA	NA	NA	NA	NA	0.916	NA	NA	NA	NA	NA	30636.8	0	0	0	0	0	MS/MS	unmatched	unmatched	unmatched	unmatched	unmatched
OG0000145	BAB2_0986	Q2YJR2	QASSSTGDTPQMPANPDSIPGQGDTK	QASSSTGDTPQM[15.9949]PANPDSIPGQGDTK	R	A	54	79	26	1302.08	2	0	12M(15.9949)	tr|Q2YJR2|Q2YJR2_BRUA2	Q2YJR2_BRUA2	yidC	Membrane protein insertase YidC	NA	NA	3	4	2	0	0	0	1138.38	1110.36	1095.41	NA	NA	NA	1.244	1.238	1.232	NA	NA	NA	35634.6	76017.1	42630	0	0	0	MS/MS	MS/MS	MS/MS	unmatched	unmatched	unmatched
OG0000145	BAB2_0986	Q2YJR2	QASSSTGDTPQMPANPDSIPGQGDTK	QASSSTGDTPQM[15.9949]PANPDSIPGQGDTK	R	A	54	79	26	868.389	3	0	12M(15.9949)	tr|Q2YJR2|Q2YJR2_BRUA2	Q2YJR2_BRUA2	yidC	Membrane protein insertase YidC	NA	NA	1	1	0	0	0	0	1138.38	1109.19	NA	NA	NA	NA	0.91	0.898	NA	NA	NA	NA	29179.7	31162.9	0	0	0	0	MS/MS	MS/MS	unmatched	unmatched	unmatched	unmatched
OG0000145	BAB2_0986	Q2YJR2	QQQAMMELYK	QQQAMMELYK	K	R	438	447	10	635.302	2	0	NA	tr|Q2YJR2|Q2YJR2_BRUA2	Q2YJR2_BRUA2	yidC	Membrane protein insertase YidC	NA	NA	1	0	1	0	0	0	1640.39	NA	1606.62	NA	NA	NA	0.922	NA	0.92	NA	NA	NA	32221.9	0	16779.2	0	0	0	MS/MS	unmatched	MS/MS	unmatched	unmatched	unmatched
OG0000145	BAB2_0986	Q2YJR2	QQQAMMELYKR	QQQAMMELYKR	K	E	438	448	11	475.904	3	0	NA	tr|Q2YJR2|Q2YJR2_BRUA2	Q2YJR2_BRUA2	yidC	Membrane protein insertase YidC	NA	NA	1	0	0	0	0	0	1368.98	NA	NA	NA	NA	NA	0.764	NA	NA	NA	NA	NA	4145.26	0	0	0	0	0	MS/MS	unmatched	unmatched	unmatched	unmatched	unmatched
OG0000145	BAB2_0986	Q2YJR2	QQQAMMELYK	QQQAMM[15.9949]ELYK	K	R	438	447	10	643.299	2	0	6M(15.9949)	tr|Q2YJR2|Q2YJR2_BRUA2	Q2YJR2_BRUA2	yidC	Membrane protein insertase YidC	NA	NA	2	0	0	0	0	0	1242.03	NA	NA	NA	NA	NA	0.924	NA	NA	NA	NA	NA	81562.8	0	0	0	0	0	MS/MS	unmatched	unmatched	unmatched	unmatched	unmatched
OG0000145	BAB2_0986	Q2YJR2	QQQAMMELYK	QQQAM[15.9949]M[15.9949]ELYK	K	R	438	447	10	651.297	2	0	5M(15.9949),6M(15.9949)	tr|Q2YJR2|Q2YJR2_BRUA2	Q2YJR2_BRUA2	yidC	Membrane protein insertase YidC	NA	NA	2	0	1	0	0	0	801.835	NA	762.366	NA	NA	NA	0.93	NA	0.916	NA	NA	NA	39825.6	0	32605.6	0	0	0	MS/MS	unmatched	MS/MS	unmatched	unmatched	unmatched
OG0000145	BAB2_0986	Q2YJR2	QQQAMMELYKR	QQQAM[15.9949]M[15.9949]ELYKR	K	E	438	448	11	729.347	2	0	5M(15.9949),6M(15.9949)	tr|Q2YJR2|Q2YJR2_BRUA2	Q2YJR2_BRUA2	yidC	Membrane protein insertase YidC	NA	NA	1	0	0	0	0	0	663.262	NA	NA	NA	NA	NA	0.976	NA	NA	NA	NA	NA	24721.8	0	0	0	0	0	MS/MS	unmatched	unmatched	unmatched	unmatched	unmatched
OG0000145	BAB2_0986	Q2YJR2	VVNTIQNYETK	VVNTIQNYETK	K	Y	342	352	11	654.843	2	0	NA	tr|Q2YJR2|Q2YJR2_BRUA2	Q2YJR2_BRUA2	yidC	Membrane protein insertase YidC	NA	NA	1	0	1	0	0	0	1115.09	NA	NA	NA	NA	NA	0.91	NA	NA	NA	NA	NA	166344	0	0	0	0	0	MS/MS	unmatched	MS/MS	unmatched	unmatched	unmatched
OG0000145	BAB2_0986	Q2YJR2	YADDKMK	YADDKMK	K	Q	431	437	7	435.705	2	0	NA	tr|Q2YJR2|Q2YJR2_BRUA2	Q2YJR2_BRUA2	yidC	Membrane protein insertase YidC	NA	NA	3	0	0	0	0	0	152.029	NA	NA	NA	NA	NA	0.764	NA	NA	NA	NA	NA	18204.8	0	0	0	0	0	MS/MS	unmatched	unmatched	unmatched	unmatched	unmatched
OG0000145	BAB2_0986	Q2YJR2	YHETVSDK	YHETVSDK	K	S	123	130	8	489.73	2	0	NA	tr|Q2YJR2|Q2YJR2_BRUA2	Q2YJR2_BRUA2	yidC	Membrane protein insertase YidC	NA	NA	1	0	0	0	0	0	NA	NA	NA	NA	NA	NA	NA	NA	NA	NA	NA	NA	0	0	0	0	0	0	MS/MS	unmatched	unmatched	unmatched	unmatched	unmatched
OG0000145	BAB2_0986	Q2YJR2	YQSDLLSAPLTVAPGQSQK	YQSDLLSAPLTVAPGQSQK	R	I	313	331	19	1002.03	2	0	NA	tr|Q2YJR2|Q2YJR2_BRUA2	Q2YJR2_BRUA2	yidC	Membrane protein insertase YidC	NA	NA	3	0	1	0	0	0	2096.31	NA	2074.79	NA	NA	NA	1.146	NA	1.136	NA	NA	NA	83954.6	0	43222.3	0	0	0	MS/MS	unmatched	MS/MS	unmatched	unmatched	unmatched
OG0000145	BAB2_0986	Q2YJR2	YWAATLIPPQDEK	YWAATLIPPQDEK	K	F	286	298	13	766.393	2	0	NA	tr|Q2YJR2|Q2YJR2_BRUA2	Q2YJR2_BRUA2	yidC	Membrane protein insertase YidC	NA	NA	2	0	0	0	0	0	2077.65	NA	NA	NA	NA	NA	0.996	NA	NA	NA	NA	NA	85174.4	0	0	0	0	0	MS/MS	unmatched	unmatched	unmatched	unmatched	unmatched
OG0000147	BAB2_0928	Q2YJW2	ADGLDLMEANEVVR	ADGLDLMEANEVVR	K	D	525	538	14	766.375	2	0	NA	tr|Q2YJW2|Q2YJW2_BRUA2	Q2YJW2_BRUA2	nosZ	Nitrous-oxide reductase	NA	NA	1	1	2	0	0	0	2077.65	NA	2056.16	NA	NA	NA	0.978	NA	0.96	NA	NA	NA	150968	0	136502	0	0	0	MS/MS	MS/MS	MS/MS	unmatched	unmatched	unmatched
OG0000147	BAB2_0928	Q2YJW2	ADGLDLMEANEVVR	ADGLDLM[15.9949]EANEVVR	K	D	525	538	14	774.372	2	0	7M(15.9949)	tr|Q2YJW2|Q2YJW2_BRUA2	Q2YJW2_BRUA2	nosZ	Nitrous-oxide reductase	NA	NA	3	0	2	0	0	0	1840.86	NA	1818.57	NA	NA	NA	1.01	NA	0.97	NA	NA	NA	35027.2	0	59464.4	0	0	0	MS/MS	unmatched	MS/MS	unmatched	unmatched	unmatched
OG0000147	BAB2_0928	Q2YJW2	DSATGWGLTNESR	DSATGWGLTNESR	R	K	96	108	13	697.321	2	0	NA	tr|Q2YJW2|Q2YJW2_BRUA2	Q2YJW2_BRUA2	nosZ	Nitrous-oxide reductase	NA	NA	1	2	2	1	1	1	1577.48	1554.03	1542.57	1570.38	1579.33	1579.82	0.93	0.922	0.916	0.942	0.936	0.934	182825	131042	237573	84936.7	44474	73980.9	MS/MS	MS/MS	MS/MS	MS/MS	MS/MS	MS/MS
OG0000147	BAB2_0928	Q2YJW2	DSATGWGLTNESRK	DSATGWGLTNESRK	R	V	96	109	14	761.368	2	0	NA	tr|Q2YJW2|Q2YJW2_BRUA2	Q2YJW2_BRUA2	nosZ	Nitrous-oxide reductase	NA	NA	1	0	0	0	0	0	1271.15	NA	NA	NA	NA	NA	1.032	NA	NA	NA	NA	NA	11666.2	0	0	0	0	0	MS/MS	unmatched	unmatched	unmatched	unmatched	unmatched
OG0000147	BAB2_0928	Q2YJW2	EDPFFADAVAQAK	EDPFFADAVAQAK	R	A	512	524	13	704.841	2	0	NA	tr|Q2YJW2|Q2YJW2_BRUA2	Q2YJW2_BRUA2	nosZ	Nitrous-oxide reductase	NA	NA	4	1	3	0	1	2	2033.29	2015.19	2011.9	NA	2034.78	2034.11	0.962	0.948	0.944	NA	0.966	0.962	309347	60931.7	217265	0	47913.6	64307.1	MS/MS	MS/MS	MS/MS	unmatched	MS/MS	MS/MS
OG0000147	BAB2_0928	Q2YJW2	EMNGVPVIDGR	EMNGVPVIDGR	K	H	300	310	11	593.798	2	0	NA	tr|Q2YJW2|Q2YJW2_BRUA2	Q2YJW2_BRUA2	nosZ	Nitrous-oxide reductase	NA	NA	1	0	2	0	0	0	1700.98	NA	1678.82	NA	NA	NA	0.87	NA	0.86	NA	NA	NA	97913.5	0	147924	0	0	0	MS/MS	unmatched	MS/MS	unmatched	unmatched	unmatched
OG0000147	BAB2_0928	Q2YJW2	FDDLFDDKIKPR	FDDLFDDKIKPR	K	D	355	366	12	503.596	3	0	NA	tr|Q2YJW2|Q2YJW2_BRUA2	Q2YJW2_BRUA2	nosZ	Nitrous-oxide reductase	NA	NA	1	0	0	0	0	0	1754.6	NA	NA	NA	NA	NA	0.804	NA	NA	NA	NA	NA	23432.6	0	0	0	0	0	MS/MS	unmatched	unmatched	unmatched	unmatched	unmatched
OG0000147	BAB2_0928	Q2YJW2	GEKVDPIR	GEKVDPIR	K	Q	414	421	8	457.259	2	0	NA	tr|Q2YJW2|Q2YJW2_BRUA2	Q2YJW2_BRUA2	nosZ	Nitrous-oxide reductase	NA	NA	2	0	1	0	0	0	671.415	NA	637.758	NA	NA	NA	0.78	NA	0.772	NA	NA	NA	11666.1	0	36438.3	0	0	0	MS/MS	unmatched	MS/MS	unmatched	unmatched	unmatched
OG0000147	BAB2_0928	Q2YJW2	IEEAVANGDFK	IEEAVANGDFK	R	E	289	299	11	596.796	2	0	NA	tr|Q2YJW2|Q2YJW2_BRUA2	Q2YJW2_BRUA2	nosZ	Nitrous-oxide reductase	NA	NA	1	0	1	0	0	0	1235.04	NA	1193.23	NA	NA	NA	0.88	NA	0.866	NA	NA	NA	120040	0	173454	0	0	0	MS/MS	unmatched	MS/MS	unmatched	unmatched	unmatched
OG0000147	BAB2_0928	Q2YJW2	IIQLPNQHTVHGLR	IIQLPNQHTVHGLR	K	V	175	188	14	542.646	3	0	NA	tr|Q2YJW2|Q2YJW2_BRUA2	Q2YJW2_BRUA2	nosZ	Nitrous-oxide reductase	NA	NA	4	0	0	0	0	0	1555.35	NA	NA	NA	NA	NA	0.776	NA	NA	NA	NA	NA	187103	0	0	0	0	0	MS/MS	unmatched	unmatched	unmatched	unmatched	unmatched
OG0000147	BAB2_0928	Q2YJW2	IIQLPNQHTVHGLR	IIQLPNQHTVHGLR	K	V	175	188	14	407.236	4	0	NA	tr|Q2YJW2|Q2YJW2_BRUA2	Q2YJW2_BRUA2	nosZ	Nitrous-oxide reductase	NA	NA	1	0	0	0	0	0	1551.86	NA	NA	NA	NA	NA	0.752	NA	NA	NA	NA	NA	28931.3	0	0	0	0	0	MS/MS	unmatched	unmatched	unmatched	unmatched	unmatched
OG0000147	BAB2_0928	Q2YJW2	IRLDVMK	IRLDVMK	R	C	165	171	7	437.763	2	0	NA	tr|Q2YJW2|Q2YJW2_BRUA2	Q2YJW2_BRUA2	nosZ	Nitrous-oxide reductase	NA	NA	2	0	1	0	0	0	1440.05	NA	1413.32	NA	NA	NA	0.816	NA	0.802	NA	NA	NA	67461.3	0	90632.2	0	0	0	MS/MS	unmatched	MS/MS	unmatched	unmatched	unmatched
OG0000147	BAB2_0928	Q2YJW2	IRLDVMK	IRLDVM[15.9949]K	R	C	165	171	7	445.76	2	0	6M(15.9949)	tr|Q2YJW2|Q2YJW2_BRUA2	Q2YJW2_BRUA2	nosZ	Nitrous-oxide reductase	NA	NA	1	0	1	0	0	0	1003.3	NA	971.97	NA	NA	NA	0.792	NA	0.77	NA	NA	NA	30665.8	0	53977.8	0	0	0	MS/MS	unmatched	MS/MS	unmatched	unmatched	unmatched
OG0000147	BAB2_0928	Q2YJW2	IVGLPSMR	IVGLPSMR	R	E	78	85	8	436.755	2	0	NA	tr|Q2YJW2|Q2YJW2_BRUA2	Q2YJW2_BRUA2	nosZ	Nitrous-oxide reductase	NA	NA	2	1	2	1	0	1	1800.05	1779.95	1775.48	1791.73	NA	1802.3	0.766	0.758	0.756	0.766	NA	0.768	144562	79930.9	197825	14803.1	0	23745.7	MS/MS	MS/MS	MS/MS	MS/MS	unmatched	MS/MS
OG0000147	BAB2_0928	Q2YJW2	IVGLPSMR	IVGLPSM[15.9949]R	R	E	78	85	8	444.752	2	0	7M(15.9949)	tr|Q2YJW2|Q2YJW2_BRUA2	Q2YJW2_BRUA2	nosZ	Nitrous-oxide reductase	NA	NA	1	1	1	0	0	0	1358.5	1323.45	1314.34	NA	NA	NA	0.774	0.77	0.768	NA	NA	NA	17471.2	134205	154278	0	0	0	MS/MS	MS/MS	MS/MS	unmatched	unmatched	unmatched
OG0000147	BAB2_0928	Q2YJW2	KFDDLFDDK	KFDDLFDDK	R	I	354	362	9	571.772	2	0	NA	tr|Q2YJW2|Q2YJW2_BRUA2	Q2YJW2_BRUA2	nosZ	Nitrous-oxide reductase	NA	NA	1	0	1	0	0	0	1746.43	NA	1733.56	NA	NA	NA	0.858	NA	0.86	NA	NA	NA	110777	0	289197	0	0	0	MS/MS	unmatched	MS/MS	unmatched	unmatched	unmatched
OG0000147	BAB2_0928	Q2YJW2	KVLTEGLLPQDR	KVLTEGLLPQDR	R	E	109	120	12	684.896	2	0	NA	tr|Q2YJW2|Q2YJW2_BRUA2	Q2YJW2_BRUA2	nosZ	Nitrous-oxide reductase	NA	NA	1	0	0	0	0	0	1653.21	NA	NA	NA	NA	NA	0.976	NA	NA	NA	NA	NA	120458	0	0	0	0	0	MS/MS	unmatched	unmatched	unmatched	unmatched	unmatched
OG0000147	BAB2_0928	Q2YJW2	LDVHYQPGHNHSSMGQTK	LDVHYQPGHNHSSMGQTK	K	E	424	441	18	679.318	3	0	NA	tr|Q2YJW2|Q2YJW2_BRUA2	Q2YJW2_BRUA2	nosZ	Nitrous-oxide reductase	NA	NA	1	0	0	0	0	0	960.211	NA	NA	NA	NA	NA	0.874	NA	NA	NA	NA	NA	42030.4	0	0	0	0	0	MS/MS	unmatched	unmatched	unmatched	unmatched	unmatched
OG0000147	BAB2_0928	Q2YJW2	LSPTVTVFDVR	LSPTVTVFDVR	K	K	343	353	11	617.346	2	0	NA	tr|Q2YJW2|Q2YJW2_BRUA2	Q2YJW2_BRUA2	nosZ	Nitrous-oxide reductase	NA	NA	4	2	2	0	2	1	2096.31	2076.92	2073.63	NA	2095.35	2097.01	0.902	0.892	0.888	NA	0.91	0.904	265182	102727	285020	0	48630.8	56169.2	MS/MS	MS/MS	MS/MS	unmatched	MS/MS	MS/MS
OG0000147	BAB2_0928	Q2YJW2	MVIVHDGPSFAEPHDATIVHR	MVIVHDGPSFAEPHDATIVHR	K	S	480	500	21	582.794	4	0	NA	tr|Q2YJW2|Q2YJW2_BRUA2	Q2YJW2_BRUA2	nosZ	Nitrous-oxide reductase	NA	NA	5	0	0	0	0	0	1697.49	NA	NA	NA	NA	NA	0.838	NA	NA	NA	NA	NA	42508.3	0	0	0	0	0	MS/MS	unmatched	unmatched	unmatched	unmatched	unmatched
OG0000147	BAB2_0928	Q2YJW2	QYHAIFTAVDGETMK	QYHAIFTAVDGETMK	K	V	220	234	15	855.911	2	0	NA	tr|Q2YJW2|Q2YJW2_BRUA2	Q2YJW2_BRUA2	nosZ	Nitrous-oxide reductase	NA	NA	2	0	2	0	0	0	1780.24	NA	1777.81	NA	NA	NA	1.068	NA	1.054	NA	NA	NA	53837.8	0	62773.7	0	0	0	MS/MS	unmatched	MS/MS	unmatched	unmatched	unmatched
OG0000147	BAB2_0928	Q2YJW2	QYHAIFTAVDGETMK	QYHAIFTAVDGETMK	K	V	220	234	15	570.943	3	0	NA	tr|Q2YJW2|Q2YJW2_BRUA2	Q2YJW2_BRUA2	nosZ	Nitrous-oxide reductase	NA	NA	3	0	0	0	0	0	1780.24	NA	NA	NA	NA	NA	0.82	NA	NA	NA	NA	NA	71970.9	0	0	0	0	0	MS/MS	unmatched	unmatched	unmatched	unmatched	unmatched
OG0000147	BAB2_0928	Q2YJW2	QYHAIFTAVDGETMK	QYHAIFTAVDGETM[15.9949]K	K	V	220	234	15	863.909	2	0	14M(15.9949)	tr|Q2YJW2|Q2YJW2_BRUA2	Q2YJW2_BRUA2	nosZ	Nitrous-oxide reductase	NA	NA	1	0	0	0	0	0	1635.74	NA	NA	NA	NA	NA	1.058	NA	NA	NA	NA	NA	17007.8	0	0	0	0	0	MS/MS	unmatched	unmatched	unmatched	unmatched	unmatched
OG0000147	BAB2_0928	Q2YJW2	QYHAIFTAVDGETMK	QYHAIFTAVDGETM[15.9949]K	K	V	220	234	15	576.275	3	0	14M(15.9949)	tr|Q2YJW2|Q2YJW2_BRUA2	Q2YJW2_BRUA2	nosZ	Nitrous-oxide reductase	NA	NA	2	0	0	0	0	0	1635.74	NA	NA	NA	NA	NA	0.844	NA	NA	NA	NA	NA	20456.8	0	0	0	0	0	MS/MS	unmatched	unmatched	unmatched	unmatched	unmatched
OG0000147	BAB2_0928	Q2YJW2	RIEEAVANGDFK	RIEEAVANGDFK	K	E	288	299	12	674.846	2	0	NA	tr|Q2YJW2|Q2YJW2_BRUA2	Q2YJW2_BRUA2	nosZ	Nitrous-oxide reductase	NA	NA	1	0	2	0	0	0	1122.08	NA	1086.09	NA	NA	NA	0.94	NA	0.928	NA	NA	NA	60075	0	133913	0	0	0	MS/MS	unmatched	MS/MS	unmatched	unmatched	unmatched
OG0000147	BAB2_0928	Q2YJW2	RIEEAVANGDFK	RIEEAVANGDFK	K	E	288	299	12	450.233	3	0	NA	tr|Q2YJW2|Q2YJW2_BRUA2	Q2YJW2_BRUA2	nosZ	Nitrous-oxide reductase	NA	NA	0	0	1	0	0	0	NA	NA	1084.92	NA	NA	NA	NA	NA	0.758	NA	NA	NA	0	0	24793.6	0	0	0	unmatched	unmatched	MS/MS	unmatched	unmatched	unmatched
OG0000147	BAB2_0928	Q2YJW2	TGYVFCNGEDR	TGYVFC[57.0215]NGEDR	K	V	195	205	11	659.28	2	0	6C(57.0215)	tr|Q2YJW2|Q2YJW2_BRUA2	Q2YJW2_BRUA2	nosZ	Nitrous-oxide reductase	NA	NA	2	0	2	0	0	0	1281.63	NA	1239.81	NA	NA	NA	0.914	NA	0.916	NA	NA	NA	37246.1	0	71609.5	0	0	0	MS/MS	unmatched	MS/MS	unmatched	unmatched	unmatched
OG0000147	BAB2_0928	Q2YJW2	TGYVFCNGEDRVPIPNDGSHLNDVK	TGYVFC[57.0215]NGEDRVPIPNDGSHLNDVK	K	Q	195	219	25	935.108	3	0	6C(57.0215)	tr|Q2YJW2|Q2YJW2_BRUA2	Q2YJW2_BRUA2	nosZ	Nitrous-oxide reductase	NA	NA	1	0	0	0	0	0	1800.05	NA	NA	NA	NA	NA	0.994	NA	NA	NA	NA	NA	31225.6	0	0	0	0	0	MS/MS	unmatched	unmatched	unmatched	unmatched	unmatched
OG0000147	BAB2_0928	Q2YJW2	TGYVFCNGEDRVPIPNDGSHLNDVK	TGYVFC[57.0215]NGEDRVPIPNDGSHLNDVK	K	Q	195	219	25	701.583	4	0	6C(57.0215)	tr|Q2YJW2|Q2YJW2_BRUA2	Q2YJW2_BRUA2	nosZ	Nitrous-oxide reductase	NA	NA	1	0	0	0	0	0	1800.05	NA	NA	NA	NA	NA	0.948	NA	NA	NA	NA	NA	23517.3	0	0	0	0	0	MS/MS	unmatched	unmatched	unmatched	unmatched	unmatched
OG0000147	BAB2_0928	Q2YJW2	VAWQVMVDGNLDNVDCDYQGK	VAWQVM[15.9949]VDGNLDNVDC[57.0215]DYQGK	K	Y	235	255	21	1221.54	2	0	16C(57.0215),6M(15.9949)	tr|Q2YJW2|Q2YJW2_BRUA2	Q2YJW2_BRUA2	nosZ	Nitrous-oxide reductase	NA	NA	1	0	0	0	0	0	2037.96	NA	NA	NA	NA	NA	1.234	NA	NA	NA	NA	NA	6793.28	0	0	0	0	0	MS/MS	unmatched	unmatched	unmatched	unmatched	unmatched
OG0000147	BAB2_0928	Q2YJW2	VLTEGLLPQDR	VLTEGLLPQDR	K	E	110	120	11	620.848	2	0	NA	tr|Q2YJW2|Q2YJW2_BRUA2	Q2YJW2_BRUA2	nosZ	Nitrous-oxide reductase	NA	NA	3	1	3	0	0	0	1832.69	1812.56	1809.26	NA	NA	NA	0.92	0.912	0.906	NA	NA	NA	163530	72106.6	187938	0	0	0	MS/MS	MS/MS	MS/MS	unmatched	unmatched	unmatched
OG0000147	BAB2_0928	Q2YJW2	VLTEGLLPQDREFLK	VLTEGLLPQDREFLK	K	D	110	124	15	879.493	2	0	NA	tr|Q2YJW2|Q2YJW2_BRUA2	Q2YJW2_BRUA2	nosZ	Nitrous-oxide reductase	NA	NA	1	0	0	0	0	0	2058.98	NA	NA	NA	NA	NA	1.106	NA	NA	NA	NA	NA	8616.28	0	0	0	0	0	MS/MS	unmatched	unmatched	unmatched	unmatched	unmatched
OG0000147	BAB2_0928	Q2YJW2	VLTEGLLPQDREFLK	VLTEGLLPQDREFLK	K	D	110	124	15	586.665	3	0	NA	tr|Q2YJW2|Q2YJW2_BRUA2	Q2YJW2_BRUA2	nosZ	Nitrous-oxide reductase	NA	NA	1	0	0	0	0	0	2058.98	NA	NA	NA	NA	NA	0.83	NA	NA	NA	NA	NA	17833.6	0	0	0	0	0	MS/MS	unmatched	unmatched	unmatched	unmatched	unmatched
OG0000147	BAB2_0928	Q2YJW2	VLTEGLLPQDREFLKDR	VLTEGLLPQDREFLKDR	K	G	110	126	17	677.041	3	0	NA	tr|Q2YJW2|Q2YJW2_BRUA2	Q2YJW2_BRUA2	nosZ	Nitrous-oxide reductase	NA	NA	1	0	0	0	0	0	1918.96	NA	NA	NA	NA	NA	0.882	NA	NA	NA	NA	NA	7504.13	0	0	0	0	0	MS/MS	unmatched	unmatched	unmatched	unmatched	unmatched
OG0000147	BAB2_0928	Q2YJW2	VPIPNDGSHLNDVK	VPIPNDGSHLNDVK	R	Q	206	219	14	752.891	2	0	NA	tr|Q2YJW2|Q2YJW2_BRUA2	Q2YJW2_BRUA2	nosZ	Nitrous-oxide reductase	NA	NA	1	0	3	0	0	0	1261.83	NA	1227	NA	NA	NA	1	NA	0.982	NA	NA	NA	44410.8	0	103472	0	0	0	MS/MS	unmatched	MS/MS	unmatched	unmatched	unmatched
OG0000147	BAB2_0928	Q2YJW2	VPIPNDGSHLNDVK	VPIPNDGSHLNDVK	R	Q	206	219	14	502.263	3	0	NA	tr|Q2YJW2|Q2YJW2_BRUA2	Q2YJW2_BRUA2	nosZ	Nitrous-oxide reductase	NA	NA	1	0	0	0	0	0	1257.17	NA	NA	NA	NA	NA	0.78	NA	NA	NA	NA	NA	72596.6	0	0	0	0	0	MS/MS	unmatched	unmatched	unmatched	unmatched	unmatched
OG0000147	BAB2_0928	Q2YJW2	WLISLNK	WLISLNK	K	F	447	453	7	437.263	2	0	NA	tr|Q2YJW2|Q2YJW2_BRUA2	Q2YJW2_BRUA2	nosZ	Nitrous-oxide reductase	NA	NA	2	1	0	0	0	0	2098.65	2079.25	NA	NA	NA	NA	0.76	0.76	NA	NA	NA	NA	70685.1	41561.8	0	0	0	0	MS/MS	MS/MS	unmatched	unmatched	unmatched	unmatched
OG0000147	BAB2_0928	Q2YJW2	WNIEDAKR	WNIEDAKR	K	A	403	410	8	516.267	2	0	NA	tr|Q2YJW2|Q2YJW2_BRUA2	Q2YJW2_BRUA2	nosZ	Nitrous-oxide reductase	NA	NA	3	1	2	0	0	1	1063.85	1045.15	1036.02	NA	NA	1068.58	0.834	0.826	0.818	NA	NA	0.836	184134	52347.4	268321	0	0	78372.1	MS/MS	MS/MS	MS/MS	unmatched	unmatched	MS/MS
OG0000147	BAB2_0928	Q2YJW2	YIPVPNSPHGINTAPDGIHVVANGK	YIPVPNSPHGINTAPDGIHVVANGK	R	L	318	342	25	856.45	3	0	NA	tr|Q2YJW2|Q2YJW2_BRUA2	Q2YJW2_BRUA2	nosZ	Nitrous-oxide reductase	NA	NA	2	0	0	0	0	0	1787.23	NA	NA	NA	NA	NA	1.054	NA	NA	NA	NA	NA	40096.7	0	0	0	0	0	MS/MS	unmatched	unmatched	unmatched	unmatched	unmatched
OG0000147	BAB2_0928	Q2YJW2	YIPVPNSPHGINTAPDGIHVVANGK	YIPVPNSPHGINTAPDGIHVVANGK	R	L	318	342	25	642.59	4	0	NA	tr|Q2YJW2|Q2YJW2_BRUA2	Q2YJW2_BRUA2	nosZ	Nitrous-oxide reductase	NA	NA	3	0	0	0	0	0	1787.23	NA	NA	NA	NA	NA	0.938	NA	NA	NA	NA	NA	28701.6	0	0	0	0	0	MS/MS	unmatched	unmatched	unmatched	unmatched	unmatched
OG0000147	BAB2_0928	Q2YJW2	YLNVGPLKPENDQLIDISGDK	YLNVGPLKPENDQLIDISGDK	R	M	459	479	21	776.741	3	0	NA	tr|Q2YJW2|Q2YJW2_BRUA2	Q2YJW2_BRUA2	nosZ	Nitrous-oxide reductase	NA	NA	0	0	1	0	0	0	NA	NA	2093.44	NA	NA	NA	NA	NA	0.882	NA	NA	NA	0	0	66435.1	0	0	0	unmatched	unmatched	MS/MS	unmatched	unmatched	unmatched
OG0000147	BAB2_0928	Q2YJW2	YLYANDK	YLYANDK	R	A	151	157	7	443.719	2	0	NA	tr|Q2YJW2|Q2YJW2_BRUA2	Q2YJW2_BRUA2	nosZ	Nitrous-oxide reductase	NA	NA	1	0	1	0	1	0	800.672	NA	761.201	NA	797.93	NA	0.78	NA	0.768	NA	0.782	NA	38296.4	0	82324.5	0	30103.1	0	MS/MS	unmatched	MS/MS	unmatched	MS/MS	unmatched
OG0000147	BAB2_0928	Q2YJW2	YLYANDKANTR	YLYANDKANTR	R	V	151	161	11	664.833	2	0	NA	tr|Q2YJW2|Q2YJW2_BRUA2	Q2YJW2_BRUA2	nosZ	Nitrous-oxide reductase	NA	NA	3	0	2	0	0	0	700.528	NA	669.198	NA	NA	NA	0.946	NA	0.936	NA	NA	NA	63468.6	0	94948.1	0	0	0	MS/MS	unmatched	MS/MS	unmatched	unmatched	unmatched
OG0000148	BAB2_0851	Q2YK29	AAAATSVGADGFER	AAAATSVGADGFER	R	A	228	241	14	661.82	2	0	NA	tr|Q2YK29|Q2YK29_BRUA2	Q2YK29_BRUA2	guaB	Inosine-5'-monophosphate dehydrogenase	NA	NA	5	2	1	2	2	1	1214.08	1184.88	1171.1	1206.99	1217.15	1216.47	0.9	0.892	0.884	0.912	0.904	0.906	530136	194545	196067	124188	70060	74985	MS/MS	MS/MS	MS/MS	MS/MS	MS/MS	MS/MS
OG0000148	BAB2_0851	Q2YK29	AAAATSVGADGFERAER	AAAATSVGADGFERAER	R	L	228	244	17	839.911	2	0	NA	tr|Q2YK29|Q2YK29_BRUA2	Q2YK29_BRUA2	guaB	Inosine-5'-monophosphate dehydrogenase	NA	NA	1	0	0	0	0	0	1139.55	NA	NA	NA	NA	NA	1.098	NA	NA	NA	NA	NA	5471.17	0	0	0	0	0	MS/MS	unmatched	unmatched	unmatched	unmatched	unmatched
OG0000148	BAB2_0851	Q2YK29	AHGISGIPVVENATK	AHGISGIPVVENATK	K	G	120	134	15	746.909	2	0	NA	tr|Q2YK29|Q2YK29_BRUA2	Q2YK29_BRUA2	guaB	Inosine-5'-monophosphate dehydrogenase	NA	NA	2	1	1	0	0	0	1663.69	1653.01	1647.38	NA	NA	NA	0.99	0.978	0.974	NA	NA	NA	67154.7	40939.7	34606	0	0	0	MS/MS	MS/MS	MS/MS	unmatched	unmatched	unmatched
OG0000148	BAB2_0851	Q2YK29	AHGISGIPVVENATK	AHGISGIPVVENATK	K	G	120	134	15	498.275	3	0	NA	tr|Q2YK29|Q2YK29_BRUA2	Q2YK29_BRUA2	guaB	Inosine-5'-monophosphate dehydrogenase	NA	NA	1	0	0	0	0	0	1666.02	NA	NA	NA	NA	NA	0.826	NA	NA	NA	NA	NA	24120.3	0	0	0	0	0	MS/MS	unmatched	unmatched	unmatched	unmatched	unmatched
OG0000148	BAB2_0851	Q2YK29	ASMGYVGAK	ASMGYVGAK	R	T	449	457	9	442.221	2	0	NA	tr|Q2YK29|Q2YK29_BRUA2	Q2YK29_BRUA2	guaB	Inosine-5'-monophosphate dehydrogenase	NA	NA	2	2	1	0	0	0	847.255	819.232	807.785	NA	NA	NA	0.774	0.766	0.76	NA	NA	NA	86030.2	133813	73488.9	0	0	0	MS/MS	MS/MS	MS/MS	unmatched	unmatched	unmatched
OG0000148	BAB2_0851	Q2YK29	CVGLVTVK	C[57.0215]VGLVTVK	R	D	200	207	8	438.255	2	0	1C(57.0215)	tr|Q2YK29|Q2YK29_BRUA2	Q2YK29_BRUA2	guaB	Inosine-5'-monophosphate dehydrogenase	NA	NA	1	1	0	0	0	0	1431.89	1402.64	NA	NA	NA	NA	0.786	0.778	NA	NA	NA	NA	85058.3	57445.6	0	0	0	0	MS/MS	MS/MS	unmatched	unmatched	unmatched	unmatched
OG0000148	BAB2_0851	Q2YK29	CVGLVTVKDIEK	C[57.0215]VGLVTVKDIEK	R	S	200	211	12	680.879	2	0	1C(57.0215)	tr|Q2YK29|Q2YK29_BRUA2	Q2YK29_BRUA2	guaB	Inosine-5'-monophosphate dehydrogenase	NA	NA	1	0	0	0	0	0	1675.34	NA	NA	NA	NA	NA	0.998	NA	NA	NA	NA	NA	25030	0	0	0	0	0	MS/MS	unmatched	unmatched	unmatched	unmatched	unmatched
OG0000148	BAB2_0851	Q2YK29	CVGLVTVKDIEK	C[57.0215]VGLVTVKDIEK	R	S	200	211	12	454.255	3	0	1C(57.0215)	tr|Q2YK29|Q2YK29_BRUA2	Q2YK29_BRUA2	guaB	Inosine-5'-monophosphate dehydrogenase	NA	NA	1	0	0	0	0	0	1675.34	NA	NA	NA	NA	NA	0.782	NA	NA	NA	NA	NA	4524.09	0	0	0	0	0	MS/MS	unmatched	unmatched	unmatched	unmatched	unmatched
OG0000148	BAB2_0851	Q2YK29	DIEKSQLNPNAAK	DIEKSQLNPNAAK	K	D	208	220	13	714.378	2	0	NA	tr|Q2YK29|Q2YK29_BRUA2	Q2YK29_BRUA2	guaB	Inosine-5'-monophosphate dehydrogenase	NA	NA	3	1	1	0	0	0	872.873	NA	NA	NA	NA	NA	0.992	NA	NA	NA	NA	NA	2041.27	0	0	0	0	0	MS/MS	MS/MS	MS/MS	unmatched	unmatched	unmatched
OG0000148	BAB2_0851	Q2YK29	DVRFASDPK	DVRFASDPK	R	Q	147	155	9	517.767	2	0	NA	tr|Q2YK29|Q2YK29_BRUA2	Q2YK29_BRUA2	guaB	Inosine-5'-monophosphate dehydrogenase	NA	NA	0	0	1	0	0	0	1140.71	NA	1098.9	NA	NA	NA	0.796	NA	0.782	NA	NA	NA	32190.8	0	151847	0	0	0	MBR	unmatched	MS/MS	unmatched	unmatched	unmatched
OG0000148	BAB2_0851	Q2YK29	EKATFVR	EKATFVR	R	I	464	470	7	425.743	2	0	NA	tr|Q2YK29|Q2YK29_BRUA2	Q2YK29_BRUA2	guaB	Inosine-5'-monophosphate dehydrogenase	NA	NA	2	0	0	0	0	0	624.814	NA	NA	NA	NA	NA	0.756	NA	NA	NA	NA	NA	5664.58	0	0	0	0	0	MS/MS	unmatched	unmatched	unmatched	unmatched	unmatched
OG0000148	BAB2_0851	Q2YK29	ENLITVHENVNQDEAK	ENLITVHENVNQDEAK	R	R	165	180	16	926.955	2	0	NA	tr|Q2YK29|Q2YK29_BRUA2	Q2YK29_BRUA2	guaB	Inosine-5'-monophosphate dehydrogenase	NA	NA	2	0	2	0	0	0	1322.39	NA	1285.22	NA	NA	NA	1.096	NA	1.086	NA	NA	NA	35960.2	0	13705.5	0	0	0	MS/MS	unmatched	MS/MS	unmatched	unmatched	unmatched
OG0000148	BAB2_0851	Q2YK29	ENLITVHENVNQDEAK	ENLITVHENVNQDEAK	R	R	165	180	16	618.306	3	0	NA	tr|Q2YK29|Q2YK29_BRUA2	Q2YK29_BRUA2	guaB	Inosine-5'-monophosphate dehydrogenase	NA	NA	1	0	0	0	0	0	1322.39	NA	NA	NA	NA	NA	0.826	NA	NA	NA	NA	NA	69384.1	0	0	0	0	0	MS/MS	unmatched	unmatched	unmatched	unmatched	unmatched
OG0000148	BAB2_0851	Q2YK29	ENLITVHENVNQDEAKR	ENLITVHENVNQDEAKR	R	L	165	181	17	1005.01	2	0	NA	tr|Q2YK29|Q2YK29_BRUA2	Q2YK29_BRUA2	guaB	Inosine-5'-monophosphate dehydrogenase	NA	NA	1	0	0	0	0	0	1161.67	NA	NA	NA	NA	NA	1.148	NA	NA	NA	NA	NA	22095.2	0	0	0	0	0	MS/MS	unmatched	unmatched	unmatched	unmatched	unmatched
OG0000148	BAB2_0851	Q2YK29	ENLITVHENVNQDEAKR	ENLITVHENVNQDEAKR	R	L	165	181	17	670.34	3	0	NA	tr|Q2YK29|Q2YK29_BRUA2	Q2YK29_BRUA2	guaB	Inosine-5'-monophosphate dehydrogenase	NA	NA	6	0	0	0	0	0	1160.51	NA	NA	NA	NA	NA	0.89	NA	NA	NA	NA	NA	340837	0	0	0	0	0	MS/MS	unmatched	unmatched	unmatched	unmatched	unmatched
OG0000148	BAB2_0851	Q2YK29	ENLITVHENVNQDEAKR	ENLITVHENVNQDEAKR	R	L	165	181	17	503.007	4	0	NA	tr|Q2YK29|Q2YK29_BRUA2	Q2YK29_BRUA2	guaB	Inosine-5'-monophosphate dehydrogenase	NA	NA	1	0	0	0	0	0	1160.51	NA	NA	NA	NA	NA	0.818	NA	NA	NA	NA	NA	20325.7	0	0	0	0	0	MS/MS	unmatched	unmatched	unmatched	unmatched	unmatched
OG0000148	BAB2_0851	Q2YK29	ESHSHGVAITR	ESHSHGVAITR	R	E	478	488	11	597.305	2	0	NA	tr|Q2YK29|Q2YK29_BRUA2	Q2YK29_BRUA2	guaB	Inosine-5'-monophosphate dehydrogenase	NA	NA	5	1	0	0	0	0	546.764	NA	NA	NA	NA	NA	0.884	NA	NA	NA	NA	NA	97345.1	0	0	0	0	0	MS/MS	MS/MS	unmatched	unmatched	unmatched	unmatched
OG0000148	BAB2_0851	Q2YK29	ESHSHGVAITR	ESHSHGVAITR	R	E	478	488	11	398.539	3	0	NA	tr|Q2YK29|Q2YK29_BRUA2	Q2YK29_BRUA2	guaB	Inosine-5'-monophosphate dehydrogenase	NA	NA	1	0	0	0	0	0	543.271	NA	NA	NA	NA	NA	0.752	NA	NA	NA	NA	NA	19621.6	0	0	0	0	0	MS/MS	unmatched	unmatched	unmatched	unmatched	unmatched
OG0000148	BAB2_0851	Q2YK29	GMGSVGAMAR	GMGSVGAMAR	R	G	395	404	10	468.723	2	0	NA	tr|Q2YK29|Q2YK29_BRUA2	Q2YK29_BRUA2	guaB	Inosine-5'-monophosphate dehydrogenase	NA	NA	3	1	1	0	0	0	1048.71	1023.02	1011.56	NA	NA	NA	0.786	0.776	0.77	NA	NA	NA	114198	102798	90523.1	0	0	0	MS/MS	MS/MS	MS/MS	unmatched	unmatched	unmatched
OG0000148	BAB2_0851	Q2YK29	GMGSVGAMAR	GMGSVGAM[15.9949]AR	R	G	395	404	10	476.721	2	0	8M(15.9949)	tr|Q2YK29|Q2YK29_BRUA2	Q2YK29_BRUA2	guaB	Inosine-5'-monophosphate dehydrogenase	NA	NA	1	2	1	0	0	0	671.415	643.398	638.923	NA	NA	NA	0.786	0.784	0.776	NA	NA	NA	119440	139010	95801.6	0	0	0	MS/MS	MS/MS	MS/MS	unmatched	unmatched	unmatched
OG0000148	BAB2_0851	Q2YK29	GMGSVGAMAR	GM[15.9949]GSVGAM[15.9949]AR	R	G	395	404	10	484.718	2	0	2M(15.9949),8M(15.9949)	tr|Q2YK29|Q2YK29_BRUA2	Q2YK29_BRUA2	guaB	Inosine-5'-monophosphate dehydrogenase	NA	NA	3	1	1	2	1	0	362.787	262.399	NA	NA	355.379	NA	0.784	0.776	NA	NA	0.784	NA	93483.4	58904.1	0	0	27112.2	0	MS/MS	MS/MS	MS/MS	MS/MS	MS/MS	unmatched
OG0000148	BAB2_0851	Q2YK29	IYELMTR	IYELMTR	K	E	158	164	7	463.244	2	0	NA	tr|Q2YK29|Q2YK29_BRUA2	Q2YK29_BRUA2	guaB	Inosine-5'-monophosphate dehydrogenase	NA	NA	3	1	1	0	0	0	1586.8	1559.85	1548.39	NA	NA	NA	0.802	0.796	0.79	NA	NA	NA	95803.8	62479.2	37297.9	0	0	0	MS/MS	MS/MS	MS/MS	unmatched	unmatched	unmatched
OG0000148	BAB2_0851	Q2YK29	IYELMTR	IYELM[15.9949]TR	K	E	158	164	7	471.242	2	0	5M(15.9949)	tr|Q2YK29|Q2YK29_BRUA2	Q2YK29_BRUA2	guaB	Inosine-5'-monophosphate dehydrogenase	NA	NA	2	2	1	0	0	0	1202.43	1180.22	1159.46	NA	NA	NA	0.816	0.824	0.8	NA	NA	NA	58973.7	28753	39194	0	0	0	MS/MS	MS/MS	MS/MS	unmatched	unmatched	unmatched
OG0000148	BAB2_0851	Q2YK29	LAIAMAQAGGIGVIHR	LAIAMAQAGGIGVIHR	R	N	62	77	16	789.451	2	0	NA	tr|Q2YK29|Q2YK29_BRUA2	Q2YK29_BRUA2	guaB	Inosine-5'-monophosphate dehydrogenase	NA	NA	1	0	0	0	0	0	1971.45	NA	NA	NA	NA	NA	1.112	NA	NA	NA	NA	NA	17232.3	0	0	0	0	0	MS/MS	unmatched	unmatched	unmatched	unmatched	unmatched
OG0000148	BAB2_0851	Q2YK29	LAIAMAQAGGIGVIHR	LAIAMAQAGGIGVIHR	R	N	62	77	16	526.636	3	0	NA	tr|Q2YK29|Q2YK29_BRUA2	Q2YK29_BRUA2	guaB	Inosine-5'-monophosphate dehydrogenase	NA	NA	1	0	0	0	0	0	1971.45	NA	NA	NA	NA	NA	0.848	NA	NA	NA	NA	NA	25441	0	0	0	0	0	MS/MS	unmatched	unmatched	unmatched	unmatched	unmatched
OG0000148	BAB2_0851	Q2YK29	LAIAMAQAGGIGVIHR	LAIAM[15.9949]AQAGGIGVIHR	R	N	62	77	16	531.968	3	0	5M(15.9949)	tr|Q2YK29|Q2YK29_BRUA2	Q2YK29_BRUA2	guaB	Inosine-5'-monophosphate dehydrogenase	NA	NA	1	0	0	0	0	0	1753.43	NA	NA	NA	NA	NA	0.854	NA	NA	NA	NA	NA	69709.2	0	0	0	0	0	MS/MS	unmatched	unmatched	unmatched	unmatched	unmatched
OG0000148	BAB2_0851	Q2YK29	LLVVDDKDR	LLVVDDKDR	K	C	191	199	9	536.803	2	0	NA	tr|Q2YK29|Q2YK29_BRUA2	Q2YK29_BRUA2	guaB	Inosine-5'-monophosphate dehydrogenase	NA	NA	3	1	1	1	1	1	1105.78	1078.91	1063.97	1094	1108.86	1107.01	0.88	0.874	0.87	0.888	0.888	0.886	337574	111128	152115	73721.6	42440.3	71504.1	MS/MS	MS/MS	MS/MS	MS/MS	MS/MS	MS/MS
OG0000148	BAB2_0851	Q2YK29	LVGILTNR	LVGILTNR	R	D	139	146	8	443.279	2	0	NA	tr|Q2YK29|Q2YK29_BRUA2	Q2YK29_BRUA2	guaB	Inosine-5'-monophosphate dehydrogenase	NA	NA	2	2	2	0	0	1	1709.14	1686.79	1679.99	NA	NA	1711.45	0.796	0.79	0.784	NA	NA	0.798	218238	132728	120010	0	0	35440	MS/MS	MS/MS	MS/MS	unmatched	unmatched	MS/MS
OG0000148	BAB2_0851	Q2YK29	LVPEGIEGQVAYK	LVPEGIEGQVAYK	K	G	421	433	13	701.882	2	0	NA	tr|Q2YK29|Q2YK29_BRUA2	Q2YK29_BRUA2	guaB	Inosine-5'-monophosphate dehydrogenase	NA	NA	3	0	0	0	0	0	1711.47	NA	NA	NA	NA	NA	0.956	NA	NA	NA	NA	NA	218265	0	0	0	0	0	MS/MS	unmatched	unmatched	unmatched	unmatched	unmatched
OG0000148	BAB2_0851	Q2YK29	QNIPVIADGGIK	QNIPVIADGGIK	K	F	339	350	12	612.851	2	0	NA	tr|Q2YK29|Q2YK29_BRUA2	Q2YK29_BRUA2	guaB	Inosine-5'-monophosphate dehydrogenase	NA	NA	7	5	1	0	0	0	1816.37	1796.25	1794.12	NA	NA	NA	0.884	0.874	0.874	NA	NA	NA	151186	83590	94400	0	0	0	MS/MS	MS/MS	MS/MS	unmatched	unmatched	unmatched
OG0000148	BAB2_0851	Q2YK29	SQLNPNAAK	SQLNPNAAK	K	D	212	220	9	471.754	2	0	NA	tr|Q2YK29|Q2YK29_BRUA2	Q2YK29_BRUA2	guaB	Inosine-5'-monophosphate dehydrogenase	NA	NA	2	1	1	0	0	0	585.189	559.527	556.191	NA	NA	NA	0.786	0.778	0.772	NA	NA	NA	138841	70920.5	113533	0	0	0	MS/MS	MS/MS	MS/MS	unmatched	unmatched	unmatched
OG0000148	BAB2_0851	Q2YK29	TLEEFREK	TLEEFREK	K	A	458	465	8	526.274	2	0	NA	tr|Q2YK29|Q2YK29_BRUA2	Q2YK29_BRUA2	guaB	Inosine-5'-monophosphate dehydrogenase	NA	NA	2	3	2	1	1	1	886.847	862.322	853.197	875.021	888.764	889.238	0.852	0.84	0.834	0.852	0.85	0.85	327452	263646	183296	85271.9	60907.5	77484.7	MS/MS	MS/MS	MS/MS	MS/MS	MS/MS	MS/MS
OG0000148	BAB2_0851	Q2YK29	VGIGPGSICTTR	VGIGPGSIC[57.0215]TTR	K	I	305	316	12	609.319	2	0	9C(57.0215)	tr|Q2YK29|Q2YK29_BRUA2	Q2YK29_BRUA2	guaB	Inosine-5'-monophosphate dehydrogenase	NA	NA	2	1	1	1	1	1	1526.24	1496.97	1485.52	1513.31	1531.59	1532.07	0.898	0.886	0.882	0.904	0.898	0.896	342253	210488	157336	120526	99924.6	150661	MS/MS	MS/MS	MS/MS	MS/MS	MS/MS	MS/MS
OG0000148	BAB2_0851	Q2YK29	YFQAEVR	YFQAEVR	R	D	410	416	7	456.732	2	0	NA	tr|Q2YK29|Q2YK29_BRUA2	Q2YK29_BRUA2	guaB	Inosine-5'-monophosphate dehydrogenase	NA	NA	1	1	1	2	0	0	1101.12	1073.09	1059.31	1091.67	NA	NA	0.824	0.814	0.806	0.828	NA	NA	56844.5	50712.6	37490	35661.7	0	0	MS/MS	MS/MS	MS/MS	MS/MS	unmatched	unmatched
OG0000148	BAB2_0851	Q2YK29	YFQAEVRDELK	YFQAEVRDELK	R	L	410	420	11	699.357	2	0	NA	tr|Q2YK29|Q2YK29_BRUA2	Q2YK29_BRUA2	guaB	Inosine-5'-monophosphate dehydrogenase	NA	NA	3	2	2	0	0	0	1474.99	1462.03	1456.4	NA	NA	NA	0.994	0.982	0.974	NA	NA	NA	149861	69747.3	45853.2	0	0	0	MS/MS	MS/MS	MS/MS	unmatched	unmatched	unmatched
OG0000148	BAB2_0851	Q2YK29	YFQAEVRDELK	YFQAEVRDELK	R	L	410	420	11	466.574	3	0	NA	tr|Q2YK29|Q2YK29_BRUA2	Q2YK29_BRUA2	guaB	Inosine-5'-monophosphate dehydrogenase	NA	NA	1	0	0	0	0	0	1474.99	NA	NA	NA	NA	NA	0.764	NA	NA	NA	NA	NA	32319.3	0	0	0	0	0	MS/MS	unmatched	unmatched	unmatched	unmatched	unmatched
OG0000149	BAB2_0848	Q2YK32	ALKDAHGYDANTIALNEK	ALKDAHGYDANTIALNEK	K	I	477	494	18	972.495	2	0	NA	tr|Q2YK32|Q2YK32_BRUA2	Q2YK32_BRUA2	BAB2_0848	catalase	NA	NA	1	0	0	0	0	0	1272.32	NA	NA	NA	NA	NA	1.14	NA	NA	NA	NA	NA	39593.5	0	0	0	0	0	MS/MS	unmatched	unmatched	unmatched	unmatched	unmatched
OG0000149	BAB2_0848	Q2YK32	ALKDAHGYDANTIALNEK	ALKDAHGYDANTIALNEK	K	I	477	494	18	648.665	3	0	NA	tr|Q2YK32|Q2YK32_BRUA2	Q2YK32_BRUA2	BAB2_0848	catalase	NA	NA	6	3	3	2	1	1	1272.32	1289.68	1301.53	1266.4	1281.2	1282.86	0.856	0.838	0.838	0.854	0.848	0.848	338835	173028	154927	140368	112763	97977.4	MS/MS	MS/MS	MS/MS	MS/MS	MS/MS	MS/MS
OG0000149	BAB2_0848	Q2YK32	DAHGYDANTIALNEK	DAHGYDANTIALNEK	K	I	480	494	15	816.387	2	0	NA	tr|Q2YK32|Q2YK32_BRUA2	Q2YK32_BRUA2	BAB2_0848	catalase	NA	NA	6	9	6	3	2	2	1322.39	1296.67	1288.72	1311.83	1327.78	1324.78	1.03	1.02	1.012	1.05	1.036	1.034	358172	340560	297178	175731	110914	110750	MS/MS	MS/MS	MS/MS	MS/MS	MS/MS	MS/MS
OG0000149	BAB2_0848	Q2YK32	DAHGYDANTIALNEK	DAHGYDANTIALNEK	K	I	480	494	15	544.593	3	0	NA	tr|Q2YK32|Q2YK32_BRUA2	Q2YK32_BRUA2	BAB2_0848	catalase	NA	NA	5	7	3	4	5	4	1321.23	1296.67	1288.72	1310.67	1326.62	1324.78	0.82	0.812	0.768	0.824	0.824	0.82	176239	355349	231160	175270	114579	174862	MS/MS	MS/MS	MS/MS	MS/MS	MS/MS	MS/MS
OG0000149	BAB2_0848	Q2YK32	DGQMNVYGGIK	DGQMNVYGGIK	R	T	367	377	11	591.285	2	0	NA	tr|Q2YK32|Q2YK32_BRUA2	Q2YK32_BRUA2	BAB2_0848	catalase	NA	NA	3	1	4	1	0	0	1461.01	1434.08	1422.63	1453.91	NA	NA	0.896	0.884	0.88	0.902	NA	NA	384180	290175	281598	88701.9	0	0	MS/MS	MBR	MS/MS	MS/MS	unmatched	unmatched
OG0000149	BAB2_0848	Q2YK32	DGQMNVYGGIK	DGQM[15.9949]NVYGGIK	R	T	367	377	11	599.282	2	0	4M(15.9949)	tr|Q2YK32|Q2YK32_BRUA2	Q2YK32_BRUA2	BAB2_0848	catalase	NA	NA	5	5	4	3	2	1	1070.84	1043.98	1031.36	1066.04	1073.92	1072.07	0.898	0.89	0.888	0.914	0.902	0.9	409815	269624	298383	185452	113146	103138	MS/MS	MS/MS	MS/MS	MS/MS	MS/MS	MS/MS
OG0000149	BAB2_0848	Q2YK32	DPLKFPDFIHTQK	DPLKFPDFIHTQK	R	R	136	148	13	529.284	3	0	NA	tr|Q2YK32|Q2YK32_BRUA2	Q2YK32_BRUA2	BAB2_0848	catalase	NA	NA	4	0	0	0	0	0	2074.14	NA	NA	NA	NA	NA	0.81	NA	NA	NA	NA	NA	178309	0	0	0	0	0	MS/MS	unmatched	unmatched	unmatched	unmatched	unmatched
OG0000149	BAB2_0848	Q2YK32	EPPLCISGNADR	EPPLC[57.0215]ISGNADR	K	Y	401	412	12	664.817	2	0	5C(57.0215)	tr|Q2YK32|Q2YK32_BRUA2	Q2YK32_BRUA2	BAB2_0848	catalase	NA	NA	2	2	3	2	3	1	1427.23	1397.98	1386.54	1414.31	1430.26	1429.59	0.91	0.904	0.902	0.926	0.92	0.918	574358	582131	267434	200689	107993	174666	MS/MS	MS/MS	MS/MS	MS/MS	MS/MS	MS/MS
OG0000149	BAB2_0848	Q2YK32	EPPLCISGNADRYNHR	EPPLC[57.0215]ISGNADRYNHR	K	I	401	416	16	633.636	3	0	5C(57.0215)	tr|Q2YK32|Q2YK32_BRUA2	Q2YK32_BRUA2	BAB2_0848	catalase	NA	NA	1	0	0	0	0	0	1218.74	NA	NA	NA	NA	NA	0.856	NA	NA	NA	NA	NA	82399.7	0	0	0	0	0	MS/MS	unmatched	unmatched	unmatched	unmatched	unmatched
OG0000149	BAB2_0848	Q2YK32	FPDFIHTQK	FPDFIHTQK	K	R	140	148	9	566.793	2	0	NA	tr|Q2YK32|Q2YK32_BRUA2	Q2YK32_BRUA2	BAB2_0848	catalase	NA	NA	1	2	1	0	0	0	1760.42	1743.85	1741.71	NA	NA	NA	0.856	0.848	0.84	NA	NA	NA	65767.2	50197.7	81223.3	0	0	0	MS/MS	MS/MS	MS/MS	unmatched	unmatched	unmatched
OG0000149	BAB2_0848	Q2YK32	FSTVAGELGAADAER	FSTVAGELGAADAER	R	D	92	106	15	747.365	2	0	NA	tr|Q2YK32|Q2YK32_BRUA2	Q2YK32_BRUA2	BAB2_0848	catalase	NA	NA	4	2	3	2	2	1	1716.13	1697.27	1691.63	1713.64	1717.92	1719.6	0.978	0.96	0.958	0.98	0.976	0.976	530712	189397	340013	111052	79600.2	77189.9	MS/MS	MS/MS	MS/MS	MS/MS	MS/MS	MS/MS
OG0000149	BAB2_0848	Q2YK32	FSTVAGELGAADAERDVR	FSTVAGELGAADAERDVR	R	G	92	109	18	932.463	2	0	NA	tr|Q2YK32|Q2YK32_BRUA2	Q2YK32_BRUA2	BAB2_0848	catalase	NA	NA	2	2	2	0	0	0	1691.66	1677.47	1673	NA	NA	NA	1.2	1.196	1.184	NA	NA	NA	122973	39270.8	83215	0	0	0	MS/MS	MS/MS	MS/MS	unmatched	unmatched	unmatched
OG0000149	BAB2_0848	Q2YK32	FSTVAGELGAADAERDVR	FSTVAGELGAADAERDVR	R	G	92	109	18	621.978	3	0	NA	tr|Q2YK32|Q2YK32_BRUA2	Q2YK32_BRUA2	BAB2_0848	catalase	NA	NA	2	0	0	0	0	0	1691.66	NA	NA	NA	NA	NA	0.894	NA	NA	NA	NA	NA	89391.8	0	0	0	0	0	MS/MS	unmatched	unmatched	unmatched	unmatched	unmatched
OG0000149	BAB2_0848	Q2YK32	GPILMQDYQLIEK	GPILM[15.9949]QDYQLIEK	R	L	28	40	13	782.408	2	0	5M(15.9949)	tr|Q2YK32|Q2YK32_BRUA2	Q2YK32_BRUA2	BAB2_0848	catalase	NA	NA	5	1	3	0	1	2	1943.44	1923.19	1919.89	NA	1941.57	1943.24	1.022	1.014	1.006	NA	1.028	1.032	145255	52642.5	85626	0	61200.5	47231.8	MS/MS	MS/MS	MS/MS	unmatched	MS/MS	MS/MS
OG0000149	BAB2_0848	Q2YK32	GVPGFIVER	GVPGFIVER	K	Q	450	458	9	487.277	2	0	NA	tr|Q2YK32|Q2YK32_BRUA2	Q2YK32_BRUA2	BAB2_0848	catalase	NA	NA	3	3	2	1	1	1	1849.03	1830.03	1825.56	1840.66	1849.55	1852.39	0.812	0.8	0.796	0.816	0.814	0.812	745746	1.1745e+06	593528	338005	188059	191156	MS/MS	MS/MS	MS/MS	MS/MS	MS/MS	MS/MS
OG0000149	BAB2_0848	Q2YK32	HWTNAEAEQVIGR	HWTNAEAEQVIGR	K	T	223	235	13	755.873	2	0	NA	tr|Q2YK32|Q2YK32_BRUA2	Q2YK32_BRUA2	BAB2_0848	catalase	NA	NA	7	1	9	0	1	0	1431.89	1466.69	1486.68	NA	1434.92	NA	0.992	0.982	0.98	NA	0.996	NA	523311	52350	159255	0	43229.1	0	MS/MS	MS/MS	MS/MS	unmatched	MS/MS	unmatched
OG0000149	BAB2_0848	Q2YK32	HWTNAEAEQVIGR	HWTNAEAEQVIGR	K	T	223	235	13	504.251	3	0	NA	tr|Q2YK32|Q2YK32_BRUA2	Q2YK32_BRUA2	BAB2_0848	catalase	NA	NA	1	0	0	0	0	0	1431.89	NA	NA	NA	NA	NA	0.808	NA	NA	NA	NA	NA	71168.8	0	0	0	0	0	MS/MS	unmatched	unmatched	unmatched	unmatched	unmatched
OG0000149	BAB2_0848	Q2YK32	IFSYADAHR	IFSYADAHR	R	H	334	342	9	540.267	2	0	NA	tr|Q2YK32|Q2YK32_BRUA2	Q2YK32_BRUA2	BAB2_0848	catalase	NA	NA	4	2	4	1	1	1	1052.21	1031.17	1020.88	1043.91	1057.62	1056.93	0.88	0.87	0.864	0.886	0.88	0.88	727901	458435	591235	131181	64447.6	81337.8	MS/MS	MS/MS	MS/MS	MS/MS	MS/MS	MS/MS
OG0000149	BAB2_0848	Q2YK32	IGNDDYSQPR	IGNDDYSQPR	R	A	417	426	10	582.768	2	0	NA	tr|Q2YK32|Q2YK32_BRUA2	Q2YK32_BRUA2	BAB2_0848	catalase	NA	NA	10	9	8	6	6	4	692.377	665.524	658.718	685.179	690.783	688.938	0.882	0.876	0.866	0.888	0.886	0.884	715078	1.05865e+06	774907	376729	219465	217078	MS/MS	MS/MS	MS/MS	MS/MS	MS/MS	MS/MS
OG0000149	BAB2_0848	Q2YK32	LFSNIAAAMK	LFSNIAAAMK	R	G	440	449	10	533.292	2	0	NA	tr|Q2YK32|Q2YK32_BRUA2	Q2YK32_BRUA2	BAB2_0848	catalase	NA	NA	6	2	2	0	1	0	1962.12	1941.82	1939.69	NA	1961.38	NA	0.826	0.816	0.812	NA	0.83	NA	520974	350911	294093	0	32934.7	0	MS/MS	MS/MS	MS/MS	unmatched	MS/MS	unmatched
OG0000149	BAB2_0848	Q2YK32	LFSNIAAAMK	LFSNIAAAM[15.9949]K	R	G	440	449	10	541.289	2	0	9M(15.9949)	tr|Q2YK32|Q2YK32_BRUA2	Q2YK32_BRUA2	BAB2_0848	catalase	NA	NA	2	3	2	2	3	2	1565.83	1538.89	1528.6	1550.58	1564.19	1567.01	0.824	0.818	0.814	0.832	0.832	0.832	189610	356467	203484	229977	201300	246620	MS/MS	MS/MS	MS/MS	MS/MS	MS/MS	MS/MS
OG0000149	BAB2_0848	Q2YK32	LGTHYESIPVNQPK	LGTHYESIPVNQPK	R	C	345	358	14	791.915	2	0	NA	tr|Q2YK32|Q2YK32_BRUA2	Q2YK32_BRUA2	BAB2_0848	catalase	NA	NA	5	3	3	1	1	1	1279.3	1258.24	1249.12	1266.4	1285.86	1284.02	1.026	1.018	1.02	1.036	1.036	1.038	356889	134729	252793	119828	45842.4	55699.5	MS/MS	MS/MS	MS/MS	MS/MS	MS/MS	MS/MS
OG0000149	BAB2_0848	Q2YK32	LGTHYESIPVNQPK	LGTHYESIPVNQPK	R	C	345	358	14	528.279	3	0	NA	tr|Q2YK32|Q2YK32_BRUA2	Q2YK32_BRUA2	BAB2_0848	catalase	NA	NA	9	7	3	4	2	2	1279.3	1257.08	1247.96	1266.4	1285.86	1284.02	0.792	0.778	0.776	0.788	0.79	0.794	721670	214053	329560	156892	66978.1	102222	MS/MS	MS/MS	MS/MS	MS/MS	MS/MS	MS/MS
OG0000149	BAB2_0848	Q2YK32	LIHPEYEAGVR	LIHPEYEAGVR	K	K	465	475	11	642.341	2	0	NA	tr|Q2YK32|Q2YK32_BRUA2	Q2YK32_BRUA2	BAB2_0848	catalase	NA	NA	5	3	3	2	3	3	1211.75	1189.54	1180.42	1197.67	1217.15	1217.63	0.914	0.904	0.896	0.92	0.916	0.918	884274	1415173	875812	294262	212395	219001	MS/MS	MS/MS	MS/MS	MS/MS	MS/MS	MS/MS
OG0000149	BAB2_0848	Q2YK32	LIHPEYEAGVR	LIHPEYEAGVR	K	K	465	475	11	428.563	3	0	NA	tr|Q2YK32|Q2YK32_BRUA2	Q2YK32_BRUA2	BAB2_0848	catalase	NA	NA	4	3	1	1	3	3	1211.75	1189.54	1179.25	1197.67	1218.32	1217.63	0.764	0.754	0.75	0.766	0.768	0.764	362422	321821	49719.2	180931	108226	119330	MS/MS	MS/MS	MS/MS	MS/MS	MS/MS	MS/MS
OG0000149	BAB2_0848	Q2YK32	LIHPEYEAGVRK	LIHPEYEAGVRK	K	A	465	476	12	706.388	2	0	NA	tr|Q2YK32|Q2YK32_BRUA2	Q2YK32_BRUA2	BAB2_0848	catalase	NA	NA	3	0	0	0	0	0	975.351	NA	NA	NA	NA	NA	0.972	NA	NA	NA	NA	NA	26594.3	0	0	0	0	0	MS/MS	unmatched	unmatched	unmatched	unmatched	unmatched
OG0000149	BAB2_0848	Q2YK32	LIHPEYEAGVRK	LIHPEYEAGVRK	K	A	465	476	12	471.261	3	0	NA	tr|Q2YK32|Q2YK32_BRUA2	Q2YK32_BRUA2	BAB2_0848	catalase	NA	NA	3	2	4	1	1	1	966.035	1004.39	1003.41	958.888	976.104	978.909	0.78	0.77	0.764	0.788	0.792	0.784	210769	234837	166527	78783.4	76401.5	78736.9	MS/MS	MS/MS	MS/MS	MS/MS	MS/MS	MS/MS
OG0000149	BAB2_0848	Q2YK32	QRLFSNIAAAMK	QRLFSNIAAAMK	K	G	438	449	12	675.371	2	0	NA	tr|Q2YK32|Q2YK32_BRUA2	Q2YK32_BRUA2	BAB2_0848	catalase	NA	NA	1	0	0	0	0	0	1853.69	NA	NA	NA	NA	NA	0.992	NA	NA	NA	NA	NA	6254.94	0	0	0	0	0	MS/MS	unmatched	unmatched	unmatched	unmatched	unmatched
OG0000149	BAB2_0848	Q2YK32	TDRPIMTTSAGAPIPDNQNSLTAGER	TDRPIMTTSAGAPIPDNQNSLTAGER	M	G	2	27	26	905.112	3	0	NA	tr|Q2YK32|Q2YK32_BRUA2	Q2YK32_BRUA2	BAB2_0848	catalase	NA	NA	8	2	3	0	0	0	1696.32	1680.97	1677.66	NA	NA	NA	0.948	0.94	0.934	NA	NA	NA	289670	58462.9	122052	0	0	0	MS/MS	MS/MS	MS/MS	unmatched	unmatched	unmatched
OG0000149	BAB2_0848	Q2YK32	TDRPIMTTSAGAPIPDNQNSLTAGER	TDRPIM[15.9949]TTSAGAPIPDNQNSLTAGER	M	G	2	27	26	910.443	3	0	6M(15.9949)	tr|Q2YK32|Q2YK32_BRUA2	Q2YK32_BRUA2	BAB2_0848	catalase	NA	NA	6	3	3	0	2	1	1549.53	1526.08	1516.96	NA	1546.73	1549.54	0.95	0.946	0.934	NA	0.952	0.954	233509	58550.4	72478.9	0	57877.5	60312.2	MS/MS	MS/MS	MS/MS	unmatched	MS/MS	MS/MS
OG0000149	BAB2_0848	Q2YK32	TGNPDAYYEPNSFNGPVEQPSAK	TGNPDAYYEPNSFNGPVEQPSAK	K	E	378	400	23	1241.56	2	0	NA	tr|Q2YK32|Q2YK32_BRUA2	Q2YK32_BRUA2	BAB2_0848	catalase	NA	NA	33	11	11	7	3	3	1709.14	1692.61	1688.14	NA	1710.93	1712.62	1.23	1.226	1.214	NA	1.234	1.242	437892	195884	296377	0	46615.6	69738.1	MS/MS	MS/MS	MS/MS	MS/MS	MS/MS	MS/MS
[truncated: 22,380 more rows]
[truncated: 6 more columns]

## Sheet: Peptides
Orthogroup	Abortus locus	Protein ID	Peptide Sequence	Prev AA	Next AA	Start	End	Peptide Length	Charges	Protein	Entry Name	Gene	Protein Description	Mapped Genes	Mapped Proteins	Cell_1 Spectral Count	Cell_2 Spectral Count	Cell_3 Spectral Count	OMV_1 Spectral Count	OMV_2 Spectral Count	OMV_3 Spectral Count	Cell_1 Intensity	Cell_2 Intensity	Cell_3 Intensity	OMV_1 Intensity	OMV_2 Intensity	OMV_3 Intensity	Cell_1 MaxLFQ Intensity	Cell_2 MaxLFQ Intensity	Cell_3 MaxLFQ Intensity	OMV_1 MaxLFQ Intensity	OMV_2 MaxLFQ Intensity	OMV_3 MaxLFQ Intensity	Cell_1 Match Type	Cell_2 Match Type	Cell_3 Match Type	OMV_1 Match Type	OMV_2 Match Type	OMV_3 Match Type
[truncated: 18,016 more rows]

[truncated: 3 more sheets: Protein Groups, WCExcl, OMVExcl]
